# Supplementary material for: A bibliometric analysis of the research status and trends in studies on polymyositis and dermatomyositis with interstitial lung disease from 2000 to 2022 using Web of Science
Source: Immun Inflamm Dis. 2024 Feb 20;12(2):e1190. doi: 10.1002/iid3.1190 (PMC10878432; doi:10.1002/iid3.1190)
Supplement: Supplementary file 4 — Additional file 1‐4: Raw data related to this study. [file IID3-12-e1190-s004.txt]

FN Clarivate Analytics Web of Science
VR 1.0
PT J
AU Sasaki, H
   Kohsaka, H
AF Sasaki, Hirokazu
   Kohsaka, Hitoshi
TI Current diagnosis and treatment of polymyositis and dermatomyositis
SO MODERN RHEUMATOLOGY
LA English
DT Review
DE Polymyositis; dermatomyositis; classification criteria; treatment
ID INCLUSION-BODY MYOSITIS; INTERSTITIAL LUNG-DISEASE; INTRAVENOUS
   IMMUNOGLOBULIN THERAPY; TERM-FOLLOW-UP; IDIOPATHIC INFLAMMATORY
   MYOPATHIES; SEVERE JUVENILE DERMATOMYOSITIS; CYCLOSPORINE-A;
   MYCOPHENOLATE-MOFETIL; JAPANESE PATIENTS; DOUBLE-BLIND
AB Idiopathic inflammatory myopathies (IIMs) are heterogeneous disorders that affect the skeletal muscles. Polymyositis, dermatomyositis, and inclusion body myositis are major IIM subsets. Immune-mediated necrotizing myopathy became recognized as a potentially new IIM subset. Since the new classification criteria published by the International Myositis Classification Criteria Project have higher sensitivity and specificity for IIM classification and subclassification than the previous criteria, they should help precise diagnosis. It should be noted that several tests available in current clinical practice, such as electromyography, magnetic resonance imaging, and other myositis-specific autoantibodies than anti-Jo-1 antibodies, were not included in the new criteria. As for treatment, glucocorticoids are used empirically as the first-line treatment despite their various adverse effects. Concomitant treatment with steroid-sparing immunosuppressive agents, including methotrexate, azathioprine, calcineurin inhibitors, mycophenolate mofetil, and cyclophosphamide, reduces successfully initial glucocorticoid doses for the remission induction, the relapse risk during glucocorticoid tapering, and adverse effects of glucocorticoids. Treatment with biologics, including rituximab and abatacept, seems promising in some IIM patients. Multi-target treatment with glucocorticoids and several steroid-sparing immunosuppressive agents is effective in refractory IIM patients. Considering proven steroid-sparing efficacy and tolerability of multi-target treatment in patients with other autoimmune diseases, it should be a good therapeutic option for IIMs.
C1 [Sasaki, Hirokazu; Kohsaka, Hitoshi] TMDU, Grad Sch Med & Dent Sci, Dept Rheumatol, Tokyo, Japan.
C3 Tokyo Medical & Dental University (TMDU)
RP Kohsaka, H (通讯作者)，Tokyo Med & Dent Univ, Grad Sch Med & Dent Sci, Dept Rheumatol, Bunkyo Ku, 1-5-45 Yushima, Tokyo, Japan.
EM kohsaka.rheu@tmd.ac.jp
CR Aggarwal R, 2018, ANN RHEUM DIS, V77, P720, DOI 10.1136/annrheumdis-2017-212047
   Aggarwal R, 2014, ARTHRITIS RHEUMATOL, V66, P740, DOI 10.1002/art.38270
   Al-Mayouf S, 2000, CLIN RHEUMATOL, V19, P138, DOI 10.1007/s100670050032
   Al-Mayouf SM, 2000, J RHEUMATOL, V27, P2498
   Allenbach Y, 2015, PLOS ONE, V10, DOI 10.1371/journal.pone.0133702
   Amato AA, 2009, J NEUROL NEUROSUR PS, V80, P1060, DOI 10.1136/jnnp.2008.169375
   Amato AA, 1996, ANN NEUROL, V40, P581, DOI 10.1002/ana.410400407
   Amato AA, 2011, ANN NEUROL, V70, P427, DOI 10.1002/ana.22477
   Andersson H, 2015, RHEUMATOLOGY, V54, P1420, DOI 10.1093/rheumatology/kev004
   Bader-Meunier B, 2011, J RHEUMATOL, V38, P1436, DOI 10.3899/jrheum.101321
   Badrising UA, 2002, ANN NEUROL, V51, P369, DOI 10.1002/ana.10121
   Barohn RJ, 2006, NEUROLOGY, V66, pS123, DOI 10.1212/01.wnl.0000192258.32408.54
   Basnayake C, 2015, CLIN RHEUMATOL, V34, P371, DOI 10.1007/s10067-013-2449-2
   Bauhammer J, 2016, J RHEUMATOL, V43, P1566, DOI 10.3899/jrheum.150844
   Betteridge Z, 2016, J INTERN MED, V280, P8, DOI 10.1111/joim.12451
   BOHAN A, 1975, NEW ENGL J MED, V292, P344, DOI 10.1056/NEJM197502132920706
   BUNCH TW, 1981, ARTHRITIS RHEUM, V24, P45, DOI 10.1002/art.1780240107
   BUNCH TW, 1980, ANN INTERN MED, V92, P365, DOI 10.7326/0003-4819-92-3-365
   Casciola-Rosen L, 2012, CURR OPIN RHEUMATOL, V24, P602, DOI 10.1097/BOR.0b013e328358bd85
   Cavagna L, 2013, J RHEUMATOL, V40, P484, DOI 10.3899/jrheum.121026
   Chen D, 2013, RHEUMATOL INT, V33, P2455, DOI 10.1007/s00296-012-2653-4
   Cherin P, 2002, ARTHRITIS RHEUM, V46, P467, DOI 10.1002/art.10053
   Cherin P, 2016, AUTOIMMUN REV, V15, P281, DOI 10.1016/j.autrev.2015.12.003
   Chung L, 2007, ARCH DERMATOL, V143, P763, DOI 10.1001/archderm.143.6.763
   Dagher R, 2012, RHEUMATOL INT, V32, P711, DOI 10.1007/s00296-010-1653-5
   Dalakas MC, 2009, BRAIN, V132, P1536, DOI 10.1093/brain/awp104
   Dalakas MC, 2003, LANCET, V362, P971, DOI 10.1016/S0140-6736(03)14368-1
   DALAKAS MC, 1993, NEW ENGL J MED, V329, P1993, DOI 10.1056/NEJM199312303292704
   Dalakas MC, 2001, NEUROLOGY, V56, P323, DOI 10.1212/WNL.56.3.323
   Dalakas MC, 1997, NEUROLOGY, V48, P712, DOI 10.1212/WNL.48.3.712
   Danieli MG, 2014, CLIN RHEUMATOL, V33, P531, DOI 10.1007/s10067-013-2478-x
   Dastmalchi M, 2008, ANN RHEUM DIS, V67, P1670, DOI 10.1136/ard.2007.077974
   Dobloug C, 2012, CLIN EXP RHEUMATOL, V30, P838
   Dorph C, 2001, J RHEUMATOL, V28, P1591
   Efthimiou P, 2006, ANN RHEUM DIS, V65, P1233, DOI 10.1136/ard.2005.048744
   Fiorentino DF, 2015, J AM ACAD DERMATOL, V72, P449, DOI 10.1016/j.jaad.2014.12.009
   Fujimoto M, 2016, CURR OPIN RHEUMATOL, V28, P636, DOI 10.1097/BOR.0000000000000329
   Hernandez FJG, 2010, MED CLIN-BARCELONA, V135, P256, DOI 10.1016/j.medcli.2009.12.022
   Ge YP, 2015, CLIN RHEUMATOL, V34, P2097, DOI 10.1007/s10067-015-3065-0
   Ghirardello A, 2013, CURR RHEUMATOL REP, V15, DOI 10.1007/s11926-013-0335-1
   Go DJ, 2016, RHEUMATOL INT, V36, P125, DOI 10.1007/s00296-015-3328-8
   Gottfried I, 2000, EUR J DERMATOL, V10, P29
   Hamaguchi Y, 2011, ARCH DERMATOL, V147, P391, DOI 10.1001/archdermatol.2011.52
   Hara Masako, 2003, Mod Rheumatol, V13, P319, DOI 10.3109/s10165-003-0250-9
   Hengstman GJD, 2008, EUR NEUROL, V59, P159, DOI 10.1159/000114036
   Hoogendijk Jessica E, 2004, Neuromuscul Disord, V14, P337, DOI 10.1016/j.nmd.2004.02.006
   Iannone F, 2006, J RHEUMATOL, V33, P1802
   Ibrahim F, 2015, RHEUMATOLOGY, V54, P1050, DOI 10.1093/rheumatology/keu442
   JOFFE MM, 1993, AM J MED, V94, P379, DOI 10.1016/0002-9343(93)90148-I
   Kameda H, 2005, J RHEUMATOL, V32, P1719
   Kampylafka EI, 2012, CLIN EXP RHEUMATOL, V30, P397
   Kosmidis ML, 2013, J NEUROL SCI, V334, P123, DOI 10.1016/j.jns.2013.08.007
   Kotani T, 2008, J RHEUMATOL, V35, P254
   Kurita T, 2015, LUPUS, V24, P3, DOI 10.1177/0961203314554849
   Kurita T, 2015, RHEUMATOLOGY, V54, P39, DOI 10.1093/rheumatology/keu166
   Kuye IO, 2017, J DRUGS DERMATOL, V16, P162
   Labirua-Iturburu A, 2013, CLIN EXP RHEUMATOL, V31, P436
   Lam CG, 2011, ANN RHEUM DIS, V70, P2089, DOI 10.1136/ard.2011.153718
   Layzer R, 2009, MUSCLE NERVE, V40, P469, DOI 10.1002/mus.21377
   Levine T, 2012, DRUG DES DEV THER, V6, P133, DOI 10.2147/DDDT.S33110
   Lindberg C, 2003, NEUROLOGY, V61, P260, DOI 10.1212/01.WNL.0000071852.27182.C7
   Liu ZH, 2015, ANN INTERN MED, V162, P18, DOI 10.7326/M14-1030
   Lundberg IE, 2017, ANN RHEUM DIS, V76, P1955, DOI 10.1136/annrheumdis-2017-211468
   Majithia V, 2005, RHEUMATOLOGY, V44, P386, DOI 10.1093/rheumatology/keh499
   Majmudar S, 2009, JCR-J CLIN RHEUMATOL, V15, P338, DOI 10.1097/RHU.0b013e3181bb8e70
   Mammen AL, 2011, ARTHRITIS RHEUM-US, V63, P713, DOI 10.1002/art.30156
   Marie I, 2010, ARTHRIT CARE RES, V62, P1748, DOI 10.1002/acr.20325
   Mathur T, 2015, AM J THER, V22, P350, DOI 10.1097/MJT.0b013e3182987983
   MATSUBARA S, 1994, J NEUROL NEUROSUR PS, V57, P1008, DOI 10.1136/jnnp.57.8.1008
   Matsubara S, 2012, CLIN RHEUMATOL, V31, P1493, DOI 10.1007/s10067-012-2044-y
   May DA, 2000, RADIOGRAPHICS, V20, pS295, DOI 10.1148/radiographics.20.suppl_1.g00oc18s295
   MILLER LC, 1992, ARTHRITIS RHEUM, V35, P1143, DOI 10.1002/art.1780351006
   Miyake S, 2002, SARCOIDOSIS VASC DIF, V19, P128
   Miyasaka N, 2012, MOD RHEUMATOL, V22, P382, DOI 10.1007/s10165-011-0534-4
   Mok CC, 2007, J RHEUMATOL, V34, P1864
   Morganroth PA, 2010, ARTHRIT CARE RES, V62, P1496, DOI 10.1002/acr.20212
   Mrrsui T, 2011, ACTA NEUROL BELG, V111, P188
   Munoz-Beamud F, 2013, CLIN EXP RHEUMATOL, V31, P896
   Nagasaka Kenji, 2003, Mod Rheumatol, V13, P231, DOI 10.3109/s10165-003-0205-1
   Newman E D, 1995, J Clin Rheumatol, V1, P99, DOI 10.1097/00124743-199504000-00007
   Nzeusseu A, 1999, CLIN EXP RHEUMATOL, V17, P441
   Oddis CV, 2013, ARTHRITIS RHEUM-US, V65, P314, DOI 10.1002/art.37754
   Pinal-Fernandez I, 2016, CURR OPIN RHEUMATOL, V28, P619, DOI 10.1097/BOR.0000000000000335
   Pisoni CN, 2007, RHEUMATOLOGY, V46, P516, DOI 10.1093/rheumatology/kel336
   Raghu P, 2015, AM J THER, V22, P244, DOI 10.1097/MJT.0000000000000175
   Ramanan AV, 2005, ARTHRITIS RHEUM-US, V52, P3570, DOI 10.1002/art.21378
   Reiff A, 1997, J RHEUMATOL, V24, P2436
   Rider LG, 2004, ARTHRITIS RHEUM-US, V50, P2281, DOI 10.1002/art.20349
   Rider LG, 2013, MEDICINE, V92, P223, DOI 10.1097/MD.0b013e31829d08f9
   Riley P, 2004, RHEUMATOLOGY, V43, P491, DOI 10.1093/rheumatology/keh082
   Rouster-Stevens KA, 2014, ARTHRIT CARE RES, V66, P783, DOI 10.1002/acr.22198
   Rouster-Stevens KA, 2010, ARTHRIT CARE RES, V62, P1446, DOI 10.1002/acr.20269
   Ruperto N, 2016, LANCET, V387, P671, DOI 10.1016/S0140-6736(15)01021-1
   Saito E, 2008, MOD RHEUMATOL, V18, P34, DOI 10.1007/s10165-007-0013-0
   SANSOME A, 1995, ARCH DIS CHILD, V72, P25, DOI 10.1136/adc.72.1.25
   Satoh M, 2017, CLIN REV ALLERG IMMU, V52, P1, DOI 10.1007/s12016-015-8510-y
   Sem M, 2009, RHEUMATOLOGY, V48, P968, DOI 10.1093/rheumatology/kep157
   Seshadri R, 2008, ARTHRIT RHEUM-ARTHR, V59, P989, DOI 10.1002/art.23829
   Sharma N, 2017, J RHEUMATOL, V44, P1612, DOI 10.3899/jrheum.161217
   Sharp C, 2016, RHEUMATOLOGY, V55, P1318, DOI 10.1093/rheumatology/kew195
   Shimojima Y, 2012, BMC MUSCULOSKEL DIS, V13, DOI 10.1186/1471-2474-13-228
   Smith ES, 2009, AM J DERMATOPATH, V31, P61, DOI 10.1097/DAD.0b013e31818520e1
   Speth F, 2016, PEDIATR RHEUMATOL, V14, DOI 10.1186/s12969-016-0112-6
   STREIB EW, 1979, MUSCLE NERVE, V2, P14, DOI 10.1002/mus.880020103
   Suzuki Y, 2009, LUNG, V187, P201, DOI 10.1007/s00408-009-9146-6
   Takada K, 2005, AUTOIMMUNITY, V38, P383, DOI 10.1080/08916930500124023
   Takada Kazuki, 2007, Mod Rheumatol, V17, P123
   Targoff Ira N., 1997, Current Opinion in Rheumatology, V9, P527, DOI 10.1097/00002281-199711000-00008
   Tawil R, 2004, NEUROLOGY, V63, P718
   Tawil R, 2001, NEUROLOGY, V57, P1566
   Tjarnlund A, 2018, ANN RHEUM DIS, V77, P55, DOI 10.1136/annrheumdis-2017-211751
   Uchino M, 2012, EUR NEUROL, V68, P117, DOI 10.1159/000338474
   Ueno K, 2016, INT J RHEUM DIS, V19, P1322, DOI 10.1111/1756-185X.12931
   Unger L, 2014, RHEUMATOLOGY, V53, P1630, DOI 10.1093/rheumatology/keu024
   Valiyil R, 2010, ARTHRIT CARE RES, V62, P1328, DOI 10.1002/acr.20219
   van de Vlekkert J, 2010, NEUROMUSCULAR DISORD, V20, P382, DOI 10.1016/j.nmd.2010.03.011
   van der Meulen MFG, 2003, NEUROLOGY, V61, P316, DOI 10.1212/WNL.61.3.316
   Vencovsky J, 2000, SCAND J RHEUMATOL, V29, P95, DOI 10.1080/030097400750001897
   Villalba L, 1998, ARTHRITIS RHEUM-US, V41, P392, DOI 10.1002/1529-0131(199803)41:3<392::AID-ART3>3.3.CO;2-O
   Walter MC, 2000, J NEUROL, V247, P22, DOI 10.1007/s004150050005
   WILBOURN AJ, 1993, J CLIN NEUROPHYSIOL, V10, P132, DOI 10.1097/00004691-199304000-00002
   Wilkes MR, 2005, ARTHRITIS RHEUM-US, V52, P2439, DOI 10.1002/art.21240
   Witt LJ, 2016, PULM PHARMACOL THER, V36, P46, DOI 10.1016/j.pupt.2015.12.004
   Yamasaki Y, 2007, RHEUMATOLOGY, V46, P124, DOI 10.1093/rheumatology/kel112
   YANAGISAWA T, 1983, DERMATOLOGICA, V167, P47, DOI 10.1159/000249745
   Yokoyama Y, 2015, MOD RHEUMATOL, V25, P888, DOI 10.3109/14397595.2015.1029239
   Yoshida K, 2016, ARTHRITIS RHEUMATOL, V68, P2986, DOI 10.1002/art.39798
   Yoshida K, 2010, ARTHRITIS RHEUM-US, V62, P3751, DOI 10.1002/art.27704
   Zeller V, 1996, J RHEUMATOL, V23, P1424
   ZIEGLSCHMIDADAMS ME, 1995, J AM ACAD DERMATOL, V32, P754, DOI 10.1016/0190-9622(95)91455-2
   Zong M, 2014, ANN RHEUM DIS, V73, P913, DOI 10.1136/annrheumdis-2012-202857
NR 131
TC 45
Z9 53
U1 0
U2 10
PU TAYLOR & FRANCIS LTD
PI ABINGDON
PA 2-4 PARK SQUARE, MILTON PARK, ABINGDON OR14 4RN, OXON, ENGLAND
SN 1439-7595
EI 1439-7609
J9 MOD RHEUMATOL
JI Mod. Rheumatol.
PY 2018
VL 28
IS 6
BP 913
EP 921
DI 10.1080/14397595.2018.1467257
PG 9
WC Rheumatology
WE Science Citation Index Expanded (SCI-EXPANDED)
SC Rheumatology
GA HE5MP
UT WOS:000453423700001
PM 29669460
DA 2023-03-31
ER

PT J
AU Li, YM
   Li, YH
   Wang, YH
   Shi, LJ
   Lin, FA
   Zhang, ZX
   Zhang, JL
   Liu, YY
   Liu, X
   Xu, FJW
   Sun, XL
AF Li, Yimin
   Li, Yuhui
   Wang, Yuguang
   Shi, Lianjie
   Lin, Fuan
   Zhang, Zongxue
   Zhang, Jingli
   Liu, Yanying
   Liu, Xu
   Xu, Fangjingwei
   Sun, Xiaolin
TI A Clinical Risk Model to Predict Rapidly Progressive Interstitial Lung
   Disease Incidence in Dermatomyositis
SO FRONTIERS IN MEDICINE
LA English
DT Article
DE dermatomyositis; rapidly progressive interstitial lung disease; risk
   prediction; risk marker; anti-MDA5 antibody
ID IDIOPATHIC INFLAMMATORY MYOPATHIES; AMYOPATHIC DERMATOMYOSITIS;
   ANTI-MDA5 ANTIBODY; JAPANESE PATIENTS; CYCLOSPORINE-A; POLYMYOSITIS;
   AUTOANTIBODIES; PNEUMONIA; CORTICOSTEROIDS; PROGNOSIS
AB Background: Rapidly progressive interstitial lung disease (RP-ILD) is a fatal complication of dermatomyositis (DM) and clinically amyopathic DM (CADM). The objective of this study was to evaluate risk markers associated with RP-ILD incidence in patients with DM/CADM and to develop a RP-ILD risk prediction (RRP) model.</p>
   Methods: The clinical records of 229 patients with DM/CADM from Peking University People's Hospital, and 97 patients from four other independent clinical centers were retrospectively reviewed. Univariate and multivariate logistic regression analyses were performed to identify independent risk factors associated with later RP-ILD incidence to build a risk score model. The concordance index (C-index) and calibration curve were calculated to evaluate the predictive accuracy of the RRP model.</p>
   Results: A multiparametric RRP model was established based on weighted clinical features, including fever (yes, 5; no, 0), periungual erythema (yes, 6; no, 0), elevated CRP (yes, 5; no, 0), anti-MDA5 antibody (positive, 8; negative, 0), and anti-Ro-52 antibody (positive, 6; negative, 0). Patients were divided into three risk groups according to the RRP total score: low, 0-9; medium, 10-19; high, 20-30. The C-index and calibration curve of the RRP model showed a promising predictive accuracy on the incidence of RP-ILD.</p>
   Conclusion: The RRP model might promisingly predict the incidence of RP-ILD in DM/CADM patients to guide early individual treatment and further improve the prognosis of DM/CADM patients.</p>
C1 [Li, Yimin; Li, Yuhui; Liu, Yanying; Liu, Xu; Sun, Xiaolin] Peking Univ Peoples Hosp, Dept Rheumatol & Immunol, Beijing Key Lab Rheumatism Mech & Immune Diag, Beijing, Peoples R China.
   [Wang, Yuguang; Zhang, Zongxue] Beijing Hosp Tradit Chinese Med, Dept Resp, Beijing, Peoples R China.
   [Shi, Lianjie] Peking Univ Int Hosp, Dept Rheumatol, Beijing, Peoples R China.
   [Lin, Fuan] Peoples Hosp Jianyang City, Dept Rheumatol, Jianyang, Peoples R China.
   [Zhang, Jingli] Mudanjiang Med Univ, Hongqi Hosp, Dept Rheumatol, Mudanjiang, Peoples R China.
   [Xu, Fangjingwei] China Natl Biotec Grp, R&D Management Dept, Beijing, Peoples R China.
C3 Peking University; Mudanjiang Medical University
RP Sun, XL (通讯作者)，Peking Univ Peoples Hosp, Dept Rheumatol & Immunol, Beijing Key Lab Rheumatism Mech & Immune Diag, Beijing, Peoples R China.; Xu, FJW (通讯作者)，China Natl Biotec Grp, R&D Management Dept, Beijing, Peoples R China.
EM xufangjingwei@sinopharm.com; sunxiaolin_sxl@126.com
RI Sun, Xiaolin/AAD-8492-2022
OI Sun, Xiaolin/0000-0001-9709-1532
FU National Natural Science Foundation of China [81971520, 81801617];
   Peking University People's Hospital Research and Development Funds
   [RDX2019-03, RDX2020-03]
FX This work was supported by National Natural Science Foundation of China
   (81971520 and 81801617), Peking University People's Hospital Research
   and Development Funds (RDX2019-03, RDX2020-03).
CR American Thoracic Society, 2002, AM J RESP CRIT CARE, V165, P277, DOI [DOI 10.1164/AJRCCM.165.2.ATS01, 10.1164/ajrccm.165.2.ats01]
   Bendewald MJ, 2010, ARCH DERMATOL, V146, P26, DOI 10.1001/archdermatol.2009.328
   BOHAN A, 1975, NEW ENGL J MED, V292, P344, DOI 10.1056/NEJM197502132920706
   Cao H, 2016, J RHEUMATOL, V43, P1735, DOI 10.3899/jrheum.160024
   Cao H, 2012, ARTHRIT CARE RES, V64, P1602, DOI 10.1002/acr.21728
   Dalakas MC, 2003, LANCET, V362, P971, DOI 10.1016/S0140-6736(03)14368-1
   Fujiki Y, 2018, MOD RHEUMATOL, V28, P133, DOI 10.1080/14397595.2017.1318468
   Fujisawa T, 2014, PLOS ONE, V9, DOI 10.1371/journal.pone.0098824
   Galimberti F, 2016, BRIT J DERMATOL, V174, P158, DOI 10.1111/bjd.14227
   Go DJ, 2016, RHEUMATOL INT, V36, P125, DOI 10.1007/s00296-015-3328-8
   Gono T, 2012, RHEUMATOLOGY, V51, P1563, DOI 10.1093/rheumatology/kes102
   Gono T, 2010, RHEUMATOLOGY, V49, P1713, DOI 10.1093/rheumatology/keq149
   Hozumi H, 2016, RESP MED, V121, P91, DOI 10.1016/j.rmed.2016.10.019
   Huh JW, 2007, RESP MED, V101, P1761, DOI 10.1016/j.rmed.2007.02.017
   Kameda H, 2005, J RHEUMATOL, V32, P1719
   Kishaba T, 2018, J MED INVESTIG, V65, P251, DOI 10.2152/jmi.65.251
   Kobayashi N, 2015, RHEUMATOLOGY, V54, P784, DOI 10.1093/rheumatology/keu385
   Koga T, 2012, RHEUMATOLOGY, V51, P1278, DOI 10.1093/rheumatology/ker518
   Kotani T, 2008, J RHEUMATOL, V35, P254
   Lega JC, 2015, EUR RESPIR REV, V24, P216, DOI 10.1183/16000617.00002015
   Lian XY, 2020, CHEST, V158, P1535, DOI 10.1016/j.chest.2020.04.057
   Lundberg IE, 2017, ANN RHEUM DIS, V76, P1955, DOI 10.1136/annrheumdis-2017-211468
   Marie I, 2011, ARTHRITIS RHEUM-US, V63, P3439, DOI 10.1002/art.30513
   Molina-Molina M, 2018, EXPERT REV RESP MED, V12, P537, DOI 10.1080/17476348.2018.1472580
   Mukae H, 2009, CHEST, V136, P1341, DOI 10.1378/chest.08-2740
   Sabbagh S, 2019, ANN RHEUM DIS, V78, P988, DOI 10.1136/annrheumdis-2018-215004
   Sato S, 2005, ARTHRITIS RHEUM-US, V52, P1571, DOI 10.1002/art.21023
   Sato S, 2018, RHEUMATOLOGY, V57, P1212, DOI 10.1093/rheumatology/key060
   Sontheimer RD, 2002, J AM ACAD DERMATOL, V46, P626, DOI 10.1067/mjd.2002.120621
   Sontheimer RD, 2002, DERMATOL CLIN, V20, P387, DOI 10.1016/S0733-8635(02)00021-9
   Suda T, 2006, EUR RESPIR J, V28, P1005, DOI 10.1183/09031936.06.00038806
   Xu Y, 2016, CLIN RHEUMATOL, V35, P113, DOI 10.1007/s10067-015-3139-z
   Zhang L, 2016, PLOS ONE, V11, DOI 10.1371/journal.pone.0155381
NR 33
TC 3
Z9 4
U1 1
U2 9
PU FRONTIERS MEDIA SA
PI LAUSANNE
PA AVENUE DU TRIBUNAL FEDERAL 34, LAUSANNE, CH-1015, SWITZERLAND
EI 2296-858X
J9 FRONT MED-LAUSANNE
JI Front. Med.
PD SEP 27
PY 2021
VL 8
AR 733599
DI 10.3389/fmed.2021.733599
PG 9
WC Medicine, General & Internal
WE Science Citation Index Expanded (SCI-EXPANDED)
SC General & Internal Medicine
GA WE2IK
UT WOS:000705448800001
PM 34646845
OA Green Published, gold
DA 2023-03-31
ER

PT J
AU Tomsic, M
   Sifrer, F
AF Tomsic, M
   Sifrer, F
TI Acute respiratory distress syndrome in a polymyositis patient with the
   anti-Jo-1 antibody
SO WIENER KLINISCHE WOCHENSCHRIFT
LA English
DT Article
DE polymyositis; acute respiratory distress syndrome; anti-Jo-1 antibody;
   intravenous pulse cyclophosphamide
ID INTERSTITIAL LUNG-DISEASE; FIBROSING ALVEOLITIS; CLINICAL-FEATURES;
   DERMATOMYOSITIS; MYOSITIS; CYCLOPHOSPHAMIDE; ARDS
AB We report a case of a 66-year-old caucasian woman suffering from polymyositis with the anti-Jo-1 antibody. Shortly after admission to our hospital, despite the fact that the patient was given intravenous pulse methylprednisolone (1000 mg/day for 3 consecutive days), she developed severe, ventilatory-dependent, acute respiratory distress syndrome. Evaluation for infectious or noninfectious aetiologies of acute respiratory distress syndrome was unrevealing. Bronchoalveolar lavage disclosed neutrophilic alveolitis. Histological examination of a transbronchial biopsy revealed an interstitial fibrosing process and cuboidalisation of the alveolar epithelium. In addition to high-dose methylprednisolone the patient was given intravenous pulse cyclophosphamide fortnightly for six weeks and afterwards every 4 weeks. All symptoms resolved and arterial blood gases returned to normal. Remission has been maintained with azathioprine. One year after onset, polymyositis is in complete remission.
   This is the first report of a patient suffering from polymyositis with the anti-Jo-1 antibody who survived such a complication. Intravenous pulse cyclophosphamide was probably a life saving therapy.
C1 Univ Ljubljana, Med Ctr, Dept Rheumatol, SI-1000 Ljubljana, Slovenia.
   Univ Clin Resp & Allerg Dis, Golnik, Slovenia.
C3 University of Ljubljana
RP Tomsic, M (通讯作者)，Univ Ljubljana, Med Ctr, Dept Rheumatol, Vodnikova 62, SI-1000 Ljubljana, Slovenia.
CR ALJANADI M, 1989, J RHEUMATOL, V16, P1592
   ARNETT FC, 1981, J RHEUMATOL, V8, P925
   BERNARD GR, 1994, AM J RESP CRIT CARE, V149, P818, DOI 10.1164/ajrccm.149.3.7509706
   BERNSTEIN RM, 1984, BRIT MED J, V289, P151, DOI 10.1136/bmj.289.6438.151
   CARO I, 1989, MED CLIN N AM, V73, P1181
   CLAWSON K, 1995, ARTHRITIS RHEUM, V38, P1519, DOI 10.1002/art.1780381020
   FERGUSSON RJ, 1983, THORAX, V38, P71, DOI 10.1136/thx.38.1.71
   FRAIZER AR, 1974, CHEST, V65, P403
   Friedman AW, 1996, SEMIN ARTHRITIS RHEU, V26, P459, DOI 10.1016/S0049-0172(96)80026-6
   HOCHBERG MC, 1986, SEMIN ARTHRITIS RHEU, V15, P168, DOI 10.1016/0049-0172(86)90014-4
   Maeda K, 1997, SCAND J RHEUMATOL, V26, P24, DOI 10.3109/03009749709065660
   Marie I, 1998, J RHEUMATOL, V25, P1336
   PLOTZ PH, 1989, ANN INTERN MED, V111, P143, DOI 10.7326/0003-4819-111-2-143
   Schnabel A, 1998, ARTHRITIS RHEUM-US, V41, P1215, DOI 10.1002/1529-0131(199807)41:7<1215::AID-ART11>3.0.CO;2-Y
   SCHUSTER DP, 1995, CHEST, V107, P1721, DOI 10.1378/chest.107.6.1721
   TAZELAAR HD, 1990, AM REV RESPIR DIS, V141, P727, DOI 10.1164/ajrccm/141.3.727
   TOMASHEFSKI JF, 1990, CLIN CHEST MED, V11, P593
   TURNERWARWICK M, 1987, AM REV RESPIR DIS, V135, P26
   WRIGHT JL, 1999, ACUTE RESP DISTRESS, P48
NR 19
TC 6
Z9 7
U1 0
U2 0
PU SPRINGER-VERLAG WIEN
PI VIENNA
PA SACHSENPLATZ 4-6, PO BOX 89, A-1201 VIENNA, AUSTRIA
SN 0043-5325
J9 WIEN KLIN WOCHENSCHR
JI Wien. Klin. Wochen.
PD AUG 25
PY 2000
VL 112
IS 15-16
BP 728
EP 731
PG 4
WC Medicine, General & Internal
WE Science Citation Index Expanded (SCI-EXPANDED)
SC General & Internal Medicine
GA 351HZ
UT WOS:000089152900017
PM 11020965
DA 2023-03-31
ER

PT J
AU Udkoff, J
   Cohen, PR
AF Udkoff, Jeremy
   Cohen, Philip R.
TI Amyopathic Dermatomyositis: A Concise Review of Clinical Manifestations
   and Associated Malignancies
SO AMERICAN JOURNAL OF CLINICAL DERMATOLOGY
LA English
DT Review
ID INTERSTITIAL LUNG-DISEASE; IDIOPATHIC INFLAMMATORY MYOPATHIES;
   TRANSITIONAL-CELL CARCINOMA; SINE MYOSITIS; CUTANEOUS CHANGES; MUSCLE
   WEAKNESS; BREAST-CANCER; RISK-FACTORS; POLYMYOSITIS; POPULATION
AB Amyopathic dermatomyositis is a rare, idiopathic, connective tissue disease that presents with dermatologic lesions of classic dermatomyositis but lacks the myopathy of this disease. Cutaneous manifestations may include Gottron's sign, heliotrope rash, and characteristic patterns of poikiloderma. There is a substantial risk for developing interstitial lung disease or malignancy in patients with amyopathic dermatomyositis. A literature review of amyopathic dermatomyositis was performed using the PubMed medical database. The key features of amyopathic dermatomyositis, including autoantibodies, clinical presentation and dermatologic manifestations, epidemiology, history, associated malignancies, management, and pathogenesis, are summarized in this review. Cancer (solid tumor) (73/79, 89 %) and hematologic malignancies (9/79, 11 %) were reported in 79 patients, with three patients having more than one malignancy. In addition, there were six patients with amyopathic dermatomyositis who had tumor of unknown primary, and eight patients with cancer-associated amyopathic dermatomyositis for whom no additional details were provided. From the group of 73 tumors for whom primary origin and sex were available, malignancy of the genitourinary organs (24/73, 33 %), aerorespiratory organs (15/73, 21 %), and breast (14/73, 19 %) were the most commonly observed solid organ tumors. Tumors of the genitourinary organs (15/48, 31 %) and breast (14/48, 29 %) were the most frequent neoplasms in women, accounting for 29 of 48 (60 %) cancers, with the most common sites being breast (14/48, 29 %), ovary (8/48, 17 %), and cervix or uterus (5/48, 10 %). In men, tumors of the aerorespiratory (9/25, 36 %) and genitourinary (9/25, 36 %) tracts were the most common neoplasms, accounting for 72 % (18/25) of cancers; the most common sites of primary malignancy were nasopharyngeal (6/25, 24 %), bladder (4/25, 16 %), and either colorectal, lung or prostate cancer (three cancers each, 12 %). In summary, the search for an undiagnosed associated malignancy in patients with amyopathic dermatomyositis should focus towards the organs most frequently affected. Similar to classic dermatomyositis, ovarian and nasopharyngeal cancers are also common in amyopathic dermatomyositis. However, in contrast to lung cancer, which is the most frequent malignancy associated with classic dermatomyositis, breast cancer was the most common type of malignancy reported in patients with amyopathic dermatomyosotis.
C1 [Udkoff, Jeremy] Univ Calif San Diego, Sch Med, San Diego, CA 92093 USA.
   [Cohen, Philip R.] Univ Calif San Diego, Dept Dermatol, 10991 Twinleaf Court, San Diego, CA 92131 USA.
C3 University of California System; University of California San Diego;
   University of California System; University of California San Diego
RP Cohen, PR (通讯作者)，Univ Calif San Diego, Dept Dermatol, 10991 Twinleaf Court, San Diego, CA 92131 USA.
EM mitehead@gmail.com
CR Adili Anthony F, 2015, Can Urol Assoc J, V9, pE340, DOI 10.5489/cuaj.2362
   Amato AA, 2003, NEUROLOGY, V61, P288, DOI 10.1212/WNL.61.3.288
   Ang P., 2000, Annals Academy of Medicine Singapore, V29, P219
   Apaydin R, 2002, J EUR ACAD DERMATOL, V16, P172, DOI 10.1046/j.1468-3083.2002.00392_2.x
   Aslanidis S, 2007, CLIN RHEUMATOL, V26, P1198, DOI 10.1007/s10067-006-0337-8
   Azuma K, 2011, MOD RHEUMATOL, V21, P178, DOI 10.1007/s10165-010-0362-y
   Bailey EE, 2014, CURR RHEUMATOL REP, V16, DOI 10.1007/s11926-014-0465-0
   Blanes M, 2005, ACTAS DERMO-SIFILOGR, V96, P299, DOI 10.1016/S0001-7310(05)75058-4
   BOHAN A, 1975, NEW ENGL J MED, V292, P403, DOI 10.1056/NEJM197502202920807
   BOHAN A, 1975, NEW ENGL J MED, V292, P344, DOI 10.1056/NEJM197502132920706
   BOHAN A, 1977, MEDICINE, V56, P255, DOI 10.1097/00005792-197707000-00001
   Bronner IM, 2004, ARCH NEUROL-CHICAGO, V61, P132, DOI 10.1001/archneur.61.1.132
   Callen Jeffrey P, 2010, Curr Rheumatol Rep, V12, P192, DOI 10.1007/s11926-010-0100-7
   Callen JP, 2002, ARCH DERMATOL, V138, P969, DOI 10.1001/archderm.138.7.969
   Cao H, 2009, CLIN RHEUMATOL, V28, P979, DOI 10.1007/s10067-009-1152-9
   Celebi S, 2001, CLIN RHEUMATOL, V20, P438, DOI 10.1007/s100670170012
   Chinoy H, 2011, ARTHRITIS RES THER, V13, DOI 10.1186/ar3327
   Connors GR, 2010, CHEST, V138, P1464, DOI 10.1378/chest.10-0180
   COSNES A, 1995, ARCH DERMATOL, V131, P1381, DOI 10.1001/archderm.131.12.1381
   Dalakas MC, 2003, LANCET, V362, P971, DOI 10.1016/S0140-6736(03)14368-1
   Dawkins MA, 1998, J AM ACAD DERMATOL, V38, P397, DOI 10.1016/S0190-9622(98)70496-7
   Drake LA, 1996, J AM ACAD DERMATOL, V34, P824
   DUNN CL, 1993, ARCH DERMATOL, V129, P1104, DOI 10.1001/archderm.129.9.1104
   Ee Hock Leong, 2004, Australas J Dermatol, V45, P77, DOI 10.1111/j.1440-0960.2004.00037.x
   Eichenfield DZ, 2016, J EUR ACAD DERMATOL, DOI [10.1111/jdv.13582, DOI 10.1111/JDV.13582.]
   el-Azhary RA, 2002, J AM ACAD DERMATOL, V46, P560, DOI 10.1067/mjd.2002.120620
   EUWER RL, 1991, J AM ACAD DERMATOL, V24, P959, DOI 10.1016/0190-9622(91)70153-S
   Fathi M, 2008, ARTHRIT RHEUM-ARTHR, V59, P677, DOI 10.1002/art.23571
   Femia AN, 2013, AM J CLIN DERMATOL, V14, P291, DOI 10.1007/s40257-013-0028-6
   Finger DR, 1996, INT J DERMATOL, V35, P663, DOI 10.1111/j.1365-4362.1996.tb03698.x
   Fujii K, 2000, SURG TODAY, V30, P302, DOI 10.1007/s005950050065
   Fung WKJ, 1998, INT J DERMATOL, V37, P659, DOI 10.1046/j.1365-4362.1998.00453.x
   Galimberti F, 2016, BRIT J DERMATOL, V174, P158, DOI 10.1111/bjd.14227
   Gerami P, 2007, BRIT J DERMATOL, V157, P637, DOI 10.1111/j.1365-2133.2007.08055.x
   Gerami P, 2006, J AM ACAD DERMATOL, V54, P597, DOI 10.1016/j.jaad.2005.10.041
   Ghazi E, 2013, CLIN EXP RHEUMATOL, V31, P128
   Goyal S, 1999, J AM ACAD DERMATOL, V41, P874, DOI 10.1016/S0190-9622(99)70349-X
   Hamaguchi Y, 2011, ARCH DERMATOL, V147, P391, DOI 10.1001/archdermatol.2011.52
   Hill CL, 2001, LANCET, V357, P96, DOI 10.1016/S0140-6736(00)03540-6
   Ikeda N, 2011, J DERMATOL, V38, P973, DOI 10.1111/j.1346-8138.2011.01262.x
   Ikeda S, 2015, SPRINGERPLUS, V4, DOI 10.1186/s40064-015-1013-8
   Kikuchi K, 2008, INT J DERMATOL, V47, P310, DOI 10.1111/j.1365-4632.2008.03486.x
   Kita Yusuke, 2010, Kyobu Geka, V63, P546
   Klein RQ, 2007, J AM ACAD DERMATOL, V57, P937, DOI 10.1016/j.jaad.2007.08.024
   Kubo Norihiko, 2002, Ryumachi, V42, P676
   Labrador-Horrillo M, 2014, J IMMUNOL RES, V2014, DOI 10.1155/2014/290797
   Labrador-Horrillo M, 2012, ANN RHEUM DIS, V71, P993, DOI 10.1136/annrheumdis-2011-200871
   Lam WWM, 1999, ACTA RADIOL, V40, P69
   Langan SM, 2003, CLIN EXP DERMATOL, V28, P597, DOI 10.1046/j.1365-2230.2003.01413.x
   Ledwich LJ, 2010, AM J CLIN DERMATOL, V11, P151, DOI 10.2165/11530170-000000000-00000
   Lundberg IE, 2006, RHEUMATOLOGY, V45, P18, DOI 10.1093/rheumatology/kel311
   Ortigosa LCM, 2014, AN BRAS DERMATOL, V89, P719, DOI 10.1590/abd1806-4841.20143422
   Mebazaa Amel, 2011, Tunis Med, V89, P18
   Molina-Ruiz AM, 2015, CLIN EXP DERMATOL, V40, P887, DOI 10.1111/ced.12674
   Muro Y, 2012, RHEUMATOLOGY, V51, P1508, DOI 10.1093/rheumatology/kes073
   Nofal A, 2012, INT J DERMATOL, V51, P535, DOI 10.1111/j.1365-4632.2011.05105.x
   Nogi Shinichi, 2012, Nihon Rinsho Meneki Gakkai Kaishi, V35, P188
   Norrenberg S, 2012, CASE REP RHEUMATOL, V2012, P1
   Ogawa M, 2016, J EUR ACAD DERMATOL, V30, P373, DOI 10.1111/jdv.12797
   Olhoffer IH, 1999, BRIT J DERMATOL, V141, P365
   Orme CM, 2012, J DERMATOL, V39, P656, DOI 10.1111/j.1346-8138.2011.01460.x
   Osman Y, 1996, AM J MED SCI, V311, P240, DOI 10.1097/00000441-199605000-00008
   Park SH, 2009, RHEUMATOL INT, V29, P1231, DOI 10.1007/s00296-008-0808-0
   Pau-Charles I, 2014, J EUR ACAD DERMATOL, V28, P1097, DOI 10.1111/jdv.12300
   Perez-Perez LC, 2005, ACTAS DERMO-SIFILOGR, V96, P295, DOI 10.1016/S0001-7310(05)75057-2
   Pusceddu V, 2008, BREAST J, V14, P591, DOI 10.1111/j.1524-4741.2008.00654.x
   Reeder MJ, 2010, ARCH DERMATOL, V146, P26
   Requena C, 2014, ACTAS DERMO-SIFILOGR, V105, P675, DOI [10.1016/j.ad.2013.11.007, 10.1016/j.adengl.2014.07.009]
   Ritchie SA, 2008, CUTIS, V82, P407
   ROCKERBIE NR, 1989, J AM ACAD DERMATOL, V20, P629, DOI 10.1016/S0190-9622(89)70074-8
   Russ BW, 1999, CUTIS, V63, P73
   Sato S, 2010, CURR OPIN RHEUMATOL, V22, P639, DOI 10.1097/BOR.0b013e32833f1987
   Seidler AM, 2008, J AM ACAD DERMATOL, V59, P515, DOI 10.1016/j.jaad.2008.02.033
   SIGURGEIRSSON B, 1992, NEW ENGL J MED, V326, P363, DOI 10.1056/NEJM199202063260602
   Smith ES, 2009, AM J DERMATOPATH, V31, P61, DOI 10.1097/DAD.0b013e31818520e1
   STONECIPHER MR, 1993, J AM ACAD DERMATOL, V28, P951, DOI 10.1016/0190-9622(93)70136-H
   Takahashi Yuji, 2010, Allergology International, V59, P425, DOI 10.2332/allergolint.10-CR-0213
   Tansley S, 2014, CLIN REV ALLERG IMMU, V47, P264, DOI 10.1007/s12016-013-8387-6
   Tiniakou E, 2015, CLIN REV ALLERG IMMU, P1, DOI [10.1007/s12016-015-8511-x, DOI 10.1007/S12016-015-8511-X.]
   Uchida Atsushi, 2006, Nihon Naika Gakkai Zasshi, V95, P742
   Ungprasert P, 2013, ISRN RHEUMATOL, V2013
   van der Kooi A J, 2014, Handb Clin Neurol, V119, P495, DOI 10.1016/B978-0-7020-4086-3.00032-1
   van der Meulen MFG, 2003, NEUROLOGY, V61, P316, DOI 10.1212/WNL.61.3.316
   Villers A, 2006, ANN DERMATOL VENER, V133, P573, DOI 10.1016/S0151-9638(06)70966-8
   Whitmore SE, 1996, J RHEUMATOL, V23, P101
   Yamasaki Y, 2011, J RHEUMATOL, V38, P1636, DOI 10.3899/jrheum.101002
   Yasar S, 2012, CASE REP MED, V2012, P1
NR 87
TC 22
Z9 28
U1 1
U2 6
PU ADIS INT LTD
PI NORTHCOTE
PA 5 THE WAREHOUSE WAY, NORTHCOTE 0627, AUCKLAND, NEW ZEALAND
SN 1175-0561
EI 1179-1888
J9 AM J CLIN DERMATOL
JI Am. J. Clin. Dermatol.
PD OCT
PY 2016
VL 17
IS 5
BP 509
EP 518
DI 10.1007/s40257-016-0199-z
PG 10
WC Dermatology
WE Science Citation Index Expanded (SCI-EXPANDED)
SC Dermatology
GA EC0UZ
UT WOS:000387818000008
PM 27256496
DA 2023-03-31
ER

PT J
AU Ideura, G
   Hanaoka, M
   Koizumi, T
   Fujimoto, K
   Yasuhiro, SB
   Ishii, W
   Matsuda, M
   Ikeda, S
AF Ideura, Gen
   Hanaoka, Masayuki
   Koizumi, Tomonobu
   Fujimoto, Keisaku
   Shimojima, Yasuhiro
   Ishii, Wataru
   Matsuda, Masayuki
   Ikeda, Shuichi
TI Interstitial lung disease associated with amyopathic dermatomyositis:
   Review of 18 cases
SO RESPIRATORY MEDICINE
LA English
DT Review
DE amyopathic dermatomyositis (ADM); interstitial lung disease (ILD);
   high-resolution computed tomography (HRCT); cyclosporine A (CsA);
   respiratory symptoms
ID CRYPTOGENIC FIBROSING ALVEOLITIS; BRONCHOALVEOLAR LAVAGE; CT FINDINGS;
   POLYMYOSITIS; PNEUMONIA; MYOSITIS
AB Interstitial lung disease (ILD) associated with amyopathic dermatomyositis (ADM) is a rare and sometimes fatal condition whose clinical features are not well understood. The goal of this study was to clarify the characteristics of ILD based on its development.
   Eighteen patients diagnosed with ILD associated with ADM were assigned to 1 of 2 groups: (1) a rapidly progressing group, which included patients who developed abnormal lung findings within 1 month of being diagnosed with ADM (n = 9); or (2) a slowly progressing group, which including patients who developed lung findings greater than 1 month after diagnosis of ADM (n = 9).
   Serum creatine phosphokinase and C-reactive protein levels were higher in the rapidly progressing group than in the slowly progressing group. Further, arterial pH was higher and PaO2/F1O2 was tower in the rapidly progressing group than in the slowly progressing group. On thoracic high-resotution CT, traction bronchiectasis was present in 4 of the 9 rapidly progressing patients but not in any patients of the slowly progressing group. All 9 slowly progressing patients survived with proper treatment, but only 4 of the 9 rapidly progressing patients survived.
   In ADM, appropriate investigations are likely required for the early diagnosis of ILD. Our data suggest that ILD associated with ADM can be classified into 2 clinical subtypes based on the time course of pulmonary involvement. Patients with rapid progression in respiratory symptoms should under-go intensive treatment as soon as possible to promote favorable outcomes. (C) 2007 Elsevier Ltd. All rights reserved.
C1 Shinshu Univ, Sch Med, Dept Med 1, Matsumoto, Nagano 3908621, Japan.
   Shinshu Univ, Sch Med, Dept Med 3, Matsumoto, Nagano 3908621, Japan.
C3 Shinshu University; Shinshu University
RP Hanaoka, M (通讯作者)，Shinshu Univ, Sch Med, Dept Med 1, Matsumoto, Nagano 3908621, Japan.
EM masayuki@hsp.md.shinshu-u.ac.jp
CR Amato AA, 2003, CURR OPIN NEUROL, V16, P569, DOI 10.1097/00019052-200310000-00002
   American Thoracic Society, 2002, AM J RESP CRIT CARE, V165, P277, DOI [DOI 10.1164/AJRCCM.165.2.ATS01, 10.1164/ajrccm.165.2.ats01]
   Bonnefoy O, 2004, EUR J RADIOL, V49, P235, DOI 10.1016/S0720-048X(03)00094-9
   Caproni M, 2002, ARCH DERMATOL, V138, P23, DOI 10.1001/archderm.138.1.23
   CORREIA O, 1992, INT J DERMATOL, V31, P517, DOI 10.1111/j.1365-4362.1992.tb02707.x
   Desai SR, 2003, EUR RADIOL, V13, P1801, DOI 10.1007/s00330-002-1779-2
   EJSTRUP L, 1986, ANN RHEUM DIS, V45, P612, DOI 10.1136/ard.45.7.612-b
   el-Azhary RA, 2002, J AM ACAD DERMATOL, V46, P560, DOI 10.1067/mjd.2002.120620
   EUWER RL, 1993, J INVEST DERMATOL, V100, pS124, DOI 10.1038/jid.1993.35
   FERNANDES L, 1979, J ROY SOC MED, V72, P777
   FUDMAN EJ, 1986, AM J MED, V80, P329, DOI 10.1016/0002-9343(86)90036-7
   Gerami P, 2006, J AM ACAD DERMATOL, V54, P597, DOI 10.1016/j.jaad.2005.10.041
   Ichikado K, 2002, AM J RESP CRIT CARE, V165, P1551, DOI 10.1164/rccm.2106157
   Ikezoe J, 1996, J THORAC IMAG, V11, P250, DOI 10.1097/00005382-199623000-00002
   Kang EH, 2005, RHEUMATOLOGY, V44, P1282, DOI 10.1093/rheumatology/keh723
   KRAIN LS, 1975, ARCH DERMATOL, V111, P241, DOI 10.1001/archderm.111.2.241
   PERSON CM, 1979, ARTHRITIS ALLIED CON, P742
   RUDD RM, 1981, AM REV RESPIR DIS, V124, P1
   Shimojima Y, 2003, INTERNAL MED, V42, P1253, DOI 10.2169/internalmedicine.42.1253
   TAKIZAWA H, 1987, J RHEUMATOL, V14, P102
   Tokano Y, 2002, Mod Rheumatol, V12, P305, DOI 10.3109/s101650200054
   WATTERS LC, 1987, AM REV RESPIR DIS, V135, P696
   *WORLD MED ASS DEC, 1997, JAMA-J AM MED ASSOC, V277, P925, DOI DOI 10.1001/JAMA.1997.03540350075038
NR 23
TC 46
Z9 49
U1 0
U2 3
PU W B SAUNDERS CO LTD
PI LONDON
PA 32 JAMESTOWN RD, LONDON NW1 7BY, ENGLAND
SN 0954-6111
EI 1532-3064
J9 RESP MED
JI Respir. Med.
PD JUL
PY 2007
VL 101
IS 7
BP 1406
EP 1411
DI 10.1016/j.rmed.2007.01.023
PG 6
WC Cardiac & Cardiovascular Systems; Respiratory System
WE Science Citation Index Expanded (SCI-EXPANDED)
SC Cardiovascular System & Cardiology; Respiratory System
GA 186GA
UT WOS:000247765900006
PM 17353121
OA Bronze
DA 2023-03-31
ER

PT J
AU So, H
   So, JCLE
   Lam, TTO
   Wong, VTL
   Ho, RY
   Li, WL
   Lau, CS
   Tam, LS
AF So, Ho
   So, Jacqueline
   Lam, Tommy Tsz-On
   Wong, Victor Tak-Lung
   Ho, Roy
   Li, Wai Ling
   Lau, Chak Sing
   Tam, Lai-Shan
TI Seasonal Effect on Disease Onset and Presentation in Anti-MDA5 Positive
   Dermatomyositis
SO FRONTIERS IN MEDICINE
LA English
DT Article
DE anti-MDA5; dermatomyositis; idiopathic inflammatory myopathy; myositis
   specific antibody; rapidly progressive interstitial lung disease
   (RP-ILD)
ID IDIOPATHIC INFLAMMATORY MYOPATHIES; INTERSTITIAL LUNG-DISEASE; GENE 5;
   RISK-FACTORS; POLYMYOSITIS; AUTOANTIBODIES; ASSOCIATION; AUTOANTIGEN;
   ENTEROVIRUS; INFECTIONS
AB ObjectiveTo investigate the seasonal variation of disease onset and presentation in an ethno-geographically homogeneous cohort of patients with anti-MDA5 positive dermatomyositis (DM). MethodsThis was a multi-centered, retrospective cohort study. Adult Chinese anti-MDA5 positive DM patients were identified from the Hong Kong Myositis Registry and the Clinical Data Analysis and Reporting System from 2015 to 2020. Equal number of IIM patients without anti-MDA5 antibody were selected as controls. Line blot immunoassay was used to detect the autoantibodies. The onset of disease, presenting clinical features and subsequent complications were analyzed for any seasonality. ResultsA total of 110 patients with anti-MDA5 positive DM were studied. The mean age at diagnosis was 53.0 +/- 12.3 years and the mean follow-up duration was 20.6 +/- 23.1 months. Two third of the patients (66%) had the clinically amyopathic phenotype. Most patients (86%) had interstitial lung disease (ILD) and 42% developed rapidly progressive ILD (RP-ILD). The mortality was 40% and the commonest cause was RP-ILD. Chi-square test showed significantly less patients had symptom onset in July to September. However, no particular seasonal pattern was observed in the anti-MDA5 negative IIM controls. RP-ILD occurred more frequently in patients with disease onset in October to December. Anti-MDA5 positive DM patients with disease onset in warmer months (April to September) were more likely to have clinical muscle involvement. ConclusionApparent seasonal patterns were noted in our ethno-geographically identical anti-MDA5 positive DM patients, but not in IIM patients in general. Certain environmental factors, particularly infection, might be implicated.
C1 [So, Ho; Tam, Lai-Shan] Chinese Univ Hong Kong, Dept Med & Therapeut, Shatin, Hong Kong, Hong Kong, Peoples R China.
   [So, Jacqueline; Lam, Tommy Tsz-On] Prince Wales Hosp, Dept Med & Therapeut, Shatin, Hong Kong, Hong Kong, Peoples R China.
   [Wong, Victor Tak-Lung] Kwong Wah Hosp, Dept Med & Geriatr, Kowloon, Hong Kong, Hong Kong, Peoples R China.
   [Ho, Roy] Queen Elizabeth Hosp, Dept Med, Kowloon, Hong Kong, Hong Kong, Peoples R China.
   [Li, Wai Ling] Queen Mary Hosp, Dept Med, Hong Kong, Hong Kong, Peoples R China.
   [Lau, Chak Sing] Univ Hong Kong, Dept Med, Pokfulam, Hong Kong, Hong Kong, Peoples R China.
C3 Chinese University of Hong Kong; Chinese University of Hong Kong; Prince
   of Wales Hospital; Kwong Wah Hospital; University of Hong Kong;
   University of Hong Kong
RP Tam, LS (通讯作者)，Chinese Univ Hong Kong, Dept Med & Therapeut, Shatin, Hong Kong, Hong Kong, Peoples R China.; Lau, CS (通讯作者)，Univ Hong Kong, Dept Med, Pokfulam, Hong Kong, Hong Kong, Peoples R China.
EM cslau@hku.hk; lstam@cuhk.edu.hk
RI So, Ho/AGP-2808-2022
OI So, Ho/0000-0001-7113-9390; Lam, Tommy Tsz On/0000-0001-9944-7379
CR BOHAN A, 1975, NEW ENGL J MED, V292, P344, DOI 10.1056/NEJM197502132920706
   BOWLES NE, 1987, LANCET, V1, P1004
   Chen ZY, 2015, CLIN RHEUMATOL, V34, P1627, DOI 10.1007/s10067-015-2935-9
   Chiu SS, 2002, NEW ENGL J MED, V347, P2097, DOI 10.1056/NEJMoa020546
   Collard HR, 2007, AM J RESP CRIT CARE, V176, P636, DOI 10.1164/rccm.200703-463PP
   Douche-Aourik F, 2003, J MED VIROL, V71, P540, DOI 10.1002/jmv.10531
   Fiorentino D, 2011, J AM ACAD DERMATOL, V65, P25, DOI 10.1016/j.jaad.2010.09.016
   Fong MW, 2021, EMERG INFECT DIS, V27, P1525, DOI 10.3201/eid2705.210277
   Gono T, 2020, EXPERT REV CLIN IMMU, V16, P79, DOI 10.1080/1744666X.2019.1699059
   Hall JC, 2013, ARTHRIT CARE RES, V65, P1307, DOI 10.1002/acr.21992
   Hawley DJ, 2001, J RHEUMATOL, V28, P1900
   Hosono Y, 2017, J AUTOIMMUN, V77, P116, DOI 10.1016/j.jaut.2016.11.006
   Kawasumi H, 2015, CLIN MED INSIGHTS-CI, V9, P9, DOI [10.4137/CCRPM.S23313, 10.4137/CCRPRPM.S23313]
   Lam TT, 2019, J INFECTION, V79, P373, DOI 10.1016/j.jinf.2019.07.008
   Lau WCY, 2017, JAMA-J AM MED ASSOC, V317, P1151, DOI 10.1001/jama.2017.1363
   Love LA, 2009, ARTHRITIS RHEUM-US, V60, P2499, DOI 10.1002/art.24702
   Lundberg IE, 2017, ARTHRITIS RHEUMATOL, V69, P2271, DOI 10.1002/art.40320
   Mamyrova G, 2021, RHEUMATOLOGY, V60, P1839, DOI 10.1093/rheumatology/keaa429
   MANTA P, 1989, NEUROEPIDEMIOLOGY, V8, P262, DOI 10.1159/000110192
   Miller FW, 2018, NAT REV RHEUMATOL, V14, P255, DOI 10.1038/nrrheum.2018.48
   Muro Y, 2011, ARTHRITIS RES THER, V13, DOI 10.1186/ar3547
   Nishina N, 2020, RMD OPEN, V6, DOI 10.1136/rmdopen-2020-001202
   Phillips BA, 2002, J NEUROL, V249, P441, DOI 10.1007/s004150200036
   Sarkar K, 2005, ARTHRITIS RHEUM-US, V52, P2433, DOI 10.1002/art.21198
   Sato S, 2009, ARTHRITIS RHEUM-US, V60, P2193, DOI 10.1002/art.24621
   Schlesinger Naomi, 2005, Discov Med, V5, P64
   So H, 2020, SEMIN ARTHRITIS RHEU, V50, P885, DOI 10.1016/j.semarthrit.2020.07.012
   So H, 2018, INT J RHEUM DIS, V21, P1076, DOI 10.1111/1756-185X.13268
   Sontheimer RD, 2010, ARCH DERMATOL, V146, P76, DOI 10.1001/archdermatol.2009.323
   Svensson J, 2017, ANN RHEUM DIS, V76, P1803, DOI 10.1136/annrheumdis-2017-211174
   Takada T, 2015, RESP MED, V109, P1174, DOI 10.1016/j.rmed.2015.07.004
   Tansley SL, 2013, ARTHRITIS RES THER, V15, DOI 10.1186/ar4198
   Toquet S, 2021, AUTOIMMUN REV, V20, DOI 10.1016/j.autrev.2021.102788
   TRAVERS RL, 1977, LANCET, V1, P1268
   Wong VTL, 2021, ACTA NEUROL SCAND, V143, P131, DOI 10.1111/ane.13331
   Wu WL, 2022, RHEUMATOLOGY, V61, P230, DOI 10.1093/rheumatology/keab305
   YOUSEF GE, 1990, ANN RHEUM DIS, V49, P310, DOI 10.1136/ard.49.5.310
NR 37
TC 1
Z9 1
U1 0
U2 1
PU FRONTIERS MEDIA SA
PI LAUSANNE
PA AVENUE DU TRIBUNAL FEDERAL 34, LAUSANNE, CH-1015, SWITZERLAND
EI 2296-858X
J9 FRONT MED-LAUSANNE
JI Front. Med.
PD FEB 4
PY 2022
VL 9
AR 837024
DI 10.3389/fmed.2022.837024
PG 7
WC Medicine, General & Internal
WE Science Citation Index Expanded (SCI-EXPANDED)
SC General & Internal Medicine
GA ZF5DM
UT WOS:000759588300001
PM 35187011
OA gold, Green Accepted
DA 2023-03-31
ER

PT J
AU Go, DJ
   Lee, EY
   Lee, EB
   Song, YW
   Konig, MF
   Park, JK
AF Go, Dong Jin
   Lee, Eun Young
   Lee, Eun Bong
   Song, Yeong Wook
   Konig, Maximilian Ferdinand
   Park, Jin Kyun
TI Elevated Erythrocyte Sedimentation Rate Is Predictive of Interstitial
   Lung Disease and Mortality in Dermatomyositis: a Korean Retrospective
   Cohort Study
SO JOURNAL OF KOREAN MEDICAL SCIENCE
LA English
DT Article
DE Erythrocyte Sedimentation Rate; Interstitial Lung Disease;
   Dermatomyositis
ID CLINICALLY AMYOPATHIC DERMATOMYOSITIS; I INTERFERON SYSTEM; C-REACTIVE
   PROTEIN; PULMONARY INVOLVEMENT; SINE MYOSITIS; POLYMYOSITIS; ACTIVATION;
   MALIGNANCY; JUVENILE; SPECTRUM
AB Interstitial lung disease (ILD) is a major cause of death in patients with dermatomyositis (DM). This study was aimed to examine the utility of the erythrocyte sedimentation rate (ESR) as a predictor of ILD and prognostic marker of mortality in patients with DM. One hundred-and-fourteen patients with DM were examined, including 28 with clinically amyopathic DM (CADM). A diagnosis of ILD was made based on high resolution computed tomography (HRCT) scans. The association between elevated ESR and pulmonary impairment and mortality was then examined. ILD was diagnosed in 53 (46.5%) of 114 DM patients. Cancer was diagnosed in 2 (3.8%) of 53 DM patients with ILD and in 24 (92.3%) of those without ILD (P< 0.001). The median ESR (50.0 mm/hour) in patients with ILD was significantly higher than that in patients without ILD (29.0 mm/hour; P <0.001). ESR was inversely correlated with forced vital capacity (Spearman p = -0.303; P= 0.007) and carbon monoxide diffusing capacity (p = -0.319; P= 0.006). DM patients with baseline ESR >= 30 mm/hour had significantly higher mortality than those with ESR < 30 mm/hour (P= 0.002, log-rank test). Patients with a persistently high ESR despite immunosuppressive therapy was associated with higher mortality than those with a normalized ESR (P = 0.039, log-rank test). Elevated ESR is associated with increased mortality in patients with DM due to respiratory failure. Thus, monitoring ESR should be an integral part of the clinical care of DM patients.
C1 [Go, Dong Jin; Lee, Eun Young; Lee, Eun Bong; Song, Yeong Wook; Park, Jin Kyun] Seoul Natl Univ Hosp, Dept Internal Med, 101 Daehak Ro, Seoul 03080, South Korea.
   [Go, Dong Jin; Song, Yeong Wook; Park, Jin Kyun] Seoul Natl Univ, Grad Sch Convergence Sci & Technol, Dept Mol Med & Biopharmaceut Sci, Seoul, South Korea.
   [Go, Dong Jin; Song, Yeong Wook; Park, Jin Kyun] Seoul Natl Univ, Coll Med, Med Res Inst, Seoul, South Korea.
   [Konig, Maximilian Ferdinand] Johns Hopkins Univ, Sch Med, Dept Med, Baltimore, MD 21205 USA.
C3 Seoul National University (SNU); Seoul National University Hospital;
   Seoul National University (SNU); Seoul National University (SNU); Johns
   Hopkins University
RP Park, JK (通讯作者)，Seoul Natl Univ Hosp, Dept Internal Med, 101 Daehak Ro, Seoul 03080, South Korea.
EM jinkyunpark@gmail.com
RI Konig, Maximilian F/I-9356-2019
OI Konig, Maximilian F/0000-0001-5045-5255; Song, Yeong
   Wook/0000-0002-5384-3437; Lee, Eun Bong/0000-0003-0703-1208; Lee, Eun
   Young/0000-0001-6975-8627; Park, Jin Kyun/0000-0003-2167-9393
CR Amerio P, 2002, EUR J DERMATOL, V12, P165
   Baechler EC, 2007, MOL MED, V13, P59, DOI 10.2119/2006-00085.Baechler
   BECKER GJ, 1980, ANN RHEUM DIS, V39, P50, DOI 10.1136/ard.39.1.50
   BOHAN A, 1977, MEDICINE, V56, P255, DOI 10.1097/00005792-197707000-00001
   Borawski J, 2001, NEPHRON, V89, P381, DOI 10.1159/000046107
   Brigden ML, 1999, AM FAM PHYSICIAN, V60, P1443
   Chen YJ, 2001, BRIT J DERMATOL, V144, P825, DOI 10.1046/j.1365-2133.2001.04140.x
   Eloranta ML, 2007, ARTHRITIS RHEUM-US, V56, P3112, DOI 10.1002/art.22860
   Fathi M, 2004, ANN RHEUM DIS, V63, P297, DOI 10.1136/ard.2003.006122
   Gerami P, 2006, J AM ACAD DERMATOL, V54, P597, DOI 10.1016/j.jaad.2005.10.041
   Gono T, 2014, RHEUMATOLOGY, V53, P2196, DOI 10.1093/rheumatology/keu258
   Ikezoe J, 1996, J THORAC IMAG, V11, P250, DOI 10.1097/00005382-199623000-00002
   Kang EH, 2005, RHEUMATOLOGY, V44, P1282, DOI 10.1093/rheumatology/keh723
   Kirou KA, 2005, ARTHRITIS RHEUM-US, V52, P1491, DOI 10.1002/art.21031
   Kobayashi N, 2015, RHEUMATOLOGY, V54, P784, DOI 10.1093/rheumatology/keu385
   MALLYA RK, 1982, J RHEUMATOL, V9, P224
   Marie I, 2002, ARTHRIT RHEUM-ARTHR, V47, P614, DOI 10.1002/art.10794
   Marie I, 1998, J RHEUMATOL, V25, P1336
   Marie I, 2001, J RHEUMATOL, V28, P2230
   Mino M, 1997, AM J ROENTGENOL, V169, P83, DOI 10.2214/ajr.169.1.9207505
   Moshage H, 1997, J PATHOL, V181, P257, DOI 10.1002/(SICI)1096-9896(199703)181:3<257::AID-PATH756>3.0.CO;2-U
   Mukae H, 2009, CHEST, V136, P1341, DOI 10.1378/chest.08-2740
   Na SJ, 2009, J KOREAN MED SCI, V24, P715, DOI 10.3346/jkms.2009.24.4.715
   Nawata Y, 1999, J RHEUMATOL, V26, P1527
   Park JK, 2013, RHEUMATOLOGY, V52, P1336, DOI 10.1093/rheumatology/ket162
   Park JK, 2012, RHEUMATOL INT, V32, P3587, DOI 10.1007/s00296-011-2220-4
   Sato S, 2009, ARTHRITIS RHEUM-US, V60, P2193, DOI 10.1002/art.24621
   So MW, 2011, J RHEUMATOL, V38, P2432, DOI 10.3899/jrheum.110320
   Sontheimer RD, 2002, J AM ACAD DERMATOL, V46, P626, DOI 10.1067/mjd.2002.120621
   Sun WC, 2012, BRIT J DERMATOL, V167, P1236, DOI 10.1111/j.1365-2133.2012.11145.x
   Sun YC, 2013, RHEUMATOL INT, V33, P1295, DOI 10.1007/s00296-012-2545-7
   Walsh RJ, 2007, ARTHRITIS RHEUM, V56, P3784, DOI 10.1002/art.22928
NR 32
TC 15
Z9 18
U1 0
U2 0
PU KOREAN ACAD MEDICAL SCIENCES
PI SEOUL
PA 302 75 DONG DU ICHON, DONG YONGSAN KU, SEOUL 140 031, SOUTH KOREA
SN 1011-8934
EI 1598-6357
J9 J KOREAN MED SCI
JI J. Korean Med. Sci.
PD MAR
PY 2016
VL 31
IS 3
BP 389
EP 396
DI 10.3346/jkms.2016.31.3.389
PG 8
WC Medicine, General & Internal
WE Science Citation Index Expanded (SCI-EXPANDED)
SC General & Internal Medicine
GA DG2LN
UT WOS:000371898700010
PM 26955239
OA Green Submitted, Green Published, gold, Green Accepted
DA 2023-03-31
ER

PT J
AU Chen, QH
   Qian, L
AF Chen, Qiuhe
   Qian, Long
TI Clinical Features of Dermatomyositis/Polymyositis with Anti-MDA5
   Antibody Positivity
SO CONTRAST MEDIA & MOLECULAR IMAGING
LA English
DT Article
ID INTERSTITIAL LUNG-DISEASE; GENE 5; JAPANESE PATIENTS; MYOSITIS;
   AUTOANTIBODIES; COMPLICATION; POLYMYOSITIS; ASSOCIATION; PNEUMONIA;
   SEVERITY
AB This paper aims to investigate the clinical and laboratory test characteristics of patients with anti-MDA5 antibody-positive PM/DM by analyzing the clinical characteristics, laboratory test results, and 1-year survival rate of patients with anti-MDA5 antibody-positive PM/DM in polymyositis (PM) and dermatomyositis (DM). To further investigate the impact of positive anti-MDA5 antibodies on the prognosis of PM/DM patients. According to the anti-MDA5 antibody test results, 18 cases with positive anti-MDA5 antibodies were in the positive group and 46 cases with negative anti-MDA5 antibodies were in the negative group. The clinical manifestations, laboratory tests, treatment protocols, and prognostic risk factors were collected for both groups. The chi-square test, Mann-Whitney method, Fisher test, t-test, Kaplan-Meier method, and Log-rank test were used for statistical analysis. Anti-MDA5 antibody positivity was more common in patients with DM/CADM. With no statistically significant differences in age and sex ratio between the two groups, The differences in erythrocyte sedimentation rate (ESR), ferritin (Fer), and creatine kinase (CK) levels in the positive group were statistically significant compared with the negative group. Clinically, the positive group was more prone to arthralgia, skin rash, and interstitial pneumonia.
C1 [Chen, Qiuhe; Qian, Long] Anhui Med Univ, Affiliated Hosp 2, Dept Rheumatol & Immunol, Hefei 230601, Peoples R China.
C3 Anhui Medical University
RP Qian, L (通讯作者)，Anhui Med Univ, Affiliated Hosp 2, Dept Rheumatol & Immunol, Hefei 230601, Peoples R China.
EM chenqiuhe@poers.edu.pl
CR BOHAN A, 1975, NEW ENGL J MED, V292, P344, DOI 10.1056/NEJM197502132920706
   Chen ZY, 2015, CLIN RHEUMATOL, V34, P1627, DOI 10.1007/s10067-015-2935-9
   Chen ZY, 2013, ARTHRIT CARE RES, V65, P1316, DOI 10.1002/acr.21985
   Dalakas MC, 2003, LANCET, V362, P971, DOI 10.1016/S0140-6736(03)14368-1
   Darnoiseaux J, 2019, AUTOIMMUN REV, V18, P293, DOI 10.1016/j.autrev.2018.10.004
   Fujiki Y, 2018, MOD RHEUMATOL, V28, P133, DOI 10.1080/14397595.2017.1318468
   Fujisawa T, 2014, PLOS ONE, V9, DOI 10.1371/journal.pone.0098824
   Gono T, 2010, RHEUMATOLOGY, V49, P1713, DOI 10.1093/rheumatology/keq149
   Gono T, 2010, RHEUMATOLOGY, V49, P1354, DOI 10.1093/rheumatology/keq073
   Ha YJ, 2018, PLOS ONE, V13, DOI 10.1371/journal.pone.0190411
   Hoogendijk Jessica E, 2004, Neuromuscul Disord, V14, P337, DOI 10.1016/j.nmd.2004.02.006
   Jin Q, 2018, ARCH RHEUMATOL, V33, P190, DOI 10.5606/ArchRheumatol.2018.6419
   Kameda H, 2005, J RHEUMATOL, V32, P1719
   Kisacik B, 2008, JOINT BONE SPINE, V75, P291, DOI 10.1016/j.jbspin.2007.06.016
   Kishaba T, 2019, RESPIR INVESTIG, V57, P405, DOI 10.1016/j.resinv.2019.05.003
   Kishaba T, 2018, J MED INVESTIG, V65, P251, DOI 10.2152/jmi.65.251
   Koreeda Y, 2010, INTERNAL MED, V49, P361, DOI 10.2169/internalmedicine.49.2889
   Labrador-Horrillo M, 2014, J IMMUNOL RES, V2014, DOI 10.1155/2014/290797
   Li LB, 2017, ONCOTARGET, V8, P26552, DOI 10.18632/oncotarget.15716
   Mercan R, 2016, J CLIN LAB ANAL, V30, P597, DOI 10.1002/jcla.21908
   Mimori T, 2012, CURR RHEUMATOL REP, V14, P264, DOI 10.1007/s11926-012-0246-6
   Nawata Y, 1999, J RHEUMATOL, V26, P1527
   Sato S, 2005, ARTHRITIS RHEUM-US, V52, P1571, DOI 10.1002/art.21023
   Sato S, 2009, ARTHRITIS RHEUM-US, V60, P2193, DOI 10.1002/art.24621
   Sontheimer RD, 2002, J AM ACAD DERMATOL, V46, P626, DOI 10.1067/mjd.2002.120621
   Suda T, 2006, EUR RESPIR J, V28, P1005, DOI 10.1183/09031936.06.00038806
   Tansley SL, 2014, ARTHRITIS RES THER, V16, DOI 10.1186/ar4600
   Wilkes MR, 2005, ARTHRITIS RHEUM-US, V52, P2439, DOI 10.1002/art.21240
   Yamazaki K, 2017, ACTA MED OKAYAMA, V71, P341, DOI 10.18926/AMO/55311
NR 29
TC 1
Z9 1
U1 0
U2 0
PU WILEY-HINDAWI
PI LONDON
PA ADAM HOUSE, 3RD FL, 1 FITZROY SQ, LONDON, WIT 5HE, ENGLAND
SN 1555-4309
EI 1555-4317
J9 CONTRAST MEDIA MOL I
JI Contrast Media Mol. Imaging
PD JUL 30
PY 2022
VL 2022
AR 7102480
DI 10.1155/2022/7102480
PG 6
WC Radiology, Nuclear Medicine & Medical Imaging
WE Science Citation Index Expanded (SCI-EXPANDED)
SC Radiology, Nuclear Medicine & Medical Imaging
GA 3Q6SW
UT WOS:000838359500009
PM 35992549
OA Green Published, gold
DA 2023-03-31
ER

PT J
AU Nascimento, J
   Tenazinha, C
   Campanilho-Marques, R
   Cordeiro, I
   Salgado, S
AF Nascimento, J.
   Tenazinha, C.
   Campanilho-Marques, R.
   Cordeiro, I
   Salgado, S.
TI Rituximab in the treatment of anti-MDA5 dermatomyositis-associated
   interstitial lung disease: a case-based literature review
SO ARP RHEUMATOLOGY
LA English
DT Review
DE Interstitial lung disease; Rituximab; Adult dermatomyositis
ID GENE 5; JAPANESE PATIENTS; POLYMYOSITIS; TERM; CADM-140; THERAPY;
   UTILITY; SERIES; LABEL; RISK
AB Interstitial lung disease (ILD) occurs with Idiopathic Inflammatory Myopathy (IIM) as a life-threating complication and is considered the most important prognostic determinant in this disease group. The antibody anti-melanoma differentiation-associated gene 5 (anti-MDA5) is associated to rapidly progressive ILD and poor overall survival. Rituximab (RTX) is becoming a drug of choice in management of refractory IIM-ILDs and rapidly progressive ILDs, despite its low level of evidence. We report the case of a 49-year-old man with new-onset clinically amyopathic dermatomyositis (CADM) with severe respiratory symptoms and mixed radiologic pattern of non-specific interstitial and organizing pneumonia, refractory to high dose corticosteroids and intravenous immunoglobulin and oxygen dependent. He was started on RTX 375mg/m2/week of which he completed 4 perfusions, with significant clinical improvement, and has been on maintenance to date with the rheumatology RTX standard protocol with no need for oxygen supplementation. RTX may represent a rescue therapy for patients with severe anti-MDA5-related CADM-ILD refractory to conventional immunotherapies. We identified reports of a total of 12 patients treated with RTX. Infection was the only reported adverse event (25%). Respiratory improvement (defined by symptoms, imaging or PFTs) was observed in 75% of patients, with 2 (17%) having achieved clinical remission. A total of three deaths occurred (25%), all resulting from ILD progression despite treatment. No therapeutic protocol with RTX seems to be more efficient nor associated with more adverse events than the others. Comparative studies are necessary.
C1 [Nascimento, J.; Salgado, S.] CHULN, Hosp Santa Maria, Serv Pneumol, Lisbon, Portugal.
   [Tenazinha, C.; Campanilho-Marques, R.; Cordeiro, I] CHULN, Hosp Santa Maria, Serv Reumatol & Doencas Osseas Metabol, Lisbon, Portugal.
C3 Universidade de Lisboa; Hospital Santa Maria; Universidade de Lisboa;
   Hospital Santa Maria
RP Tenazinha, C (通讯作者)，CHULN, Hosp Santa Maria, Serv Reumatol & Doencas Osseas Metabol, Lisbon, Portugal.
EM catarinatenazinha@gmail.com
CR Aggarwal R, 2016, RHEUMATOLOGY, V55, P991, DOI 10.1093/rheumatology/kev444
   Andersson H, 2015, RHEUMATOLOGY, V54, P1420, DOI 10.1093/rheumatology/kev004
   BUNCH TW, 1981, ARTHRITIS RHEUM, V24, P45, DOI 10.1002/art.1780240107
   Chen ZY, 2013, ARTHRIT CARE RES, V65, P1316, DOI 10.1002/acr.21985
   Clottu A, 2012, DERMATOLOGY, V225, P376, DOI 10.1159/000346573
   Dalakas MC, 2010, NAT REV RHEUMATOL, V6, P129, DOI 10.1038/nrrheum.2010.2
   Douglas WW, 2001, AM J RESP CRIT CARE, V164, P1182, DOI 10.1164/ajrccm.164.7.2103110
   EH Choy PG, 2012, COCHRANE DB SYST REV
   Fiorentino D, 2011, J AM ACAD DERMATOL, V65, P25, DOI 10.1016/j.jaad.2010.09.016
   Fujisawa T, 2014, PLOS ONE, V9, DOI 10.1371/journal.pone.0098824
   Gil B, 2016, CLIN RHEUMATOL, V35, P2125, DOI 10.1007/s10067-015-2928-8
   Hamaguchi Y, 2011, ARCH DERMATOL, V147, P391, DOI 10.1001/archdermatol.2011.52
   Hisanaga J, 2017, INT J RHEUM DIS, V20, P2182, DOI 10.1111/1756-185X.13136
   Kang EH, 2005, RHEUMATOLOGY, V44, P1282, DOI 10.1093/rheumatology/keh723
   Keir GJ, 2014, RESPIROLOGY, V19, P353, DOI 10.1111/resp.12214
   Koga T, 2012, RHEUMATOLOGY, V51, P1278, DOI 10.1093/rheumatology/ker518
   Koichi Y, 2017, MOD RHEUMATOL, V27, P536, DOI 10.3109/14397595.2015.1014140
   Levine TD, 2005, ARTHRITIS RHEUM, V52, P601, DOI 10.1002/art.20849
   Marie I, 2012, RESP MED, V106, P581, DOI 10.1016/j.rmed.2012.01.001
   Marie I, 2011, ARTHRITIS RHEUM-US, V63, P3439, DOI 10.1002/art.30513
   Mimori T, 2012, CURR RHEUMATOL REP, V14, P264, DOI 10.1007/s11926-012-0246-6
   Moghadam-Kia S, 2016, ARTHRIT CARE RES, V68, P689, DOI 10.1002/acr.22728
   Oddis CV, 2013, ARTHRITIS RHEUM-US, V65, P314, DOI 10.1002/art.37754
   Ogawa Yuka, 2017, Case Rep Rheumatol, V2017, P5386797, DOI 10.1155/2017/5386797
   Reed AM, 2015, BMC MUSCULOSKEL DIS, V16, DOI 10.1186/s12891-015-0710-3
   Saravanan V, 2004, RHEUMATOLOGY, V43, P143, DOI 10.1093/rheumatology/keg466
   Sato S, 2005, ARTHRITIS RHEUM-US, V52, P1571, DOI 10.1002/art.21023
   Sato S, 2013, MOD RHEUMATOL, V23, P496, DOI 10.1007/s10165-012-0663-4
   Saunders P, 2017, TRIALS, V18, DOI 10.1186/s13063-017-2016-2
   Schiopu E, 2012, ARTHRITIS RES THER, V14, DOI 10.1186/ar3704
   Schmidt Jens, 2018, J Neuromuscul Dis, V5, P109, DOI 10.3233/JND-180308
   Sharp C, 2016, RHEUMATOLOGY, V55, P1318, DOI 10.1093/rheumatology/kew195
   So H, 2018, CLIN RHEUMATOL, V37, P1983, DOI 10.1007/s10067-018-4122-2
   Studynkova JT, 2014, ANN RHEUM DIS, V73, P171, DOI 10.1136/annrheumdis-2014-eular.3886
   Takada K, 2005, AUTOIMMUNITY, V38, P383, DOI 10.1080/08916930500124023
   Tokunaga K, 2017, INTERNAL MED, V56, P1399, DOI 10.2169/internalmedicine.56.7956
   Watanabe R, 2015, MOD RHEUMATOL, P1
NR 37
TC 0
Z9 0
U1 1
U2 1
PU PUBLISAUDE-EDICOES MEDICAS LDA
PI ALGES
PA ALAMEDA ANTONIO SERGIO 22, 4 B EDIF AMADEO SOUZA-CARDOSO, ALGES,
   1495-132, PORTUGAL
SN 2795-4552
J9 ARP RHEUMATOL
JI ARP Rheumatol.
PD APR-JUN
PY 2022
VL 1
IS 2
BP 168
EP 173
PG 6
WC Rheumatology
WE Science Citation Index Expanded (SCI-EXPANDED)
SC Rheumatology
GA 2U4CU
UT WOS:000823108500009
PM 35810375
DA 2023-03-31
ER

PT J
AU Miyazaki, C
   Ishii, Y
   Stelmaszuk, NM
AF Miyazaki, Celine
   Ishii, Yukata
   Stelmaszuk, Natalia M.
TI Disease burden and treatment sequence of polymyositis and
   dermatomyositis patients in Japan: a real-world evidence study
SO CLINICAL RHEUMATOLOGY
LA English
DT Article
DE Dermatomyositis; Healthcare resource utilization; Polymyositis;
   Treatment choice
ID RANDOMIZED CONTROLLED-TRIALS; RESOURCE UTILIZATION; ADULT POLYMYOSITIS;
   EXTERNAL VALIDITY; REFRACTORY ADULT; RISK-FACTOR;
   POLYMYOSITIS/DERMATOMYOSITIS; THERAPY
AB Introduction/objectives Since new consensus on polymyositis (PM) and dermatomyositis (DM) were released in Japan, an updated evidence on treatment landscape and PM/DM burden was essential. This study evaluates treatment burden and overall treatment cost of PM/DM-related inpatient and outpatient visits, treatments, and procedures/patient/year.
   Method This retrospective, observational study analyzed insurance claims from Japan Medical Data Center (JMDC) database. Patients with at least one PM/DM diagnosis/one dispensation of treatment between 1 January 2009 and 31 December 2019 were enrolled. Patient characteristics, treatment patterns and sequence, treatment choices, healthcare resource utilization (HCRU), and related costs were assessed. Chi-square test and linear regression model were used to assess impact of patient characteristics on treatment choice.
   Results Patients (836/4,961) receiving a relevant treatment were analyzed. Heart disease (35%), interstitial lung disease (27%), and diabetes mellitus (26%) were frequently identified as comorbidities. Concomitant dispensation of immunosuppressants and systemic steroids was largely found in first and second line of treatment (LoT) while systemic steroids remained as single dominant treatment across all LoTs. HCRU was very low for inpatient visits (0.68 [1.43]) or rehabilitation (4.74 [14.57]). The mean (SD) number of inpatient visits decreased from first (1.23 [2.32]) to third year (0.11 [0.54]). Total mean (SD) healthcare cost per patients per year was yen 3,815,912 (7,412,241), with overall drug dispensation compounding to 80% of total cost.
   Conclusions High concomitant immunosuppressant and systemic steroid prescriptions in first LoT recommend early optimal treatment to manage PM/DM. Although inpatient costs are low, outpatient dispensation costs increase overall economic burden.
C1 [Miyazaki, Celine] Janssen Pharmaceut KK, Hlth Econ Dept, Tokyo, Japan.
   [Ishii, Yukata] Janssen Pharmaceut KK, Med Affairs Div, Immunol Infect Dis & Vaccine Dept, Tokyo, Japan.
   [Stelmaszuk, Natalia M.] Parexel Int, Stockholm, Sweden.
C3 Johnson & Johnson; Janssen Pharmaceuticals; Johnson & Johnson; Janssen
   Pharmaceuticals; Parexel International
RP Miyazaki, C (通讯作者)，Janssen Pharmaceut KK, Hlth Econ Dept, Tokyo, Japan.
EM CMiyazak@its.jnj.com
FU Janssen Pharmaceutical K.K
FX Data acquisition, research, and preparation of the manuscript were
   funded by Janssen Pharmaceutical K.K. The funding body did not have any
   additional role in the study design, data collection, and analysis;
   decision to publish; or preparation of the manuscript.
CR [Anonymous], 2021, BIG DAT MED FIELD
   Chen IJ, 2010, RHEUMATOLOGY, V49, P2429, DOI 10.1093/rheumatology/keq279
   Christopher-Stine L, 2020, J MANAG CARE SPEC PH, V26, P1424, DOI 10.18553/jmcp.2020.26.11.1424
   Clarson LE, 2020, HEART, V106, P916, DOI 10.1136/heartjnl-2019-315511
   Cramer JA, 2008, VALUE HEALTH, V11, P44, DOI 10.1111/j.1524-4733.2007.00213.x
   Dalakas MC, 2015, NEW ENGL J MED, V372, P1734, DOI 10.1056/NEJMra1402225
   Dalakas MC, 2003, LANCET, V362, P971, DOI 10.1016/S0140-6736(03)14368-1
   Donohoe MT, 1999, J GEN INTERN MED, V14, P281, DOI 10.1046/j.1525-1497.1999.00324.x
   Dourmishev Lyubomir A, 2017, Folia Med (Plovdiv), V59, P7, DOI 10.1515/folmed-2017-0003
   Findlay AR, 2015, MUSCLE NERVE, V51, P638, DOI 10.1002/mus.24566
   Fortin M, 2006, ANN FAM MED, V4, P104, DOI 10.1370/afm.516
   Fujisawa T, 2014, PLOS ONE, V9, DOI 10.1371/journal.pone.0098824
   Hunter Kathy, 2012, Indian J Dermatol, V57, P371, DOI 10.4103/0019-5154.100479
   Intractable Disease Measures, 2009, OUTL INTR DIS MEAS
   Khosla Sajan, 2018, F1000Res, V7, P111, DOI 10.12688/f1000research.13585.2
   Kohsaka H, 2019, NEUROL CLIN NEUROSCI, V7, P3, DOI 10.1111/ncn3.12223
   Kohsaka H, 2019, J DERMATOL, V46, pE1, DOI 10.1111/1346-8138.14604
   Lillenfeld DE, 2005, PHARMACOEPIDEM DR S, V14, P589, DOI 10.1002/pds.1082
   Lu X, 2014, PLOS ONE, V9, DOI 10.1371/journal.pone.0094128
   Lundberg IE, 2018, NAT REV RHEUMATOL, V14, P269, DOI 10.1038/nrrheum.2018.41
   Marie I, 2011, AUTOIMMUN REV, V11, P6, DOI 10.1016/j.autrev.2011.06.007
   Misra DP, 2019, RHEUMATOL INT, V39, P403, DOI 10.1007/s00296-019-04248-1
   Murthy JMK, 2010, NEUROL INDIA, V58, P3, DOI 10.4103/0028-3886.60386
   Oddis CV, 2013, ARTHRITIS RHEUM-US, V65, P314, DOI 10.1002/art.37754
   Ohta A, 2014, MOD RHEUMATOL, V24, P477, DOI 10.3109/14397595.2013.844308
   Ohta A, 2013, MOD RHEUMATOL, V23, P759, DOI 10.1007/s10165-012-0733-7
   Quan HD, 2005, MED CARE, V43, P1130, DOI 10.1097/01.mlr.0000182534.19832.83
   Qushmaq KA, 2000, J RHEUMATOL, V27, P2855
   Rai SK, 2016, RHEUMATOLOGY, V55, P461, DOI 10.1093/rheumatology/kev336
   Rare Disease Database, 2018, DERMATOMYOSITIS
   Rice JB, 2016, J MED ECON, V19, P649, DOI 10.3111/13696998.2016.1151433
   Rothwell PM, 2005, LANCET, V365, P82, DOI 10.1016/S0140-6736(04)17670-8
   Syue SH, 2020, ANN TRANSL MED, V8, DOI 10.21037/atm.2020.01.56
   Tansley S, 2016, CLIN EXP RHEUMATOL, V34, P880
   Tomimitsu H, 2016, MOD RHEUMATOL, V26, P398, DOI 10.3109/14397595.2015.1091137
   Ungprasert P, 2020, JOINT BONE SPINE, V87, P327, DOI 10.1016/j.jbspin.2020.03.002
   Wang DX, 2012, CLIN RHEUMATOL, V31, P801, DOI 10.1007/s10067-012-1940-5
   Wang SV, 2017, VALUE HEALTH, V20, P1009, DOI 10.1016/j.jval.2017.08.3018
   World Med Assoc, 2013, JAMA-J AM MED ASSOC, V310, P2191, DOI 10.1001/jama.2013.281053
   Yang SH, 2019, J TRANSL AUTOIMMUN, V2, DOI 10.1016/j.jtauto.2019.100018
   Zhang L, 2012, CLIN CARDIOL, V35, P686, DOI 10.1002/clc.22026
NR 41
TC 1
Z9 1
U1 0
U2 3
PU SPRINGER LONDON LTD
PI LONDON
PA 236 GRAYS INN RD, 6TH FLOOR, LONDON WC1X 8HL, ENGLAND
SN 0770-3198
EI 1434-9949
J9 CLIN RHEUMATOL
JI Clin. Rheumatol.
PD MAR
PY 2022
VL 41
IS 3
BP 741
EP 755
DI 10.1007/s10067-021-05939-6
EA OCT 2021
PG 15
WC Rheumatology
WE Science Citation Index Expanded (SCI-EXPANDED)
SC Rheumatology
GA ZI0AP
UT WOS:000710054700001
PM 34677707
OA Green Published, hybrid
DA 2023-03-31
ER

PT J
AU Zhuang, TF
   Shi, XH
   Zhang, WJ
   Wang, H
AF Zhuang, Taifeng
   Shi, Xuhua
   Zhang, Wenjing
   Wang, Hui
TI Hoarseness and laryngeal lesions may be poor prognostic factors for
   pneumomediastinum in dermatomyositis with interstitial lung disease
SO INTERNATIONAL JOURNAL OF CLINICAL AND EXPERIMENTAL MEDICINE
LA English
DT Article
DE Pneumomediastinum; dermatomyositis; hoarseness; interstitial lung
   disease
ID OF-THE-LITERATURE; AMYOPATHIC DERMATOMYOSITIS; POLYMYOSITIS;
   ASSOCIATION; SECONDARY
AB Pneumomediastinum (PnM) is a rare complication of interstitial lung disease (ILD) and dermatomyositis (DM) that can be fatal. The relationship of hoarseness, laryngeal lesions with the occurrence and prognosis of PnM in patients with ILD and DM is not clear. In this study the clinical records of patients with ILD and DM were retrospectively reviewed, focusing mainly on the presence of hoarseness, laryngeal lesions and PnM. All published cases of DM that were complicated by PnM in English were also reviewed and analysed. There were 1841 patients with a diagnosis of ILD in which there are 44 patients with DM were identified. There were statistically differences in average age and sex ratio between the patients with or without DM. In all of the 1841 patients there were 11 patients developed into PnM; 8 patients were reported hoarseness. The incidence of PnM and hoarseness are significantly higher in patients with ILD and DM than patients with ILD only (P<0.01). There was a significant difference in prognoses and the occurrence of PnM between patients with and without hoarseness or laryngeal lesions (P<0.01). Twenty-eight case reports of patients diagnosed with PnM in DM were identified in the English literature including our 3 cases. All of the patients with laryngeal lesions died, whereas 3 of the patients with only bronchial lesions survived. To conclude, our results support the concept that hoarseness and laryngeal lesions may be associated with the occurrence and poor prognosis of PnM in patients with DM and ILD.
C1 [Zhuang, Taifeng] Capital Med Univ, Beijing Obstet & Gynecol Hosp, Dept Neonatal Intens Care Unit NICU, Beijing, Peoples R China.
   [Shi, Xuhua] Capital Med Univ, Dept Rheumatol, Beijing Chaoyang Hosp, Beijing, Peoples R China.
   [Zhang, Wenjing] Meitan Gen Hosp, Beijing, Peoples R China.
   [Wang, Hui] Capital Med Univ, Beijing Luhe Hosp, Dept Otolaryngol Head & Neck Surg, 82 Xinhua South Rd, Beijing 101199, Peoples R China.
C3 Capital Medical University; Capital Medical University; Capital Medical
   University
RP Wang, H (通讯作者)，Capital Med Univ, Beijing Luhe Hosp, Dept Otolaryngol Head & Neck Surg, 82 Xinhua South Rd, Beijing 101199, Peoples R China.
EM whtel@163.com
FU National Natural Science Foundation of China [81470682]
FX The research was supported by National Natural Science Foundation of
   China (Grant No. 81470682).
CR Alexander J, 2014, BMJ CASE REP, V2014
   Barvaux VA, 2001, CLIN RHEUMATOL, V20, P359, DOI 10.1007/PL00011208
   BOHAN A, 1975, NEW ENGL J MED, V292, P344, DOI 10.1056/NEJM197502132920706
   Cozzani E, 2013, IMMUNOPHARM IMMUNOT, V35, P687, DOI 10.3109/08923973.2013.833624
   Dogra S, 2012, INT J RHEUM DIS, V15, pE131, DOI 10.1111/j.1756-185X.2011.01603.x
   Gallardo N, 2015, REV MED CHILE, V143, P120, DOI 10.4067/S0034-98872015000100017
   Jansen TLTA, 1998, CLIN EXP RHEUMATOL, V16, P733
   Kim HJ, 2009, RHEUMATOL INT, V29, P1101, DOI 10.1007/s00296-008-0822-2
   Kono H, 2000, ANN RHEUM DIS, V59, P372, DOI 10.1136/ard.59.5.372
   Korkmaz C, 2001, RHEUMATOLOGY, V40, P476, DOI 10.1093/rheumatology/40.4.476
   LAKHANPAL S, 1987, ANN RHEUM DIS, V46, P23, DOI 10.1136/ard.46.1.23
   Lee MA, 2010, CLIN RHEUMATOL, V29, P945, DOI 10.1007/s10067-010-1399-1
   Ma XL, 2016, CLIN RHEUMATOL, V35, P489, DOI 10.1007/s10067-015-3001-3
   Machuca JS, 2010, J BRONCHOL INTERN PU, V17, P59, DOI 10.1097/LBR.0b013e3181ca6b6c
   Masrouha KZ, 2009, RHEUMATOL INT, V30, P291, DOI 10.1007/s00296-009-0880-0
   Neves FD, 2007, CLIN RHEUMATOL, V26, P105, DOI 10.1007/s10067-005-0109-x
   Onishi S, 2012, INTERNAL MED, V51, P3449, DOI 10.2169/internalmedicine.51.8840
   Park SH, 2009, RHEUMATOL INT, V29, P1231, DOI 10.1007/s00296-008-0808-0
   Powell C, 2007, CHEST, V132, P1710, DOI 10.1378/chest.07-0286
   Rodrigues AJ, 2012, REV BRAS REUMATOL, V52, P798, DOI 10.1590/S0482-50042012000500014
   Sandhya P, 2012, RHEUMATOL INT, V32, P1415, DOI 10.1007/s00296-011-1862-6
   Saraya T, 2012, INTERNAL MED, V51, P677, DOI 10.2169/internalmedicine.51.6903
   Tang Randy, 2013, J Clin Aesthet Dermatol, V6, P40
   TAZELAAR HD, 1990, AM REV RESPIR DIS, V141, P727, DOI 10.1164/ajrccm/141.3.727
   Terao Mika, 2007, Mod Rheumatol, V17, P156, DOI 10.1007/s10165-006-0556-5
   Tong Sheng-quan, 2006, Zhonghua Yi Xue Za Zhi, V86, P624
   Yoshida K, 2008, RHEUMATOL INT, V28, P913, DOI 10.1007/s00296-008-0548-1
NR 27
TC 0
Z9 0
U1 0
U2 1
PU E-CENTURY PUBLISHING CORP
PI MADISON
PA 40 WHITE OAKS LN, MADISON, WI 53711 USA
SN 1940-5901
J9 INT J CLIN EXP MED
JI Int. J. Clin. Exp. Med.
PY 2017
VL 10
IS 12
BP 16657
EP 16662
PG 6
WC Medicine, Research & Experimental
WE Science Citation Index Expanded (SCI-EXPANDED)
SC Research & Experimental Medicine
GA FR6XO
UT WOS:000419211000098
DA 2023-03-31
ER

PT J
AU Tanaka, M
   Koike, R
   Sakai, R
   Saito, K
   Hirata, S
   Nagasawa, H
   Kameda, H
   Hara, M
   Kawaguchi, Y
   Tohma, S
   Takasaki, Y
   Dohi, M
   Nishioka, Y
   Yasuda, S
   Miyazaki, Y
   Kaneko, Y
   Nanki, T
   Watanabe, K
   Yamazaki, H
   Miyasaka, N
   Harigai, M
AF Tanaka, Michi
   Koike, Ryuji
   Sakai, Ryoko
   Saito, Kazuyoshi
   Hirata, Shintaro
   Nagasawa, Hayato
   Kameda, Hideto
   Hara, Masako
   Kawaguchi, Yasushi
   Tohma, Shigeto
   Takasaki, Yoshinari
   Dohi, Makoto
   Nishioka, Yasuhiko
   Yasuda, Shinsuke
   Miyazaki, Yasunari
   Kaneko, Yuko
   Nanki, Toshihiro
   Watanabe, Kaori
   Yamazaki, Hayato
   Miyasaka, Nobuyuki
   Harigai, Masayoshi
TI Pulmonary infections following immunosuppressive treatments during
   hospitalization worsen the short-term vital prognosis for patients with
   connective tissue disease-associated interstitial pneumonia
SO MODERN RHEUMATOLOGY
LA English
DT Article
DE Connective tissue disease; Interstitial pneumonia; Immunosuppressive
   treatments; Pulmonary infections; Vital prognosis
ID LUNG-DISEASE; RHEUMATOID-ARTHRITIS; CLINICAL-FEATURES; FIBROSING
   ALVEOLITIS; REVISED CRITERIA; POLYMYOSITIS; DERMATOMYOSITIS; MORTALITY;
   SURVIVAL; CYCLOPHOSPHAMIDE
AB Objective. Connective tissue disease-associated interstitial pneumonia (CTD-IP) significantly affects the mortality of patients with CTD. The purpose of the present study is to identify causes and risk factors for death during hospitalization for immunosuppressive treatment of CTD-IP.
   Methods. A multicenter, retrospective study was conducted that collected data from patients with CTD who had been hospitalized for commencing or intensifying immunosuppressive treatment of CTD-IP using a standardized case report form. Risk factors were identified using the Cox proportional hazard regression model.
   Results. A total of 322 CTD-IP patients were enrolled with rheumatoid arthritis (n = 8 4), systemic lupus erythematosus (n = 1 3), polymyositis (n = 3 3), dermatomyositis (n = 6 9), systemic sclerosis (n = 5 5), mixed connective tissue disease (n = 21), microscopic polyangiitis (n = 19), and overlap syndrome (n = 28). Of the 42patients who died during hospitalization, 22 died from CTD-IP, 15 from CTD-IP and pulmonary infection, 2 from pulmonary infection, and 3 from other causes. Age >= 65 years and development of pulmonary infections after commencing or intensifying immunosuppressive treatments were identified as risk factors for death during hospitalization after adjusting for covariates.
   Conclusion. Careful consideration of the benefit-risk balance of immunosuppressive treatment for CTD-IP is indispensable for improving the short-term vital prognosis of these patients.
C1 [Tanaka, Michi; Koike, Ryuji; Sakai, Ryoko; Nanki, Toshihiro; Watanabe, Kaori; Yamazaki, Hayato; Harigai, Masayoshi] Tokyo Med Dent Univ, Grad Sch Med & Dent Sci, Dept Pharmacovigilance, Bunkyo Ku, Tokyo, Japan.
   [Tanaka, Michi; Koike, Ryuji; Nanki, Toshihiro; Watanabe, Kaori; Yamazaki, Hayato; Miyasaka, Nobuyuki; Harigai, Masayoshi] Tokyo Med Dent Univ, Grad Sch Med & Dent Sci, Dept Rheumatol, Bunkyo Ku, Tokyo, Japan.
   [Koike, Ryuji] Tokyo Med Dent Univ Hosp, Clin Res Ctr, Bunkyo Ku, Tokyo, Japan.
   [Saito, Kazuyoshi; Hirata, Shintaro] Univ Occupat & Environm Hlth, Sch Med, Dept Internal Med 1, Yahatanishi, Kitakyusyu, Japan.
   [Nagasawa, Hayato] Saitama Med Univ, Saitama Med Ctr, Dept Rheumatol & Clin Immunol, Kawagoe, Saitama, Japan.
   [Kameda, Hideto] Toho Univ, Sch Med, Div Rheumatol,Dept Internal Med, Meguro Ku, Tokyo, Japan.
   [Hara, Masako; Kawaguchi, Yasushi] Tokyo Womens Med Univ, Inst Rheumatol, Shinjuku Ku, Tokyo, Japan.
   [Tohma, Shigeto] Sagamihara Natl Hosp, Natl Hosp Org, Clin Res Ctr Allergy & Rheumatol, Sagamihara, Kanagawa, Japan.
   [Takasaki, Yoshinari] Juntendo Univ, Fac Med, Dept Internal Med & Rheumatol, Bunkyo Ku, Tokyo, Japan.
   [Dohi, Makoto] Univ Tokyo, Grad Sch Med, Dept Allergy & Rheumatol, Bunkyo Ku, Tokyo, Japan.
   [Nishioka, Yasuhiko] Univ Tokushima, Grad Sch, Dept Resp Med & Rheumatol, Inst Hlth Biosci, Tokushima 770, Japan.
   [Yasuda, Shinsuke] Hokkaido Univ, Grad Sch Med, Div Rheumatol Endocrinol & Nephrol, Kita Ku, Sapporo, Hokkaido, Japan.
   [Miyazaki, Yasunari] Tokyo Med & Dent Univ, Univ Hosp Med, Dept Integrated Pulmonol, Bunkyo Ku, Tokyo 1138519, Japan.
   [Kaneko, Yuko] Keio Univ, Sch Med, Div Rheumatol,Dept Internal Med, Shinjuku Ku, Tokyo, Japan.
   [Miyasaka, Nobuyuki] Int Res Ctr Mol Sci Tooth & Bone Dis, Global Ctr Excellence GCOE Program, Tokyo, Japan.
C3 Tokyo Medical & Dental University (TMDU); Tokyo Medical & Dental
   University (TMDU); Tokyo Medical & Dental University (TMDU); University
   of Occupational & Environmental Health - Japan; Saitama Medical
   University; Toho University; Tokyo Women's Medical University; Juntendo
   University; University of Tokyo; Tokushima University; Hokkaido
   University; Tokyo Medical & Dental University (TMDU); Keio University
RP Harigai, M (通讯作者)，Tokyo Med & Dent Univ, Grad Sch, Dept Pharmacovigilance, Bunkyo Ku, 1-5-45 Yushima, Tokyo 1138519, Japan.
EM mharigai.mpha@tmd.ac.jp
RI Kaneko, Yuko/L-2897-2013; Hirata, Shintaro/O-5091-2019; Hara,
   Masayuki/AAH-4361-2019; Miyazaki, Yasunari/B-7847-2015
OI Hirata, Shintaro/0000-0002-2474-9943; Miyazaki,
   Yasunari/0000-0002-9073-9815; Kameda, Hideto/0000-0002-4330-5782
FU Ministry of Health, Labour and Welfare, Japan [H23-meneki-sitei-016,
   H19-meneki-ippan-009, H22-meneki-ippann-001]; Japan Society for the
   Promotion of Science [20390158, 19590530, 50277141]; Japanese Ministry
   of Education, Global Center of Excellence (GCOE) Program, "International
   Research Center for Molecular Science in Tooth and Bone Diseases";
   Grants-in-Aid for Scientific Research [15K09514, 19590530, 20390158]
   Funding Source: KAKEN
FX This work was supported by a grant-in-aid from the Ministry of Health,
   Labour and Welfare, Japan (H23-meneki-sitei-016 and H19-meneki-ippan-009
   to N. Miyasaka, H22-meneki-ippann-001 to M. Harigai) and by a
   grant-in-aid for scientific research from the Japan Society for the
   Promotion of Science (#20390158 to M. Harigai, #19590530 to R. Koike,
   and #50277141 to M. Tanaka). This work was also supported by the grant
   from the Japanese Ministry of Education, Global Center of Excellence
   (GCOE) Program, "International Research Center for Molecular Science in
   Tooth and Bone Diseases" (to N. Miyasaka).
CR [Anonymous], 1980, ARTHRITIS RHEUM, V23, P581, DOI 10.1002/art.1780230510
   ARNETT FC, 1988, ARTHRITIS RHEUM, V31, P315, DOI 10.1002/art.1780310302
   BENJAMINI Y, 1995, J R STAT SOC B, V57, P289, DOI 10.1111/j.2517-6161.1995.tb02031.x
   Bligny D, 2004, ARTHRIT RHEUM-ARTHR, V51, P83, DOI 10.1002/art.20082
   BOHAN A, 1975, NEW ENGL J MED, V292, P344, DOI 10.1056/NEJM197502132920706
   Bouros D, 2002, AM J RESP CRIT CARE, V165, P1581, DOI 10.1164/rccm.2106012
   Brown Kevin K, 2007, Proc Am Thorac Soc, V4, P443, DOI 10.1513/pats.200703-045MS
   Chen IJ, 2009, CLIN RHEUMATOL, V28, P639, DOI 10.1007/s10067-009-1110-6
   de Lauretis A, 2011, CHRON RESP DIS, V8, P53, DOI 10.1177/1479972310393758
   Domiciano DS, 2011, CLIN RHEUMATOL, V30, P223, DOI 10.1007/s10067-010-1493-4
   Falagas ME, 2007, CLIN RHEUMATOL, V26, P663, DOI 10.1007/s10067-006-0441-9
   Fathi M, 2005, CURR OPIN RHEUMATOL, V17, P701, DOI 10.1097/01.bor.0000179949.65895.53
   Fathi M, 2004, ANN RHEUM DIS, V63, P297, DOI 10.1136/ard.2003.006122
   Fathi M, 2008, ARTHRIT RHEUM-ARTHR, V59, P677, DOI 10.1002/art.23571
   Fujisawa T, 2005, J RHEUMATOL, V32, P58
   HAKALA M, 1988, CHEST, V93, P114, DOI 10.1378/chest.93.1.114
   Hubbard R, 2002, RHEUMATOLOGY, V41, P676, DOI 10.1093/rheumatology/41.6.676
   Ito M, 1999, CLIN RHEUMATOL, V18, P462, DOI 10.1007/s100670050139
   JENNETTE JC, 1994, ARTHRITIS RHEUM-US, V37, P187, DOI 10.1002/art.1780370206
   Kang EH, 2005, RHEUMATOLOGY, V44, P1282, DOI 10.1093/rheumatology/keh723
   Kocheril SV, 2005, ARTHRIT RHEUM-ARTHR, V53, P549, DOI 10.1002/art.21322
   Komano Y, 2011, J RHEUMATOL, V38, P1258, DOI 10.3899/jrheum.101009
   Le Goff B, 2009, ARTHRIT RHEUM-ARTHR, V61, P108, DOI 10.1002/art.24372
   Marie I, 2002, ARTHRIT RHEUM-ARTHR, V47, P614, DOI 10.1002/art.10794
   Marie I, 2011, SEMIN ARTHRITIS RHEU, V41, P48, DOI 10.1016/j.semarthrit.2010.08.003
   Nakajima A, 2010, SCAND J RHEUMATOL, V39, P360, DOI 10.3109/03009741003604542
   Park JH, 2007, AM J RESP CRIT CARE, V175, P705, DOI 10.1164/rccm.200607-912OC
   Rajasekaran A, 2006, J RHEUMATOL, V33, P1250
   Ruiz-Irastorza G, 2009, ARTHRITIS RES THER, V11, DOI 10.1186/ar2764
   Sakai R, 2012, ARTHRIT CARE RES, V64, P1125, DOI 10.1002/acr.21666
   Su R, 2011, J RHEUMATOL, V38, P693, DOI 10.3899/jrheum.100675
   Tachikawa R, 2012, RESPIRATION, V83, P20, DOI 10.1159/000329893
   Takada Kazuki, 2007, Mod Rheumatol, V17, P123
   TAN EM, 1982, ARTHRITIS RHEUM, V25, P1271, DOI 10.1002/art.1780251101
   TAZELAAR HD, 1990, AM REV RESPIR DIS, V141, P727, DOI 10.1164/ajrccm/141.3.727
   Teh CL, 2013, LUPUS, V22, P106, DOI 10.1177/0961203312465780
   Tsuchiya Y, 2011, EUR RESPIR J, V37, P1411, DOI 10.1183/09031936.00019210
   Watts R, 2007, ANN RHEUM DIS, V66, P222, DOI 10.1136/ard.2006.054593
   White B, 2000, ANN INTERN MED, V132, P947, DOI 10.7326/0003-4819-132-12-200006200-00004
   Yamasaki Y, 2007, RHEUMATOLOGY, V46, P124, DOI 10.1093/rheumatology/kel112
NR 40
TC 3
Z9 5
U1 0
U2 2
PU OXFORD UNIV PRESS
PI OXFORD
PA GREAT CLARENDON ST, OXFORD OX2 6DP, ENGLAND
SN 1439-7595
EI 1439-7609
J9 MOD RHEUMATOL
JI Mod. Rheumatol.
PD JUL
PY 2015
VL 25
IS 4
BP 609
EP 614
DI 10.3109/14397595.2014.980384
PG 6
WC Rheumatology
WE Science Citation Index Expanded (SCI-EXPANDED)
SC Rheumatology
GA CO1SN
UT WOS:000358935600018
PM 25496409
DA 2023-03-31
ER

PT J
AU Motomura, K
   Yamashita, H
   Yamada, S
   Takahashi, Y
   Kaneko, H
AF Motomura, Kyoko
   Yamashita, Hiroyuki
   Yamada, Saeko
   Takahashi, Yuko
   Kaneko, Hiroshi
TI Clinical characteristics and prognosis of polymyositis and
   dermatomyositis associated with malignancy: a 25-year retrospective
   study
SO RHEUMATOLOGY INTERNATIONAL
LA English
DT Article
DE Polymyositis; Dermatomyositis; Malignancy; Diabetes mellitus
ID INFLAMMATORY MYOPATHY; CANCER; RISK; MORTALITY; COHORT; FEATURES
AB The objective of this study was to identify factors predictive of malignancy in patients with polymyositis (PM) and dermatomyositis (DM) in Japan. We conducted a retrospective study of PM and DM patients who were admitted to our hospital between January 1992 and September 2017. Among 134 patients, 29 (21.6%) were diagnosed with cancer in the 3 years prior to and 3 years after the initial diagnosis of PM or DM. According to multivariate analyses, male sex [odds ratio (OR) = 3.65, p = 0.03], old age (OR = 1.05, p = 0.02), and a past history of diabetes mellitus (OR = 10.4, p = 0.005) were associated with an increased risk of malignancy. The absence of interstitial lung disease (ILD) (OR = 0.25, p = 0.03) was also associated with an increased risk of malignancy. Diabetes mellitus was observed in 28.6% of PM and DM patients with malignancy, but in only 7.3% of those with malignancy. Survival was significantly lower in patients with malignancy than in those without malignancy (p < 0.001). Independent factors associated with malignancies in patients with PM or DM were male sex, old age, the absence of ILD, and, especially, a past history of diabetes mellitus.
C1 [Motomura, Kyoko; Yamashita, Hiroyuki; Yamada, Saeko; Takahashi, Yuko; Kaneko, Hiroshi] Natl Ctr Global Hlth & Med, Div Rheumat Dis, Shinjuku Ku, 1-21-1 Toyama, Tokyo 1628655, Japan.
C3 National Center for Global Health & Medicine - Japan
RP Yamashita, H (通讯作者)，Natl Ctr Global Hlth & Med, Div Rheumat Dis, Shinjuku Ku, 1-21-1 Toyama, Tokyo 1628655, Japan.
EM kyoroyum@gmail.com; hiroyuki_yjp2005@yahoo.co.jp; saekoymd@gmail.com;
   ytakahas@hosp.ncgm.go.jp; hntkaneko@aol.com
OI MOTOMURA, KYOKO/0000-0002-2879-4864; YAMASHITA,
   HIROYUKI/0000-0002-0022-1941
FU National Center for Global Health and Medicine [29-2001]
FX This work was supported in part by Grants-in-Aid for Research from the
   National Center for Global Health and Medicine (29-2001). The authors
   would like to thank Dr. Tsuneyo Mimori at the Kyoto University for the
   measurement of myositis-specific autoantibodies.
CR Airio A, 2006, CLIN RHEUMATOL, V25, P234, DOI 10.1007/s10067-005-1164-z
   Andras C, 2008, J RHEUMATOL, V35, P438
   Antiochos BB, 2009, J RHEUMATOL, V36, P2704, DOI 10.3899/jrheum.090549
   BOHAN A, 1975, NEW ENGL J MED, V292, P344, DOI 10.1056/NEJM197502132920706
   Buchbinder R, 2001, ANN INTERN MED, V134, P1087, DOI 10.7326/0003-4819-134-12-200106190-00008
   Fang YF, 2016, CLIN RHEUMATOL, V35, P1977, DOI 10.1007/s10067-016-3296-8
   Fardet L, 2009, MEDICINE, V88, P91, DOI 10.1097/MD.0b013e31819da352
   Fiorentino DF, 2015, J AM ACAD DERMATOL, V72, P449, DOI 10.1016/j.jaad.2014.12.009
   Hill CL, 2001, LANCET, V357, P96, DOI 10.1016/S0140-6736(00)03540-6
   Inoue M, 2006, ARCH INTERN MED, V166, P1871, DOI 10.1001/archinte.166.17.1871
   Kuo CF, 2011, BRIT J DERMATOL, V165, P1273, DOI 10.1111/j.1365-2133.2011.10595.x
   Liu WC, 2010, ANN ACAD MED SINGAP, V39, P843
   Lu X, 2014, PLOS ONE, V9, DOI 10.1371/journal.pone.0094128
   Maoz CR, 1998, SEMIN ARTHRITIS RHEU, V27, P319, DOI 10.1016/S0049-0172(98)80052-8
   Marie I, 2001, J RHEUMATOL, V28, P2230
   Ponyi A, 2005, ANN NY ACAD SCI, V1051, P64, DOI 10.1196/annals.1361.047
   SIGURGEIRSSON B, 1992, NEW ENGL J MED, V326, P363, DOI 10.1056/NEJM199202063260602
   So MW, 2011, J RHEUMATOL, V38, P2432, DOI 10.3899/jrheum.110320
   Sparsa A, 2002, ARCH DERMATOL, V138, P885, DOI 10.1001/archderm.138.7.885
   Stertz G, 1916, BERL KLIN WOCHENSCHR, V53, P489
   Stockton D, 2001, BRIT J CANCER, V85, P41, DOI 10.1054/bjoc.2001.1699
   Tiniakou E, 2017, CLIN REV ALLERG IMMU, V52, P20, DOI 10.1007/s12016-015-8511-x
   Torres C, 2006, AUTOIMMUNITY, V39, P205, DOI 10.1080/08916930600622603
   Wakata N, 2002, INT J DERMATOL, V41, P729, DOI 10.1046/j.1365-4362.2002.01648.x
   Wang J, 2013, BRIT J DERMATOL, V169, P838, DOI 10.1111/bjd.12564
   Yang ZX, 2015, J RHEUMATOL, V42, P282, DOI 10.3899/jrheum.140566
   ZANTOS D, 1994, J RHEUMATOL, V21, P1855
NR 27
TC 15
Z9 19
U1 0
U2 5
PU SPRINGER HEIDELBERG
PI HEIDELBERG
PA TIERGARTENSTRASSE 17, D-69121 HEIDELBERG, GERMANY
SN 0172-8172
EI 1437-160X
J9 RHEUMATOL INT
JI Rheumatol. Int.
PD OCT
PY 2019
VL 39
IS 10
BP 1733
EP 1739
DI 10.1007/s00296-019-04428-z
PG 7
WC Rheumatology
WE Science Citation Index Expanded (SCI-EXPANDED)
SC Rheumatology
GA IW9LL
UT WOS:000485314900008
PM 31444556
DA 2023-03-31
ER

PT J
AU Azuma, K
   Yamada, H
   Ohkubo, M
   Yamasaki, Y
   Yamasaki, M
   Mizushima, M
   Ozaki, S
AF Azuma, Kohei
   Yamada, Hidehiro
   Ohkubo, Michiko
   Yamasaki, Yoshioki
   Yamasaki, Masaomi
   Mizushima, Machiko
   Ozaki, Shoichi
TI Incidence and predictive factors for malignancies in 136 Japanese
   patients with dermatomyositis, polymyositis and clinically amyopathic
   dermatomyositis
SO MODERN RHEUMATOLOGY
LA English
DT Article
DE Polymyositis; Dermatomyositis; Amyopathic dermatomyositis; Malignancy;
   Risk factor
ID POPULATION-BASED COHORT; CANCER; SIGNS; RISK
AB The aim of this study was to define the standardized incidence ratio (SIR) of malignancy and the potential risk factors of concomitant malignancies in patients with inflammatory myopathies, including clinically amyopathic dermatomyositis (CADM). A total of 145 patients diagnosed with either dermatomyositis/polymyositis (DM/PM) or CADM at our institute between 1984 and 2002 were enrolled in the study. The demographic, clinical and laboratory features of the patients at the time of DM/PM or CADM diagnosis were compared between patients with and without malignancies, respectively. Multivariate analysis by logistic regression was used to determine the independent risk factors for the development of malignancies in DM/PM patients. Malignancy was found in 17 of 70 patients with DM (24%), three of 15 patients with CADM (20%), and three of 51 patients with PM (6%). Gastric cancer (8/23) was the most common malignancy. Compared with general population, the SIR of malignancies was 13.8 (range 9.0-21.1). The patients who developed malignancies were older (61.5 vs. 51.1 years; P < 0.005), presented more often with dysphagia (61 vs. 15%; P < 0.0001) and were less likely to have the complication of interstitial lung disease (30 vs. 60%; P < 0.05). These features were independent predictive factors for developing malignancies in multiple logistic regression analysis. The results of our study confirm that CADM in addition to DM was associated with high rates of malignancy among our patient cohort.
C1 [Azuma, Kohei; Yamada, Hidehiro; Ohkubo, Michiko; Yamasaki, Yoshioki; Yamasaki, Masaomi; Mizushima, Machiko; Ozaki, Shoichi] St Marianna Univ, Sch Med, Div Rheumatol & Allergol, Dept Internal Med,Miyamae Ku, Kanagawa 2168511, Japan.
C3 Saint Marianna University
RP Azuma, K (通讯作者)，St Marianna Univ, Sch Med, Div Rheumatol & Allergol, Dept Internal Med,Miyamae Ku, 2-16-1 Sugao, Kanagawa 2168511, Japan.
EM azu@marianna-u.ac.jp
CR Andras C, 2008, J RHEUMATOL, V35, P438
   BASSETSEGUIN N, 1990, ARCH DERMATOL, V126, P633, DOI 10.1001/archderm.126.5.633
   BOHAN A, 1975, NEW ENGL J MED, V292, P403, DOI 10.1056/NEJM197502202920807
   BOHAN A, 1975, NEW ENGL J MED, V292, P344, DOI 10.1056/NEJM197502132920706
   Buchbinder R, 2001, ANN INTERN MED, V134, P1087, DOI 10.7326/0003-4819-134-12-200106190-00008
   Caproni M, 2002, ARCH DERMATOL, V138, P23, DOI 10.1001/archderm.138.1.23
   Chen YJ, 2001, BRIT J DERMATOL, V144, P825, DOI 10.1046/j.1365-2133.2001.04140.x
   Dourmishev LA, 1999, ADV EXP MED BIOL, V455, P193
   el-Azhary RA, 2002, J AM ACAD DERMATOL, V46, P560, DOI 10.1067/mjd.2002.120620
   Fardet L, 2009, MEDICINE, V88, P91, DOI 10.1097/MD.0b013e31819da352
   Hatada T, 1996, TUMORI, V82, P273
   Hill CL, 2001, LANCET, V357, P96, DOI 10.1016/S0140-6736(00)03540-6
   Huang YL, 2009, BRIT J DERMATOL, V161, P854, DOI 10.1111/j.1365-2133.2009.09274.x
   Hunger RE, 2001, DERMATOLOGY, V202, P123, DOI 10.1159/000051611
   LIU W, 2005, LIN CHUANG ER BI YAN, V19, P344
   LIU W, 2005, LIN CHUANG ER BI YAN, V19, P341
   Liu Wen, 2005, Lin Chuang Er Bi Yan Hou Ke Za Zhi, V19, P340
   Olsen N J, 2001, Curr Rheumatol Rep, V3, P346, DOI 10.1007/s11926-001-0039-9
   Ponyi A, 2005, ANN NY ACAD SCI, V1051, P64, DOI 10.1196/annals.1361.047
   Schnabel Armin, 2005, Curr Rheumatol Rep, V7, P99, DOI 10.1007/s11926-005-0061-4
   SIGURGEIRSSON B, 1992, NEW ENGL J MED, V326, P363, DOI 10.1056/NEJM199202063260602
   Sontheimer Richard D., 1999, Current Opinion in Rheumatology, V11, P475, DOI 10.1097/00002281-199911000-00006
   Stertz G, 1916, BERL KLIN WOCHENSCHR, V53, P489
   Stockton D, 2001, BRIT J CANCER, V85, P41, DOI 10.1054/bjoc.2001.1699
   Suda T, 2006, EUR RESPIR J, V28, P1005, DOI 10.1183/09031936.06.00038806
   Zampieri S, 2010, AUTOIMMUN REV, V9, P449, DOI 10.1016/j.autrev.2009.12.005
NR 26
TC 70
Z9 76
U1 0
U2 4
PU TAYLOR & FRANCIS LTD
PI ABINGDON
PA 2-4 PARK SQUARE, MILTON PARK, ABINGDON OR14 4RN, OXON, ENGLAND
SN 1439-7595
EI 1439-7609
J9 MOD RHEUMATOL
JI Mod. Rheumatol.
PD APR
PY 2011
VL 21
IS 2
BP 178
EP 183
DI 10.1007/s10165-010-0362-y
PG 6
WC Rheumatology
WE Science Citation Index Expanded (SCI-EXPANDED)
SC Rheumatology
GA 746OO
UT WOS:000289256800009
PM 20922453
DA 2023-03-31
ER

PT J
AU Saketkoo, LA
   Espinoza, LR
AF Saketkoo, Lesley Ann
   Espinoza, Luis R.
TI Experience of Mycophenolate Mofetil in 10 Patients With
   Autoimmune-Related Interstitial Lung Disease Demonstrates Promising
   Effects
SO AMERICAN JOURNAL OF THE MEDICAL SCIENCES
LA English
DT Article; Proceedings Paper
CT Annual Scientific Meeting of the
   Southern-Society-for-Clinical-Investigation
CY FEB 21-23, 2008
CL New Orleans, LA
SP SE Soc Clin Investigat
DE Mycophenolate mofetil; Cyclophosphamide; Interstitial lung disease;
   Pulmonary fibrosis; Pneumonitis; Alveolitis; High-resolution computed
   tomography; Connective tissue disorders
ID CONNECTIVE-TISSUE DISEASE; TGF-BETA; SYSTEMIC-SCLEROSIS; INVOLVEMENT;
   HYPERTENSION; PATHOGENESIS; POLYMYOSITIS; FIBROSIS
AB Background: Interstitial lung disease (ILD) is a frequent manifestation of connective tissue disease (CTD), especially systemic sclerosis (SSc), polymyositis-dermatomyositis, and rheumatoid arthritis. ILD related to CTDs heralds a poor prognosis and is associated with high mortality and 60% of patients have evidence of ILD. Cyclophosphamide (CYC) is extensively used in SSc ILD with moderate initial response but a poor long-term outcome, and is associated with significant toxicity. Results: Mycophenolate mofetil (MMF) was administered to 10 patients with autoimmune-related ILD: 4 with SSc, 3 with rheumatoid arthritis, 2 with polymyositis, and I with systemic lupus erythematosus and Sjogren syndrome. Five patients received remote CYC infusion. Ten patients had improvement in alveolitis, symptoms (cough, dyspnea, and chest discomfort), perceived quality of life and activity levels. Four of 5 patients discontinued oxygen. Two of 8 repeat high-resolution computed tomography improved, 6 stabilized, none worsened. Pulmonary function testing in I of 9 patients showed worsening, 3 with improvement and 5 stabilized. Serial echocardiograms revealed no new pulmonary arterial hypertension and no worsening of preexisting pulmonary arterial hypertension. Very importantly, averaged prednisone dose decreased from 58 to 1.4 mg without worsening. Conclusion: MMF is safe, well tolerated, and allows reduction or discontinuation of prednisone without worsening of symptoms or objective progression of disease. MMF is less toxic and its targeted antifbrotic properties make it a potentially more effective agent than CYC that may supplant it as a first-line agent or provide sensible post-CYC maintenance or synergistic strategy in the treatment of CTD-ILD.
C1 [Saketkoo, Lesley Ann; Espinoza, Luis R.] Louisiana State Univ, Rheumatol Sect, Hlth Sci Ctr, Dept Internal Med, New Orleans, LA 70115 USA.
   [Saketkoo, Lesley Ann; Espinoza, Luis R.] Childrens Hosp, New Orleans, LA USA.
C3 Louisiana State University System; Louisiana State University Health
   Sciences Center New Orleans; Children's Hospital of New Orleans
RP Saketkoo, LA (通讯作者)，Louisiana State Univ, Rheumatol Sect, Hlth Sci Ctr, Dept Internal Med, 2820 Napoleon Ave,Suite 890, New Orleans, LA 70115 USA.
EM saketkoo.md@gmail.com
CR Afeltra A, 2006, SCAND J RHEUMATOL, V35, P388, DOI 10.1080/03009740600844381
   *AM THOR SOC, 2000, AM J RESP CRIT CARE, V161, P646, DOI DOI 10.1164/AJRCCM.161.2.ATS3-00
   Bonner JC, 2004, CYTOKINE GROWTH F R, V15, P255, DOI 10.1016/j.cytogfr.2004.03.006
   Chang B, 2003, J RHEUMATOL, V30, P2398
   Cohn RD, 2007, NAT MED, V13, P204, DOI 10.1038/nm1536
   Dawson JK, 2001, THORAX, V56, P622, DOI 10.1136/thorax.56.8.622
   Distler JHW, 2007, ARTHRITIS RHEUM-US, V56, P311, DOI 10.1002/art.22314
   Fathi M, 2004, ANN RHEUM DIS, V63, P297, DOI 10.1136/ard.2003.006122
   *FOOD AGR ADM, 2007, CELLC MYC MOF
   GHOSH AK, 2007, ANN SCI M AM COLL RH
   Hagiwara K, 2007, J RHEUMATOL, V34, P1151
   Hubbard R, 2002, RHEUMATOLOGY, V41, P676, DOI 10.1093/rheumatology/41.6.676
   Ihn H, 2002, CURR OPIN RHEUMATOL, V14, P681, DOI 10.1097/00002281-200211000-00009
   Ihn H, 2008, J DERMATOL SCI, V49, P103, DOI 10.1016/j.jdermsci.2007.05.014
   Jelaska A, 2000, ARTHRITIS RHEUM-US, V43, P2230, DOI 10.1002/1529-0131(200010)43:10<2230::AID-ANR10>3.0.CO;2-8
   Jindal SK, 2005, CURR OPIN PULM MED, V11, P438, DOI 10.1097/01.mcp.0000170522.71497.61
   Kocheril SV, 2005, ARTHRIT RHEUM-ARTHR, V53, P549, DOI 10.1002/art.21322
   Krieg T, 2007, ARTHRITIS RES THER, V9, DOI 10.1186/ar2188
   Liossis SNC, 2006, RHEUMATOLOGY, V45, P1005, DOI 10.1093/rheumatology/kei211
   Mamelok R, 2005, TRANSPLANTATION, V79, pS43, DOI 10.1097/01.TP.0000153301.27572.B2
   Marie I, 2002, ARTHRIT RHEUM-ARTHR, V47, P614, DOI 10.1002/art.10794
   Metafratzi ZM, 2007, SCAND J RHEUMATOL, V36, P338, DOI 10.1080/03009740701393957
   Morath C, 2006, CLIN TRANSPLANT, V20, P25, DOI 10.1111/j.1399-0012.2006.00597.x
   Mukerjee D, 2003, J ROY SOC MED, V96, P403, DOI 10.1258/jrsm.96.8.403
   Nihtyanova SI, 2007, RHEUMATOLOGY, V46, P442, DOI 10.1093/rheumatology/kel244
   Plastiras SC, 2006, RHEUMATOLOGY, V45, P1572, DOI 10.1093/rheumatology/kel335
   ROOS N, 2007, J PHARMACOL EXP THER, V321, P563
   Shimizu H, 2004, TRANSPLANTATION, V77, P1661, DOI 10.1097/01.TP.0000127592.13707.B6
   Steen VD, 2000, ARTHRITIS RHEUM-US, V43, P2437, DOI 10.1002/1529-0131(200011)43:11<2437::AID-ANR10>3.0.CO;2-U
   SUZUKI A, 1994, J RHEUMATOL, V21, P33
   Suzuki C, 2006, BIOCHEM BIOPH RES CO, V349, P781, DOI 10.1016/j.bbrc.2006.08.109
   Swigris JJ, 2006, CHEST, V130, P30, DOI 10.1016/S0012-3692(15)50949-5
   Tashkin DP, 2006, NEW ENGL J MED, V354, P2655, DOI 10.1056/NEJMoa055120
   Tashkin DP, 2007, AM J RESP CRIT CARE, V176, P1026, DOI 10.1164/rccm.200702-326OC
   Toyoshima H, 1993, Ryumachi, V33, P209
   Xu SW, 2007, ARTHRITIS RHEUM-US, V56, P4189, DOI 10.1002/art.23134
   Zamora AC, 2008, RESP MED, V102, P150, DOI 10.1016/j.rmed.2007.07.021
NR 37
TC 64
Z9 72
U1 0
U2 6
PU ELSEVIER SCIENCE INC
PI NEW YORK
PA STE 800, 230 PARK AVE, NEW YORK, NY 10169 USA
SN 0002-9629
EI 1538-2990
J9 AM J MED SCI
JI Am. J. Med. Sci.
PD MAY
PY 2009
VL 337
IS 5
BP 329
EP 335
DI 10.1097/MAJ.0b013e31818d094b
PG 7
WC Medicine, General & Internal
WE Science Citation Index Expanded (SCI-EXPANDED); Conference Proceedings Citation Index - Science (CPCI-S)
SC General & Internal Medicine
GA 446KA
UT WOS:000266119300005
PM 19295413
DA 2023-03-31
ER

PT J
AU Hildebrand, BA
   Arroyo, R
AF Hildebrand, Bernard A., Jr.
   Arroyo, Ramon
TI Evolution of Clinically Amyopathic Dermatomyositis Despite Aggressive
   Immunosuppression With Cyclophosphamide and Prednisone
SO JCR-JOURNAL OF CLINICAL RHEUMATOLOGY
LA English
DT Article
ID INTERSTITIAL LUNG-DISEASE; SINE MYOSITIS; SPECTRUM
C1 [Hildebrand, Bernard A., Jr.] San Antonio Mil Med Ctr, Div Rheumatol, Attn MCHE MDR, Ft Sam Houston, TX 78234 USA.
C3 San Antonio Military Medical Center
RP Hildebrand, BA (通讯作者)，San Antonio Mil Med Ctr, Div Rheumatol, Attn MCHE MDR, 3851 Roger Brooke Dr, Ft Sam Houston, TX 78234 USA.
EM Bernard.Hildebrand@us.af.mil
CR BOHAN A, 1975, NEW ENGL J MED, V292, P344, DOI 10.1056/NEJM197502132920706
   Casado E, 2006, ANN RHEUM DIS, V65, P385, DOI 10.1136/ard.2004.023200
   COSNES A, 1995, ARCH DERMATOL, V131, P1381, DOI 10.1001/archderm.131.12.1381
   el-Azhary RA, 2002, J AM ACAD DERMATOL, V46, P560, DOI 10.1067/mjd.2002.120620
   EUWER RL, 1991, J AM ACAD DERMATOL, V24, P959, DOI 10.1016/0190-9622(91)70153-S
   Gerami P, 2006, J AM ACAD DERMATOL, V54, P597, DOI 10.1016/j.jaad.2005.10.041
   Ideura G, 2007, RESP MED, V101, P1406, DOI 10.1016/j.rmed.2007.01.023
   KRAIN LS, 1975, ARCH DERMATOL, V111, P241, DOI 10.1001/archderm.111.2.241
   Miyazaki E, 2007, CLIN RHEUMATOL, V26, P436, DOI 10.1007/s10067-005-0147-4
   Sato S, 2009, ARTHRITIS RHEUM-US, V60, P2193, DOI 10.1002/art.24621
   Sontheimer RD, 2002, J AM ACAD DERMATOL, V46, P626, DOI 10.1067/mjd.2002.120621
   Sontheimer RD, 2002, DERMATOL CLIN, V20, P387, DOI 10.1016/S0733-8635(02)00021-9
   Suda T, 2006, EUR RESPIR J, V28, P1005, DOI 10.1183/09031936.06.00038806
   Ye S, 2007, CLIN RHEUMATOL, V26, P1647, DOI 10.1007/s10067-007-0562-9
NR 14
TC 3
Z9 3
U1 0
U2 2
PU LIPPINCOTT WILLIAMS & WILKINS
PI PHILADELPHIA
PA 530 WALNUT ST, PHILADELPHIA, PA 19106-3621 USA
SN 1076-1608
J9 JCR-J CLIN RHEUMATOL
JI JCR-J. Clin. Rheumatol.
PD APR
PY 2010
VL 16
IS 3
BP 143
EP 145
DI 10.1097/RHU.0b013e3181d59c59
PG 3
WC Rheumatology
WE Science Citation Index Expanded (SCI-EXPANDED)
SC Rheumatology
GA 584CB
UT WOS:000276726500012
PM 20216327
DA 2023-03-31
ER

PT J
AU Pauling, JD
   Christopher-Stine, L
AF Pauling, John D.
   Christopher-Stine, Lisa
TI The aetiopathogenic significance, clinical relevance and therapeutic
   implications of vasculopathy in idiopathic inflammatory myopathy
SO RHEUMATOLOGY
LA English
DT Review
DE polymyositis; dermatomyositis; inflammatory myopathy; Raynaud's
   phenomenon; vasculopathy; nailfold capillaroscopy; classification
ID CONNECTIVE-TISSUE DISEASE; 2013 CLASSIFICATION CRITERIA; INTERSTITIAL
   LUNG-DISEASE; ENDOTHELIAL GROWTH-FACTOR; SYSTEMIC-SCLEROSIS; JUVENILE
   DERMATOMYOSITIS; NAILFOLD VIDEOCAPILLAROSCOPY; IMMUNOGENETIC FEATURES;
   PULMONARY-HYPERTENSION; CUTANEOUS ULCERATION
AB It is 120 years since 'angiomyositis' was included alongside 'polymyositis' and 'dermatomyositis' in an attempt to propose a taxonomy that reflected the major clinical characteristics of idiopathic inflammatory myopathy (IIM). Endothelial injury, perivascular inflammation and capillary loss are important histological findings in affected tissues in IIM. Overt vascular clinical features including RP and abnormal nailfold capillaroscopy (NC) are also common in IIM. Despite the presence of endothelial injury, perivascular inflammation and capillary loss in affected tissues in IIM, and the presence of clinical features such as RP and NC abnormalities, the pathogenic and therapeutic implications of vasculopathy in IIM have been somewhat overlooked. RP and NC abnormalities are not always present, providing a valuable opportunity to explore aetiopathogenic factors driving vasculopathy within autoimmune rheumatic disease. The present review examines the aetiopathogenic, prognostic and therapeutic significance of vasculopathy in IIM. We describe the prevalence and clinical relevance of vasculopathy in IIM, and consider how vasculopathy may be better utilized to support improved IIM diagnosis and disease classification. Areas of unmet research need are highlighted where relevant.
C1 [Pauling, John D.] Royal United Hosp NHS Fdn Trust, Royal Natl Hosp Rheumat Dis, Bath, Avon, England.
   [Pauling, John D.] Univ Bath, Dept Pharm & Pharmacol, Bath, Avon, England.
   [Christopher-Stine, Lisa] Johns Hopkins Univ, Med, Sch Med, Baltimore, MD USA.
C3 Royal National Hospital for Rheumatic Diseases (RNHRD); University of
   Bath; Johns Hopkins University
RP Pauling, JD (通讯作者)，Univ Bath, Royal Natl Hosp Rheumat Dis, Dept Pharm & Pharmacol, Royal United Hosp Bath NHS Fdn Trust, Combe Pk, Bath BA1 3NG, Avon, England.
EM jdp32@bath.ac.uk
OI Pauling, John/0000-0002-2793-2364
CR Allanore Y, 2010, ANN RHEUM DIS, V69, P218, DOI 10.1136/ard.2008.103382
   Allenbach Y, 2020, NEUROLOGY, V95, pE70, DOI 10.1212/WNL.0000000000009727
   Almeida B, 2015, ARTHRITIS RHEUMATOL, V67, P2495, DOI 10.1002/art.39200
   Barsotti S, 2019, CLIN EXP RHEUMATOL, V37, P1036
   Bartoloni E, 2017, AUTOIMMUN REV, V16, P253, DOI 10.1016/j.autrev.2017.01.008
   Betteridge ZE, 2009, ANN RHEUM DIS, V68, P1621, DOI 10.1136/ard.2008.097162
   BOHAN A, 1975, NEW ENGL J MED, V292, P403, DOI 10.1056/NEJM197502202920807
   BOHAN A, 1975, NEW ENGL J MED, V292, P344, DOI 10.1056/NEJM197502132920706
   Bosello S, 2018, ARTHRITIS RES THER, V20, DOI 10.1186/s13075-018-1569-0
   Brown VE, 2006, RHEUMATOLOGY, V45, P990, DOI 10.1093/rheumatology/kel025
   CALDWELL IW, 1956, BRIT HEART J, V18, P273
   Carstens PO, 2014, CLIN EXP IMMUNOL, V175, P349, DOI 10.1111/cei.12194
   CASADEMONT J, 1990, INT J DERMATOL, V29, P117, DOI 10.1111/j.1365-4362.1990.tb04081.x
   Cavagna L, 2017, CLIN REV ALLERG IMMU, V52, P71, DOI 10.1007/s12016-016-8528-9
   CHALMERS A, 1982, CAN MED ASSOC J, V126, P31
   Cho HG, 2016, J INVEST DERMATOL, V136, pS44, DOI 10.1016/j.jid.2016.02.280
   Connors GR, 2010, CHEST, V138, P1464, DOI 10.1378/chest.10-0180
   CROWE WE, 1982, ARTHRITIS RHEUM, V25, P126, DOI 10.1002/art.1780250203
   Dalakas MC, 2003, LANCET, V362, P971, DOI 10.1016/S0140-6736(03)14368-1
   De Lorenzo R, 2018, NEUROLOGY, V90, pE2068, DOI 10.1212/WNL.0000000000005638
   Diederichsen LP, 2017, CURR OPIN RHEUMATOL, V29, P598, DOI 10.1097/BOR.0000000000000442
   Diederichsen LP, 2015, ARTHRIT CARE RES, V67, P848, DOI 10.1002/acr.22520
   Dourmishev LA, 2007, ACTA DERMATOVEN ALP, V16, P67
   Ekholm L, 2016, RHEUMATOLOGY, V55, P1987, DOI 10.1093/rheumatology/kew288
   ESTRUCH R, 1992, HUM PATHOL, V23, P888, DOI 10.1016/0046-8177(92)90400-W
   Fiorentino D, 2011, J AM ACAD DERMATOL, V65, P25, DOI 10.1016/j.jaad.2010.09.016
   Fiorentino DF, 2015, J AM ACAD DERMATOL, V72, P449, DOI 10.1016/j.jaad.2014.12.009
   Fritzler MJ, 2018, AUTOIMMUN REV, V17, P267, DOI 10.1016/j.autrev.2018.01.006
   GANCZARCZYK ML, 1988, ARTHRITIS RHEUM, V31, P116, DOI 10.1002/art.1780310116
   Gasparyan AY, 2011, RHEUMATOL INT, V31, P1409, DOI 10.1007/s00296-011-1999-3
   Giannini M, 2020, EUR RESPIR J, V56, DOI 10.1183/13993003.01618-2020
   Gitiaux C, 2016, RHEUMATOLOGY, V55, P470, DOI 10.1093/rheumatology/kev359
   Gitiaux C, 2013, ANN RHEUM DIS, V72, P445, DOI 10.1136/annrheumdis-2012-201822
   Gonzalez-Gay MA, 2018, CLIN EXP RHEUMATOL, V36, P44
   Grundtman C, 2008, ARTHRITIS RHEUM, V58, P3224, DOI 10.1002/art.23884
   Gunawardena H, 2007, RHEUMATOLOGY, V46, P1483, DOI 10.1093/rheumatology/kem175
   Gupta L, 2017, INDIAN J RHEUMATOL, V12, P142, DOI DOI 10.4103/0973-3698.219083
   Hengstman GJD, 2006, ANN RHEUM DIS, V65, P242, DOI 10.1136/ard.2005.040717
   Hirakata M, 2007, ARTHRITIS RHEUM, V56, P1295, DOI 10.1002/art.22506
   JONSSON J, 1978, SCAND J RHEUMATOL, V7, P229, DOI 10.3109/03009747809095661
   Kaji K, 2014, ARTHRIT CARE RES, V66, P575, DOI 10.1002/acr.22163
   Kalluri M, 2009, CHEST, V135, P1550, DOI 10.1378/chest.08-2233
   Kapoor M, 2020, INDIAN J RHEUMATOL, V15, P220, DOI 10.4103/injr.injr_134_20
   Kishi T, 2020, J RHEUMATOL, V47, P1011, DOI 10.3899/jrheum.181275
   Kubo S, 2019, RHEUMATOLOGY, V58, P120, DOI 10.1093/rheumatology/key257
   L?pine R, 1901, REV MED-PARIS, V21, P426
   Lee JJ, 2014, ARTHRITIS RES THER, V16, DOI 10.1186/s13075-014-0435-y
   LeRoy EC, 2001, J RHEUMATOL, V28, P1573
   Liu Y, 2020, EUR J NEUROL, V27, P514, DOI 10.1111/ene.14097
   Lundberg IE, 2017, ARTHRITIS RHEUMATOL, V69, P2271, DOI 10.1002/art.40320
   Malik A, 2016, FRONT NEUROL, V7, DOI 10.3389/fneur.2016.00064
   Manfredi A, 2015, CLIN RHEUMATOL, V34, P279, DOI 10.1007/s10067-014-2795-8
   Manfredi A, 2016, J RHEUMATOL, V43, P1575, DOI 10.3899/jrheum.160122
   MARGUERIE C, 1990, Q J MED, V77, P1019, DOI 10.1093/qjmed/77.1.1019
   MARGUERIE C, 1992, MEDICINE, V71, P327, DOI 10.1097/00005792-199211000-00001
   Marie I, 2013, EUR J INTERN MED, V24, P474, DOI 10.1016/j.ejim.2013.01.002
   Marie I, 2010, BRIT J DERMATOL, V162, P337, DOI 10.1111/j.1365-2133.2009.09484.x
   Martin N, 2012, ARTHRIT CARE RES, V64, P1665, DOI 10.1002/acr.21753
   Matsui N, 2003, INTERNAL MED, V42, P1233, DOI 10.2169/internalmedicine.42.1233
   Mendese G, 2007, J CUTAN PATHOL, V34, P793, DOI 10.1111/j.1600-0560.2006.00706.x
   Mercer LK, 2010, RHEUMATOLOGY, V49, P1699, DOI 10.1093/rheumatology/keq051
   Mielnik P, 2006, AUTOIMMUNITY, V39, P243, DOI 10.1080/08916930600623767
   Mii S, 2009, INT J DERMATOL, V48, P1177, DOI 10.1111/j.1365-4632.2009.04164.x
   MIMORI T, 1981, J CLIN INVEST, V68, P611, DOI 10.1172/JCI110295
   Miossi R, 2019, CLIN RHEUMATOL, V38, P2319, DOI 10.1007/s10067-019-04537-x
   Nagaraju Kanneboyina, 2006, J Autoimmune Dis, V3, P2, DOI 10.1186/1740-2557-3-2
   Nagy Z, 2004, J EUR ACAD DERMATOL, V18, P62, DOI 10.1111/j.1468-3083.2004.00853.x
   Narang N, 2012, ARTHRITIS RHEUM-US, V64, pS326
   Narang NS, 2015, ARTHRIT CARE RES, V67, P667, DOI 10.1002/acr.22498
   NORTON WL, 1970, ANN RHEUM DIS, V29, P67, DOI 10.1136/ard.29.1.67
   NUSSBAUM AI, 1983, ARTHRITIS RHEUM, V26, P1169, DOI 10.1002/art.1780260919
   Oddis CV, 2018, NAT REV RHEUMATOL, V14, P279, DOI 10.1038/nrrheum.2018.42
   Ogawa--Momohara M, 2021, ANN RHEUM DIS, V80, DOI 10.1136/annrheumdis-2019-216375
   Ostrowski RA, 2010, ARTHRITIS RHEUM-US, V62, P1533, DOI 10.1002/art.27379
   da Silva TCP, 2018, ADV RHEUMATOL, V58, DOI 10.1186/s42358-018-0018-8
   Park EH, 2019, INT J RHEUM DIS, V22, P507, DOI 10.1111/1756-185X.13456
   Parodi A, 2002, ACTA DERM-VENEREOL, V82, P48, DOI 10.1080/000155502753600894
   Pauling JD, 2020, INDIAN J RHEUMATOL, V15, P81, DOI 10.4103/injr.injr_136_20
   Pauling JD, 2018, ARTHRIT CARE RES, V70, P1373, DOI 10.1002/acr.23475
   Pauling JD, 2018, RHEUMATOLOGY, V57, P712, DOI 10.1093/rheumatology/kex458
   Pauling JD, 2019, RHEUMATOLOGY, V58, P18, DOI 10.1093/rheumatology/key026
   Paxton D, 2018, SEMIN ARTHRITIS RHEU, V48, P482, DOI 10.1016/j.semarthrit.2018.02.005
   Pinal-Fernandez I, 2015, J RHEUMATOL, V42, P1448, DOI 10.3899/jrheum.141443
   PUISIEUX F, 1994, REV MED INTERNE, V15, P575, DOI 10.1016/S0248-8663(05)82502-0
   Rider LG, 2013, MEDICINE, V92, P223, DOI 10.1097/MD.0b013e31829d08f9
   Rogers A, 2017, ARTHRIT CARE RES, V69, P1909, DOI 10.1002/acr.23210
   ROSS JB, 1966, J INVEST DERMATOL, V47, P282, DOI 10.1038/jid.1966.143
   Rothwell S, 2019, ANN RHEUM DIS, V78, P996, DOI 10.1136/annrheumdis-2019-215046
   Sambataro D, 2020, DIAGNOSTICS, V10, DOI 10.3390/diagnostics10050253
   Sanges S, 2016, MEDICINE, V95, DOI 10.1097/MD.0000000000004911
   Sato S, 2007, RHEUMATOLOGY, V46, P842, DOI 10.1093/rheumatology/kel435
   Sato S, 2010, CURR OPIN RHEUMATOL, V22, P639, DOI 10.1097/BOR.0b013e32833f1987
   Schmidt WA, 2008, J RHEUMATOL, V35, P1591
   Sebastiani M, 2019, J RHEUMATOL, V46, P279, DOI 10.3899/jrheum.180355
   Shah AA, 2010, J RHEUMATOL, V37, P98, DOI 10.3899/jrheum.090697
   Shah M, 2013, MEDICINE, V92, P25, DOI 10.1097/MD.0b013e31827f264d
   SHARP GC, 1972, AM J MED, V52, P148, DOI 10.1016/0002-9343(72)90064-2
   Shenavandeh S, 2019, CLIN RHEUMATOL, V38, P2309, DOI 10.1007/s10067-018-04422-z
   Solomon J, 2011, J BRAS PNEUMOL, V37, P100, DOI 10.1590/S1806-37132011000100015
   Soubrier C, 2019, CLIN RHEUMATOL, V38, P3451, DOI 10.1007/s10067-019-04710-2
   Sparsa A, 2002, ARCH DERMATOL, V138, P885, DOI 10.1001/archderm.138.7.885
   SPENCERGREEN G, 1982, ARTHRITIS RHEUM, V25, P954, DOI 10.1002/art.1780250807
   Spielmann L, 2019, ANN RHEUM DIS, V78, P1101, DOI 10.1136/annrheumdis-2018-214439
   Steen V, 2003, ARTHRITIS RHEUM, V48, P516, DOI 10.1002/art.10775
   Steen V, 2009, RHEUMATOLOGY, V48, P19, DOI 10.1093/rheumatology/kep105
   Szabo N, 2008, SCAND J RHEUMATOL, V37, P23, DOI 10.1080/03009740701640209
   TORLEY HI, 1991, ANN RHEUM DIS, V50, P800, DOI 10.1136/ard.50.11.800
   Troyanov Y, 2005, MEDICINE, V84, P231, DOI 10.1097/01.md.0000173991.74008.b0
   Valenzuela A, 2014, JAMA DERMATOL, V150, P724, DOI 10.1001/jamadermatol.2013.10416
   van den Hoogen F, 2013, ARTHRITIS RHEUM-US, V65, P2737, DOI 10.1002/art.38098
   Vasile M, 2018, CLIN EXP RHEUMATOL, V36, pS82
   Wang YK, 2022, ANN RHEUM DIS, V81, DOI 10.1136/annrheumdis-2020-218594
   Williams TF, 2013, SCI REP-UK, V3, DOI 10.1038/srep01317
NR 113
TC 4
Z9 4
U1 0
U2 2
PU OXFORD UNIV PRESS
PI OXFORD
PA GREAT CLARENDON ST, OXFORD OX2 6DP, ENGLAND
SN 1462-0324
EI 1462-0332
J9 RHEUMATOLOGY
JI RHEUMATOLOGY
PD APR
PY 2021
VL 60
IS 4
BP 1593
EP 1607
DI 10.1093/rheumatology/keaa816
EA JAN 2021
PG 15
WC Rheumatology
WE Science Citation Index Expanded (SCI-EXPANDED)
SC Rheumatology
GA RT6BQ
UT WOS:000644544400021
PM 33458769
OA Green Submitted
DA 2023-03-31
ER

PT J
AU Takeuchi, A
   Matsushita, T
   Kaji, K
   Okamoto, Y
   Yasui, M
   Hirata, M
   Oishi, N
   Higashi, A
   Seishima, M
   Asano, T
   Fujimoto, M
   Kuwana, M
   Takehara, K
   Hamaguchi, Y
AF Takeuchi, Akiko
   Matsushita, Takashi
   Kaji, Kenzo
   Okamoto, Yoshinobu
   Yasui, Masahide
   Hirata, Masayoshi
   Oishi, Naoto
   Higashi, Akira
   Seishima, Mariko
   Asano, Tomoya
   Fujimoto, Manabu
   Kuwana, Masataka
   Takehara, Kazuhiko
   Hamaguchi, Yasuhito
TI Autoantibody to scaffold attachment factor B (SAFB): A novel connective
   tissue disease-related autoantibody associated with interstitial lung
   disease
SO JOURNAL OF AUTOIMMUNITY
LA English
DT Article
DE Anti-SAFB Ab; Anti-nuclear Ab; Interstitial lung disease; Raynaud's
   phenomenon
ID HUMAN BREAST-CANCER; ULTRAVIOLET-RADIATION INTENSITY; SERUM ANTINUCLEAR
   ANTIBODIES; SYSTEMIC-SCLEROSIS; JAPANESE PATIENTS; DERMATOMYOSITIS;
   CLASSIFICATION; PROTEIN; INVOLVEMENT; SCLERODERMA
AB Objective: To identify and characterize a novel connective tissue disease (CTD)-related autoantibody (autoAb) directed against scaffold attachment factor B (SAFB).
   Methods: AutoAb specificity was analyzed using RNA and protein-immunoprecipitation assays. Auto immune targets were affinity purified using patients' sera and subjected to liquid chromatography mass spectrometry.
   Results: By immunoprecipitation assay, 10 sera reacted with a protein with a molecular weight of approximately 160 kDa. Liquid chromatography mass spectrometry of the partially purified autoantigen and additional immunoblot-based analyses revealed that the Ab specifically recognized SAFB. Anti-SAFB Abs were detected in 2 of 646 patients with systemic sclerosis (SSc) (0.3%), 1 of 1570 patients with polymyositis/dermatomyositis (0.06%), 4 of 270 patients with interstitial lung disease (ILD) (1.5%), 1 of 43 patients with overlap syndrome (2.3%) and 2 patients with other diseases including primary Raynaud's disease and eosinophilic pneumonia. Five patients with anti-SAFB Abs had Raynaud's phenomenon and 3 had nail fold punctate hemorrhage. Of note, 8 of the 10 patients (80%) suffered from ILD. None of the patients with anti-SAFB Abs had pulmonary arterial hypertension, heart disease, or renal involvement.
   Conclusions: Anti-SAFB Ab is a novel CTD-related autoAb possibly associated with ILD. (C) 2016 Elsevier Ltd. All rights reserved.
C1 [Takeuchi, Akiko; Matsushita, Takashi; Kaji, Kenzo; Okamoto, Yoshinobu; Fujimoto, Manabu; Takehara, Kazuhiko; Hamaguchi, Yasuhito] Kanazawa Univ, Dept Dermatol, Fac Med, Inst Med Pharmaceut & Hlth Sci, 13-1 Takaramachi, Kanazawa, Ishikawa 9208641, Japan.
   [Yasui, Masahide] Kanazawa Municipal Hosp, Div Resp Med, Dept Internal Med, Kanazawa, Ishikawa, Japan.
   [Hirata, Masayoshi] Takaoka Municipal Hosp, Div Rheumatol, Dept Internal Med, Takaoka, Toyama, Japan.
   [Oishi, Naoto] Kurobe Municipal Hosp, Dept Dermatol, Kurobe, Japan.
   [Higashi, Akira] Toyama Red Cross Hosp, Dept Dermatol, Toyama, Japan.
   [Seishima, Mariko] Gifu Univ, Dept Dermatol, Gifu, Japan.
   [Asano, Tomoya] Kanazawa Univ, Div Funct Genom, Adv Sci Res Ctr, Kanazawa, Ishikawa, Japan.
   [Fujimoto, Manabu] Univ Tsukuba, Dept Dermatol, Tsukuba, Ibaraki, Japan.
   [Kuwana, Masataka] Nippon Med Sch, Grad Sch Med, Dept Allergy & Rheumatol, Tokyo, Japan.
   [Asano, Tomoya] Wakasa Seikatsu Co Ltd, Kyoto, Japan.
C3 Kanazawa University; Gifu University; Kanazawa University; University of
   Tsukuba; Nippon Medical School
EM yasuhito@med.kanazawa-u.ac.jp
RI Matsushita, Takashi/C-4750-2015
OI Matsushita, Takashi/0000-0002-1617-086X; Fujimoto,
   Manabu/0000-0002-3062-4872
FU Ministry of Health, Labor and Welfare of Japan
FX This work was supported, in part, by a grant for Research on Intractable
   Diseases from the Ministry of Health, Labor and Welfare of Japan (to
   Manabu Fujimoto).
CR ABRAMS HL, 1954, ARCH INTERN MED, V94, P61, DOI 10.1001/archinte.1954.00250010067006
   [Anonymous], 1980, ARTHRITIS RHEUM, V23, P581, DOI 10.1002/art.1780230510
   BOHAN A, 1975, NEW ENGL J MED, V292, P403, DOI 10.1056/NEJM197502202920807
   Danieli MG, 1999, CLIN EXP RHEUMATOL, V17, P585
   Diab S, 2014, J RHEUMATOL, V41, P2179, DOI 10.3899/jrheum.140236
   Fertig N, 2009, ARTHRIT RHEUM-ARTHR, V61, P958, DOI 10.1002/art.24586
   Fischer A, 2010, CHEST, V138, P251, DOI 10.1378/chest.10-0194
   Hamaguchi Y, 2008, BRIT J DERMATOL, V158, P487, DOI 10.1111/j.1365-2133.2007.08392.x
   Hamaguchi Y, 2013, PLOS ONE, V8, DOI 10.1371/journal.pone.0060442
   Hammerich-Hille S, 2010, BREAST CANCER RES TR, V121, P503, DOI 10.1007/s10549-008-0297-6
   HONDA Y, 1995, AM J RESP CRIT CARE, V152, P1860, DOI 10.1164/ajrccm.152.6.8520747
   Ivanova M, 2005, MOL CELL BIOL, V25, P2995, DOI 10.1128/MCB.25.8.2995-3006.2005
   Kaji K, 2007, RHEUMATOLOGY, V46, P25, DOI 10.1093/rheumatology/kel161
   Kaji K, 2014, ARTHRIT CARE RES, V66, P575, DOI 10.1002/acr.22163
   KUWANA M, 1994, ARTHRITIS RHEUM-US, V37, P75, DOI 10.1002/art.1780370111
   Kuwana M, 2002, ANN RHEUM DIS, V61, P842, DOI 10.1136/ard.61.9.842
   LEROY EC, 1988, J RHEUMATOL, V15, P202
   Love LA, 2009, ARTHRITIS RHEUM-US, V60, P2499, DOI 10.1002/art.24702
   Mitri GM, 2003, ARTHRITIS RHEUM-US, V48, P203, DOI 10.1002/art.10760
   Nakashima R, 2014, PLOS ONE, V9, DOI 10.1371/journal.pone.0085062
   Nayler O, 1998, NUCLEIC ACIDS RES, V26, P3542, DOI 10.1093/nar/26.15.3542
   Oesterreich S, 1997, J CELL BIOCHEM, V67, P275, DOI 10.1002/(SICI)1097-4644(19971101)67:2<275::AID-JCB13>3.3.CO;2-5
   Oesterreich S, 2001, BRIT J CANCER, V84, P493, DOI 10.1054/bjoc.2000.1606
   Okada S, 2003, ARTHRITIS RHEUM-US, V48, P2285, DOI 10.1002/art.11090
   Renz A, 1996, NUCLEIC ACIDS RES, V24, P843, DOI 10.1093/nar/24.5.843
   Sato S, 2009, ARTHRITIS RHEUM-US, V60, P2193, DOI 10.1002/art.24621
   Sontheimer RD, 2002, J AM ACAD DERMATOL, V46, P626, DOI 10.1067/mjd.2002.120621
   Steen VD, 2005, SEMIN ARTHRITIS RHEU, V35, P35, DOI 10.1016/j.semarthrit.2005.03.005
   STEEN VD, 1994, ARTHRITIS RHEUM, V37, P1283, DOI 10.1002/art.1780370903
   STEEN VD, 1988, ARTHRITIS RHEUM, V31, P196, DOI 10.1002/art.1780310207
   STEEN VD, 1984, AM J MED, V76, P779, DOI 10.1016/0002-9343(84)90986-0
   TAN EM, 1982, ARTHRITIS RHEUM, V25, P1271, DOI 10.1002/art.1780251101
   TARGOFF IN, 1992, RHEUM DIS CLIN N AM, V18, P455
   Townson SM, 2000, CLIN CANCER RES, V6, P3788
   Travis WD, 2013, AM J RESP CRIT CARE, V188, P733, DOI 10.1164/rccm.201308-1483ST
   Vij R, 2013, CHEST, V143, P814, DOI 10.1378/chest.12-0741
   Vitali C, 2002, ANN RHEUM DIS, V61, P554, DOI 10.1136/ard.61.6.554
NR 37
TC 2
Z9 2
U1 0
U2 5
PU ACADEMIC PRESS LTD- ELSEVIER SCIENCE LTD
PI LONDON
PA 24-28 OVAL RD, LONDON NW1 7DX, ENGLAND
SN 0896-8411
EI 1095-9157
J9 J AUTOIMMUN
JI J. Autoimmun.
PD JAN
PY 2017
VL 76
BP 101
EP 107
DI 10.1016/j.jaut.2016.09.006
PG 7
WC Immunology
WE Science Citation Index Expanded (SCI-EXPANDED)
SC Immunology
GA EI7MT
UT WOS:000392682900009
PM 27682649
DA 2023-03-31
ER

PT J
AU Clottu, A
   Laffitte, E
   Prins, C
   Chizzolini, C
AF Clottu, Aurelie
   Laffitte, Emmanuel
   Prins, Christa
   Chizzolini, Carlo
TI Response of Mucocutaneous Lesions to Rituximab in a Case of Melanoma
   Differentiation Antigen 5-Related Dermatomyositis
SO DERMATOLOGY
LA English
DT Article
DE Dermatomyositis; Amyopathic dermatomyositis; Melanoma differentiation
   antigen 5; Clinically amyopathic dermatomyositis 140; Rituximab
ID INTERSTITIAL LUNG-DISEASE; CLINICALLY AMYOPATHIC DERMATOMYOSITIS;
   MYOSITIS-SPECIFIC AUTOANTIBODIES; GENE 5; JAPANESE PATIENTS; DIAGNOSTIC
   UTILITY; RIG-I; ANTIBODIES; MANIFESTATIONS; ASSOCIATION
AB We report the first case in Western Europe of a person presenting with dermatomyositis associated with melanoma differentiation antigen 5 antibodies. She sequentially developed severe mucocutaneous erythematous and itchy lesions of the face, scalp, neck, knees and recurrent aphthae. In addition she presented painful, periungual, edematous digital lesions and small ulcers with digital necrosis. Her rapidly evolving, near-fatal interstitial lung disease responded to high-dose intravenous cyclophosphamide. However, her recurrent mucocutaneous manifestations improved only after rituximab administration. Copyright (c) 2013 S. Karger AG, Basel
C1 [Clottu, Aurelie; Laffitte, Emmanuel; Prins, Christa; Chizzolini, Carlo] Univ Hosp Geneva, CH-1211 Geneva 14, Switzerland.
   Univ Geneva, Sch Med, CH-1211 Geneva, Switzerland.
C3 University of Geneva; University of Geneva
RP Chizzolini, C (通讯作者)，Univ Hosp Geneva, Rue Gabrielle Perret Gentil 4, CH-1211 Geneva 14, Switzerland.
EM carlo.chizzolini@unige.ch
RI Chizzolini, Carlo/V-4847-2019
OI Clottu, Aurelie/0000-0002-2642-8107
FU Swiss National Science Foundation [310030_140791]
FX We are indebted to Dr. Livia Casciola-Rosen (Division of Rheumatology,
   Johns Hopkins University School of Medicine, Baltimore, Md., USA) for
   kindly assessing the presence of anti-MDA5 antibodies in the serum of
   our patient. This work was supported in part by a Swiss National Science
   Foundation grant to C.C. (310030_140791).
CR Barral PM, 2009, PHARMACOL THERAPEUT, V124, P219, DOI 10.1016/j.pharmthera.2009.06.012
   Cao H, 2012, ARTHRIT CARE RES, V64, P1602, DOI 10.1002/acr.21728
   Cao H, 2009, CLIN RHEUMATOL, V28, P979, DOI 10.1007/s10067-009-1152-9
   Casciola-Rosen L, 2012, CURR OPIN RHEUMATOL, V24, P602, DOI 10.1097/BOR.0b013e328358bd85
   Chaisson NF, 2012, MEDICINE, V91, P220, DOI 10.1097/MD.0b013e3182606f0b
   Chinoy H, 2007, ANN RHEUM DIS, V66, P1345, DOI 10.1136/ard.2006.068502
   Dinh HV, 2007, J AM ACAD DERMATOL, V56, P148, DOI 10.1016/j.jaad.2006.05.068
   Fiorentino D, 2011, J AM ACAD DERMATOL, V65, P25, DOI 10.1016/j.jaad.2010.09.016
   Fujikawa K, 2009, SCAND J RHEUMATOL, V38, P263, DOI 10.1080/03009740802687455
   Gono T, 2010, RHEUMATOLOGY, V49, P1713, DOI 10.1093/rheumatology/keq149
   Gunawardena H, 2009, RHEUMATOLOGY, V48, P607, DOI 10.1093/rheumatology/kep078
   Hamaguchi Y, 2011, ARCH DERMATOL, V147, P391, DOI 10.1001/archdermatol.2011.52
   Hoshino K, 2010, RHEUMATOLOGY, V49, P1726, DOI 10.1093/rheumatology/keq153
   Ikeda N, 2011, J DERMATOL, V38, P973, DOI 10.1111/j.1346-8138.2011.01262.x
   Joshi N, 2011, JCR-J CLIN RHEUMATOL, V17, P111, DOI 10.1097/RHU.0b013e31821072b7
   Kang EH, 2005, RHEUMATOLOGY, V44, P1282, DOI 10.1093/rheumatology/keh723
   Kang EH, 2010, BMC MUSCULOSKEL DIS, V11, DOI 10.1186/1471-2474-11-223
   Koga T, 2012, RHEUMATOLOGY, V51, P1278, DOI 10.1093/rheumatology/ker518
   Mimori T, 2012, CURR RHEUMATOL REP, V14, P264, DOI 10.1007/s11926-012-0246-6
   Muro Y, 2011, ARTHRITIS RES THER, V13, DOI 10.1186/ar3547
   Nakashima R, 2010, RHEUMATOLOGY, V49, P433, DOI 10.1093/rheumatology/kep375
   Sato S, 2005, ARTHRITIS RHEUM-US, V52, P1571, DOI 10.1002/art.21023
   Sato S, 2012, MOD RHEUMATOL, V22, P625, DOI 10.1007/s10165-011-0558-9
   Sato S, 2010, CURR OPIN RHEUMATOL, V22, P639, DOI 10.1097/BOR.0b013e32833f1987
   Sato S, 2009, ARTHRITIS RHEUM-US, V60, P2193, DOI 10.1002/art.24621
   Sontheimer RD, 2002, J AM ACAD DERMATOL, V46, P626, DOI 10.1067/mjd.2002.120621
   Trinchieri G, 2010, J EXP MED, V207, P2053, DOI 10.1084/jem.20101664
   Veetil BMA, 2011, JCR-J CLIN RHEUMATOL, V17, P332, DOI 10.1097/RHU.0b013e318230962c
   Wahren M, 1998, J AUTOIMMUN, V11, P29, DOI 10.1006/jaut.1997.0173
   Wenzel J, 2008, J INVEST DERMATOL, V128, P2392, DOI 10.1038/jid.2008.96
   Zahn S, 2011, J AM ACAD DERMATOL, V64, P988, DOI 10.1016/j.jaad.2010.08.004
NR 31
TC 21
Z9 21
U1 0
U2 0
PU KARGER
PI BASEL
PA ALLSCHWILERSTRASSE 10, CH-4009 BASEL, SWITZERLAND
SN 1018-8665
EI 1421-9832
J9 DERMATOLOGY
JI Dermatology
PY 2012
VL 225
IS 4
BP 376
EP 380
DI 10.1159/000346573
PG 5
WC Dermatology
WE Science Citation Index Expanded (SCI-EXPANDED)
SC Dermatology
GA 104FD
UT WOS:000315976300015
PM 23428928
OA Bronze
DA 2023-03-31
ER

PT J
AU Sontheimer, RD
AF Sontheimer, Richard D.
TI Aminoquinoline antimalarial therapy in dermatomyositis-are we missing
   opportunities with respect to comorbidities and modulation of
   extracutaneous disease activity?
SO ANNALS OF TRANSLATIONAL MEDICINE
LA English
DT Review
DE Aminoquinoline antimalarials, atherosclerotic cardiovascular disease
   (ASCVD); comorbidities, dermatomyositis (DM); hydroxychloroquine (HCQ);
   idiopathic inflammatory myopathies (IIM); interstitial lung disease
   (ILD); lupus erythematosus (LE); quinacrine
ID CUTANEOUS LUPUS-ERYTHEMATOSUS; HYDROXYCHLOROQUINE THERAPY; POLYMYOSITIS;
   POPULATION; RISK
AB It is now widely accepted that long-term aminoquinoline antimalarial therapy with hydroxychloroquine (HCQ) can mitigate one of the most important comorbidities of systemic lupus erythematosus (LE)-atherosclerotic cardiovascular disease (ASCVD). Increasing evidence suggests that idiopathic inflammatory myopathy (IIM) patients have a risk for ASCVD comorbidity that is similar to that of systemic LE. I would like to explore the primary hypothesis that long-term HCQ therapy could provide those with IIM, especially dermatomyositis (DM) patients, an ASCVD comorbidity benefit similar to that of systemic LE. In addition, while HCQ is known to have clinical benefits for the cutaneous manifestations of DM, I would also like to explore the secondary hypothesis that HCQ might have steroid-sparing effects on one or more of the systemic manifestations of DM.
C1 [Sontheimer, Richard D.] Univ Utah, Sch Med, Dept Dermatol, 30 North 1900 East 4A 330, Salt Lake City, UT 84132 USA.
C3 Utah System of Higher Education; University of Utah
RP Sontheimer, RD (通讯作者)，Univ Utah, Sch Med, Dept Dermatol, 30 North 1900 East 4A 330, Salt Lake City, UT 84132 USA.
EM richard.sontheimer@hsc.utah.edu
FU Dermatology Foundation Fellowship; National Institutes of Health (NH);
   NIH; NIH [AR19101]; John S. Strauss Endowed Chair in Dermatology at the
   University of Iowa Carver School of Medicine; Fleischaker Endowed Chair
   in Dermatology at the University of Oklahoma School of Medicine
FX Dr. Sontheimer's research career has been supported by a Dermatology
   Foundation Fellowship, a National Institutes of Health (NH) Clinical
   Investigator Award, a NIH Research Career Development Award and a NIH
   R01 Research Grant, "Mechanisms of Cutaneous Injury in Lupus
   Erythematosus" (AR19101). In addition, his research career was supported
   by funds from the John S. Strauss Endowed Chair in Dermatology at the
   University of Iowa Carver School of Medicine and the Fleischaker Endowed
   Chair in Dermatology at the University of Oklahoma School of Medicine.
CR Alenghat FJ, 2016, SCI REP-UK, V6, DOI 10.1038/srep20303
   Gonzalez LA, 2017, EXPERT REV CLIN IMMU, V13, P753, DOI 10.1080/1744666X.2017.1327353
   Alves Paul, 2017, J Investig Dermatol Symp Proc, V18, pS57, DOI 10.1016/j.jisp.2016.11.001
   An J, 2017, ANNU REV MED, V68, P317, DOI 10.1146/annurev-med-043015-123453
   Ang GC, 2005, ARCH DERMATOL, V141, P855, DOI 10.1001/archderm.141.7.855
   Anyanwu C O, 2017, Int J Womens Dermatol, V3, P189, DOI 10.1016/j.ijwd.2017.05.001
   Baechler EC, 2011, ARTHRITIS RES THER, V13, DOI 10.1186/ar3531
   BLOOM BJ, 1994, J RHEUMATOL, V21, P2171
   Ceribelli A, 2017, CLIN REV ALLERG IMMU, V52, P58, DOI 10.1007/s12016-016-8527-x
   Chasset F, 2018, J AM ACAD DERMATOL, V78, P107, DOI 10.1016/j.jaad.2017.08.045
   Durcan L, 2016, J AUTOIMMUN, V74, P73, DOI 10.1016/j.jaut.2016.06.010
   Fasano S, 2017, J RHEUMATOL, V44, P1032, DOI 10.3899/jrheum.161351
   Gherardi Romain K, 2011, Presse Med, V40, pe209, DOI 10.1016/j.lpm.2010.12.013
   Greenberg SA, 2012, GENES IMMUN, V13, P207, DOI 10.1038/gene.2011.61
   Hagberg N, 2015, SCAND J IMMUNOL, V82, P199, DOI 10.1111/sji.12330
   Haq SA, 2015, INT J RHEUM DIS, V18, P818, DOI 10.1111/1756-185X.12736
   JAMES WD, 1985, J RHEUMATOL, V12, P1214
   Linos E, 2013, ARTHRITIS RES THER, V15, DOI 10.1186/ar4135
   Mittal L, 2018, J AM ACAD DERMATOL, V78, P100, DOI 10.1016/j.jaad.2017.09.061
   Mittal L, 2017, J AM ACAD DERMATOL, V77, P374, DOI 10.1016/j.jaad.2017.03.027
   OLSON NY, 1989, J RHEUMATOL, V16, P1545
   Pelle MT, 2002, ARCH DERMATOL, V138, P1231, DOI 10.1001/archderm.138.9.1231
   Piscianz E, 2017, CURR MED CHEM
   Rai SK, 2016, RHEUMATOLOGY, V55, P461, DOI 10.1093/rheumatology/kev336
   Schwartz T, 2016, RMD OPEN, V2, DOI 10.1136/rmdopen-2016-000291
   Silverberg JI, RHEUMATOLOGY OXFORD
   Sontheimer RD, 2017, ANN TRANSL MED, V5, DOI 10.21037/atm.2017.03.94
   Wong D, 2012, PLOS ONE, V7, DOI 10.1371/journal.pone.0029161
   WOO TY, 1984, J AM ACAD DERMATOL, V10, P592, DOI 10.1016/S0190-9622(84)80263-7
NR 29
TC 2
Z9 2
U1 0
U2 1
PU AME PUBL CO
PI SHATIN
PA FLAT-RM C 16F, KINGS WING PLAZA 1, NO 3 KWAN ST, SHATIN, HONG KONG
   00000, PEOPLES R CHINA
SN 2305-5839
EI 2305-5847
J9 ANN TRANSL MED
JI ANN. TRANSL. MED.
PD APR
PY 2018
VL 6
IS 8
SI SI
AR 154
DI 10.21037/atm.2018.03.05
PG 5
WC Oncology; Medicine, Research & Experimental
WE Science Citation Index Expanded (SCI-EXPANDED)
SC Oncology; Research & Experimental Medicine
GA GE2AV
UT WOS:000431018800018
PM 29862243
OA Green Published
DA 2023-03-31
ER

PT J
AU Karadirnitrakis, S
   Plastiras, SC
   Zormpala, A
   Chatzikonstantinou, K
   Boki, KA
   Tzelepis, GE
   Moutsopoulos, HM
AF Karadirnitrakis, Stylianos
   Plastiras, Sofiris C.
   Zormpala, Alexandra
   Chatzikonstantinou, Konstantinos
   Boki, Kyriaki A.
   Tzelepis, George E.
   Moutsopoulos, Haralampos M.
TI Chest CT findings in patients with inflammatory myopathy and Jo1
   antibodies
SO EUROPEAN JOURNAL OF RADIOLOGY
LA English
DT Article
DE inflammatory muscle disorders; anti-synthetase syndrome; interstitial
   lung disease; lung involvement; chest CT
ID INTERSTITIAL LUNG-DISEASE; POLYMYOSITIS-DERMATOMYOSITIS; ANTISYNTHETASE
   SYNDROME; AUTOANTIBODIES; MYOSITIS; TERM
AB Thoracic high-resolution computed tomography scans (HRCT) of 17 patients with inflammatory muscle disorders (IMD) and positive Jo1 antibodies were retrospectively reviewed regarding presence, extension, and distribution of pathological findings. Abnormal findings were found in 14 (82.3%) patients. The predominant CT abnormality was ground glass attenuation, which was present in seven patients (41.1%), having a bilateral and diffuse distribution. In general, lesions tended to appear in the lower lobes and more specifically in the lung bases. lnterlobular septal thickening was found in six patients (35.3%); it was seen in the upper and lower lobes with peripheral distribution and bilateral localization in five out of six patients. Bronchiectases, reticular opacities, and honeycombing were found in six patients (35.3%). Air space consolidation was seen in about 17% of the patients. Lung involvement is a frequent feature of IMD patients with positive Jo1 antibodies and its most common radiological pattern is that of nonspecific interstitial pneumonia. (c) 2007 Elsevier Ireland Ltd. All rights reserved.
C1 [Karadirnitrakis, Stylianos; Plastiras, Sofiris C.; Boki, Kyriaki A.; Tzelepis, George E.; Moutsopoulos, Haralampos M.] Univ Athens, Sch Med, Laiko Univ Hosp, Dept Pathophysiol, GR-11527 Athens, Greece.
   [Zormpala, Alexandra; Chatzikonstantinou, Konstantinos] Laiko Univ Hosp, Dept Radiol, Athens, Greece.
C3 Athens Medical School; Laiko General Hospital; National & Kapodistrian
   University of Athens; Laiko General Hospital
RP Tzelepis, GE (通讯作者)，Univ Athens, Sch Med, Laiko Univ Hosp, Dept Pathophysiol, 75 M Asias St, GR-11527 Athens, Greece.
EM gtzelep@med.uoa.gr
CR Akira M, 1999, RADIOLOGY, V210, P333, DOI 10.1148/radiology.210.2.r99ja15333
   Arakawa H, 2003, CHEST, V123, P1096, DOI 10.1378/chest.123.4.1096
   BOHAN A, 1975, NEW ENGL J MED, V292, P344, DOI 10.1056/NEJM197502132920706
   Bonnefoy O, 2004, EUR J RADIOL, V49, P235, DOI 10.1016/S0720-048X(03)00094-9
   Brouwer R, 2001, ANN RHEUM DIS, V60, P116, DOI 10.1136/ard.60.2.116
   Douglas WW, 2001, AM J RESP CRIT CARE, V164, P1182, DOI 10.1164/ajrccm.164.7.2103110
   Fathi M, 2004, ANN RHEUM DIS, V63, P297, DOI 10.1136/ard.2003.006122
   Hengstman GJD, 2006, ANN RHEUM DIS, V65, P242, DOI 10.1136/ard.2005.040717
   Hengstman GJD, 2000, ANN RHEUM DIS, V59, P141, DOI 10.1136/ard.59.2.141
   Ikezoe J, 1996, J THORAC IMAG, V11, P250, DOI 10.1097/00005382-199623000-00002
   Imbert-Masseau A, 2003, JOINT BONE SPINE, V70, P161, DOI 10.1016/S1297-319X(03)00012-5
   Imbert-Masseau A, 2003, ANN MED INTERNE, V154, P483
   Kang EH, 2005, RHEUMATOLOGY, V44, P1282, DOI 10.1093/rheumatology/keh723
   Marie I, 2002, ARTHRIT RHEUM-ARTHR, V47, P614, DOI 10.1002/art.10794
   Marie I, 1998, J RHEUMATOL, V25, P1336
   Marie I, 2001, J RHEUMATOL, V28, P2230
   NISHIKAI M, 1980, ARTHRITIS RHEUM, V23, P881, DOI 10.1002/art.1780230802
   PLASTIRAS SC, 2005, CLIN RHEUMATOL, V23, P1
   Schmidt WA, 2000, CLIN RHEUMATOL, V19, P371, DOI 10.1007/s100670070030
   Schnabel A, 2003, SEMIN ARTHRITIS RHEU, V32, P273, DOI 10.1053/sarh.2002.50012
   TARGOFF IN, 1992, RHEUM DIS CLIN N AM, V18, P455
NR 21
TC 11
Z9 11
U1 0
U2 0
PU ELSEVIER IRELAND LTD
PI CLARE
PA ELSEVIER HOUSE, BROOKVALE PLAZA, EAST PARK SHANNON, CO, CLARE, 00000,
   IRELAND
SN 0720-048X
EI 1872-7727
J9 EUR J RADIOL
JI Eur. J. Radiol.
PD APR
PY 2008
VL 66
IS 1
BP 27
EP 30
DI 10.1016/j.ejrad.2007.05.017
PG 4
WC Radiology, Nuclear Medicine & Medical Imaging
WE Science Citation Index Expanded (SCI-EXPANDED)
SC Radiology, Nuclear Medicine & Medical Imaging
GA 296YG
UT WOS:000255581200005
PM 17604929
DA 2023-03-31
ER

PT J
AU Huang, YF
   Liu, HZ
   Wu, CY
   Fang, LG
   Fang, Q
   Wang, Q
   Fei, YY
   Guo, XX
   Zhang, SY
AF Huang, Yongfa
   Liu, Huazhen
   Wu, Chanyuan
   Fang, Ligang
   Fang, Quan
   Wang, Qian
   Fei, Yunyun
   Guo, Xiaoxiao
   Zhang, Shuyang
TI Ventricular arrhythmia predicts poor outcome in
   polymyositis/dermatomyositis with myocardial involvement
SO RHEUMATOLOGY
LA English
DT Article
DE polymyositis; dermatomyositis; myocardial involvement; ventricular
   arrhythmia; anti-mitochondrial antibody
ID IDIOPATHIC INFLAMMATORY MYOPATHIES; CARDIAC INVOLVEMENT; EUROPEAN
   ASSOCIATION; AMERICAN SOCIETY; POLYMYOSITIS; HEART; DERMATOMYOSITIS;
   ECHOCARDIOGRAPHY; RECOMMENDATIONS; GUIDELINES
AB Objective. Myocardial involvement (MCI) is known to increase morbidity and mortality in polymyositis (PM) and dermatomyositis (DM). This study aims to investigate whether complicating with ventricular arrhythmia (VA) predicts poor outcomes in patients with PM/DM-related myocardial involvement (PM/DM-MCI).
   Methods. We reviewed all PM/DM-MCI patients admitted to Peking Union Medical College Hospital from October 1997 to April 2019. VA and the other possible risk factors for the composite endpoint, including death from any cause and rehospitalization for cardiac causes, were analyzed.
   Results. A total of 75 PM/DM-MCI patients (44 PM and 31 DM) were enrolled, of which 27 (36%) met the composite endpoint during a median follow-up of 24 months. Independent prognostic factors for the composite endpoint include VA [HR 4.215, 95% CI (1.737, 10.230)], NT-proBNP > 3415 pg/ml [HR 2.606, 95% CI (1.203, 5.646)], interstitial lung disease [HR 2.688, 95% CI (1.209, 5.978)], and anti-cardiac remodelling therapy [HR 0.302, 95% CI (0.115, 0.792)]. The 3-year event-free survival rate of patients without VA was significantly higher than that of patients with VA (63.3% vs 40.7%, P = 0.034). Skin lesions [OR 0.163, 95% CI (0.051, 0.523)] and positive antimitochondrial antibody [OR 3.484, 95% CI (1.192, 10.183)] were independent predictors of VA.
   Conclusion. VA provides prognostic insights for PM/DM-MCI patients and predicts poor outcome. Polymyositis and positive antimitochondrial antibody are closely associated with the presence of VA in PM/DM-MCI.
C1 [Huang, Yongfa; Liu, Huazhen; Fang, Ligang; Fang, Quan; Guo, Xiaoxiao; Zhang, Shuyang] Peking Union Med Coll & Chinese Acad Med Sci, Peking Union Med Coll Hosp, Dept Cardiol, Beijing, Peoples R China.
   [Wu, Chanyuan; Wang, Qian; Fei, Yunyun] Peking Union Med Coll & Chinese Acad Med Sci, Peking Union Med Coll Hosp, Dept Rheumatol, Beijing, Peoples R China.
C3 Chinese Academy of Medical Sciences - Peking Union Medical College;
   Peking Union Medical College; Peking Union Medical College Hospital;
   Chinese Academy of Medical Sciences - Peking Union Medical College;
   Peking Union Medical College; Peking Union Medical College Hospital
RP Guo, XX (通讯作者)，Peking Union Med Coll Hosp, Dept Cardiol, 1 Shuaifuyuan, Beijing, Peoples R China.
EM xiaoxiaoguopumch@163.com
OI Liu, Huazhen/0000-0002-1096-7851; Huang, Yongfa/0000-0003-4870-7868
FU Chinese Academy of Medical Sciences Innovation Fund for Medical Sciences
   (CIFMS) [2018-I2M-1-001]
FX This work was supported by Chinese Academy of Medical Sciences
   Innovation Fund for Medical Sciences (CIFMS) No.2018-I2M-1-001.
CR Al-Khatib SM, 2018, CIRCULATION, V138, pE210, DOI [10.1161/CIR.0000000000000548, 10.1161/CIR.0000000000000549]
   Albayda J, 2018, SEMIN ARTHRITIS RHEU, V47, P552, DOI 10.1016/j.semarthrit.2017.06.004
   Deveza LMA, 2016, REV BRAS REUMATOL, V56, P95, DOI 10.1016/j.rbre.2014.08.012
   Baek YS, 2016, INT J CARDIOL, V214, P4, DOI 10.1016/j.ijcard.2016.03.083
   Barrett PM, 2014, AM J MED, V127, DOI 10.1016/j.amjmed.2013.10.003
   BEHAN WMH, 1987, BRIT HEART J, V57, P176
   Betteridge Z, 2019, J AUTOIMMUN, V101, P48, DOI 10.1016/j.jaut.2019.04.001
   Blaye-Felice MS, 2016, HEART RHYTHM, V13, P103, DOI 10.1016/j.hrthm.2015.08.025
   BOHAN A, 1975, NEW ENGL J MED, V292, P403, DOI 10.1056/NEJM197502202920807
   BOHAN A, 1975, NEW ENGL J MED, V292, P344, DOI 10.1056/NEJM197502132920706
   Bujo S, 2019, CAN J CARDIOL, V35, DOI 10.1016/j.cjca.2019.07.002
   Ciconte G, 2018, REV RECENT CLIN TRIA, V13, P170, DOI 10.2174/1574887113666180418110721
   Danieli MG, 2014, AUTOIMMUN REV, V13, P1048, DOI 10.1016/j.autrev.2014.08.023
   Dobloug GC, 2018, ANN RHEUM DIS, V77, P40, DOI 10.1136/annrheumdis-2017-211402
   Gupta R, 2011, INT J CARDIOL, V148, P261, DOI 10.1016/j.ijcard.2010.08.013
   Haissaguerre M, 2016, NAT REV CARDIOL, V13, P155, DOI 10.1038/nrcardio.2015.193
   HAUPT HM, 1982, AM J CARDIOL, V50, P998, DOI 10.1016/0002-9149(82)90408-8
   Hengstman GJD, 2006, ANN RHEUM DIS, V65, P1635, DOI 10.1136/ard.2006.052191
   Hughes M, 2015, ANN RHEUM DIS, V74, P795, DOI 10.1136/annrheumdis-2014-206812
   Isenberg DA, 2004, RHEUMATOLOGY, V43, P49, DOI 10.1093/rheumatology/keg427
   Koyama M, 2017, EUR HEART J, V38, P123, DOI 10.1093/eurheartj/ehw403
   Lang RM, 2015, EUR HEART J-CARD IMG, V16, P233, DOI 10.1093/ehjci/jev014
   Lazzerini PE, 2017, EUR HEART J, V38, P1717, DOI 10.1093/eurheartj/ehw208
   Lilleker JB, 2018, ANN RHEUM DIS, V77, P30, DOI 10.1136/annrheumdis-2017-211868
   Lundberg IE, 2018, NAT REV RHEUMATOL, V14, P269, DOI 10.1038/nrrheum.2018.41
   Maeda MH, 2012, BRAIN, V135, P1767, DOI 10.1093/brain/aws106
   Opinc AH, 2021, HEART FAIL REV, V26, P111, DOI 10.1007/s10741-019-09909-8
   Peretto G, 2020, J AM COLL CARDIOL, V75, P1046, DOI 10.1016/j.jacc.2020.01.036
   Ponikowski P, 2016, EUR HEART J, V37, P2129, DOI 10.1093/eurheartj/ehw128
   Rudski LG, 2010, J AM SOC ECHOCARDIOG, V23, P685, DOI 10.1016/j.echo.2010.05.010
   Spezzacatene A, 2015, J AM HEART ASSOC, V4, DOI 10.1161/JAHA.115.002149
   TAYLOR AJ, 1993, CLIN CARDIOL, V16, P802, DOI 10.1002/clc.4960161110
   Thygesen K, 2019, EUR HEART J, V40, P237, DOI [10.1093/eurheartj/ehy462, 10.1016/j.jacc.2018.08.1038, 10.1016/j.rec.2018.11.011]
   Zhang L, 2012, CLIN CARDIOL, V35, P686, DOI 10.1002/clc.22026
   Zoghbi WA, 2003, J AM SOC ECHOCARDIOG, V16, P777, DOI 10.1016/S0894-7317(03)00335-3
NR 35
TC 2
Z9 5
U1 1
U2 1
PU OXFORD UNIV PRESS
PI OXFORD
PA GREAT CLARENDON ST, OXFORD OX2 6DP, ENGLAND
SN 1462-0324
EI 1462-0332
J9 RHEUMATOLOGY
JI RHEUMATOLOGY
PD AUG
PY 2021
VL 60
IS 8
BP 3809
EP 3816
DI 10.1093/rheumatology/keaa872
EA JAN 2021
PG 8
WC Rheumatology
WE Science Citation Index Expanded (SCI-EXPANDED)
SC Rheumatology
GA WM3HI
UT WOS:000710979200050
PM 33369674
DA 2023-03-31
ER

PT J
AU Betteridge, ZE
   Gunawardena, H
   McHugh, NJ
AF Betteridge, Zoe E.
   Gunawardena, Harsha
   McHugh, Neil J.
TI Novel autoantibodies and clinical phenotypes in adult and juvenile
   myositis
SO ARTHRITIS RESEARCH & THERAPY
LA English
DT Review
ID TRANSFER-RNA-SYNTHETASE; SIGNAL-RECOGNITION PARTICLE; INTERSTITIAL
   LUNG-DISEASE; IDIOPATHIC INFLAMMATORY MYOPATHY; CLASS-II HAPLOTYPE;
   JAPANESE PATIENTS; AMYOPATHIC DERMATOMYOSITIS; NECROTIZING MYOPATHY;
   REGENERATING MUSCLE; POLYMYOSITIS
AB Autoantibodies targeting intracellular proteins involved in key processes are detected in patients with idiopathic inflammatory myopathies. These myositis-specific autoantibodies have been increasingly demonstrated to correlate with distinct clinical phenotypes within the myositis spectrum. This review highlights the clinical associations of the myositis-specific autoantibodies, with particular attention to the recently identified and characterized novel myositis autoantibodies: p155/140, p140 (MJ), CADM-140 (MDA5), SAE, and 200/100.
C1 [Betteridge, Zoe E.; Gunawardena, Harsha; McHugh, Neil J.] NHS Fdn Trust, Royal Natl Hosp Rheumat Dis, Bath BA1 7RL, Somerset, England.
C3 Royal National Hospital for Rheumatic Diseases (RNHRD)
RP Betteridge, ZE (通讯作者)，NHS Fdn Trust, Royal Natl Hosp Rheumat Dis, Bath BA1 7RL, Somerset, England.
EM prpzeb@bath.ac.uk
FU Versus Arthritis [18474] Funding Source: researchfish; Arthritis
   Research UK [18474] Funding Source: Medline; Versus Arthritis [18474]
   Funding Source: Medline
CR Betteridge Z, 2007, RHEUMATOLOGY, V46, P1005, DOI 10.1093/rheumatology/kem045
   Betteridge Z, 2010, ANN RHEUM DIS     S3, V69, P127
   Betteridge ZE, 2009, ANN RHEUM DIS, V68, P1621, DOI 10.1136/ard.2008.097162
   Betteridge Z, 2007, ARTHRITIS RHEUM-US, V56, P3132, DOI 10.1002/art.22862
   BOHAN A, 1975, NEW ENGL J MED, V292, P403, DOI 10.1056/NEJM197502202920807
   BOHAN A, 1975, NEW ENGL J MED, V292, P344, DOI 10.1056/NEJM197502132920706
   Brouwer R, 2001, ANN RHEUM DIS, V60, P116, DOI 10.1136/ard.60.2.116
   Burd CJ, 2008, J BIOL CHEM, V283, P34976, DOI 10.1074/jbc.M805383200
   Casciola-Rosen L, 2005, J EXP MED, V201, P591, DOI 10.1084/jem.20041367
   Casciola-Rosen L, 1999, J EXP MED, V190, P815, DOI 10.1084/jem.190.6.815
   Chinoy H, 2006, ARTHRITIS RES THER, V8, DOI 10.1186/ar1862
   Chinoy H, 2007, ANN RHEUM DIS, V66, P1345, DOI 10.1136/ard.2006.068502
   Christopher-Stine L, 2010, ARTHRITIS RHEUM-US, V62, P2757, DOI 10.1002/art.27572
   Dupont S, 2009, CELL, V136, P123, DOI 10.1016/j.cell.2008.10.051
   Eloranta ML, 2007, ARTHRITIS RHEUM-US, V56, P3112, DOI 10.1002/art.22860
   Espada G, 2009, J RHEUMATOL, V36, P2547, DOI 10.3899/jrheum.090461
   Feldman BM, 1996, J RHEUMATOL, V23, P1794
   Fujikawa K, 2009, SCAND J RHEUMATOL, V38, P263, DOI 10.1080/03009740802687455
   Ghirardello A, 2010, RHEUMATOLOGY, V49, P2370, DOI 10.1093/rheumatology/keq281
   Gunawardena H, 2007, ANN RHEUM DIS, V66, P68
   Gunawardena H, 2009, ARTHRITIS RHEUM-US, V60, P1807, DOI 10.1002/art.24547
   Gunawardena H, 2009, RHEUMATOLOGY, V48, P607, DOI 10.1093/rheumatology/kep078
   Hashish L, 2005, ARTHRITIS RHEUM-US, V52, pS312
   Helmers SB, 2009, ARTHRITIS RHEUM-US, V60, P2524, DOI 10.1002/art.24683
   Hengstman GJD, 2006, ANN RHEUM DIS, V65, P1635, DOI 10.1136/ard.2006.052191
   Hirakata M, 2007, ARTHRITIS RHEUM, V56, P1295, DOI 10.1002/art.22506
   Hoshino K, 2010, RHEUMATOLOGY, V49, P1726, DOI 10.1093/rheumatology/keq153
   Howard OMZ, 2002, J EXP MED, V196, P781, DOI 10.1084/jem.20020186
   Kaji K, 2007, RHEUMATOLOGY, V46, P25, DOI 10.1093/rheumatology/kel161
   Kashiwagi M, 2007, DEVELOPMENT, V134, P1571, DOI 10.1242/dev.001750
   Kimura Y, 2002, J BIOL CHEM, V277, P20611, DOI 10.1074/jbc.M201440200
   Levine SM, 2007, ARTHRITIS RHEUM, V56, P2729, DOI 10.1002/art.22790
   Love LA, 2009, ARTHRITIS RHEUM-US, V60, P2499, DOI 10.1002/art.24702
   Mammen AL, 2009, ARTHRITIS RHEUM, V60, P3784, DOI 10.1002/art.24977
   Matsushita T, 2007, J RHEUMATOL, V34, P1012
   Miller T, 2002, J NEUROL NEUROSUR PS, V73, P420, DOI 10.1136/jnnp.73.4.420
   Nakashima R, 2010, RHEUMATOLOGY, V49, P433, DOI 10.1093/rheumatology/kep375
   Oddis C. V., 1997, Arthritis and Rheumatism, V40, pS139
   REEVES WH, 1986, P NATL ACAD SCI USA, V83, P9507, DOI 10.1073/pnas.83.24.9507
   RIDER LG, 1994, ARTHRITIS RHEUM, V37, P1534, DOI 10.1002/art.1780371019
   Rouster-Stevens KA, 2008, J RHEUMATOL, V35, P927
   Sato S, 2007, RHEUMATOLOGY, V46, P842, DOI 10.1093/rheumatology/kel435
   Sato S, 2005, ARTHRITIS RHEUM-US, V52, P1571, DOI 10.1002/art.21023
   Sato S, 2009, ARTHRITIS RHEUM-US, V60, P2193, DOI 10.1002/art.24621
   Schmidt WA, 2000, CLIN RHEUMATOL, V19, P371, DOI 10.1007/s100670070030
   Selva-O'Callaghan A, 2010, CURR OPIN RHEUMATOL, V22, P627, DOI 10.1097/BOR.0b013e32833f1075
   Stone KB, 2007, ARTHRITIS RHEUM, V56, P3125, DOI 10.1002/art.22865
   TANIMOTO K, 1995, J RHEUMATOL, V22, P668
   TARGOFF IN, 1985, ARTHRITIS RHEUM, V28, P796, DOI 10.1002/art.1780280711
   TARGOFF IN, 1990, ARTHRITIS RHEUM, V33, P1361, DOI 10.1002/art.1780330908
   Targoff IN, 2007, ARTHRITIS RHEUM, V56, pS787
   Targoff IN, 2006, ARTHRITIS RHEUM, V54, pS518
   Targoff IN, 2006, ARTHRITIS RHEUM, V54, P3682, DOI 10.1002/art.22164
   Vancsa A, 2010, JOINT BONE SPINE, V77, P125, DOI 10.1016/j.jbspin.2009.08.008
   Vencovskyl Lundberg IE, 2010, ANN RHEUM DIS     S3, V69, P425
   Wang HB, 2001, NUCLEIC ACIDS RES, V29, P2517, DOI 10.1093/nar/29.12.2517
   Wedderburn LR, 2007, RHEUMATOLOGY, V46, P1786, DOI 10.1093/rheumatology/kem265
   Yamasaki Y, 2006, ARTHRITIS RHEUM-US, V54, P2004, DOI 10.1002/art.21883
   Yoshifuji H, 2006, AUTOIMMUNITY, V39, P233, DOI 10.1080/08916930600622884
NR 59
TC 81
Z9 87
U1 1
U2 6
PU BIOMED CENTRAL LTD
PI LONDON
PA 236 GRAYS INN RD, FLOOR 6, LONDON WC1X 8HL, ENGLAND
SN 1478-6354
J9 ARTHRITIS RES THER
JI Arthritis Res. Ther.
PY 2011
VL 13
IS 2
AR 209
DI 10.1186/ar3275
PG 7
WC Rheumatology
WE Science Citation Index Expanded (SCI-EXPANDED)
SC Rheumatology
GA 788MS
UT WOS:000292449700045
PM 21457520
OA Green Accepted, Green Published, gold
DA 2023-03-31
ER

PT J
AU Limaye, VS
   Blumbergs, P
   Roberts-Thomson, PJ
AF Limaye, V. S.
   Blumbergs, P.
   Roberts-Thomson, P. J.
TI Idiopathic inflammatory myopathies
SO INTERNAL MEDICINE JOURNAL
LA English
DT Review
DE polymyositis; dermatomyositis; inclusion body myositis; autoantibody
ID INTERSTITIAL LUNG-DISEASE; NECROSIS-FACTOR-ALPHA; ADHESION MOLECULE
   EXPRESSION; SIGNAL RECOGNITION PARTICLE; INCLUSION-BODY MYOSITIS;
   TRANSFER-RNA-SYNTHETASE; HUMAN SKELETAL-MUSCLE; CLASS-II ALLELES; MHC
   CLASS-I; HLA CLASS-I
AB The idiopathic inflammatory myopathies are a group of systemic autoimmune syndromes characterized by striated muscle inflammation. Here, we discuss the clinical features of this group of cond2itions and review the recent developments in the understanding of the pathogenesis and immunogenetics of the idiopathic inflammatory myopathies. The role of myositis-specific autoantibodies and their clinical significance and an overview of management are also provided.
C1 [Limaye, V. S.] Royal Adelaide Hosp, Dept Rheumatol, Adelaide, SA 5000, Australia.
   [Limaye, V. S.] Univ Adelaide, Dept Med, Adelaide, SA 5001, Australia.
   [Blumbergs, P.] Inst Med & Vet Sci, Dept Neuropathol, Adelaide, SA 5000, Australia.
   [Roberts-Thomson, P. J.] SA Pathol, Immunol, Adelaide, SA, Australia.
C3 Royal Adelaide Hospital; University of Adelaide; Institute Medical &
   Veterinary Science Australia; SA Pathology
RP Limaye, VS (通讯作者)，Royal Adelaide Hosp, Dept Rheumatol, Adelaide, SA 5000, Australia.
EM vidya.limaye@health.sa.gov.au
RI Roberts-Thomson, Peter John/AAI-4310-2020; Lilleker, James
   B/U-6121-2019; Limaye, Vidya/AAA-6818-2020
OI Roberts-Thomson, Peter John/0000-0002-4330-6398; Lilleker, James
   B/0000-0002-9230-4137; 
FU Royal Adelaide Hospital/Institute of Medical and Veterinary Science
   Research Committee
FX V. Limaye and P. Blumbergs are the recipients of a Royal Adelaide
   Hospital/Institute of Medical and Veterinary Science Research Committee
   Project Grant.
CR ALBERT JM, 1983, ARCH INTERN MED, V143, P1457, DOI 10.1001/archinte.143.7.1457
   Amoura Z, 2005, CANCER EPIDEM BIOMAR, V14, P1279, DOI 10.1158/1055-9965.EPI-04-0624
   Arnett FC, 1996, ARTHRITIS RHEUM, V39, P1507, DOI 10.1002/art.1780390910
   Badrising UA, 2004, NEUROLOGY, V63, P2396, DOI 10.1212/01.WNL.0000148588.15052.4C
   BENBASSAT J, 1985, ARTHRITIS RHEUM-US, V28, P249, DOI 10.1002/art.1780280303
   BERNSTEIN RM, 1993, BAILLIERE CLIN NEUR, V2, P599
   Betteridge Z, 2007, RHEUMATOLOGY, V46, P1005, DOI 10.1093/rheumatology/kem045
   Bjoraker JA, 1998, AM J RESP CRIT CARE, V157, P199, DOI 10.1164/ajrccm.157.1.9704130
   BOGOUSSLAVSKY J, 1982, J NEUROL, V228, P277, DOI 10.1007/BF00313418
   BOHAN A, 1975, NEW ENGL J MED, V292, P344, DOI 10.1056/NEJM197502132920706
   BOHAN A, 1977, MEDICINE, V56, P255, DOI 10.1097/00005792-197707000-00001
   Braun-Moscovici Y, 2003, CURR OPIN RHEUMATOL, V15, P237, DOI 10.1097/00002281-200305000-00010
   Buchbinder R, 2001, ANN INTERN MED, V134, P1087, DOI 10.7326/0003-4819-134-12-200106190-00008
   Casciola-Rosen L, 2005, J EXP MED, V201, P591, DOI 10.1084/jem.20041367
   Chevrel G, 2000, RHEUMATOLOGY, V39, P1037, DOI 10.1093/rheumatology/39.9.1037
   Chinoy H, 2004, CURR OPIN RHEUMATOL, V16, P707, DOI 10.1097/01.bor.0000142339.24380.b7
   Chinoy H, 2007, ANN RHEUM DIS, V66, P1345, DOI 10.1136/ard.2006.068502
   Civatte M, 2003, NEUROPATH APPL NEURO, V29, P546, DOI 10.1046/j.1365-2990.2003.00471.x
   Crowson AN, 2000, J CUTAN PATHOL, V27, P505, DOI 10.1034/j.1600-0560.2000.027010505.x
   Dalakas MC, 2007, ANN NEUROL, V61, P466, DOI 10.1002/ana.21103
   Dalakas MC, 2003, LANCET, V362, P971, DOI 10.1016/S0140-6736(03)14368-1
   Dalakas MC, 2004, CURR OPIN NEUROL, V17, P561, DOI 10.1097/00019052-200410000-00006
   Dalakas MC, 2002, RHEUM DIS CLIN N AM, V28, P779, DOI 10.1016/S0889-857X(02)00030-3
   DALAKAS MC, 1991, NEW ENGL J MED, V325, P1487, DOI 10.1056/NEJM199111213252107
   Dalakas MC, 2003, NEUROL SCI, V24, pS256, DOI 10.1007/s10072-003-0090-6
   DALAKAS MC, 1993, NEW ENGL J MED, V329, P1993, DOI 10.1056/NEJM199312303292704
   DALAKAS MC, 1988, ANN NEUROL, V23, pS38, DOI 10.1002/ana.410230713
   Danieli MG, 2002, ANN RHEUM DIS, V61, P37, DOI 10.1136/ard.61.1.37
   DICKEY BF, 1984, SEMIN ARTHRITIS RHEU, V14, P60, DOI 10.1016/0049-0172(84)90010-6
   Douche-Aourik F, 2003, J MED VIROL, V71, P540, DOI 10.1002/jmv.10531
   EUWER RL, 1993, J INVEST DERMATOL, V100, pS124, DOI 10.1038/jid.1993.35
   Fathi M, 2004, ANN RHEUM DIS, V63, P297, DOI 10.1136/ard.2003.006122
   Figarella-Branger D, 2006, J RHEUMATOL, V33, P1623
   Frank MB, 1999, J AUTOIMMUN, V12, P137, DOI 10.1006/jaut.1998.0265
   GARCIAMARTINEZ C, 1993, FEBS LETT, V323, P211, DOI 10.1016/0014-5793(93)81341-V
   GARLEPP MJ, 1994, CLIN EXP IMMUNOL, V98, P40
   Ghirardello A, 2006, AUTOIMMUNITY, V39, P217, DOI 10.1080/08916930600622645
   Goebels N, 1996, J CLIN INVEST, V97, P2905, DOI 10.1172/JCI118749
   GOODMAN MN, 1991, AM J PHYSIOL, V260, pE727, DOI 10.1152/ajpendo.1991.260.5.E727
   Gottenberg JE, 2005, ANN RHEUM DIS, V64, P913, DOI 10.1136/ard.2004.029694
   Greenberg SA, 2005, ANN NEUROL, V57, P664, DOI 10.1002/ana.20464
   HARLAND CC, 1991, BRIT J DERMATOL, V125, P76, DOI 10.1111/j.1365-2133.1991.tb06046.x
   Hashish L, 2005, ARTHRITIS RHEUM-US, V52, pS312
   HENDRICKX GFM, 1979, ANN NEUROL, V5, P393, DOI 10.1002/ana.410050416
   Hengstman GJD, 2006, ANN RHEUM DIS, V65, P1635, DOI 10.1136/ard.2006.052191
   Hengstman GJD, 2003, EUR NEUROL, V50, P10, DOI 10.1159/000070852
   Hengstman GJD, 2006, ANN RHEUM DIS, V65, P242, DOI 10.1136/ard.2005.040717
   Hengstman GJD, 2000, ANN RHEUM DIS, V59, P141, DOI 10.1136/ard.59.2.141
   Hill CL, 2001, LANCET, V357, P96, DOI 10.1016/S0140-6736(00)03540-6
   Hirakata M, 2007, ARTHRITIS RHEUM, V56, P1295, DOI 10.1002/art.22506
   HOHLFELD R, 1994, IMMUNOL TODAY, V15, P269, DOI 10.1016/0167-5699(94)90006-X
   Ito T, 2002, MUSCLE NERVE, V25, P409, DOI 10.1002/mus.10042
   JOFFE MM, 1993, AM J MED, V94, P379, DOI 10.1016/0002-9343(93)90148-I
   Johnson RW, 2003, ARTHRIT RHEUM-ARTHR, V49, P172, DOI 10.1002/art.11002
   KASS E, 1978, LANCET, V1, P772
   Kasteler JS, 1997, J AM ACAD DERMATOL, V36, P67, DOI 10.1016/S0190-9622(97)70327-X
   Kuru S, 2003, ACTA NEUROPATHOL, V105, P217, DOI 10.1007/s00401-002-0632-4
   Labioche I, 2004, RHEUMATOLOGY, V43, P531, DOI 10.1093/rheumatology/keh079
   Lambotte O, 2005, J RHEUMATOL, V32, P1369
   Lampe JB, 2003, J NEUROL, V250, P1313, DOI 10.1007/s00415-003-0204-3
   LEFF RL, 1992, LANCET, V339, P1192, DOI 10.1016/0140-6736(92)91134-T
   Lepidi H, 1998, NEUROPATH APPL NEURO, V24, P73, DOI 10.1046/j.1365-2990.1998.00092.x
   Levine TD, 2005, ARTHRITIS RHEUM, V52, P601, DOI 10.1002/art.20849
   Limaye V, 2007, APLAR J RHEUM, V10, P94
   LOVE LA, 1991, MEDICINE, V70, P360, DOI 10.1097/00005792-199111000-00002
   Lundberg I, 1997, ARTHRITIS RHEUM, V40, P865, DOI 10.1002/art.1780400514
   Lundberg IE, 2005, ARTHRITIS RES THER, V7, pS23, DOI 10.1186/ar1578
   Majithia V, 2005, RHEUMATOLOGY, V44, P386, DOI 10.1093/rheumatology/keh499
   MANTEGAZZA R, 1993, J CLIN INVEST, V91, P2880, DOI 10.1172/JCI116533
   Marie I, 2002, ARTHRIT RHEUM-ARTHR, V47, P614, DOI 10.1002/art.10794
   Mastaglia FL, 2002, RHEUM DIS CLIN N AM, V28, P723, DOI 10.1016/S0889-857X(02)00021-2
   Mierau R, 1996, ARTHRITIS RHEUM-US, V39, P868, DOI 10.1002/art.1780390521
   Morel JCM, 2002, J BIOL CHEM, V277, P34679, DOI 10.1074/jbc.M206337200
   Nagaraju K, 2005, ARTHRITIS RHEUM, V52, P1824, DOI 10.1002/art.21103
   Nagaraju K, 1998, CLIN EXP IMMUNOL, V113, P407
   NAGARAJU K, 2006, J AUTOIMMUNE DIS, V20, P2
   NISHIMURA K, 1992, RADIOLOGY, V182, P337, DOI 10.1148/radiology.182.2.1732946
   Nishio J, 2001, J IMMUNOL, V167, P4051, DOI 10.4049/jimmunol.167.7.4051
   Nyberg P, 2000, J RHEUMATOL, V27, P940
   O'Hanlon TP, 2006, MEDICINE, V85, P111, DOI 10.1097/01.md.0000217525.82287.eb
   Oddis Chester V, 2003, Curr Rheumatol Rep, V5, P431, DOI 10.1007/s11926-003-0053-1
   ODDIS CV, 1990, ARTHRITIS RHEUM, V33, P1640, DOI 10.1002/art.1780331106
   Oddis CV, 2000, CURR OPIN RHEUMATOL, V12, P492, DOI 10.1097/00002281-200011000-00003
   ODDIS CV, 2003, RHEUMATOLOGY, P1537
   Okada S, 2003, ARTHRITIS RHEUM-US, V48, P2285, DOI 10.1002/art.11090
   Page G, 2004, ARTHRITIS RHEUM, V50, P199, DOI 10.1002/art.11428
   Patrick M, 1999, J RHEUMATOL, V26, P1094
   Phillips BA, 2000, MUSCLE NERVE, V23, P970, DOI 10.1002/(SICI)1097-4598(200006)23:6<970::AID-MUS20>3.3.CO;2-9
   POLLOCK JL, 1979, ARCH DERMATOL, V115, P736, DOI 10.1001/archderm.115.6.736
   QUILIS MR, 1982, ACTA NEUROPATHOL, V58, P183, DOI 10.1007/BF00690799
   Reiff A, 1997, J RHEUMATOL, V24, P2436
   Rhodes DA, 2007, MOL IMMUNOL, V44, P2406, DOI 10.1016/j.molimm.2006.10.013
   Rider LG, 2000, BEST PRACT RES CL RH, V14, P37, DOI 10.1053/berh.1999.0076
   Roddy E, 2002, RHEUMATOLOGY, V41, P1194, DOI 10.1093/rheumatology/41.10.1194
   Rutjes SA, 1997, CLIN EXP IMMUNOL, V109, P32, DOI 10.1046/j.1365-2249.1997.4081308.x
   Sallum AME, 2006, AUTOIMMUN REV, V5, P93, DOI 10.1016/j.autrev.2005.05.008
   Schnabel A, 2003, SEMIN ARTHRITIS RHEU, V32, P273, DOI 10.1053/sarh.2002.50012
   Schwarz MI, 1998, CLIN CHEST MED, V19, P701, DOI 10.1016/S0272-5231(05)70111-8
   Scott G, 2007, APLAR J RHEUMATOL, V10, P86
   Selva-O'Callaghan A, 2004, RHEUMATOLOGY, V43, P1196, DOI 10.1093/rheumatology/keh285
   Shamim EA, 2002, ARTHRITIS RHEUM, V46, P1885, DOI 10.1002/art.10358
   Sprott H, 2004, RHEUMATOLOGY, V43, P524, DOI 10.1093/rheumatology/keh062
   Stockton D, 2001, BRIT J CANCER, V85, P41, DOI 10.1054/bjoc.2001.1699
   Sugiura T, 2000, J IMMUNOL, V164, P6593, DOI 10.4049/jimmunol.164.12.6593
   TAJIMA Y, 1994, INTERNAL MED, V33, P263, DOI 10.2169/internalmedicine.33.263
   Tansey D, 2004, HISTOPATHOLOGY, V44, P585, DOI 10.1111/j.1365-2559.2004.01896.x
   TARGOFF IN, 1993, J INVEST DERMATOL, V100, pS116, DOI 10.1111/1523-1747.ep12356607
   TARGOFF IN, 1990, ARTHRITIS RHEUM, V33, P1361, DOI 10.1002/art.1780330908
   Targoff IN, 2006, ARTHRITIS RHEUM, V54, P3682, DOI 10.1002/art.22164
   Targoff Ira N., 1997, Current Opinion in Rheumatology, V9, P527, DOI 10.1097/00002281-199711000-00008
   Tateyama M, 1997, J NEUROL SCI, V146, P45, DOI 10.1016/S0022-510X(96)00280-8
   TAZELAAR HD, 1990, AM REV RESPIR DIS, V141, P727, DOI 10.1164/ajrccm/141.3.727
   Troyanov Y, 2005, MEDICINE, V84, P231, DOI 10.1097/01.md.0000173991.74008.b0
   TYMMS KE, 1985, J RHEUMATOL, V12, P1140
   Uthman I, 2004, RHEUMATOLOGY, V43, P1198, DOI 10.1093/rheumatology/keh268
   van der Pas J, 2004, J NEUROL NEUROSUR PS, V75, P136
   Vencovsky J, 2000, SCAND J RHEUMATOL, V29, P95, DOI 10.1080/030097400750001897
   Walsh RJ, 2007, ARTHRITIS RHEUM, V56, P3784, DOI 10.1002/art.22928
   WELLS AU, 1992, THORAX, V47, P738, DOI 10.1136/thx.47.9.738
   Wenzel J, 2006, CLIN EXP DERMATOL, V31, P576, DOI 10.1111/j.1365-2230.2006.02150.x
   Wiendl H, 2003, BRAIN, V126, P1026, DOI 10.1093/brain/awg114
   Yamasaki Y, 2006, ARTHRITIS RHEUM-US, V54, P2004, DOI 10.1002/art.21883
   Zhang Y, 1998, CELL, V95, P279, DOI 10.1016/S0092-8674(00)81758-4
NR 123
TC 19
Z9 19
U1 0
U2 3
PU WILEY
PI HOBOKEN
PA 111 RIVER ST, HOBOKEN 07030-5774, NJ USA
SN 1444-0903
EI 1445-5994
J9 INTERN MED J
JI Intern. Med. J.
PD MAR
PY 2009
VL 39
IS 3
BP 179
EP 190
DI 10.1111/j.1445-5994.2008.01822.x
PG 12
WC Medicine, General & Internal
WE Science Citation Index Expanded (SCI-EXPANDED)
SC General & Internal Medicine
GA 431PR
UT WOS:000265075700008
PM 19006486
DA 2023-03-31
ER

PT J
AU Wang, YK
   Chen, SQ
   Lin, ZZ
   Lin, JQ
   Xie, XZ
   Lin, QS
   Du, GZ
   Huang, XF
   Matucci-Cerinic, M
   Furst, DE
AF Wang, Yukai
   Chen, Shaoqi
   Lin, Zhangzhang
   Lin, Jianqun
   Xie, Xuezhen
   Lin, Qisheng
   Du, Guangzhou
   Huang, Xiufeng
   Matucci-Cerinic, Marco
   Furst, Daniel E.
TI Utilize lung ultrasound B-lines and KL-6 to monitor anti-MDA-5
   antibody-positive clinically amyopathic dermatomyositis-associated
   interstitial lung disease: a case report and literature review
SO CLINICAL RHEUMATOLOGY
LA English
DT Review
DE Anti-MDA-5 antibody; B-lines; Clinically amyopathic dermatomyositis;
   Follow-up; Interstitial lung disease; KL-6
ID SYSTEMIC-SCLEROSIS; SERUM KL-6; DIAGNOSIS; BIOMARKERS; PNEUMONIA
AB In the past decade, lung ultrasound (LUS) B-lines and serum Krebs von den Lungen-6 (KL-6) antigen have been recognized as biomarkers of the connective tissue disease-associated interstitial lung diseases (CTD-ILDs). Robust data have demonstrated that B-lines total numbers and KL-6 levels are correlated with high-resolution computed tomography findings, pulmonary function test, and some clinical parameters in CTD-ILDs. However, limited data are available regarding the use of these two biomarkers to follow CTD-ILDs. Herein, we report a case with anti-melanoma differentiation-associated gene 5 antibody-positive clinically amyopathic dermatomyositis-associated ILD, successfully treated with high-dose methylprednisolone, cyclophosphamide, intravenous immunoglobulin, pirfenidone, and followed using lung ultrasound and KL-6.
C1 [Wang, Yukai; Lin, Jianqun; Xie, Xuezhen; Lin, Qisheng] Shantou Cent Hosp, Dept Rheumatol & Immunol, Shantou, Guangdong, Peoples R China.
   [Wang, Yukai; Matucci-Cerinic, Marco] Univ Florence, Div Rheumatol, AOUC, Dept Geriatr Med, Florence, Italy.
   [Chen, Shaoqi] Shantou Univ, Med Coll, Affiliated Hosp 1, Dept Ultrasound, Shantou, Guangdong, Peoples R China.
   [Lin, Zhangzhang] Jieyang Peoples Hosp, Dept Radiol, Jieyang, Guangdong, Peoples R China.
   [Du, Guangzhou] Shantou Cent Hosp, Dept Radiol, Shantou, Guangdong, Peoples R China.
   [Huang, Xiufeng] Shantou Cent Hosp, Dept Resp Med, Shantou, Guangdong, Peoples R China.
   [Furst, Daniel E.] Univ Calif Los Angeles, Dept Med, Div Rheumatol, Los Angeles, CA 90024 USA.
C3 University of Florence; Azienda Ospedaliero Universitaria Careggi;
   Shantou University; University of California System; University of
   California Los Angeles
RP Wang, YK (通讯作者)，Shantou Cent Hosp, Dept Rheumatol & Immunol, Shantou, Guangdong, Peoples R China.; Wang, YK (通讯作者)，Univ Florence, Div Rheumatol, AOUC, Dept Geriatr Med, Florence, Italy.; Chen, SQ (通讯作者)，Shantou Univ, Med Coll, Affiliated Hosp 1, Dept Ultrasound, Shantou, Guangdong, Peoples R China.
EM stzxyywyk@126.com; 1036587183@qq.com
RI CERINIC, marco MATUCCI/AAO-2769-2020; Wang, Yukai/B-1923-2019
OI Wang, Yukai/0000-0003-2468-3208
CR Bandoh S, 2000, ANN RHEUM DIS, V59, P257, DOI 10.1136/ard.59.4.257
   Barba T, 2019, AUTOIMMUN REV, V18, P113, DOI 10.1016/j.autrev.2018.07.013
   Barskova T, 2013, ANN RHEUM DIS, V72, P390, DOI 10.1136/annrheumdis-2011-201072
   Buda N, 2013, POL ARCH MED WEWN, V123, P713, DOI 10.20452/pamw.2021
   Cappelli S, 2015, EUR RESPIR REV, V24, P411, DOI 10.1183/16000617.00002915
   Doyle TJ, 2017, CHEST, V152, P1283, DOI 10.1016/j.chest.2017.05.015
   Ishikawa N, 2012, RESPIR INVESTIG, V50, P3, DOI 10.1016/j.resinv.2012.02.001
   Laria A, 2015, Case Rep Rheumatol, V2015, P107275, DOI 10.1155/2015/107275
   Matsushita T, 2017, BRIT J DERMATOL, V176, P395, DOI 10.1111/bjd.14882
   Oguz EO, 2016, CLIN RHEUMATOL, V35, P663, DOI 10.1007/s10067-015-3167-8
   Platz E, 2016, EUR HEART J, V37, P1244, DOI 10.1093/eurheartj/ehv745
   Prasse A, 2009, RESPIROLOGY, V14, P788, DOI 10.1111/j.1440-1843.2009.01600.x
   Reissig A, 2012, CHEST, V142, P965, DOI 10.1378/chest.12-0364
   Salazar GA, 2018, J RHEUMATOL, V45, P1153, DOI 10.3899/jrheum.170518
   Sato S, 2010, CURR OPIN RHEUMATOL, V22, P639, DOI 10.1097/BOR.0b013e32833f1987
   Sato S, 2009, ARTHRITIS RHEUM-US, V60, P2193, DOI 10.1002/art.24621
   Song GG, 2016, CLIN EXP RHEUMATOL, V34, P11
   Urbankowska E, 2015, RESP MED, V109, P1207, DOI 10.1016/j.rmed.2015.06.011
   Volpicelli G, 2012, INTENS CARE MED, V38, P577, DOI 10.1007/s00134-012-2513-4
   Wang YK, 2019, ANN RHEUM DIS, V78, P573, DOI 10.1136/annrheumdis-2018-214098
   Wang YK, 2017, ARTHRITIS RES THER, V19, DOI 10.1186/s13075-017-1409-7
   Wells G, 2014, J RHEUMATOL, V41, P1005, DOI 10.3899/jrheum.131311
   Yamakawa H, 2017, J THORAC DIS, V9, P362, DOI 10.21037/jtd.2017.02.48
NR 23
TC 4
Z9 4
U1 0
U2 13
PU SPRINGER LONDON LTD
PI LONDON
PA 236 GRAYS INN RD, 6TH FLOOR, LONDON WC1X 8HL, ENGLAND
SN 0770-3198
EI 1434-9949
J9 CLIN RHEUMATOL
JI Clin. Rheumatol.
PD MAY
PY 2019
VL 38
IS 5
BP 1433
EP 1436
DI 10.1007/s10067-019-04462-z
PG 4
WC Rheumatology
WE Science Citation Index Expanded (SCI-EXPANDED)
SC Rheumatology
GA HY5IY
UT WOS:000468162700025
PM 30746580
DA 2023-03-31
ER

PT J
AU Woo, JH
   Kim, YJ
   Kim, JJ
   Choi, CB
   Sung, YK
   Kim, TH
   Jun, JB
   Bae, SC
   Yoo, DH
AF Woo, Jin-Hyun
   Kim, Yun Jung
   Kim, Jin Ju
   Choi, Chan-Bum
   Sung, Yoon-Kyoung
   Kim, Tae-Hwan
   Jun, Jae-Bum
   Bae, Sang-Cheol
   Yoo, Dae-Hyun
TI Mortality factors in idiopathic inflammatory myopathy: focusing on
   malignancy and interstitial lung disease
SO MODERN RHEUMATOLOGY
LA English
DT Article
DE Death; Dermatomyositis; Malignancy; Polymyositis; Prognosis
ID POPULATION-BASED COHORT; AMYOPATHIC DERMATOMYOSITIS; PREDICTING FACTORS;
   POLYMYOSITIS; CANCER; PROGNOSIS; RISK; TERM; MYOSITIS
AB The objective of this study was to assess the incidence and common types of concomitant malignancies and to define predictive factors of death in Korean patients with idiopathic inflammatory myopathy (IIM).
   From January 1989 to May 2011, 162 patients were diagnosed with IIM at a university hospital in Korea. The medical records were retrospectively reviewed. The clinical findings of the patients were compared for malignancy, and the prognostic factors predicting death were analyzed.
   Malignancies were found in 17 patients (10.5 %), all of whom had a significantly lower frequency of interstitial lung disease (ILD) and an older age at onset. The main causes of death were ILD and malignancy. Older age at diagnosis, presence of malignancy, rapidly progressive ILD and minimal creatinine phosphokinase (CPK) elevation were independent risk factors for death.
   Malignancy was one of the most serious risk factor for death in our patients with IIM. Early discovery of malignancy is important, and an extensive investigation for common malignancies in each region should be done at diagnosis and for a minimum of 2 years thereafter. As minimally elevated CPK levels in ILD patients may be associated with fatal ILD, an early evaluation and a more aggressive treatment of ILD should be considered in these patients.
C1 [Woo, Jin-Hyun] Konkuk Univ, Sch Med, Dept Rheumatol, Chungju Si 380701, Chungbuk Do, South Korea.
   [Kim, Yun Jung] Good GangAn Hosp, Dept Rheumatol, Pusan, South Korea.
   [Kim, Jin Ju; Choi, Chan-Bum; Sung, Yoon-Kyoung; Kim, Tae-Hwan; Jun, Jae-Bum; Bae, Sang-Cheol; Yoo, Dae-Hyun] Hanyang Univ, Med Ctr, Hosp Rheumat Dis, Seoul 133792, South Korea.
C3 Konkuk University; Konkuk University Medical Center; Hanyang University
RP Yoo, DH (通讯作者)，Hanyang Univ, Med Ctr, Hosp Rheumat Dis, 17 Haengdang Dong, Seoul 133792, South Korea.
EM dhyoo@hanyang.ac.kr
RI Choi, Chan-Bum/M-4110-2017; Bae, Sang-Cheol/P-2051-2015; Yoo, Dae
   Hyun/M-3924-2017
OI Choi, Chan-Bum/0000-0002-4691-5455; Bae, Sang-Cheol/0000-0003-4658-1093
CR Airio A, 2006, CLIN RHEUMATOL, V25, P234, DOI 10.1007/s10067-005-1164-z
   Andras C, 2008, J RHEUMATOL, V35, P438
   Azuma K, 2011, MOD RHEUMATOL, V21, P178, DOI 10.1007/s10165-010-0362-y
   BENBASSAT J, 1985, ARTHRITIS RHEUM-US, V28, P249, DOI 10.1002/art.1780280303
   BOHAN A, 1975, NEW ENGL J MED, V292, P403, DOI 10.1056/NEJM197502202920807
   Buchbinder R, 2001, ANN INTERN MED, V134, P1087, DOI 10.7326/0003-4819-134-12-200106190-00008
   Chen YJ, 2007, ACTA DERM-VENEREOL, V87, P33, DOI 10.2340/00015555-0177
   Chen YJ, 2010, ARTHRITIS RES THER, V12, DOI 10.1186/ar2987
   Chen YJ, 2001, BRIT J DERMATOL, V144, P825, DOI 10.1046/j.1365-2133.2001.04140.x
   FUDMAN EJ, 1986, AM J MED, V80, P329, DOI 10.1016/0002-9343(86)90036-7
   Hill CL, 2001, LANCET, V357, P96, DOI 10.1016/S0140-6736(00)03540-6
   HOCHBERG MC, 1983, ARTHRITIS RHEUM, V26, P1465, DOI 10.1002/art.1780261208
   Hu WH, 1996, AM J CLIN ONCOL-CANC, V19, P35, DOI 10.1097/00000421-199602000-00008
   Kang EH, 2005, RHEUMATOLOGY, V44, P1282, DOI 10.1093/rheumatology/keh723
   Kim SM., 1990, KOREAN J MED, V39, P812
   LAKHANPAL S, 1986, MAYO CLIN PROC, V61, P645, DOI 10.1016/S0025-6196(12)62030-8
   Lee SW, 2006, YONSEI MED J, V47, P519, DOI 10.3349/ymj.2006.47.4.519
   Marie I, 2001, J RHEUMATOL, V28, P2230
   Maugars YM, 1996, CLIN EXP RHEUMATOL, V14, P263
   MEDSGER TA, 1970, AM J MED, V48, P715, DOI 10.1016/S0002-9343(70)80006-7
   Ministry of Health and Welfare, 2010, NAT CANC INC KOR 200
   Ponyi A, 2005, ANN NY ACAD SCI, V1051, P64, DOI 10.1196/annals.1361.047
   Rider LG, 1999, ARTHRITIS RHEUM, V42, P1285, DOI 10.1002/1529-0131(199906)42:6<1285::AID-ANR28>3.0.CO;2-1
   Sontheimer RD, 2002, J AM ACAD DERMATOL, V46, P626, DOI 10.1067/mjd.2002.120621
   Stockton D, 2001, BRIT J CANCER, V85, P41, DOI 10.1054/bjoc.2001.1699
   Wakata N, 2002, INT J DERMATOL, V41, P729, DOI 10.1046/j.1365-4362.2002.01648.x
   Yamasaki Y, 2011, J RHEUMATOL, V38, P1636, DOI 10.3899/jrheum.101002
NR 27
TC 16
Z9 20
U1 1
U2 4
PU TAYLOR & FRANCIS LTD
PI ABINGDON
PA 2-4 PARK SQUARE, MILTON PARK, ABINGDON OR14 4RN, OXON, ENGLAND
SN 1439-7595
EI 1439-7609
J9 MOD RHEUMATOL
JI Mod. Rheumatol.
PD MAY
PY 2013
VL 23
IS 3
BP 503
EP 508
DI 10.1007/s10165-012-0673-2
PG 6
WC Rheumatology
WE Science Citation Index Expanded (SCI-EXPANDED)
SC Rheumatology
GA 143DV
UT WOS:000318847500011
PM 22669599
DA 2023-03-31
ER

PT J
AU Le Goff, B
   Cherin, P
   Cantagrel, A
   Gayraud, M
   Hachulla, E
   Laborde, F
   Papo, T
   Sibilia, J
   Zabraniecki, L
   Ravaud, P
   Puechal, X
AF Le Goff, Benoit
   Cherin, Patrick
   Cantagrel, Alain
   Gayraud, Martine
   Hachulla, Eric
   Laborde, Fyriel
   Papo, Thomas
   Sibilia, Jean
   Zabraniecki, Laurent
   Ravaud, Philippe
   Puechal, Xavier
TI Pneumomediastinum in Interstitial Lung Disease Associated With
   Dermatomyositis and Polymyositis
SO ARTHRITIS & RHEUMATISM-ARTHRITIS CARE & RESEARCH
LA English
DT Article
ID CLINICALLY AMYOPATHIC DERMATOMYOSITIS; MEDIASTINAL EMPHYSEMA; PERSISTENT
   PNEUMOMEDIASTINUM; SUBCUTANEOUS EMPHYSEMA; RHEUMATOID-ARTHRITIS;
   PULMONARY-FIBROSIS; SINE MYOSITIS; PNEUMOTHORAX; PROGNOSIS; SPECTRUM
AB Objective. Spontaneous pneumomediastinum is a rare complication of dermatomyositis (DM) and polymyositis (PM). The aim of this study was to characterize this complication and determine its prognostic factors.
   Methods. We retrospectively collected a multicenter series of PM/DM cases complicated by pneumomediastinum. We analyzed all published cases and combined those that were exploitable with ours for an investigation of the factors associated with poor survival.
   Results. We collected 11 PM/DM cases complicated by interstitial lung disease and pneumomediastinum. Five of the 9 DM patients had clinically amyopathic DM without muscle weakness and high serum creatine kinase levels. The outcome was favorable in 7 of these patients and 6 had no sequelae. In total, similar to 25% of our patients of the 21 analyzable cases studied died within 1 month. With a median followup of 240 days, the cumulative estimated Kaplan-Meier survival rate was 64% at 1 year and 55% at 2 years. Poor survival was associated with absence of muscle weakness (P = 0.02), initial low vital capacity (P = 0.006), and initial low carbon monoxide diffusion capacity (P = 0.04).
   Conclusion. In this first large series of patients with connective tissue disease complicated by pneumomediastinum to be reported, most patients had DM and half amyopathic DM, as in previous reports. Pneumomediastinum may occur before DM diagnosis and may thus reveal DM with minimal or no muscle involvement. Death was associated with an absence of muscle weakness and severe pulmonary involvement before the onset of pneumomediastinum.. Corticosteroids and immunosuppressive therapy can result in complete recovery, as in half our cases.
C1 [Puechal, Xavier] Le Mans Gen Hosp, Dept Rheumatol, F-72000 Le Mans, France.
   [Cherin, Patrick] Pitie Salpetriere Univ Hosp, AP HP, Paris, France.
   [Cantagrel, Alain; Zabraniecki, Laurent] Toulouse Univ Hosp, Toulouse, France.
   [Gayraud, Martine] Avicenne Univ Hosp, AP HP, Bobigny, France.
   [Hachulla, Eric] Lille Univ Hosp, Lille, France.
   [Laborde, Fyriel] Nancy Univ Hosp, Nancy, France.
   [Papo, Thomas; Ravaud, Philippe] Hop Xavier Bichat, AP HP, Paris, France.
   [Sibilia, Jean] Strasbourg Univ Hosp, Strasbourg, France.
C3 Centre Hospitalier Le Mans; Assistance Publique Hopitaux Paris (APHP);
   Hopital Universitaire Pitie-Salpetriere - APHP; UDICE-French Research
   Universities; Sorbonne Universite; CHU de Toulouse; Universite de
   Toulouse; Universite Toulouse III - Paul Sabatier; Assistance Publique
   Hopitaux Paris (APHP); Hopital Universitaire Avicenne - APHP; Universite
   de Lille - ISITE; CHU Lille; CHU de Nancy; UDICE-French Research
   Universities; Universite Paris Cite; Assistance Publique Hopitaux Paris
   (APHP); Hopital Universitaire Bichat-Claude Bernard - APHP; CHU
   Strasbourg; UDICE-French Research Universities; Universites de
   Strasbourg Etablissements Associes; Universite de Strasbourg
RP Puechal, X (通讯作者)，Le Mans Gen Hosp, Dept Rheumatol, 194 Ave Rubillard, F-72000 Le Mans, France.
RI HACHULLA, ERIC/R-8488-2018; Puéchal, Xavier/P-1555-2017; ravaud,
   philippe/C-1694-2009; PuÃ©chal, Xavier/HJY-7296-2023
OI HACHULLA, ERIC/0000-0001-7432-847X; Puéchal, Xavier/0000-0003-3573-9203;
   PuÃ©chal, Xavier/0000-0003-3573-9203; Ravaud,
   Philippe/0000-0001-8264-9206; Sibilia, Jean/0000-0002-1601-4795
CR Agusti C, 2002, AM J RESP CRIT CARE, V166, P426
   American Thoracic Society, 2002, AM J RESP CRIT CARE, V165, P277, DOI [DOI 10.1164/AJRCCM.165.2.ATS01, 10.1164/ajrccm.165.2.ats01]
   Barvaux VA, 2001, CLIN RHEUMATOL, V20, P359, DOI 10.1007/PL00011208
   BOHAN A, 1975, NEW ENGL J MED, V292, P344, DOI 10.1056/NEJM197502132920706
   Bousquet E, 1996, REV RHUM, V63, P457
   BRADLEY JD, 1986, ANN RHEUM DIS, V45, P780, DOI 10.1136/ard.45.9.780
   CICUTTINI FM, 1989, J RHEUMATOL, V16, P384
   Cottin V, 2003, EUR RESPIR J, V22, P245, DOI 10.1183/09031936.03.00026703
   de Maupeou F, 2003, REV MAL RESPIR, V20, P965
   DICKEY BF, 1984, SEMIN ARTHRITIS RHEU, V14, P60, DOI 10.1016/0049-0172(84)90010-6
   Dikensoy O, 2002, RESPIRATION, V69, P100, DOI 10.1159/000049380
   Douglas WW, 2001, AM J RESP CRIT CARE, V164, P1182, DOI 10.1164/ajrccm.164.7.2103110
   Franquet T, 2000, EUR RADIOL, V10, P108, DOI 10.1007/s003300050014
   Fujisawa T, 2005, J RHEUMATOL, V32, P58
   FUJIWARA T, 1993, CHEST, V104, P44, DOI 10.1378/chest.104.1.44
   GARMODY E, 1987, ANN RHEUM DIS, V46, P566
   GAYRAUD M, 1989, ANN MED INTERNE, V140, P490
   Gerami P, 2006, J AM ACAD DERMATOL, V54, P597, DOI 10.1016/j.jaad.2005.10.041
   ISFER RS, 1994, BRIT J RHEUMATOL, V33, P1092
   Jang Kyoung-Ae, 1999, Journal of Dermatology (Tokyo), V26, P125
   Jansen TLTA, 1998, CLIN EXP RHEUMATOL, V16, P733
   Jun JB, 2007, RHEUMATOL INT, V27, P1097, DOI 10.1007/s00296-007-0369-7
   Kang EH, 2005, RHEUMATOLOGY, V44, P1282, DOI 10.1093/rheumatology/keh723
   Kobayashi T, 2005, J THORAC IMAG, V20, P47, DOI 10.1097/01.rti.0000139387.80395.8a
   Kono H, 2000, ANN RHEUM DIS, V59, P372, DOI 10.1136/ard.59.5.372
   Korkmaz C, 2001, RHEUMATOLOGY, V40, P476, DOI 10.1093/rheumatology/40.4.476
   Kuroda T, 2003, CLIN RHEUMATOL, V22, P45, DOI 10.1007/s10067-002-0675-0
   Lee CS, 2002, CLIN RHEUMATOL, V21, P391, DOI 10.1007/s100670200104
   Marie I, 2002, ARTHRIT RHEUM-ARTHR, V47, P614, DOI 10.1002/art.10794
   Maruoka Hiroshi, 2006, Mod Rheumatol, V16, P55
   MASUDA A, 1990, J RHEUMATOL, V17, P544
   MATSUDA Y, 1993, INTERNAL MED, V32, P643, DOI 10.2169/internalmedicine.32.643
   Mohammad A, 2007, RHEUMATOLOGY, V46, P1376, DOI 10.1093/rheumatology/kem086
   Almeida MDTM, 2007, RHEUMATOL INT, V27, P675, DOI 10.1007/s00296-006-0260-y
   MRAIHI ML, 1989, REV MAL RESPIR, V6, P555
   Nagai Yayoi, 1997, Journal of Dermatology (Tokyo), V24, P482
   Neves FD, 2007, CLIN RHEUMATOL, V26, P105, DOI 10.1007/s10067-005-0109-x
   OGAWA M, 1994, J RHEUMATOL, V21, P175
   PAIRA SO, 1992, CLIN RHEUMATOL, V11, P571, DOI 10.1007/BF02283123
   Patel A, 2000, CHEST, V117, P1809, DOI 10.1378/chest.117.6.1809
   Pearson C. M., 1979, ARTHRITIS ALLIED CON, P742
   Powell C, 2007, CHEST, V132, P1710, DOI 10.1378/chest.07-0286
   RICHARDS AJ, 1975, POSTGRAD MED J, V51, P851, DOI 10.1136/pgmj.51.602.851
   Saint-Georges F, 2005, REV MAL RESPIR, V22, P1031, DOI 10.1016/S0761-8425(05)85733-X
   Santiago MB, 1998, J RHEUMATOL, V25, P2042
   SANTOS FJD, 1995, RESPIRATION, V62, P53
   Sontheimer RD, 2002, J AM ACAD DERMATOL, V46, P626, DOI 10.1067/mjd.2002.120621
   TAZELAAR HD, 1990, AM REV RESPIR DIS, V141, P727, DOI 10.1164/ajrccm/141.3.727
   Terao Mika, 2007, Mod Rheumatol, V17, P156, DOI 10.1007/s10165-006-0556-5
   Yamanishi Y, 1999, SCAND J RHEUMATOL, V28, P58
   Yamasaki Y, 2006, ARTHRITIS RHEUM-US, V54, P2004, DOI 10.1002/art.21883
   Ye S, 2007, CLIN RHEUMATOL, V26, P1647, DOI 10.1007/s10067-007-0562-9
NR 52
TC 63
Z9 69
U1 0
U2 3
PU WILEY-LISS
PI HOBOKEN
PA DIV JOHN WILEY & SONS INC, 111 RIVER ST, HOBOKEN, NJ 07030 USA
SN 0004-3591
EI 1529-0131
J9 ARTHRIT RHEUM-ARTHR
JI Arthritis Rheum-Arthritis Care Res.
PD JAN 15
PY 2009
VL 61
IS 1
BP 108
EP 118
DI 10.1002/art.24372
PG 11
WC Rheumatology
WE Science Citation Index Expanded (SCI-EXPANDED)
SC Rheumatology
GA 394BN
UT WOS:000262420300016
PM 19116970
DA 2023-03-31
ER

PT J
AU Unger, L
   Kampf, S
   Luthke, K
   Aringer, M
AF Unger, Leonore
   Kampf, Susanne
   Luethke, Kirsten
   Aringer, Martin
TI Rituximab therapy in patients with refractory dermatomyositis or
   polymyositis: differential effects in a real-life population
SO RHEUMATOLOGY
LA English
DT Article
DE rituximab; B cell depletion; dermatomyositis; polymyositis; idiopathic
   inflammatory myositis; interstitial lung disease; relapse; safety
ID IDIOPATHIC INFLAMMATORY MYOPATHIES; MYOSITIS-SPECIFIC AUTOANTIBODIES;
   JUVENILE DERMATOMYOSITIS; AUTOIMMUNE-DISEASES; ADULT POLYMYOSITIS; CASE
   SERIES; REGISTRY; SAFETY; EFFICACY; TRIAL
AB Objectives. While a double-blind trial has not met its endpoint, rituximab (RTX) is still seen as useful in refractory DM and PM. In this study we analysed the charts of all patients receiving RTX for myositis in our institutions for objective outcome parameters.
   Methods. In a retrospective way, the charts of all patients with PM or DM who received RTX were analysed for glucocorticoid dose, creatine phosphokinase (CPK) and lung function tests, as well as for serious adverse events.
   Results. A total of 19 patients were identified, 1 of whom died from aspiration pneumonia 3 weeks after the first RTX infusion. The charts of 18 patients (13 PM, 5 DM) could be further analysed. In addition to the fatal pneumonia, six more severe infections were seen. One patient developed hypogammaglobulinaemia. Two patients had mild infusion reactions. Under RTX, both CPK and daily prednisolone dose were reduced by week 18. Six of eight patients with alveolitis improved under RTX. Overall, 9 of 13 PM patients responded. Six of the responders and two patients without documented response, all anti-synthetase syndrome patients, were re-treated. In contrast, all five DM patients responded and none required re-treatment.
   Conclusion. In a real-life population of patients with severe, refractory PM or DM, objective improvement was seen in the majority of patients with regard to CPK and lung function tests, and glucocorticoids could be reduced. In contrast to the subgroup with DM, where one cycle of RTX appeared sufficient, patients with anti-synthetase syndromes commonly experienced flares necessitating RTX re-treatment. Infections are of concern.
C1 [Unger, Leonore] Dresden Friedrichstadt Hosp, Dept Med 1, Dresden, Germany.
   [Kampf, Susanne; Aringer, Martin] Tech Univ Dresden, Univ Clin Ctr Carl Gustav Carus, D-01307 Dresden, Germany.
   [Luethke, Kirsten] Schwerpunktpraxis Rheumatol, Dresden, Germany.
C3 Technische Universitat Dresden; Municipal Hospital Dresden; Technische
   Universitat Dresden
RP Aringer, M (通讯作者)，Tech Univ Dresden, Univ Clin Ctr Carl Gustav Carus, Dept Med 3, Div Rheumatol, Fetscherstr 74, D-01307 Dresden, Germany.
EM martin.aringer@uniklinikum-dresden.de
RI Aringer, Martin/AAJ-7641-2020
OI Aringer, Martin/0000-0003-4471-8375
CR Aggarwal R, 2012, ARTHRITIS RHEUM-US, V64, pS682
   Aggarwal R, 2012, CURR OPIN RHEUMATOL, V24, P635, DOI 10.1097/BOR.0b013e328358ac72
   Bader-Meunier B, 2011, J RHEUMATOL, V38, P1436, DOI 10.3899/jrheum.101321
   BOHAN A, 1975, NEW ENGL J MED, V292, P344, DOI 10.1056/NEJM197502132920706
   Brouwer R, 2001, ANN RHEUM DIS, V60, P116, DOI 10.1136/ard.60.2.116
   Chung L, 2007, ARCH DERMATOL, V143, P763, DOI 10.1001/archderm.143.6.763
   Couderc M, 2011, RHEUMATOLOGY, V50, P2283, DOI 10.1093/rheumatology/ker305
   Dalakas MC, 2011, CURR OPIN NEUROL, V24, P457, DOI 10.1097/WCO.0b013e32834a9589
   Dinh HV, 2007, J AM ACAD DERMATOL, V56, P148, DOI 10.1016/j.jaad.2006.05.068
   Grundtman C, 2007, ARTHRITIS RES THER, V9, DOI 10.1186/ar2139
   Gunawardena H, 2009, RHEUMATOLOGY, V48, P607, DOI 10.1093/rheumatology/kep078
   Levine TD, 2005, ARTHRITIS RHEUM, V52, P601, DOI 10.1002/art.20849
   LOVE LA, 1991, MEDICINE, V70, P360, DOI 10.1097/00005792-199111000-00002
   Mahler EAM, 2011, RHEUMATOLOGY, V50, P2206, DOI 10.1093/rheumatology/ker088
   Marie I, 2012, RESP MED, V106, P581, DOI 10.1016/j.rmed.2012.01.001
   Miller FW, 2001, RHEUMATOLOGY, V40, P1262, DOI 10.1093/rheumatology/40.11.1262
   Mok CC, 2007, J RHEUMATOL, V34, P1864
   Noss EH, 2006, J RHEUMATOL, V33, P1021
   Oddis CV, 2013, ARTHRITIS RHEUM-US, V65, P314, DOI 10.1002/art.37754
   Perosa F, 2010, J INTERN MED, V267, P260, DOI 10.1111/j.1365-2796.2009.02207.x
   Rider LG, 2010, ARTHRIT CARE RES, V62, P465, DOI 10.1002/acr.20035
   Sem M, 2009, RHEUMATOLOGY, V48, P968, DOI 10.1093/rheumatology/kep157
   Subcommittee for Scleroderma Criteria of the American Rheumatism Association Diagnostic and Therapeutic Criteria Committee, 1980, ARTHRITIS RHEUM, V23, P581
   Tony HP, 2011, ARTHRITIS RES THER, V13, DOI 10.1186/ar3337
   Valiyil R, 2010, ARTHRIT CARE RES, V62, P1328, DOI 10.1002/acr.20219
   van Vollenhoven RF, 2013, ANN RHEUM DIS, V72, P1496, DOI 10.1136/annrheumdis-2012-201956
NR 26
TC 54
Z9 57
U1 0
U2 6
PU OXFORD UNIV PRESS
PI OXFORD
PA GREAT CLARENDON ST, OXFORD OX2 6DP, ENGLAND
SN 1462-0324
EI 1462-0332
J9 RHEUMATOLOGY
JI RHEUMATOLOGY
PD SEP
PY 2014
VL 53
IS 9
BP 1630
EP 1638
DI 10.1093/rheumatology/keu024
PG 9
WC Rheumatology
WE Science Citation Index Expanded (SCI-EXPANDED)
SC Rheumatology
GA AR2MS
UT WOS:000343422200015
PM 24706995
DA 2023-03-31
ER

PT J
AU Regmi, A
   Saab-Chalhoub, MW
   Speiser, JJ
AF Regmi, Aayushma
   Saab-Chalhoub, Mario W. W.
   Speiser, Jodi J. J.
TI Mechanic Hands/Hiker Feet in a Patient With Amyopathic Dermatomyositis
   and Interstitial Lung Disease
SO AMERICAN JOURNAL OF DERMATOPATHOLOGY
LA English
DT Article
DE dermatomyositis; mechanic hand; hiker feet; pseudo-checkerboard pattern;
   antisynthetase syndrome; amyopathic dermatomyositis; interstitial lung
   disease
ID HANDS; MYOSITIS; INVOLVEMENT; ANTIBODIES; FEATURES; SIGN
AB A 30-year-old African American woman with a history of interstitial lung disease presented with bilaterally symmetrical, nonpruritic, scaling and fissuring, hyperpigmented, lichenified plaques on her hands and feet. She reported occasional erythema of her face, intermittent erythema, and irritation of her eyes but denied any muscle weakness. A biopsy of the plantar first toe showed hyperkeratosis, striking alternating ortho- and parakeratosis with underlying apoptotic bodies. There was psoriasiform acanthosis without suprapapillary thinning, numerous apoptotic keratinocytes in all layers of the epidermis extending into the corneum that were out of proportion with the minimal interface inflammation. Colloidal iron and Alcian blue stains showed increased dermal mucin deposition. Given the clinical, histopathological, and supportive serological findings (positive anti-KU and anti-SSA), a diagnosis of clinically amyopathic dermatomyositis with mechanic hand/hiker feet (MH/HF) was rendered. The pseudocheckerboard pattern of MH/HF has been previously reported in only 4 patients. The most frequent associations with MH/HF are dermatomyositis and antisynthetase syndrome; however, our patient was negative for antiaminoacyl transfer RNA synthetase antibodies, a required criterion to diagnose antisynthetase syndrome. It is imperative to recognize MH/HF clinically and histopathologically because it may be an early indication of developing dermatomyositis or other connective tissue diseases, which would guide further workup and screening for systemic involvement of the disease, including interstitial lung disease.
C1 [Regmi, Aayushma; Saab-Chalhoub, Mario W. W.; Speiser, Jodi J. J.] Loyola Univ Med Ctr, Dept Pathol & Lab Med, Maywood, IL USA.
   [Speiser, Jodi J. J.] Loyola Univ Med Ctr, Dept Pathol & Lab Med, 2160 S First Ave,EMS Bldg,Second Floor, Maywood, IL 60153 USA.
C3 Loyola University Chicago; Loyola University Chicago
RP Speiser, JJ (通讯作者)，Loyola Univ Med Ctr, Dept Pathol & Lab Med, 2160 S First Ave,EMS Bldg,Second Floor, Maywood, IL 60153 USA.
EM mario.saabchalhoub@luhs.org; JSPEISER@lumc.edu
CR Allenbach Y, 2020, NEUROLOGY, V95, pE70, DOI 10.1212/WNL.0000000000009727
   Casal-Dominguez M, 2021, SEMIN ARTHRITIS RHEU, V51, P728, DOI 10.1016/j.semarthrit.2021.04.012
   Concha JSS, 2018, J AM ACAD DERMATOL, V78, P769, DOI 10.1016/j.jaad.2017.10.034
   Cox JT, 2017, CLIN RHEUMATOL, V36, P1683, DOI 10.1007/s10067-017-3598-5
   de Andrade VP, 2021, ADV RHEUMATOL, V61, DOI 10.1186/s42358-021-00171-x
   EUWER RL, 1991, J AM ACAD DERMATOL, V24, P959, DOI 10.1016/0190-9622(91)70153-S
   FERNANDES L, 1979, J ROY SOC MED, V72, P777
   Gomez GN, 2021, CLIN RHEUMATOL, V40, P4473, DOI 10.1007/s10067-021-05797-2
   Hollander JL., 1979, ARTHRITIS ALLIED CON, V9
   Irie K, 2021, INT J DERMATOL, V60, pE62, DOI 10.1111/ijd.15204
   Ito A, 2016, J CUTAN PATHOL, V43, P5, DOI 10.1111/cup.12583
   Kawakami N., 2020, OXF MED CASE REP, V2020
   Klein R, 2010, ARCH DERMATOL, V146, P780, DOI 10.1001/archdermatol.2010.142
   KRAIN LS, 1975, ARCH DERMATOL, V111, P241, DOI 10.1001/archderm.111.2.241
   Larson AR, 2015, AM J CLIN PATHOL, V144, P945, DOI 10.1309/AJCPZE77UAPSMDCD
   Lu JH, 2022, RHEUMATOLOGY, V61, P413, DOI 10.1093/rheumatology/keab177
   Lundberg IE, 2021, NAT REV DIS PRIMERS, V7, DOI 10.1038/s41572-021-00321-x
   Maeda-Aoyama N, 2020, MEDICINE, V99, DOI 10.1097/MD.0000000000019051
   Mendese G, 2007, J CUTAN PATHOL, V34, P793, DOI 10.1111/j.1600-0560.2006.00706.x
   Meng L C, 2016, Zhonghua Yi Xue Za Zhi, V96, P2352, DOI 10.3760/cma.j.issn.0376-2491.2016.29.014
   Mii S, 2009, INT J DERMATOL, V48, P1177, DOI 10.1111/j.1365-4632.2009.04164.x
   MITRA D, 1994, CLIN EXP DERMATOL, V19, P146, DOI 10.1111/j.1365-2230.1994.tb01144.x
   Mori T, 2016, AUSTRALAS J DERMATOL, V57, pE123, DOI 10.1111/ajd.12381
   Qudsiya Z., 2022, STATPEARLS
   Rosa CT, 2021, BMC RHEUMATOL, V5, DOI 10.1186/s41927-021-00195-2
   Shenavandeh S, 2019, CLIN RHEUMATOL, V38, P2309, DOI 10.1007/s10067-018-04422-z
   Shibuya H, 2003, J DERMATOL, V30, P892, DOI 10.1111/j.1346-8138.2003.tb00344.x
   Sohara Erei, 2014, BMC Res Notes, V7, P303, DOI 10.1186/1756-0500-7-303
   STAHL NI, 1979, ANN INTERN MED, V91, P577, DOI 10.7326/0003-4819-91-4-577
   Tang KY, 2021, FRONT MED-LAUSANNE, V8, DOI 10.3389/fmed.2021.783416
   Thickett DR, 1997, POSTGRAD MED J, V73, P165, DOI 10.1136/pgmj.73.857.165
   Tomonaga M, 2016, LUNG, V194, P869, DOI 10.1007/s00408-016-9924-x
   Waseda Y, 2016, EUR J RADIOL, V85, P1421, DOI 10.1016/j.ejrad.2016.05.012
   Zamora AC, 2016, RESP MED, V118, P39, DOI 10.1016/j.rmed.2016.07.009
NR 34
TC 0
Z9 0
U1 1
U2 1
PU LIPPINCOTT WILLIAMS & WILKINS
PI PHILADELPHIA
PA TWO COMMERCE SQ, 2001 MARKET ST, PHILADELPHIA, PA 19103 USA
SN 0193-1091
EI 1533-0311
J9 AM J DERMATOPATH
JI Am. J. Dermatopathol.
PD DEC
PY 2022
VL 44
IS 12
BP 900
EP 903
DI 10.1097/DAD.0000000000002240
PG 4
WC Dermatology
WE Science Citation Index Expanded (SCI-EXPANDED)
SC Dermatology
GA 6J1VB
UT WOS:000886615100010
PM 36395446
DA 2023-03-31
ER

PT J
AU Hussain, A
   Rawat, A
   Jindal, AK
   Gupta, A
   Singh, S
AF Hussain, Altaf
   Rawat, Amit
   Jindal, Ankur Kumar
   Gupta, Anju
   Singh, Surjit
TI Autoantibodies in children with juvenile dermatomyositis: A single
   centre experience from North-West India
SO RHEUMATOLOGY INTERNATIONAL
LA English
DT Article
DE Juvenile dermatomyositis; Autoantibody; Anti-Jo1; Anti-MDA-5; Anti-SRP;
   Anti-TIF1-gamma; Anti-Mi2; Anti-PM-Scl
ID SIGNAL RECOGNITION PARTICLE; IDIOPATHIC INFLAMMATORY MYOPATHIES;
   MYOSITIS-SPECIFIC AUTOANTIBODIES; INTERSTITIAL LUNG-DISEASE; CLINICAL
   CHARACTERISTICS; GENE 5; ANTIBODY; POLYMYOSITIS; PROTEIN; AUTOANTIGEN
AB The objective of this study is to determine autoantibody profile in children with juvenile dermatomyositis (JDM). Children who were diagnosed with JDM (either recently diagnosed during the study period or follow-up patients) were included in the study. Autoantibodies were detected with commercially available Immunodot kit. Thirty patients were included in the study. Nine out of thirty patients (30%) were positive for one of the 12 autoantibodies tested. Anti-SRP antibody was most common antibody detected in 3 patients followed by anti-MDA-5 antibody in 2 patients; while anti-Jo1 antibody, anti-TIF1-gamma antibody, anti-Mi-2 antibody, and anti-PM-Scl antibody were positive in 1 patient each. A different disease phenotype was observed with each autoantibody. The patient with anti-Jo1 antibody had a severe systemic disease in the form of interstitial lung disease; patients with anti-MDA-5 antibody and anti-Mi2 antibody had more severe skin disease with mild muscle disease and patients with anti-SRP antibody had significant skin and muscle disease. Anti-TIF1-gamma and anti-PM-Scl antibodies were seen in patients with features of overlap syndrome (myositis-scleroderma). Estimation of autoantibodies may serve as an adjunct tool in delineating and defining distinct clinical phenotypes in children diagnosed with juvenile dermatomyositis. They may also help in prognostication.
C1 [Hussain, Altaf; Rawat, Amit; Jindal, Ankur Kumar; Gupta, Anju; Singh, Surjit] PGIMER, Dept Pediat Adv Pediat Ctr, Chandigarh 160012, India.
C3 Post Graduate Institute of Medical Education & Research (PGIMER),
   Chandigarh
RP Rawat, A (通讯作者)，PGIMER, Dept Pediat Adv Pediat Ctr, Chandigarh 160012, India.
EM rawatamit@yahoo.com
RI Rawat, Amit/A-3909-2014
OI Rawat, Amit/0000-0002-5875-2892
CR Brouwer R, 2001, ANN RHEUM DIS, V60, P116, DOI 10.1136/ard.60.2.116
   Fiorentino D, 2011, J AM ACAD DERMATOL, V65, P25, DOI 10.1016/j.jaad.2010.09.016
   Ghirardello A, 2013, CURR RHEUMATOL REP, V15, DOI 10.1007/s11926-013-0335-1
   Gono T, 2012, RHEUMATOLOGY, V51, P1563, DOI 10.1093/rheumatology/kes102
   Gunawardena H, 2008, RHEUMATOLOGY, V47, P324, DOI 10.1093/rheumatology/kem359
   Gunawardena H, 2009, RHEUMATOLOGY, V48, P607, DOI 10.1093/rheumatology/kep078
   Hall JC, 2013, ARTHRIT CARE RES, V65, P1307, DOI 10.1002/acr.21992
   Hengstman GJD, 2006, ANN RHEUM DIS, V65, P1635, DOI 10.1136/ard.2006.052191
   Hervier B, 2010, RHEUMATOLOGY, V49, P972, DOI 10.1093/rheumatology/kep455
   Kalluri M, 2009, CHEST, V135, P1550, DOI 10.1378/chest.08-2233
   Kobayashi I, 2011, J PEDIATR-US, V158, P675, DOI 10.1016/j.jpeds.2010.11.033
   Koga T, 2012, RHEUMATOLOGY, V51, P1278, DOI 10.1093/rheumatology/ker518
   McCann LJ, 2006, RHEUMATOLOGY, V45, P1255, DOI 10.1093/rheumatology/kel099
   Miller T, 2002, J NEUROL NEUROSUR PS, V73, P420, DOI 10.1136/jnnp.73.4.420
   MONTECUCCO C, 1990, CLIN EXP RHEUMATOL, V8, P193
   Nakashima R, 2010, RHEUMATOLOGY, V49, P433, DOI 10.1093/rheumatology/kep375
   Reeder MJ, 2010, ARCH DERMATOL, V146, P26
   RIDER LG, 1994, ARTHRITIS RHEUM, V37, P1534, DOI 10.1002/art.1780371019
   Rider LG, 2013, RHEUM DIS CLIN N AM, V39, P877, DOI 10.1016/j.rdc.2013.06.001
   Rider LG, 2013, MEDICINE, V92, P223, DOI 10.1097/MD.0b013e31829d08f9
   Robinson AB, 2014, ARTHRIT CARE RES, V66, P404, DOI 10.1002/acr.22142
   Rouster-Stevens KA, 2008, J RHEUMATOL, V35, P927
   Sato S, 2009, ARTHRITIS RHEUM-US, V60, P2193, DOI 10.1002/art.24621
   Shah M, 2013, MEDICINE, V92, P25, DOI 10.1097/MD.0b013e31827f264d
   Singh S, 2006, RHEUMATOL INT, V26, P510, DOI 10.1007/s00296-005-0030-2
   SYMMONS DPM, 1995, BRIT J RHEUMATOL, V34, P732
   Tansley SL, 2014, ARTHRITIS RES THER, V16, DOI 10.1186/ar4600
   Tansley SL, 2013, ARTHRITIS RES THER, V15, DOI 10.1186/ar4198
   TARGOFF IN, 1990, ARTHRITIS RHEUM, V33, P1361, DOI 10.1002/art.1780330908
   Targoff IN, 2006, ARTHRITIS RHEUM, V54, P3682, DOI 10.1002/art.22164
   Troyanov Y, 2014, MEDICINE, V93, P318, DOI 10.1097/MD.0000000000000222
   Wedderburn LR, 2007, RHEUMATOLOGY, V46, P1786, DOI 10.1093/rheumatology/kem265
   Wedderburn LR, 2009, BEST PRACT RES CL RH, V23, P665, DOI 10.1016/j.berh.2009.07.007
NR 33
TC 14
Z9 14
U1 1
U2 4
PU SPRINGER HEIDELBERG
PI HEIDELBERG
PA TIERGARTENSTRASSE 17, D-69121 HEIDELBERG, GERMANY
SN 0172-8172
EI 1437-160X
J9 RHEUMATOL INT
JI Rheumatol. Int.
PD MAY
PY 2017
VL 37
IS 5
BP 807
EP 812
DI 10.1007/s00296-017-3707-4
PG 6
WC Rheumatology
WE Science Citation Index Expanded (SCI-EXPANDED)
SC Rheumatology
GA ES8TM
UT WOS:000399829800017
PM 28331982
DA 2023-03-31
ER

PT J
AU Tanaka, N
   Newell, JD
   Brown, KK
   Cool, CD
   Lynch, DA
AF Tanaka, N
   Newell, JD
   Brown, KK
   Cool, CD
   Lynch, DA
TI Collagen vascular disease-related lung disease - High-resolution
   computed tomography findings based on the pathologic classification
SO JOURNAL OF COMPUTER ASSISTED TOMOGRAPHY
LA English
DT Article
DE collagen vascular disease; high-resolution computed tomography; lung
   disease
ID PULMONARY INVOLVEMENT; SYSTEMIC-SCLEROSIS; CT; POLYMYOSITIS
AB Collagen vascular disease (CVD) can cause a variety of lung abnormalities, including usual interstitial pneumonia, nonspecific interstitial pneumonia, organizing pneumonia, diffuse alveolar damage, lymphoid interstitial pneumonia, bronchiectasis, constrictive bronchiolitis, follicular bronchiolitis, alveolar hemorrhage, pulmonary hypertension, and drug-induced lung disease. The frequency of each lung disease is different among underlying CVDs. Although high-resolution computed tomography (HRCT) findings of lung disease are often nonspecific, there are some characteristic HRCT findings for some lung diseases based on pathologic findings.
C1 Univ Colorado, Hlth Sci Ctr, Dept Radiol, Denver, CO 80262 USA.
   Natl Jewish Ctr Immunol & Resp Med, Dept Radiol, Denver, CO USA.
   Natl Jewish Ctr Immunol & Resp Med, Dept Med, Denver, CO 80206 USA.
   Univ Colorado, Hlth Sci Ctr, Dept Pathol, Denver, CO 80262 USA.
C3 University of Colorado System; University of Colorado Anschutz Medical
   Campus; University of Colorado Denver; National Jewish Health; National
   Jewish Health; University of Colorado System; University of Colorado
   Anschutz Medical Campus; University of Colorado Denver
RP Tanaka, N (通讯作者)，Yamaguchi Univ, Sch Med, Dept Radiol, 1-1-1 Minamikogushi, Ube, Yamaguchi 7558505, Japan.
EM ntanaka@yamaguchi-u.ac.jp
RI Brown, Kevin/ABF-2544-2020
CR American Thoracic Society, 2002, AM J RESP CRIT CARE, V165, P277, DOI [DOI 10.1164/AJRCCM.165.2.ATS01, 10.1164/ajrccm.165.2.ats01]
   Bouros D, 2002, AM J RESP CRIT CARE, V165, P1581, DOI 10.1164/rccm.2106012
   Douglas WW, 2001, AM J RESP CRIT CARE, V164, P1182, DOI 10.1164/ajrccm.164.7.2103110
   Ikezoe J, 1996, J THORAC IMAG, V11, P250, DOI 10.1097/00005382-199623000-00002
   KATZENSTEIN ALA, 1994, AM J SURG PATHOL, V18, P136, DOI 10.1097/00000478-199402000-00003
   Kim JS, 2000, J COMPUT ASSIST TOMO, V24, P9, DOI 10.1097/00004728-200001000-00003
   Koyama M, 2001, J THORAC IMAG, V16, P290, DOI 10.1097/00005382-200110000-00010
   OLSON J, 1990, MAYO CLIN PROC, V65, P1538, DOI 10.1016/S0025-6196(12)62187-9
   REMYJARDIN M, 1993, RADIOLOGY, V188, P499, DOI 10.1148/radiology.188.2.8327704
   REMYJARDIN M, 1994, RADIOLOGY, V193, P375, DOI 10.1148/radiology.193.2.7972746
   YOUSEM SA, 1985, AM REV RESPIR DIS, V131, P770
NR 11
TC 19
Z9 22
U1 0
U2 1
PU LIPPINCOTT WILLIAMS & WILKINS
PI PHILADELPHIA
PA TWO COMMERCE SQ, 2001 MARKET ST, PHILADELPHIA, PA 19103 USA
SN 0363-8715
EI 1532-3145
J9 J COMPUT ASSIST TOMO
JI J. Comput. Assist. Tomogr.
PD MAY-JUN
PY 2004
VL 28
IS 3
BP 351
EP 360
DI 10.1097/00004728-200405000-00009
PG 10
WC Radiology, Nuclear Medicine & Medical Imaging
WE Science Citation Index Expanded (SCI-EXPANDED)
SC Radiology, Nuclear Medicine & Medical Imaging
GA 818GV
UT WOS:000221234500009
PM 15100540
DA 2023-03-31
ER

PT J
AU Matsumoto, H
   Sato, S
   Fujita, Y
   Yashiro-Furuya, M
   Matsuoka, N
   Asano, T
   Kobayashi, H
   Watanabe, H
   Migita, K
AF Matsumoto, Haruki
   Sato, Shuzo
   Fujita, Yuya
   Yashiro-Furuya, Makiko
   Matsuoka, Naoki
   Asano, Tomoyuki
   Kobayashi, Hiroko
   Watanabe, Hiroshi
   Migita, Kiyoshi
TI Rheumatoid Arthritis Complicated with Anti-melanoma
   Differentiation-associated Gene 5 Antibody-positive Interstitial
   Pneumonia
SO INTERNAL MEDICINE
LA English
DT Article
DE anti-MDA5 antibody; rheumatoid arthritis; interstitial lung disease
ID LUNG-DISEASE; JAPANESE PATIENTS; NECROSIS-FACTOR; INDUCED LUPUS;
   DERMATOMYOSITIS; AUTOANTIBODIES; AUTOANTIGEN; RECEPTOR; RISK
AB Anti-melanoma differentiation-associated gene 5 (MDA5) antibodies are frequently detected in amyopathic dermatomyositis with rapidly progressive interstitial lung disease (RP-ILD). However, the presence of anti-MDA5 antibodies in other connective tissue diseases is not well known. We herein report a case of rheumatoid arthritis complicated with refractory anti-MDA5 antibody-positive ILD. A 75-year-old Japanese woman was referred to our hospital for refractory ILD. Serological testing was positive for anti-MDA5 antibody without any muscle or skin lesions. Immunosuppressive therapy (prednisolone and tacrolimus) ameliorated her symptoms as well as ILD. Anti-MDA5 antibody-positive ILD, as well as dermatomyositis with RP-ILD, can occur in patients with rheumatoid arthritis.
C1 [Matsumoto, Haruki; Sato, Shuzo; Fujita, Yuya; Yashiro-Furuya, Makiko; Matsuoka, Naoki; Asano, Tomoyuki; Kobayashi, Hiroko; Watanabe, Hiroshi; Migita, Kiyoshi] Fukushima Med Univ, Sch Med, Dept Rheumatol, Fukushima, Japan.
C3 Fukushima Medical University
RP Sato, S (通讯作者)，Fukushima Med Univ, Sch Med, Dept Rheumatol, Fukushima, Japan.
EM shuzo@fmu.ac.jp
RI Sato, Shuzo/AAI-7862-2020; Sato, Shuzo/AAC-7025-2019
OI Sato, Shuzo/0000-0002-8110-8261; Sato, Shuzo/0000-0002-8110-8261
CR Araujo-Fernandez S, 2014, LUPUS, V23, P545, DOI 10.1177/0961203314523871
   Betteridge Z, 2016, J INTERN MED, V280, P8, DOI 10.1111/joim.12451
   Cantaert T, 2010, ARTHRITIS RES THER, V12, DOI 10.1186/ar3150
   Gonzalez-Moreno J, 2018, RHEUMATOL INT
   Hoa S, 2018, SCAND J RHEUMATOL, V47, P210, DOI 10.1080/03009742.2017.1334814
   Horai Y, 2015, MOD RHEUMATOL, V25, P85, DOI 10.3109/14397595.2014.900843
   Kochi Y, 2018, ANN RHEUM DIS, V77, P602, DOI 10.1136/annrheumdis-2017-212149
   Koga T, 2018, INTERNAL MED, V57, P1039, DOI 10.2169/internalmedicine.9553-17
   Koga T, 2012, RHEUMATOLOGY, V51, P1278, DOI 10.1093/rheumatology/ker518
   Moulis G, 2014, RHEUMATOLOGY, V53, P1864, DOI 10.1093/rheumatology/keu214
   Nakashima R, 2010, RHEUMATOLOGY, V49, P433, DOI 10.1093/rheumatology/kep375
   Sato S, 2005, ARTHRITIS RHEUM-US, V52, P1571, DOI 10.1002/art.21023
   Sato S, 2016, PLOS ONE, V11, DOI 10.1371/journal.pone.0154285
   Sato S, 2013, MOD RHEUMATOL, V23, P496, DOI 10.1007/s10165-012-0663-4
   Sato S, 2009, ARTHRITIS RHEUM-US, V60, P2193, DOI 10.1002/art.24621
   Sato Y, 2017, INTERNAL MED, V56, P341, DOI 10.2169/internalmedicine.56.6856
   Suzuki A, 2016, RESPIR MED CASE REP, V19, P5, DOI 10.1016/j.rmcr.2016.05.008
   Tanizawa K, 2011, RESP MED, V105, P1380, DOI 10.1016/j.rmed.2011.05.006
   Tsuchiya Y, 2011, EUR RESPIR J, V37, P1411, DOI 10.1183/09031936.00019210
   Yang WL, 2010, PLOS GENET, V6, DOI 10.1371/journal.pgen.1000841
   Zhang YQ, 2014, INT J MOL SCI, V15, P2712, DOI 10.3390/ijms15022712
NR 21
TC 3
Z9 4
U1 0
U2 1
PU JAPAN SOC INTERNAL MEDICINE
PI TOKYO
PA 34-3 3-CHOME HONGO BUNKYO-KU, TOKYO, 113, JAPAN
SN 0918-2918
EI 1349-7235
J9 INTERNAL MED
JI Intern. Med.
PY 2019
VL 58
IS 5
BP 737
EP 742
DI 10.2169/internalmedicine.1613-18
PG 6
WC Medicine, General & Internal
WE Science Citation Index Expanded (SCI-EXPANDED)
SC General & Internal Medicine
GA HN6GZ
UT WOS:000460285100021
PM 30333415
OA Green Submitted, Green Published, gold
DA 2023-03-31
ER

PT J
AU Koga, T
   Kaieda, S
   Okamoto, M
   Masuda, K
   Fujimoto, K
   Sakamoto, S
   Nakamura, M
   Tominaga, M
   Kawayama, T
   Fujimoto, K
   Hoshino, T
   Ida, H
AF Koga, Takuma
   Kaieda, Shinjiro
   Okamoto, Masaki
   Masuda, Ken
   Fujimoto, Kyoko
   Sakamoto, Satoshi
   Nakamura, Masayuki
   Tominaga, Masaki
   Kawayama, Tomotaka
   Fujimoto, Kiminori
   Hoshino, Tomoaki
   Ida, Hiroaki
TI Successful Treatment of Rapidly Progressive Unclassifiable Idiopathic
   Interstitial Pneumonia with Anti-melanoma Differentiation-associated
   Gene-5 Antibody by Intensive Immunosuppressive Therapy
SO INTERNAL MEDICINE
LA English
DT Article
DE anti-MDA-5 antibody; idiopathic pneumonia with autoimmune features
   (IPAF); rapidly progressive interstitial lung disease; unclassifiable
   idiopathic interstitial pneumonia (UCIP)
ID LUNG-DISEASE; DERMATOMYOSITIS
AB We describe a case of a woman who presented with a persistent cough, general fatigue, and a fever. Interstitial lung disease was rapidly progressive and resistant to high-dose steroid therapy. She tested positive for the presence of anti-melanoma differentiation-associated gene 5 (MDA-5) antibody, although she had no skin manifestations of dermatomyositis. She was eventually diagnosed with unclassifiable idiopathic interstitial pneumonia and was successfully treated with intensive immunosuppressive therapy including intravenous cyclophosphamide. To our knowledge, this is the first report of anti-MDA-5 antibody in a patient with idiopathic interstitial pneumonia.
C1 [Koga, Takuma; Kaieda, Shinjiro; Okamoto, Masaki; Masuda, Ken; Fujimoto, Kyoko; Sakamoto, Satoshi; Nakamura, Masayuki; Tominaga, Masaki; Kawayama, Tomotaka; Hoshino, Tomoaki; Ida, Hiroaki] Kurume Univ, Sch Med, Div Respirol Neurol & Rheumatol, Dept Med, Kurume, Fukuoka, Japan.
   [Fujimoto, Kiminori] Kurume Univ, Sch Med, Dept Radiol, Kurume, Fukuoka, Japan.
C3 Kurume University; Kurume University
RP Kaieda, S (通讯作者)，Kurume Univ, Sch Med, Div Respirol Neurol & Rheumatol, Dept Med, Kurume, Fukuoka, Japan.
EM kaieda@med.kurume-u.ac.jp
FU Grants-in-Aid for Scientific Research [15K09559, 16K09913] Funding
   Source: KAKEN
CR Fischer A, 2015, EUR RESPIR J, V46, P976, DOI 10.1183/13993003.00150-2015
   Fujiki Y, 2017, MOD RHEUMATOL, V11, P1
   Gono T, 2012, RHEUMATOLOGY, V51, P1563, DOI 10.1093/rheumatology/kes102
   Hamaguchi Y, 2011, ARCH DERMATOL, V147, P391, DOI 10.1001/archdermatol.2011.52
   Kondoh Y, 2010, RESPIROLOGY, V15, P257, DOI 10.1111/j.1440-1843.2009.01687.x
   Nakashima Ran, 2013, Nihon Rinsho Meneki Gakkai Kaishi, V36, P71
   Sato S, 2016, PLOS ONE, V11, DOI 10.1371/journal.pone.0154285
   Sato S, 2009, ARTHRITIS RHEUM-US, V60, P2193, DOI 10.1002/art.24621
   Tanizawa K, 2013, RESP MED, V107, P745, DOI 10.1016/j.rmed.2013.01.014
   Travis WD, 2013, AM J RESP CRIT CARE, V188, P733, DOI 10.1164/rccm.201308-1483ST
NR 10
TC 7
Z9 7
U1 0
U2 0
PU JAPAN SOC INTERNAL MEDICINE
PI TOKYO
PA 34-3 3-CHOME HONGO BUNKYO-KU, TOKYO, 113, JAPAN
SN 0918-2918
EI 1349-7235
J9 INTERNAL MED
JI Intern. Med.
PY 2018
VL 57
IS 7
BP 1039
EP 1043
DI 10.2169/internalmedicine.9553-17
PG 5
WC Medicine, General & Internal
WE Science Citation Index Expanded (SCI-EXPANDED)
SC General & Internal Medicine
GA GB6CF
UT WOS:000429155100023
PM 29269659
OA Green Published, gold, Green Accepted, Green Submitted
DA 2023-03-31
ER

PT J
AU Sakamoto, N
   Ishimoto, H
   Nakashima, S
   Yura, H
   Miyamura, T
   Okuno, D
   Hara, A
   Kitazaki, T
   Kakugawa, T
   Ishimatsu, Y
   Satoh, M
   Mukae, H
AF Sakamoto, Noriho
   Ishimoto, Hiroshi
   Nakashima, Shota
   Yura, Hirokazu
   Miyamura, Takuto
   Okuno, Daisuke
   Hara, Atsuko
   Kitazaki, Takeshi
   Kakugawa, Tomoyuki
   Ishimatsu, Yuji
   Satoh, Minoru
   Mukae, Hiroshi
TI Clinical Features of Anti-MDA5 Antibody-positive Rapidly Progressive
   Interstitial Lung Disease without Signs of Dermatomyositis
SO INTERNAL MEDICINE
LA English
DT Article
DE acute interstitial pneumonia; anti-melanoma differentiation-associated
   gene 5; clinically amyopathic dermatomyositis
ID AMYOPATHIC DERMATOMYOSITIS; JAPANESE PATIENTS; AUTOANTIBODIES
AB Anti-melanoma differentiation-associated gene 5 (anti-MDA5) antibody is associated with rapidly progressive interstitial lung disease (RP-ILD) in patients with clinically amyopathic dermatomyositis (CADM) or dermatomyositis (DM). We herein report three Japanese cases of anti-MDA5 antibody-positive RP-ILD without signs of CADM or DM. High-resolution computed tomography revealed patchy or subpleural distribution of consolidations and/or ground-glass opacities accompanied by traction bronchiectasis. All patients succumbed to respiratory failure within two months. Anti-MDA5 antibody-positive RP-ILD without signs of CADM or DM should be included in the differential diagnosis of acute/subacute ILD. Measurement of anti-MDA5 antibody and an intensive immunosuppressive regimen might rescue these patients from RP-ILD.
C1 [Sakamoto, Noriho; Ishimoto, Hiroshi; Nakashima, Shota; Yura, Hirokazu; Miyamura, Takuto; Okuno, Daisuke; Hara, Atsuko; Kakugawa, Tomoyuki; Mukae, Hiroshi] Nagasaki Univ, Dept Resp Med, Sch Biomed Sci, Nagasaki, Japan.
   [Kitazaki, Takeshi] Japanese Red Cross Nagasaki Genbaku Hosp, Dept Resp Med, Nagasaki, Japan.
   [Ishimatsu, Yuji] Nagasaki Univ, Grad Sch Biomed Sci, Unit Rehabil Sci, Dept Cardiopulm Rehabil Sci, Nagasaki, Japan.
   [Satoh, Minoru] Univ Occupat & Environm Hlth, Sch Hlth Sci, Dept Clin Nursing, Kitakyushu, Fukuoka, Japan.
C3 Nagasaki University; Nagasaki University; University of Occupational &
   Environmental Health - Japan
RP Sakamoto, N (通讯作者)，Nagasaki Univ, Dept Resp Med, Sch Biomed Sci, Nagasaki, Japan.
EM nsakamot@nagasaki-u.ac.jp
OI Ishimoto, Hiroshi/0000-0002-4374-2894
FU JSPS KAKENHI [JP17K09617, JP15K08790]; Non-Profit Organization Aimed to
   Support Community Medicine Research in Nagasaki
FX This work was supported by JSPS KAKENHI JP17K09617 (to HM) and
   JP15K08790 (to MS) and the Non-Profit Organization Aimed to Support
   Community Medicine Research in Nagasaki (to NS).
CR Chino H, 2016, INTERNAL MED, V55, P2241, DOI 10.2169/internalmedicine.55.5774
   Gono T, 2012, RHEUMATOLOGY, V51, P1563, DOI 10.1093/rheumatology/kes102
   Gonzalez-Moreno J, 2018, RHEUMATOL INT, V38, P1293, DOI 10.1007/s00296-018-3991-7
   Hamaguchi Y, 2011, ARCH DERMATOL, V147, P391, DOI 10.1001/archdermatol.2011.52
   Ikeda S, 2015, BMC PULM MED, V15, DOI 10.1186/s12890-015-0154-4
   Koga T, 2012, RHEUMATOLOGY, V51, P1278, DOI 10.1093/rheumatology/ker518
   Kurasawa K, 2018, RHEUMATOLOGY
   Ma XL, 2016, CLIN RHEUMATOL, V35, P489, DOI 10.1007/s10067-015-3001-3
   Matsushita T, 2017, BRIT J DERMATOL, V176, P395, DOI 10.1111/bjd.14882
   Mukae H, 2009, CHEST, V136, P1341, DOI 10.1378/chest.08-2740
   Nakashima R, 2016, LUPUS, V25, P925, DOI 10.1177/0961203316651748
   Nakashima Ran, 2013, Nihon Rinsho Meneki Gakkai Kaishi, V36, P71
   Ortiz-Santamaria V, 2017, SCAND J RHEUMATOL, V46, P509, DOI 10.1080/03009742.2017.1340512
   Sato S, 2016, PLOS ONE, V11
   Satoh M, 2017, CLIN REV ALLERG IMMU, V52, P1, DOI 10.1007/s12016-015-8510-y
   So H, 2018, CLIN RHEUMATOL, V37, P1983, DOI 10.1007/s10067-018-4122-2
   Tamai K, 2014, INTERNAL MED, V53, P2515, DOI 10.2169/internalmedicine.53.2769
   Tanizawa K, 2011, RESP MED, V105, P1380, DOI 10.1016/j.rmed.2011.05.006
   Travis WD, 2013, AM J RESP CRIT CARE, V188, P733, DOI 10.1164/rccm.201308-1483ST
NR 19
TC 21
Z9 22
U1 0
U2 2
PU JAPAN SOC INTERNAL MEDICINE
PI TOKYO
PA 34-3 3-CHOME HONGO BUNKYO-KU, TOKYO, 113, JAPAN
SN 0918-2918
EI 1349-7235
J9 INTERNAL MED
JI Intern. Med.
PY 2019
VL 58
IS 6
BP 837
EP 841
DI 10.2169/internalmedicine.1516-18
PG 5
WC Medicine, General & Internal
WE Science Citation Index Expanded (SCI-EXPANDED)
SC General & Internal Medicine
GA HP3OQ
UT WOS:000461587000014
PM 30449789
OA Green Accepted, Green Submitted, gold, Green Published
DA 2023-03-31
ER

PT J
AU Tarricone, E
   Ghirardello, A
   Rampudda, M
   Bassi, N
   Punzi, L
   Doria, A
AF Tarricone, Elena
   Ghirardello, Anna
   Rampudda, Mariaelisa
   Bassi, Nicola
   Punzi, Leonardo
   Doria, Andrea
TI Anti-SAE antibodies in autoimmune myositis: Identification by unlabelled
   protein immunoprecipitation in an Italian patient cohort
SO JOURNAL OF IMMUNOLOGICAL METHODS
LA English
DT Article
DE Anti-SAE antibodies; Autoimmune myositis; Laboratory techniques;
   Myositis specific antibodies; Unlabelled protein immunoprecipitation
ID ENDOPLASMIC-RETICULUM STRESS; CLINICALLY AMYOPATHIC DERMATOMYOSITIS;
   IDIOPATHIC INFLAMMATORY MYOPATHIES; JUVENILE DERMATOMYOSITIS; DISEASE
   PATHOGENESIS; RIG-I; AUTOANTIBODIES; MUSCLE; POLYMYOSITIS; ASSOCIATION
AB Introduction: Myositis specific autoantibodies (MSAs) are useful in the diagnosis of idiopathic inflammatory myopathies and in the definition of disease subsets. The aim of this study was to set up an unlabelled protein immunoprecipitation technique for MSA identification in the sera of myositis patients, in order to identify and investigate new antibody reactivity, undetectable by currently used methods.
   Methods: Sera of 183 patients with connective tissue diseases (75 adult dermatomyositis, 12 juvenile dermatomyositis, 43 polymyositis, 53 other connective tissue diseases) and 30 healthy controls were screened by an in-house procedure of unlabelled protein immunoprecipitation. In the same sera MSAs and myositis associated antibodies were determined by immunoblotting and immunoprecipitation for RNA.
   Results: The analytical specificity of unlabelled protein immunoprecipitation was demonstrated by testing reference sera with known antibody reactivity. Sera from five patients, affected with dermatomyositis (5/75=7%), immunoprecipitated two proteins of 40 and 90 kDa apparent molecular weights respectively, consistent with the subunits of the small ubiquitin like modifier activating enzyme heterodimer (SAE1/SAE2). The identity of putative SAE immunoprecipitated proteins was confirmed by immunoblotting on immunoprecipitates using commercial monospecific antibodies to SAE and SAE2. Major clinical features were compared between anti-SAE positive and negative patients. Interestingly, anti-SAE positive patients had mainly skin and muscle manifestations while dysphagia, interstitial lung disease, arthritis and constitutional symptoms were absent.
   Conclusions: Unlabelled protein immunoprecipitation is a specific analytical approach, appropriate for the identification of the recently described anti-SAE autoantibody. We confirmed the role of anti-SAE antibody as marker of dermatomyositis. (C) 2012 Elsevier B.V. All rights reserved.
C1 [Tarricone, Elena; Ghirardello, Anna; Rampudda, Mariaelisa; Bassi, Nicola; Punzi, Leonardo; Doria, Andrea] Univ Padua, Div Rheumatol, Dept Med, I-35128 Padua, Italy.
C3 University of Padua
RP Doria, A (通讯作者)，Univ Padua, Div Rheumatol, Dept Med, Via Giustiniani 2, I-35128 Padua, Italy.
EM elenatarricone@gmail.com; anna.ghirardello@unipd.it; maryramp@yahoo.it;
   nicola.bassi@unipd.it; leonardo.punzi@unipd.it; adoria@unipd.it
OI PUNZI, LEONARDO/0000-0002-8853-516X; Doria, Andrea/0000-0003-0548-4983
FU "Ministero dell'Istruzione e della Ricerca", Italy [60A07-2184/10];
   "Ministero dell'istruzione, dell'Universita e della Ricerca", Italy
   [60A07-1030/09]
FX This work was supported by "Ministero dell'Istruzione e della Ricerca,"
   grant no. 60A07-2184/10, Italy. The founding source had no involvement
   in the conduction of the research and/or preparation of the article.;
   This study was supported by a grant from "Ministero dell'istruzione,
   dell'Universita e della Ricerca" [Grant number 60A07-1030/09], Italy.
CR Betteridge ZE, 2009, ANN RHEUM DIS, V68, P1621, DOI 10.1136/ard.2008.097162
   Betteridge Z, 2007, ARTHRITIS RHEUM-US, V56, P3132, DOI 10.1002/art.22862
   BOHAN A, 1975, NEW ENGL J MED, V292, P403, DOI 10.1056/NEJM197502202920807
   BOHAN A, 1975, NEW ENGL J MED, V292, P344, DOI 10.1056/NEJM197502132920706
   Bons JAP, 2008, CLIN CHIM ACTA, V387, P59, DOI 10.1016/j.cca.2007.09.002
   Brandao M, 2011, AUTOIMMUN REV, V10, P720, DOI 10.1016/j.autrev.2011.05.021
   Briani C, 2006, AUTOIMMUNITY, V39, P161, DOI 10.1080/08916930600622132
   Brouwer R, 2001, ANN RHEUM DIS, V60, P116, DOI 10.1136/ard.60.2.116
   Chinoy H, 2007, ANN RHEUM DIS, V66, P1345, DOI 10.1136/ard.2006.068502
   Dalakas MC, 2012, AUTOIMMUN REV, V11, P203, DOI 10.1016/j.autrev.2011.05.013
   Desterro JMP, 1999, J BIOL CHEM, V274, P10618, DOI 10.1074/jbc.274.15.10618
   Espada G, 2009, J RHEUMATOL, V36, P2547, DOI 10.3899/jrheum.090461
   Ghirardello A, 2005, REUMATISMO, V57, P22, DOI 10.4081/reumatismo.2005.22
   Ghirardello A, 2006, AUTOIMMUNITY, V39, P217, DOI 10.1080/08916930600622645
   Ghirardello A, 2005, AUTOIMMUNITY, V38, P79, DOI 10.1080/08916930400022681
   Ghirardello A, 2011, CLIN REV ALLERG IMMU, V41, P179, DOI 10.1007/s12016-010-8238-7
   Ghirardello A, 2010, RHEUMATOLOGY, V49, P2370, DOI 10.1093/rheumatology/keq281
   Gong ZH, 2006, MOL CELL BIOL, V26, P4519, DOI 10.1128/MCB.00409-06
   Gunawardena H, 2008, RHEUMATOLOGY, V47, P324, DOI 10.1093/rheumatology/kem359
   Gunawardena H, 2009, ARTHRITIS RHEUM-US, V60, P1807, DOI 10.1002/art.24547
   Gunawardena H, 2008, CURR OPIN RHEUMATOL, V20, P675, DOI 10.1097/BOR.0b013e328313bff4
   Gunawardena H, 2009, RHEUMATOLOGY, V48, P607, DOI 10.1093/rheumatology/kep078
   Guseinova D, 2011, CLIN EXP RHEUMATOL, V29, P117
   Hengstman GJD, 2006, ANN RHEUM DIS, V65, P1635, DOI 10.1136/ard.2006.052191
   Hengstman GJD, 2006, ANN RHEUM DIS, V65, P242, DOI 10.1136/ard.2005.040717
   Henriques-Pons A, 2009, CURR OPIN RHEUMATOL, V21, P581, DOI 10.1097/BOR.0b013e3283319265
   Kaji K, 2007, RHEUMATOLOGY, V46, P25, DOI 10.1093/rheumatology/kel161
   Kimura Y, 2002, J BIOL CHEM, V277, P20611, DOI 10.1074/jbc.M201440200
   Mammen AL, 2010, ANN NY ACAD SCI, V1184, P134, DOI 10.1111/j.1749-6632.2009.05119.x
   Puche AM, 2010, CLIN EXP RHEUMATOL, V28, P135
   Mathiesen PR, 2010, CLIN EXP RHEUMATOL, V28, P782
   Nagaraju K, 2005, ARTHRITIS RHEUM, V52, P1824, DOI 10.1002/art.21103
   Nakashima R, 2010, RHEUMATOLOGY, V49, P433, DOI 10.1093/rheumatology/kep375
   SALVIATI G, 1982, BIOCHEM J, V207, P261, DOI 10.1042/bj2070261
   Sarge KD, 2009, TRENDS BIOCHEM SCI, V34, P200, DOI 10.1016/j.tibs.2009.01.004
   Sato S, 2005, ARTHRITIS RHEUM-US, V52, P1571, DOI 10.1002/art.21023
   Sato S, 2009, ARTHRITIS RHEUM-US, V60, P2193, DOI 10.1002/art.24621
   Tan E.M., 1993, MANUAL BIOL MARKERS
   Targoff IN, 2006, ARTHRITIS RHEUM, V54, P3682, DOI 10.1002/art.22164
   Trieu EP, 2009, METHODS MOL BIOL, V536, P259, DOI 10.1007/978-1-59745-542-8_28
   Vattemi G, 2004, AM J PATHOL, V164, P1, DOI 10.1016/S0002-9440(10)63089-1
   Vitadello M, 2010, ARTHRITIS RES THER, V12, DOI 10.1186/ar2963
   Wilkinson KA, 2010, BIOCHEM J, V428, P133, DOI 10.1042/BJ20100158
   Yan KP, 2004, GENE, V334, P3, DOI 10.1016/j.gene.2004.02.056
   Yoneyama M, 2005, J IMMUNOL, V175, P2851, DOI 10.4049/jimmunol.175.5.2851
   Zampieri S, 2005, AUTOIMMUNITY, V38, P73, DOI 10.1080/08916930400022640
   Zampieri S, 2007, ANN NY ACAD SCI, V1109, P193, DOI 10.1196/annals.1398.023
   Zampieri S, 2006, AUTOIMMUNITY, V39, P191, DOI 10.1080/08916930600622348
NR 48
TC 65
Z9 72
U1 0
U2 3
PU ELSEVIER SCIENCE BV
PI AMSTERDAM
PA PO BOX 211, 1000 AE AMSTERDAM, NETHERLANDS
SN 0022-1759
J9 J IMMUNOL METHODS
JI J. Immunol. Methods
PD OCT 31
PY 2012
VL 384
IS 1-2
BP 128
EP 134
DI 10.1016/j.jim.2012.07.019
PG 7
WC Biochemical Research Methods; Immunology
WE Science Citation Index Expanded (SCI-EXPANDED)
SC Biochemistry & Molecular Biology; Immunology
GA 017EG
UT WOS:000309572300015
PM 22884621
DA 2023-03-31
ER

PT J
AU Gono, T
   Kaneko, H
   Kawaguchi, Y
   Hanaoka, M
   Kataoka, S
   Kuwana, M
   Takagi, K
   Ichida, H
   Katsumata, Y
   Ota, Y
   Kawasumi, H
   Yamanaka, H
AF Gono, Takahisa
   Kaneko, Hirotaka
   Kawaguchi, Yasushi
   Hanaoka, Masanori
   Kataoka, Sayuri
   Kuwana, Masataka
   Takagi, Kae
   Ichida, Hisae
   Katsumata, Yasuhiro
   Ota, Yuko
   Kawasumi, Hidenaga
   Yamanaka, Hisashi
TI Cytokine profiles in polymyositis and dermatomyositis complicated by
   rapidly progressive or chronic interstitial lung disease
SO RHEUMATOLOGY
LA English
DT Article
DE polymyositis; dermatomyositis; interstitial lung disease; TNF-alpha;
   IL-6; IL-8
ID CLINICALLY AMYOPATHIC DERMATOMYOSITIS; GENE 5; ADULT; BIOMARKERS;
   DYSREGULATION; AUTOANTIGEN; EXPRESSION; CHEMOKINES; SEVERITY; JUVENILE
AB Objective. PM and DM are often complicated by interstitial lung disease (ILD). In this study we aimed to evaluate various serum cytokines in patients with PM/DM with ILD so as to clarify the differences in pathophysiology between anti-melanoma differentiation-associated gene 5 antibody-associated ILD (anti-MDA5-ILD) and anti-aminoacyl tRNA synthetase antibody-associated ILD (anti-ARS-ILD).
   Methods. We evaluated the serum cytokine profiles of 38 patients with PM/DM and compared the cytokine profiles of the non-ILD and ILD subsets as well as the anti-MDA5-ILD and anti-ARS-ILD subsets.
   Results. The myositis intention-to-treat activity index score, which indicates whole disease activity, significantly correlated with serum IL-6, IL-8, TNF-alpha and IP-10. These cytokine levels were significantly higher in the ILD subset than the non-ILD subset and were lower in the ILD subset following treatment. By multivariate analysis, TNF-alpha was the most significant cytokine [P = 0.0006, odds ratio (OR) 1.4, CI 1.1, 2.2] associated with PM/DM with ILD. IL-8 levels were significantly higher in anti-MDA5-ILD than in anti-ARS-ILD, although IL-6, TNF-alpha and IP-10 levels were high in both subsets. IL-8 was the most significant cytokine (P = 0.0006, OR 1.5, CI 1.1, 3.0) associated with anti-MDA5-ILD by multivariate analysis. Moreover, the ratio of IL-4 to IFN-gamma was lower in anti-MDA5-ILD than in anti-ARS-ILD.
   Conclusion. IL-6, IL-8, TNF-alpha and IP-10 are associated with global disease activity in PM/DM. These cytokine levels were high, especially in the ILD subset. Serum IL-8 levels and the balance between IL-4 and IFN-gamma may contribute to the differences in pathophysiology between anti-ARS-ILD and anti-MDA5-ILD.
C1 [Gono, Takahisa; Kaneko, Hirotaka; Kawaguchi, Yasushi; Hanaoka, Masanori; Kataoka, Sayuri; Takagi, Kae; Ichida, Hisae; Katsumata, Yasuhiro; Ota, Yuko; Kawasumi, Hidenaga; Yamanaka, Hisashi] Tokyo Womens Med Univ, Inst Rheumatol, Tokyo 1620054, Japan.
   [Kuwana, Masataka] Keio Univ, Sch Med, Dept Internal Med, Tokyo, Japan.
C3 Tokyo Women's Medical University; Keio University
RP Kawaguchi, Y (通讯作者)，Tokyo Womens Med Univ, Inst Rheumatol, Shinjuku Ku, 10-22 Kawada Cho, Tokyo 1620054, Japan.
EM y-kawa@ior.twmu.ac.jp
OI Kawasumi, Hidenaga/0000-0003-2970-0548; Yamanaka,
   Hisashi/0000-0001-8453-6731
FU Japan's Ministry of Health, Labour and Welfare
FX This study was supported in part by research grants from Japan's
   Ministry of Health, Labour and Welfare.
CR Agrawal A, 2012, AM J PHYSIOL-LUNG C, V303, pL634, DOI 10.1152/ajplung.00195.2012
   American Thoracic Society, 2002, Am J Respir Crit Care Med, V165, P277
   Bargagli E, 2011, PULM MED, V2011, DOI 10.1155/2011/717130
   BENFIELD TL, 1995, AM J RESP CRIT CARE, V151, P1058
   Bilgic H, 2009, ARTHRITIS RHEUM-US, V60, P3436, DOI 10.1002/art.24936
   BOHAN A, 1975, NEW ENGL J MED, V292, P344, DOI 10.1056/NEJM197502132920706
   Bonaccorsi A, 2003, EUR RESPIR J, V21, P187, DOI 10.1183/09031936.03.00297002
   Callen JP, 2000, LANCET, V355, P53, DOI 10.1016/S0140-6736(99)05157-0
   De Paepe B, 2009, CURR OPIN RHEUMATOL, V21, P610, DOI 10.1097/BOR.0b013e3283317b31
   Ernste FC, 2013, MAYO CLIN PROC, V88, P83, DOI 10.1016/j.mayocp.2012.10.017
   Freeburn RW, 2005, EUR CYTOKINE NETW, V16, P5
   Gono T, 2010, RHEUMATOLOGY, V49, P1713, DOI 10.1093/rheumatology/keq149
   Greenberg SA, 2005, ANN NEUROL, V57, P664, DOI 10.1002/ana.20464
   GROENEVELD ABJ, 1995, CYTOKINE, V7, P746
   IMACS website, 2014, DIS ACT COR SET MEAS
   Labirua A, 2010, CURR OPIN RHEUMATOL, V22, P633, DOI 10.1097/BOR.0b013e32833f1970
   Marie I, 2012, CURR RHEUMATOL REP, V14, P275, DOI 10.1007/s11926-012-0249-3
   Miller FW, 2012, ANN RHEUM DIS, V71, P82, DOI 10.1136/annrheumdis-2011-200587
   Miller FW, 2001, RHEUMATOLOGY, V40, P1262, DOI 10.1093/rheumatology/40.11.1262
   Mimori T, 2012, CURR RHEUMATOL REP, V14, P264, DOI 10.1007/s11926-012-0246-6
   MIYAZAKI Y, 1995, J CLIN INVEST, V96, P250, DOI 10.1172/JCI118029
   Mosser DM, 2008, NAT REV IMMUNOL, V8, P958, DOI 10.1038/nri2448
   Nakashima R, 2010, RHEUMATOLOGY, V49, P433, DOI 10.1093/rheumatology/kep375
   Pechkovsky DV, 2010, CLIN IMMUNOL, V137, P89, DOI 10.1016/j.clim.2010.06.017
   Reed AM, 2012, ARTHRITIS RHEUM-US, V64, P4078, DOI 10.1002/art.34659
   Richards TJ, 2009, ARTHRITIS RHEUM-US, V60, P2183, DOI 10.1002/art.24631
   Sato S, 2009, ARTHRITIS RHEUM-US, V60, P2193, DOI 10.1002/art.24621
   Sontheimer RD, 2002, J AM ACAD DERMATOL, V46, P626, DOI 10.1067/mjd.2002.120621
   Sun WC, 2012, BRIT J DERMATOL, V167, P1236, DOI 10.1111/j.1365-2133.2012.11145.x
   Takeuchi O, 2008, CURR OPIN IMMUNOL, V20, P17, DOI 10.1016/j.coi.2008.01.002
   Tristano AG, 2008, MED SCI MONITOR, V14, pRA27
   Walsh RJ, 2007, ARTHRITIS RHEUM, V56, P3784, DOI 10.1002/art.22928
   Ward PA, 1998, AM J RESP CRIT CARE, V157, pS123, DOI 10.1164/ajrccm.157.4.nhlbi-10
NR 33
TC 119
Z9 136
U1 1
U2 12
PU OXFORD UNIV PRESS
PI OXFORD
PA GREAT CLARENDON ST, OXFORD OX2 6DP, ENGLAND
SN 1462-0324
EI 1462-0332
J9 RHEUMATOLOGY
JI RHEUMATOLOGY
PD DEC
PY 2014
VL 53
IS 12
BP 2196
EP 2203
DI 10.1093/rheumatology/keu258
PG 8
WC Rheumatology
WE Science Citation Index Expanded (SCI-EXPANDED)
SC Rheumatology
GA AU8ED
UT WOS:000345828400011
PM 24970922
OA Bronze
DA 2023-03-31
ER

PT J
AU Imura, Y
   Yukawa, N
   Handa, T
   Nakashima, R
   Murakami, K
   Yoshifuji, H
   Ohmura, K
   Ishii, H
   Nakata, K
   Mimori, T
AF Imura, Yoshitaka
   Yukawa, Naoichiro
   Handa, Tomohiro
   Nakashima, Ran
   Murakami, Kosaku
   Yoshifuji, Hajime
   Ohmura, Koichiro
   Ishii, Haruyuki
   Nakata, Koh
   Mimori, Tsuneyo
TI Two cases of autoimmune and secondary pulmonary alveolar proteinosis
   during immunosuppressive therapy in dermatomyositis with interstitial
   lung disease
SO MODERN RHEUMATOLOGY
LA English
DT Article
DE Dermatomyositis; Granulocyte macrophage-colony-stimulating factor;
   Immunosuppression; Pulmonary alveolar proteinosis
ID COLONY-STIMULATING FACTOR; GM-CSF; ARTHRITIS; JAPAN; GENE
AB Interstitial lung disease (ILD) with dermatomyositis often requires intensive immunosuppressive therapy. Here, we report two cases of pulmonary alveolar proteinosis (PAP) in dermatomyositis with ILD. One case was secondary PAP, and the other was autoimmune PAP positive for the anti-granulocyte macrophage-colony-stimulating factor antibody. PAP arose during immunosuppressive therapy and symptoms ceased by attenuating immunosuppression. Exacerbation of pulmonary lesions during intensive immunosuppressive therapy may distinguish PAP from worsening ILD and attenuating immunosuppression should be considered.
C1 [Imura, Yoshitaka; Yukawa, Naoichiro; Nakashima, Ran; Murakami, Kosaku; Yoshifuji, Hajime; Ohmura, Koichiro; Mimori, Tsuneyo] Kyoto Univ, Grad Sch Med, Dept Rheumatol & Clin Immunol, Sakyo Ku, 54 Shogoin Kawahara Cho, Kyoto 6068507, Japan.
   [Handa, Tomohiro] Kyoto Univ, Grad Sch Med, Dept Resp Med, Sakyo Ku, Sakyo-ku, Kyoto, Japan.
   [Ishii, Haruyuki] Kyorin Univ, Dept Resp Med, Sch Med, Mitaka, Tokyo, Japan.
   [Nakata, Koh] Niigata Univ, Biosci Med Res Ctr, Chuo Ku, Niigata, Japan.
C3 Kyoto University; Kyoto University; Kyorin University; Niigata
   University
RP Imura, Y (通讯作者)，Kyoto Univ, Grad Sch Med, Dept Rheumatol & Clin Immunol, Sakyo Ku, 54 Shogoin Kawahara Cho, Kyoto 6068507, Japan.
EM imuray@kuhp.kyoto-u.ac.jp
RI Yoshifuji, Hajime/AAZ-1657-2020; Kosaku, Murakami/T-8806-2019
FU Grants-in-Aid for Scientific Research [15H04829, 26305028, 15K15321]
   Funding Source: KAKEN
CR Akasaka K, 2015, BMC PULM MED, V15, DOI 10.1186/s12890-015-0085-0
   Carraway MS, 2000, AM J RESP CRIT CARE, V161, P1294, DOI 10.1164/ajrccm.161.4.9906080
   Garber B, 2015, LUNG, V193, P209, DOI 10.1007/s00408-014-9678-2
   Inoue Y, 2008, AM J RESP CRIT CARE, V177, P752, DOI 10.1164/rccm.200708-1271OC
   Ishii H, 2011, EUR RESPIR J, V37, P465, DOI 10.1183/09031936.00092910
   Ishii H, 2014, BMC PULM MED, V14, DOI 10.1186/1471-2466-14-37
   Kadikoy H, 2010, NEPHROL DIAL TRANSPL, V25, P2795, DOI 10.1093/ndt/gfq265
   Kawasumi H, 2015, CLIN MED INSIGHTS-CI, V9, P9, DOI [10.4137/CCRPM.S23313, 10.4137/CCRPRPM.S23313]
   Kimura Y, 2013, ARTHRIT CARE RES, V65, P745, DOI 10.1002/acr.21889
   Kinehara Y, 2014, BMC PULM MED, V14, DOI 10.1186/1471-2466-14-172
   Leth S, 2013, RESPIROLOGY, V18, P82, DOI 10.1111/j.1440-1843.2012.02274.x
   Meager A, 1999, IMMUNOLOGY, V97, P526
   Mimori T, 2012, CURR RHEUMATOL REP, V14, P264, DOI 10.1007/s11926-012-0246-6
   Nagasawa J, 2013, LUPUS, V22, P1060, DOI 10.1177/0961203313498798
   SAMUELS MP, 1988, THORAX, V43, P939, DOI 10.1136/thx.43.11.939
   Seymour JF, 2002, AM J RESP CRIT CARE, V166, P215, DOI 10.1164/rccm.2109105
   Shah SK, 2010, J GEN INTERN MED, V25, P1105, DOI 10.1007/s11606-010-1433-7
   Shiomi A, 2015, MEDIAT INFLAMM, V2015, DOI 10.1155/2015/568543
   Shiomi A, 2014, J IMMUNOL, V193, P849, DOI 10.4049/jimmunol.1303255
   Taniguchi H, 2000, EUR RESPIR J, V16, P959, DOI 10.1183/09031936.00.16595900
   Tazawa R, 2014, CHEST, V145, P729, DOI 10.1378/chest.13-0603
   Wardwell NR, 2006, RESPIROLOGY, V11, P663, DOI 10.1111/j.1440-1843.2006.00905.x
   Xing Z, 1996, J LEUKOCYTE BIOL, V59, P481, DOI 10.1002/jlb.59.4.481
   Xing Z, 1996, J CLIN INVEST, V97, P1102, DOI 10.1172/JCI118503
   Yoshimura M, 2014, INT J HEMATOL, V100, P611, DOI 10.1007/s12185-014-1666-z
NR 25
TC 4
Z9 4
U1 0
U2 0
PU TAYLOR & FRANCIS LTD
PI ABINGDON
PA 2-4 PARK SQUARE, MILTON PARK, ABINGDON OR14 4RN, OXON, ENGLAND
SN 1439-7595
EI 1439-7609
J9 MOD RHEUMATOL
JI Mod. Rheumatol.
PY 2018
VL 28
IS 4
BP 724
EP 729
DI 10.3109/14397595.2016.1153443
PG 6
WC Rheumatology
WE Science Citation Index Expanded (SCI-EXPANDED)
SC Rheumatology
GA GM0FB
UT WOS:000437722300024
PM 26872621
DA 2023-03-31
ER

PT J
AU Nozue, T
   Toyoshima, M
   Fukada, A
   Suda, T
AF Nozue, Tsuyoshi
   Toyoshima, Mikio
   Fukada, Atsuki
   Suda, Takafumi
TI Anti-Jo-1 Antibody-positive Interstitial Pneumonia in an Elderly Patient
   with Congenital Rubella Syndrome
SO INTERNAL MEDICINE
LA English
DT Article
DE congenital rubella syndrome; interstitial pneumonia; autoimmunity
ID DERMATOMYOSITIS; AUTOIMMUNITY; POLYMYOSITIS; INFANTS; TOKYO
AB A 71-year-old woman with congenital rubella syndrome (CRS) presented with prolonged cough. No physical findings suggested the presence of any connective tissue diseases. Chest computed tomography showed ground-glass opacities and consolidations in the bilateral lower lobes. She had elevated serum Krebs von den Lungen-6, hypoxemia and positive serum anti-Jo-1 antibody. Bronchoalveolar lavage fluid revealed lymphocytosis with a decreased CD4/CD8 ratio. A transbronchial lung biopsy specimen revealed organizing pneumonia. Based on a diagnosis of interstitial pneumonia with autoimmune features (IPAF), systemic corticosteroids were administered, and a good outcome was obtained. A possible relationship between CRS and IPAF is herein discussed.
C1 [Nozue, Tsuyoshi; Toyoshima, Mikio; Fukada, Atsuki] Hamamatsu Rosai Hosp, Dept Resp Med, Hamamatsu, Shizuoka, Japan.
   [Suda, Takafumi] Hamamatsu Univ, Sch Med, Dept Internal Med 2, Hamamatsu, Shizuoka, Japan.
C3 Hamamatsu University School of Medicine
RP Toyoshima, M (通讯作者)，Hamamatsu Rosai Hosp, Dept Resp Med, Hamamatsu, Shizuoka, Japan.
EM mi-toyoshima@hamamatsuh.johas.go.jp
CR Arcangeletti MC, 2018, VIRUSES-BASEL, V10, DOI 10.3390/v10090508
   BONER A, 1983, PEDIATRICS, V72, P835
   CLARKE WL, 1984, J PEDIATR-US, V104, P370, DOI 10.1016/S0022-3476(84)81097-5
   Espanol T, 1998, ALLERGY, V53, P1005, DOI 10.1111/j.1398-9995.1998.tb03806.x
   Fischer A, 2015, EUR RESPIR J, V46, P976, DOI 10.1183/13993003.00150-2015
   Franklin SL, 2001, CLIN PEDIATR, V40, P101, DOI 10.1177/000992280104000207
   Friedrich SK, 2019, CLIN EXP IMMUNOL, V195, P64, DOI 10.1111/cei.13241
   GINSBERGFELLNER F, 1985, REV INFECT DIS, V7, pS170
   Miyata M, 1998, INTERNAL MED, V37, P1058, DOI 10.2169/internalmedicine.37.1058
   Mizuno Y, 2016, PEDIATR INT, V58, P490, DOI 10.1111/ped.12830
   Mogulkoc N, 2006, JCR-J CLIN RHEUMATOL, V12, P90, DOI 10.1097/01.rhu.0000209894.43413.67
   Palacin PS, 2007, J PAEDIATR CHILD H, V43, P716, DOI 10.1111/j.1440-1754.2007.01144.x
   Saito G, 2018, INTERNAL MED, V57, P2227, DOI 10.2169/internalmedicine.0302-17
   Sanchez MO, 2009, PEDIATR PULM, V44, P1235, DOI 10.1002/ppul.20980
   Sugie K, 2012, INTERNAL MED, V51, P799, DOI 10.2169/internalmedicine.51.6566
   Sugishita Y, 2016, JPN J INFECT DIS, V69, P418, DOI 10.7883/yoken.JJID.2015.316
   Sugishita Y, 2015, JPN J INFECT DIS, V68, P159, DOI 10.7883/yoken.JJID.2014.195
   Toizumi M, 2014, PEDIATRICS, V134, pE519, DOI 10.1542/peds.2013-4184
   Zampieri S, 2006, AUTOIMMUNITY, V39, P191, DOI 10.1080/08916930600622348
NR 19
TC 2
Z9 2
U1 0
U2 0
PU JAPAN SOC INTERNAL MEDICINE
PI TOKYO
PA 34-3 3-CHOME HONGO BUNKYO-KU, TOKYO, 113, JAPAN
SN 0918-2918
EI 1349-7235
J9 INTERNAL MED
JI Intern. Med.
PY 2019
VL 58
IS 14
BP 2063
EP 2066
DI 10.2169/internalmedicine.2454-18
PG 4
WC Medicine, General & Internal
WE Science Citation Index Expanded (SCI-EXPANDED)
SC General & Internal Medicine
GA IJ2YD
UT WOS:000475770000015
PM 31308343
OA gold, Green Submitted, Green Published
DA 2023-03-31
ER

PT J
AU Ingegnoli, F
   Lubatti, C
   Ingegnoli, A
   Boracchi, P
   Zeni, S
   Meroni, PL
AF Ingegnoli, Francesca
   Lubatti, Chiara
   Ingegnoli, Anna
   Boracchi, Patrizia
   Zeni, Silvana
   Meroni, Pier Luigi
TI Interstitial lung disease outcomes by high-resolution computed
   tomography (HRCT) in Anti-Jo1 antibody-positive polymyositis patients: A
   single centre study and review of the literature
SO AUTOIMMUNITY REVIEWS
LA English
DT Review
DE Interstitial lung disease; Polymyositis; High-resolution computed
   tomography
ID TRANSFER-RNA-SYNTHETASE; IDIOPATHIC INFLAMMATORY MYOPATHIES;
   SYSTEMIC-SCLEROSIS; JAPANESE PATIENTS; CLINICAL CHARACTERISTICS;
   ANTISYNTHETASE SYNDROME; REFRACTORY DISEASE; MUSCLE DISEASE; CT
   FINDINGS; DERMATOMYOSITIS
AB Interstitial lung disease (ILD) is a frequent complication of inflammatory myopathies with high rates of morbidity and mortality. Antibodies against aminoacyl-tRNA-synthetases are the strongest predictive factors in ILD. In this study, we reviewed the literature and we retrospectively analysed high-resolution computed tomography (HRCT) findings in a cohort of 131 consecutive subjects: 75 with polymyositis (PM), 43 with dermatomyositis (DM), one with amyophatic PM, two with paraneoplastic syndromes, and 10 with overlapping syndromes. The inclusion criteria were PM/DM, anti-Jo1 antibody positivity, and HRCT-assessed ILD. The effect of 12 months' treatment with cyclophosphamide (CYC) or cyclosporin A (CsA) plus steroids was assessed by comparing baseline and follow-up HRCT scans for evidence of stability, improvement or worsening. Fifteen patients (11.5%) had ILD and were Jo-1 positive. They were all women with PM, and had a mean age of 47.33 years and a median duration of symptoms of 7.26 months. At baseline, HRCT showed ground-glass attenuations in eight cases, septal thickening in seven, and honeycombing in four. Twelve months after diagnosis, ILD had worsened in nine patients (60%; exact confidence interval [ECI] 32-84) and was stable in four (two patients were lost to follow-up). Seven of the 15 patients were treated with CsA, and 12-month HRCT revealed a worsening in ILD in five cases (71%; ECI 0.29-0.96); ILD also worsened (ECI 16-84) in four of the eight patients treated with CYC pulses (50%). The evolution of the HRCT findings was not significantly different between the two groups. Our findings confirm that ILD is a common early manifestation in patients with Jo1-positive PM. Over twelve months, HRCT showed worsening ILD in most of our patients, with no difference in the HRCI-changes between those treated with CYC or CsA. (C) 2011 Elsevier B.V. All rights reserved.
C1 [Ingegnoli, Francesca; Lubatti, Chiara; Zeni, Silvana; Meroni, Pier Luigi] Univ Milan, Ist Gaetano Pini, Div Rheumatol, I-20122 Milan, Italy.
   [Boracchi, Patrizia] Univ Milan, Dept Occupat & Environm Hlth L Devoto, Sect Med Stat & Biometry, I-20122 Milan, Italy.
   [Ingegnoli, Anna] Univ Parma, Dept Clin Sci, Sect Radiol Sci, I-43100 Parma, Italy.
C3 ASST Gaetano Pini CTO; University of Milan; University of Milan;
   University of Parma
RP Ingegnoli, F (通讯作者)，Univ Milan, Ist Gaetano Pini, Div Rheumatol, Piazza Cardinal Ferrari 1, I-20122 Milan, Italy.
EM francesca.ingegnoli@unimi.it
RI Patrizia, Boracchi/AAB-8851-2019; meroni, pier luigi/K-8473-2016;
   Ingegnoli, Francesca/B-6226-2017
OI meroni, pier luigi/0000-0002-3394-1451; Ingegnoli,
   Francesca/0000-0002-6727-1273; boracchi, patrizia/0000-0001-8506-2005
CR Almeida I, 2011, AUTOIMMUN REV, V10, P693, DOI 10.1016/j.autrev.2011.04.025
   American Thoracic Society, 2002, AM J RESP CRIT CARE, V165, P277, DOI [DOI 10.1164/AJRCCM.165.2.ATS01, 10.1164/ajrccm.165.2.ats01]
   Arakawa H, 2000, J COMPUT ASSIST TOMO, V24, P24, DOI 10.1097/00004728-200001000-00005
   Aringer M, 2011, AUTOIMMUN REV   0518
   Belizna C, 2010, AUTOIMMUN REV, V9, P691, DOI 10.1016/j.autrev.2010.05.020
   Betteridge Z, 2007, RHEUMATOLOGY, V46, P1005, DOI 10.1093/rheumatology/kem045
   BOHAN A, 1975, NEW ENGL J MED, V292, P403, DOI 10.1056/NEJM197502202920807
   BOHAN A, 1975, NEW ENGL J MED, V292, P344, DOI 10.1056/NEJM197502132920706
   Bonnefoy O, 2004, EUR J RADIOL, V49, P235, DOI 10.1016/S0720-048X(03)00094-9
   Brandao M, 2011, AUTOIMMUN REV, V10, P720, DOI 10.1016/j.autrev.2011.05.021
   Bussone G, 2011, AUTOIMMUN REV, V10, P248, DOI 10.1016/j.autrev.2010.09.012
   Chen YJ, 2007, ACTA DERM-VENEREOL, V87, P33, DOI 10.2340/00015555-0177
   Connors GR, 2010, CHEST, V138, P1464, DOI 10.1378/chest.10-0180
   Dalakas MC, 2011, AUTOIMMUN REV   0518
   Danieli MG, 2011, AUTOIMMUN REV, V10, P144, DOI 10.1016/j.autrev.2010.09.004
   De Santis M, 2005, RESP RES, V6, DOI 10.1186/1465-9921-6-96
   Douglas WW, 2001, AM J RESP CRIT CARE, V164, P1182, DOI 10.1164/ajrccm.164.7.2103110
   Dugar M, 2011, INTERN MED J, V41, P674, DOI 10.1111/j.1445-5994.2010.02164.x
   Eloranta ML, 2007, ARTHRITIS RHEUM-US, V56, P3112, DOI 10.1002/art.22860
   Fathi M, 2005, CURR OPIN RHEUMATOL, V17, P701, DOI 10.1097/01.bor.0000179949.65895.53
   Fathi M, 2004, ANN RHEUM DIS, V63, P297, DOI 10.1136/ard.2003.006122
   Fathi M, 2008, ARTHRIT RHEUM-ARTHR, V59, P677, DOI 10.1002/art.23571
   Flaherty KR, 2004, AM J RESP CRIT CARE, V170, P904, DOI 10.1164/rccm.200402-147OC
   Franzolini N, 2007, REUMATISMO, V59, P202, DOI 10.4081/reumatismo.2007.202
   Ghillani P, 2011, AUTOIMMUN REV, V10, P509, DOI 10.1016/j.autrev.2011.03.004
   Ghirardello A, 2006, AUTOIMMUNITY, V39, P217, DOI 10.1080/08916930600622645
   Ghirardello A, 2011, CLIN REV ALLERG IMMU, V41, P179, DOI 10.1007/s12016-010-8238-7
   Gunawardena H, 2009, RHEUMATOLOGY, V48, P607, DOI 10.1093/rheumatology/kep078
   Helmers SB, 2009, ARTHRITIS RHEUM-US, V60, P2524, DOI 10.1002/art.24683
   Hervier B, 2011, EUR RESPIR J, V37, P714, DOI 10.1183/09031936.00104310
   Hirakata Michito, 2007, Nihon Rinsho Meneki Gakkai Kaishi, V30, P444
   Kang EH, 2005, RHEUMATOLOGY, V44, P1282, DOI 10.1093/rheumatology/keh723
   Koreeda Y, 2010, INTERNAL MED, V49, P361, DOI 10.2169/internalmedicine.49.2889
   La Corte R, 2006, AUTOIMMUNITY, V39, P249, DOI 10.1080/08916930600623791
   Labirua A, 2010, CURR OPIN RHEUMATOL, V22, P633, DOI 10.1097/BOR.0b013e32833f1970
   Lange U, 2006, AUTOIMMUNITY, V39, P261, DOI 10.1080/08916930600623874
   Levine SM, 2007, ARTHRITIS RHEUM, V56, P2729, DOI 10.1002/art.22790
   Mahler M, 2009, AUTOIMMUN REV, V8, P373, DOI 10.1016/j.autrev.2008.12.001
   MARGUERIE C, 1990, Q J MED, V77, P1019, DOI 10.1093/qjmed/77.1.1019
   Marie I, 2002, ARTHRIT RHEUM-ARTHR, V47, P614, DOI 10.1002/art.10794
   Marie I, 1998, J RHEUMATOL, V25, P1336
   Marie I, 2011, AUTOIMMUN REV   0628
   Matsushita T, 2007, J RHEUMATOL, V34, P1012
   Mielnik P, 2006, AUTOIMMUNITY, V39, P243, DOI 10.1080/08916930600623767
   Mileti LM, 2009, JCR-J CLIN RHEUMATOL, V15, P254, DOI 10.1097/RHU.0b013e3181b0e910
   Perret L, 1996, Praxis (Bern 1994), V85, P508
   Prieto S, 2010, AUTOIMMUN REV, V9, pA330, DOI 10.1016/j.autrev.2009.11.006
   Richards TJ, 2009, ARTHRITIS RHEUM-US, V60, P2183, DOI 10.1002/art.24631
   Sato S, 2007, RHEUMATOLOGY, V46, P842, DOI 10.1093/rheumatology/kel435
   Satoh T, 2005, J RHEUMATOL, V32, P1727
   Schmidt WA, 2000, CLIN RHEUMATOL, V19, P371, DOI 10.1007/s100670070030
   Selva-O'Callaghan A, 2005, LUPUS, V14, P534, DOI 10.1191/0961203305lu2158oa
   Sem M, 2009, RHEUMATOLOGY, V48, P968, DOI 10.1093/rheumatology/kep157
   Spath M, 2004, J NEUROL, V251, P859, DOI 10.1007/s00415-004-0449-5
   Taggart AJ, 2002, ULSTER MED J, V71, P68
   TARGOFF IN, 1988, ARTHRITIS RHEUM, V31, P515, DOI 10.1002/art.1780310408
   Targoff Ira N, 2008, Curr Rheumatol Rep, V10, P333, DOI 10.1007/s11926-008-0053-2
   Tillie-Leblond I, 2008, THORAX, V63, P53, DOI 10.1136/thx.2006.069237
   Vancsa A, 2009, RHEUMATOL INT, V29, P989, DOI 10.1007/s00296-009-0884-9
   Verschakelen JA, 2010, CURR OPIN PULM MED, V16, P503, DOI 10.1097/MCP.0b013e32833cc997
   WARRICK JH, 1991, J RHEUMATOL, V18, P1520
   Wells AU, 2003, SEMIN RESP CRIT CARE, V24, P347
   Wilkes MR, 2005, ARTHRITIS RHEUM-US, V52, P2439, DOI 10.1002/art.21240
   Yamasaki Y, 2007, RHEUMATOLOGY, V46, P124, DOI 10.1093/rheumatology/kel112
   Yamasaki Y, 2006, ARTHRITIS RHEUM-US, V54, P2004, DOI 10.1002/art.21883
   Yoshifuji H, 2006, AUTOIMMUNITY, V39, P233, DOI 10.1080/08916930600622884
   Zampieri S, 2010, AUTOIMMUN REV, V9, P449, DOI 10.1016/j.autrev.2009.12.005
NR 67
TC 45
Z9 49
U1 0
U2 8
PU ELSEVIER SCIENCE BV
PI AMSTERDAM
PA PO BOX 211, 1000 AE AMSTERDAM, NETHERLANDS
SN 1568-9972
J9 AUTOIMMUN REV
JI Autoimmun. Rev.
PD MAR
PY 2012
VL 11
IS 5
BP 335
EP 340
DI 10.1016/j.autrev.2011.09.007
PG 6
WC Immunology
WE Science Citation Index Expanded (SCI-EXPANDED)
SC Immunology
GA 917NT
UT WOS:000302185300008
PM 21985773
DA 2023-03-31
ER

PT J
AU Kim, EJ
   Elicker, BM
   Maldonado, F
   Webb, WR
   Ryu, JH
   Van Uden, JH
   Lee, JS
   King, TE
   Collard, HR
AF Kim, E. J.
   Elicker, B. M.
   Maldonado, F.
   Webb, W. R.
   Ryu, J. H.
   Van Uden, J. H.
   Lee, J. S.
   King, T. E., Jr.
   Collard, H. R.
TI Usual interstitial pneumonia in rheumatoid arthritis-associated
   interstitial lung disease
SO EUROPEAN RESPIRATORY JOURNAL
LA English
DT Article
DE Computed tomography; interstitial lung diseases; prognosis; rheumatoid
   arthritis
ID IDIOPATHIC PULMONARY-FIBROSIS; POLYMYOSITIS-DERMATOMYOSITIS;
   HISTOPATHOLOGIC SUBSETS; COMPUTED-TOMOGRAPHY; SYSTEMIC-SCLEROSIS;
   FUNCTION TESTS; CT FINDINGS; INVOLVEMENT; ALVEOLITIS; DIAGNOSIS
AB Interstitial lung disease is a common manifestation of rheumatoid arthritis; however, little is known about factors that influence its prognosis. The aim of the present study was to determine whether or not the usual interstitial pneumonia pattern found on high-resolution computed tomography (HRCT) is of prognostic significance in rheumatoid arthritis-associated interstitial lung disease (RA-ILD).
   Patients with RA-ILD were identified retrospectively (n=82). The relationship of a definite usual interstitial pneumonia pattern on HRCT to survival was determined and compared to that in a cohort of patients with radiologically diagnosed idiopathic pulmonary fibrosis (n=51).
   A definite usual interstitial pneumonia pattern was seen in 20 (24%) out of 82 patients with RA-ILD. These patients showed worse survival than those without this pattern (median survival 3.2 versus 6.6 yrs), and a similar survival to those with idiopathic pulmonary fibrosis. On multivariate analysis, a definite usual interstitial pneumonia pattern on HRCT was associated with worse survival (hazard ratio of 2.3). Analysis of specific HRCT features demonstrated that traction bronchiectasis and honeycomb fibrosis were associated with worse survival (hazard ratio of 2.6 and 2.1, respectively). Female sex (hazard ratio of 0.30) and a higher baseline diffusing capacity of the lung for carbon monoxide (hazard ratio of 0.96) were associated with better survival.
   A definite usual interstitial pneumonia pattern on HRCT has important prognostic implications in RA-ILD.
C1 [Kim, E. J.; Lee, J. S.; King, T. E., Jr.; Collard, H. R.] Univ Calif San Francisco, Dept Med, San Francisco, CA USA.
   [Elicker, B. M.; Webb, W. R.; Van Uden, J. H.] Univ Calif San Francisco, Dept Radiol, San Francisco, CA 94143 USA.
   [Maldonado, F.; Ryu, J. H.] Mayo Clin, Dept Med, Div Pulm & Crit Care Med, Rochester, MN USA.
C3 University of California System; University of California San Francisco;
   University of California System; University of California San Francisco;
   Mayo Clinic
RP Kim, EJ (通讯作者)，505 Parnassus Ave,Campus Box 0111, San Francisco, CA 94143 USA.
EM ekim@ucsf.edu
RI Lee, Joyce/ABC-9834-2021
OI Lee, Joyce/0000-0002-5758-8365; Ryu, Jay/0000-0002-9576-2272
FU National Heart, Lung, and Blood Institute (Bethesda, MD, USA) [HL086516]
FX This study was funded by National Heart, Lung, and Blood Institute
   (Bethesda, MD, USA) grant number HL086516.
CR Akira M, 1999, J COMPUT ASSIST TOMO, V23, P941, DOI 10.1097/00004728-199911000-00021
   [Anonymous], 2002, AM J RESP CRIT CARE, V165, P277
   ARNETT FC, 1987, ARTHRITIS RHEUM, V31, P315
   Best AC, 2008, RADIOLOGY, V246, P935, DOI 10.1148/radiol.2463062200
   Biederer J, 2004, EUR RADIOL, V14, P272, DOI 10.1007/s00330-003-2026-1
   Bilgici A, 2005, RHEUMATOL INT, V25, P429, DOI 10.1007/s00296-004-0472-y
   Bjoraker JA, 1998, AM J RESP CRIT CARE, V157, P199, DOI 10.1164/ajrccm.157.1.9704130
   Bouros D, 2002, AM J RESP CRIT CARE, V165, P1581, DOI 10.1164/rccm.2106012
   Cottin V, 2003, EUR RESPIR J, V22, P245, DOI 10.1183/09031936.03.00026703
   Dawson JK, 2001, THORAX, V56, P622, DOI 10.1136/thorax.56.8.622
   Douglas WW, 2001, AM J RESP CRIT CARE, V164, P1182, DOI 10.1164/ajrccm.164.7.2103110
   Flaherty KR, 2003, THORAX, V58, P143, DOI 10.1136/thorax.58.2.143
   Fujita J, 2001, ANN RHEUM DIS, V60, P281, DOI 10.1136/ard.60.3.281
   Gabbay E, 1997, AM J RESP CRIT CARE, V156, P528, DOI 10.1164/ajrccm.156.2.9609016
   Gochuico BR, 2008, ARCH INTERN MED, V168, P159, DOI 10.1001/archinternmed.2007.59
   Hagiwara K, 2007, J RHEUMATOL, V34, P1151
   HAKALA M, 1990, CLIN RHEUMATOL, V9, P452, DOI 10.1007/BF02030506
   Huh JW, 2007, RESP MED, V101, P1761, DOI 10.1016/j.rmed.2007.02.017
   Hunninghake GW, 2001, AM J RESP CRIT CARE, V164, P193, DOI 10.1164/ajrccm.164.2.2101090
   Ito I, 2005, AM J RESP CRIT CARE, V171, P632, DOI 10.1164/rccm.200403-417OC
   Kinder BW, 2007, AM J RESP CRIT CARE, V176, P691, DOI 10.1164/rccm.200702-220OC
   Lee HK, 2005, CHEST, V127, P2019, DOI 10.1378/chest.127.6.2019
   Ostor AJK, 2004, BRIT MED J, V329, P1266, DOI 10.1136/bmj.329.7477.1266
   Parambil JG, 2006, CHEST, V130, P1489, DOI 10.1378/chest.130.5.1489
   Park JH, 2007, AM J RESP CRIT CARE, V175, P705, DOI 10.1164/rccm.200607-912OC
   Raghu G, 1999, CHEST, V116, P1168, DOI 10.1378/chest.116.5.1168
   Sumikawa H, 2008, AM J RESP CRIT CARE, V177, P433, DOI 10.1164/rccm.200611-1696OC
   Tanaka N, 2004, RADIOLOGY, V232, P81, DOI 10.1148/radiol.2321030174
   Tansey D, 2004, HISTOPATHOLOGY, V44, P585, DOI 10.1111/j.1365-2559.2004.01896.x
   Travis WD, 2008, AM J RESP CRIT CARE, V177, P1338, DOI 10.1164/rccm.200611-1685OC
   Villeneuve E, 2006, J RHEUMATOL, V33, P1189
   Wolfe F, 2007, SCAND J RHEUMATOL, V36, P172, DOI 10.1080/03009740601153774
   Yoshinouchi T, 2005, RHEUMATOL INT, V26, P121, DOI 10.1007/s00296-004-0527-0
   Young A, 2007, RHEUMATOLOGY, V46, P350, DOI 10.1093/rheumatology/kel253
   YOUSEM SA, 1985, AM REV RESPIR DIS, V131, P770
NR 35
TC 351
Z9 367
U1 0
U2 5
PU EUROPEAN RESPIRATORY SOC JOURNALS LTD
PI SHEFFIELD
PA 442 GLOSSOP RD, SHEFFIELD S10 2PX, ENGLAND
SN 0903-1936
J9 EUR RESPIR J
JI Eur. Resp. J.
PD JUN
PY 2010
VL 35
IS 6
BP 1322
EP 1328
DI 10.1183/09031936.00092309
PG 7
WC Respiratory System
WE Science Citation Index Expanded (SCI-EXPANDED)
SC Respiratory System
GA 603FL
UT WOS:000278194000020
PM 19996193
OA Bronze
DA 2023-03-31
ER

PT J
AU Chang, HK
   Lee, DH
AF Chang, HK
   Lee, DH
TI Successful combination therapy of cyclosporine and methotrexate for
   refractory polymyositis with anti-Jo-1 antibody: A case report
SO JOURNAL OF KOREAN MEDICAL SCIENCE
LA English
DT Article
DE polymyositis; anti-Jo 1 antibody; cyclosponne; methotrexate
ID SEVERE RHEUMATOID-ARTHRITIS; INTERSTITIAL PNEUMONITIS; DERMATOMYOSITIS;
   DISEASE; MYOSITIS; JO-1
AB Although corticosteroids have been the initial agent for the treatment of inflammatory myopathies (IM), immunosuppressive agents such as azathioprine, methotrexate, cyclophosphamide, or cyclosporine are commonly required to control the disease except mild cases. On the other hand, the efficacy of combination therapy of cyclosporine and methotrexate in severe rheumatoid arthritis has been proven without serious side effects. However, in treatment-resistant myositis, the experience of such a therapy is very limited, and has not been described in refractory polymyositis with anti-Jo-1 antibody. Here, we report a young female patient with recalcitrant polymyositis and anti-Jo-1 antibody who was successfully treated with the combination therapy of cyclosporine and methotrexate. At first, the myositis did not respond to several agents, such as corticosteroid, monthly pulse cyclophosphamide, azathioprine, or cyclosporine. Methotrexate was initially avoided as treatment regimen because of its potential pulmonary toxicity in the case with preexisting lung disease.
C1 Dankook Univ, Coll Med, Dept Internal Med, Cheonan, South Korea.
   Univ Ulsan, Asan Kangnung Hosp, Dept Diagnost Radiol, Kangnung, South Korea.
C3 Dankook University; University of Ulsan
RP Chang, HK (通讯作者)，Dankook Univ Hosp, Coll Med, Dept Internal Med, Div Rheumatol, 16-5 Anseo Dong, Cheonan 330715, South Korea.
CR HOCHBERG MC, 1984, J RHEUMATOL, V11, P663
   JOFFE MM, 1993, AM J MED, V94, P379, DOI 10.1016/0002-9343(93)90148-I
   LOVE LA, 1991, MEDICINE, V70, P360, DOI 10.1097/00005792-199111000-00002
   Maeda K, 1997, SCAND J RHEUMATOL, V26, P24, DOI 10.3109/03009749709065660
   Mitsunaka H, 2000, SCAND J RHEUMATOL, V29, P192
   Nawata Y, 1999, J RHEUMATOL, V26, P1527
   Oddis CV, 2000, CURR OPIN RHEUMATOL, V12, P492, DOI 10.1097/00002281-200011000-00003
   Reiff A, 1997, J RHEUMATOL, V24, P2436
   Schnabel A, 1998, ARTHRITIS RHEUM-US, V41, P1215, DOI 10.1002/1529-0131(199807)41:7<1215::AID-ART11>3.0.CO;2-Y
   Stein CM, 1997, ARTHRITIS RHEUM, V40, P1843, DOI 10.1002/art.1780401018
   TARGOFF IN, 1994, RHEUM DIS CLIN N AM, V20, P857
   Tellus MM, 1995, BRIT J RHEUMATOL, V34, P1187
   TUGWELL P, 1995, NEW ENGL J MED, V333, P137, DOI 10.1056/NEJM199507203330301
   Villalba L, 1998, ARTHRITIS RHEUM-US, V41, P392, DOI 10.1002/1529-0131(199803)41:3<392::AID-ART3>3.3.CO;2-O
NR 14
TC 8
Z9 8
U1 0
U2 0
PU KOREAN ACAD MEDICAL SCIENCES
PI SEOUL
PA 302 75 DONG DU ICHON, DONG YONGSAN KU, SEOUL 140 031, SOUTH KOREA
SN 1011-8934
J9 J KOREAN MED SCI
JI J. Korean Med. Sci.
PD FEB
PY 2003
VL 18
IS 1
BP 131
EP 134
DI 10.3346/jkms.2003.18.1.131
PG 4
WC Medicine, General & Internal
WE Science Citation Index Expanded (SCI-EXPANDED)
SC General & Internal Medicine
GA 651WX
UT WOS:000181346100027
PM 12589104
OA Green Accepted, Green Published
DA 2023-03-31
ER

PT J
AU Wang, J
   Guo, G
   Chen, G
   Wu, B
   Lu, L
   Bao, L
AF Wang, J.
   Guo, G.
   Chen, G.
   Wu, B.
   Lu, L.
   Bao, L.
TI Meta-analysis of the association of dermatomyositis and polymyositis
   with cancer
SO BRITISH JOURNAL OF DERMATOLOGY
LA English
DT Article
ID CLINICALLY AMYOPATHIC DERMATOMYOSITIS; INTERSTITIAL LUNG-DISEASE; ADULT
   DERMATOMYOSITIS; PREDICTIVE SIGNS; INFLAMMATORY MYOPATHY; RETROSPECTIVE
   COHORT; RIG-I; MALIGNANCY; ANTIBODIES; AUTOANTIBODY
AB BackgroundAlthough some features of dermatomyositis (DM) and polymyositis (PM) have been reported as possible prognostic indicators for cancer development, previous studies were small in size and were unable to establish a definitive relationship between neoplasms and DM and PM.
   ObjectivesTo evaluate risk factors for developing malignancies in patients with DM and PM.
   MethodsMeta-analysis of the studies reported in the literature was performed to unveil risk factors for developing cancer among patients with DM and PM. The included studies were either cohort or retrospective case-control studies with information on cancer status. Risk for malignancy was determined as the odds ratio (OR) or weighted mean difference (WMD) with a 95% confidence interval (CI), determined by fixed and random effects models. Stata 10.0 software was used to identify possible publication bias.
   ResultsTwenty studies with 380 patients and 1575 controls were included in the analysis. The factors that may increase the risk of cancer in patients with DM and PM were older age (WMD 11<bold>41</bold>, 95% CI 9<bold>84</bold>-12<bold>98</bold>), male sex (OR 1<bold>92</bold>, 95% CI 1<bold>49</bold>-2<bold>48</bold>), cutaneous necrosis (OR 5<bold>52</bold>, 95% CI 3<bold>49</bold>-8<bold>74</bold>) and dysphagia (OR 2<bold>41</bold>, 95% CI 1<bold>50</bold>-3<bold>86</bold>), whereas those that may provide protection against cancer included arthritis (OR 0<bold>38</bold>, 95% CI 0<bold>24</bold>-0<bold>61</bold>) and interstitial lung disease (OR 0<bold>32</bold>, 95% CI 0<bold>20</bold>-0<bold>51</bold>).
   ConclusionsOur data suggest that age, sex, cutaneous necrosis, dysphagia, arthritis and lung complications may influence susceptibility to cancer in patients with DM and PM.
C1 [Wang, J.; Guo, G.] Shanghai Jiao Tong Univ, Shanghai Childrens Hosp, Shanghai 200030, Peoples R China.
   [Chen, G.] Univ Erlangen Nurnberg, Dept Internal Med 3, D-91054 Erlangen, Germany.
   [Wu, B.; Lu, L.] Shanghai Jiao Tong Univ, Sch Med, Shanghai Renji Hosp, Shanghai 200030, Peoples R China.
   [Bao, L.] Cincinnati Childrens Hosp Med Ctr, Cincinnati, OH 45229 USA.
   [Bao, L.] Univ Cincinnati, Coll Med, Cincinnati, OH USA.
C3 Shanghai Jiao Tong University; University of Erlangen Nuremberg;
   Shanghai Jiao Tong University; Cincinnati Children's Hospital Medical
   Center; University System of Ohio; University of Cincinnati
RP Guo, G (通讯作者)，Shanghai Jiao Tong Univ, Shanghai Childrens Hosp, Shanghai 200030, Peoples R China.
EM chenguoguimei@126.com; liming.bao@cchmc.org
RI Chen, Guang-liang/ABF-4641-2020
OI Chen, Guang-liang/0000-0002-3231-3576
CR AIRIO A, 1995, J RHEUMATOL, V22, P1300
   Amerio P, 2002, EUR J DERMATOL, V12, P165
   Andras C, 2008, J RHEUMATOL, V35, P438
   Antiochos BB, 2009, J RHEUMATOL, V36, P2704, DOI 10.3899/jrheum.090549
   Azuma K, 2011, MOD RHEUMATOL, V21, P178, DOI 10.1007/s10165-010-0362-y
   Barral PM, 2009, PHARMACOL THERAPEUT, V124, P219, DOI 10.1016/j.pharmthera.2009.06.012
   BASSETSEGUIN N, 1990, ARCH DERMATOL, V126, P633, DOI 10.1001/archderm.126.5.633
   BOHAN A, 1975, NEW ENGL J MED, V292, P403, DOI 10.1056/NEJM197502202920807
   BOHAN A, 1975, NEW ENGL J MED, V292, P344, DOI 10.1056/NEJM197502132920706
   BONNETBLANC JM, 1990, DERMATOLOGICA, V180, P212, DOI 10.1159/000248032
   Buchbinder R, 2001, ANN INTERN MED, V134, P1087, DOI 10.7326/0003-4819-134-12-200106190-00008
   Burnouf M, 2003, ANN DERMATOL VENER, V130, P313
   Chen Y, 2008, CHIN J CLIN, V2, P645
   DUNCAN AG, 1991, ACTA DERM-VENEREOL, V71, P312
   Fardet L, 2009, MEDICINE, V88, P91, DOI 10.1097/MD.0b013e31819da352
   Fiorentino D, 2011, J AM ACAD DERMATOL, V65, P25, DOI 10.1016/j.jaad.2010.09.016
   Gallais V, 1996, ANN DERMATOL VENER, V123, P722
   Gherardi Romain K, 2011, Presse Med, V40, pe209, DOI 10.1016/j.lpm.2010.12.013
   HIDANO A, 1992, Journal of Dermatology (Tokyo), V19, P153
   Hill CL, 2001, LANCET, V357, P96, DOI 10.1016/S0140-6736(00)03540-6
   Hunger RE, 2001, DERMATOLOGY, V202, P123, DOI 10.1159/000051611
   Lian L, 2005, J CLIN INTERN MED, V22, P16
   Nakashima R, 2010, RHEUMATOLOGY, V49, P433, DOI 10.1093/rheumatology/kep375
   Naschitz JE, 1999, SEMIN ARTHRITIS RHEU, V29, P43, DOI 10.1016/S0049-0172(99)80037-7
   NISHIKAI M, 1990, ANN RHEUM DIS, V49, P422, DOI 10.1136/ard.49.6.422-c
   Ponyi A, 2005, ANN NY ACAD SCI, V1051, P64, DOI 10.1196/annals.1361.047
   Prohic A, 2009, J EUR ACAD DERMATOL, V23, P591, DOI 10.1111/j.1468-3083.2008.02971.x
   ROSE C, 1994, REV MED INTERNE, V15, P19, DOI 10.1016/S0248-8663(05)82125-3
   Sato S, 2005, ARTHRITIS RHEUM-US, V52, P1571, DOI 10.1002/art.21023
   Sato S, 2009, ARTHRITIS RHEUM-US, V60, P2193, DOI 10.1002/art.24621
   SIGURGEIRSSON B, 1992, NEW ENGL J MED, V326, P363, DOI 10.1056/NEJM199202063260602
   So MW, 2011, J RHEUMATOL, V38, P2432, DOI 10.3899/jrheum.110320
   Sparsa A, 2002, ARCH DERMATOL, V138, P885, DOI 10.1001/archderm.138.7.885
   Tang FL, 2000, CHIN J RHEUMATOL, V4, P75
   Targoff IN, 2006, ARTHRITIS RHEUM, V54, P3682, DOI 10.1002/art.22164
   Trallero-Araguas E, 2012, ARTHRITIS RHEUM-US, V64, P523, DOI 10.1002/art.33379
   Wells GA., NEWCASTLE OTTAWA SCA
   Whitmore SE, 1997, GYNECOL ONCOL, V65, P241, DOI 10.1006/gyno.1997.4666
   Wu XN., 2010, THESIS SUN YAT SEN U
   Yoshifuji H, 2006, AUTOIMMUNITY, V39, P233, DOI 10.1080/08916930600622884
   Yu XH, 2004, CHIN J DERM VENEREOL, V18, P544
   Zampieri S, 2010, AUTOIMMUN REV, V9, P449, DOI 10.1016/j.autrev.2009.12.005
   [周娅妮 Zhou Yani], 2012, [临床皮肤科杂志, Journal of Clinical Dermatology], V41, P133
   Zou Y, 2009, J PRACT DERMATOL, V2, P9
NR 44
TC 63
Z9 72
U1 0
U2 10
PU WILEY-BLACKWELL
PI HOBOKEN
PA 111 RIVER ST, HOBOKEN 07030-5774, NJ USA
SN 0007-0963
EI 1365-2133
J9 BRIT J DERMATOL
JI Br. J. Dermatol.
PD OCT
PY 2013
VL 169
IS 4
BP 838
EP 847
DI 10.1111/bjd.12564
PG 10
WC Dermatology
WE Science Citation Index Expanded (SCI-EXPANDED)
SC Dermatology
GA 233EX
UT WOS:000325550200013
PM 23909921
DA 2023-03-31
ER

PT J
AU Chen, MY
   Zhao, Q
   Diao, LC
   Xue, K
   Ruan, YP
   Xue, F
   Li, J
   Shi, RF
   Pan, M
   Zheng, J
   Cao, H
AF Chen, Mengya
   Zhao, Qian
   Diao, Licheng
   Xue, Ke
   Ruan, Yeping
   Xue, Feng
   Li, Jian
   Shi, Ruofei
   Pan, Meng
   Zheng, Jie
   Cao, Hua
TI Distribution of anti-melanoma differentiation associated gene 5 (MDA5)
   IgG subclasses in MDA5(+) dermatomyositis
SO RHEUMATOLOGY
LA English
DT Article
DE anti-MDA5 antibody; dermatomyositis; IgG1; interstitial lung disease
ID INTERSTITIAL LUNG-DISEASE; AMYOPATHIC DERMATOMYOSITIS; MACROPHAGE
   ACTIVATION; ANTI-MDA5 ANTIBODY; JAPANESE PATIENTS; B-CELLS;
   AUTOANTIBODIES; COMPLICATION; POLYMYOSITIS; AUTOANTIGEN
AB Objectives The anti-melanoma differentiation-associated gene 5 (MDA5) antibody is the main predictor of interstitial lung disease (ILD) in DM and clinically amyopathic DM (CADM). Nevertheless, a subset of MDA5(+) patients have a favourable prognosis. We aimed to determine the possibility of using anti-MDA5 antibody isotypes and IgG subclasses for evaluating ILD risk. Methods The isotypes (IgG, IgA and IgM) of anti-MDA5 were detected in serum samples of 36 anti-MDA5(+) patients with DM/CADM using ELISA. IgG subclasses of anti-MDA5 antibodies were further investigated. Laboratory findings and cumulative survival were analysed based on the isotypes of anti-MDA5 and subclasses of anti-MDA5 IgG. Results Among the MDA5(+) patients with DM/CADM, the positive rates of anti-MDA5 IgG, IgA and IgM were 100, 97 and 6%, respectively. The positive rates of anti-MDA5 IgG1, IgG2, IgG3 and IgG4 were 72, 25, 0 and 28%, respectively. The incidence of acute interstitial pneumonia, mortality rate and serum ferritin were significantly higher in anti-MDA5 IgG1(+) patients than in anti-MDA5 IgG1(-) patients with DM/CADM (P = 0.0027, 0.015, 0.0011, respectively). The sensitivity and specificity of anti-MDA5 IgG1 for predicting mortality were 100 and 41.7%, respectively. A combination of anti-MDA5 IgG1 and IgG4 for predicting mortality yielded better specificity (87.5%). Conclusion IgA and IgG are the primary anti-MDA5 antibody isotypes. Anti-MDA5 IgG1 is the primary component of MDA5 IgG subclasses and anti-MDA5 IgG1 and IgG4 might serve as useful biomarkers for predicting mortality in DM-ILD.
C1 [Chen, Mengya; Zhao, Qian; Diao, Licheng; Xue, Ke; Ruan, Yeping; Xue, Feng; Shi, Ruofei; Pan, Meng; Zheng, Jie; Cao, Hua] Shanghai Jiao Tong Univ, Sch Med, Rui Jin Hosp, Dept Dermatol, Shanghai 200025, Peoples R China.
   [Li, Jian] Shanghai Jiao Tong Univ, Sch Med, Rui Jin Hosp, Dept Clin,Res Ctr, Shanghai 200025, Peoples R China.
C3 Shanghai Jiao Tong University; Shanghai Jiao Tong University
RP Cao, H (通讯作者)，Shanghai Jiao Tong Univ, Sch Med, Rui Jin Hosp, Dept Dermatol, Shanghai 200025, Peoples R China.
EM drcaohua@126.com
OI Chen, Mengya/0000-0002-0611-7547; ZHAO, QIAN/0000-0002-2277-6243
FU National Natural Science Foundation of China [81573037, 81872523];
   Science and Technology Commission of Shanghai Municipality
   [134119a6100]; National Key Clinical Specialty [2012649]; Shanghai
   Municipal Education Commission-Gaofeng Clinical Medicine Grant Support
   [20172009]; Clinical Research Plan of SHDC [16CR3084B]; Shanghai 'Rising
   Stars of Medical Talent' Youth Development Program Outstanding Youth
   Medical Talents
FX This work was supported by grants from the National Natural Science
   Foundation of China (81573037 and 81872523), the Science and Technology
   Commission of Shanghai Municipality (134119a6100), the National Key
   Clinical Specialty (2012649), Shanghai Municipal Education
   Commission-Gaofeng Clinical Medicine Grant Support (20172009), Clinical
   Research Plan of SHDC (16CR3084B) and Shanghai `Rising Stars of Medical
   Talent' Youth Development Program Outstanding Youth Medical Talents
   2019.
CR Aalberse RC, 2009, CLIN EXP ALLERGY, V39, P469, DOI 10.1111/j.1365-2222.2009.03207.x
   Amer Thoracic Soc, 2000, AM J RESP CRIT CARE, V161, P646
   Aussy A, 2019, ARTHRITIS RHEUMATOL, V71, P1360, DOI 10.1002/art.40895
   Avery DT, 2008, J IMMUNOL, V181, P1767, DOI 10.4049/jimmunol.181.3.1767
   Betteridge Z, 2016, J INTERN MED, V280, P8, DOI 10.1111/joim.12451
   BOHAN A, 1975, NEW ENGL J MED, V292, P344, DOI 10.1056/NEJM197502132920706
   Cao H, 2016, J RHEUMATOL, V43, P1735, DOI 10.3899/jrheum.160024
   Cao H, 2012, ARTHRIT CARE RES, V64, P1602, DOI 10.1002/acr.21728
   Chen F, 2012, RHEUMATOL INT, V32, P3909, DOI 10.1007/s00296-011-2323-y
   Chen M, 2018, BRIT J DERMATOL, V179, P1334, DOI 10.1111/bjd.17079
   Chen ZY, 2017, J RHEUMATOL, V44, P1389, DOI 10.3899/jrheum.170165
   Concha JSS, 2019, BRIT J DERMATOL, V180, P1001, DOI 10.1111/bjd.17536
   den Hartog G, 2018, EUR J IMMUNOL, V48, P283, DOI 10.1002/eji.201646861
   Eriksson P, 2004, CLIN EXP IMMUNOL, V137, P617, DOI 10.1111/j.1365-2249.2004.02562.x
   EUWER RL, 1993, J INVEST DERMATOL, V100, pS124, DOI 10.1038/jid.1993.35
   Futei Y, 2001, J DERMATOL SCI, V26, P55, DOI 10.1016/S0923-1811(00)00158-4
   Gono T, 2011, MOD RHEUMATOL, V21, P223, DOI 10.1007/s10165-010-0371-x
   Gono T, 2012, RHEUMATOLOGY, V51, P1563, DOI 10.1093/rheumatology/kes102
   Gono T, 2012, RHEUMATOLOGY, V51, P1336, DOI 10.1093/rheumatology/kes012
   Gono T, 2010, RHEUMATOLOGY, V49, P1713, DOI 10.1093/rheumatology/keq149
   Hertl M, 2000, INT ARCH ALLERGY IMM, V122, P91, DOI 10.1159/000024364
   Hoshino K, 2010, RHEUMATOLOGY, V49, P1726, DOI 10.1093/rheumatology/keq153
   Kato H, 2006, NATURE, V441, P101, DOI 10.1038/nature04734
   Kawasumi H, 2018, J RHEUMATOL, V45, P947, DOI 10.3899/jrheum.170997
   Kawasumi H, 2014, BIOMED RES INT, V2014, DOI 10.1155/2014/815245
   Kim Dong Soon, 2006, Proc Am Thorac Soc, V3, P285, DOI 10.1513/pats.200601-005TK
   Kobayashi N, 2015, J RHEUMATOL, V42, P2412, DOI 10.3899/jrheum.140977
   Kochi Y, 2018, ANN RHEUM DIS, V77, P602, DOI 10.1136/annrheumdis-2017-212149
   Koga T, 2012, RHEUMATOLOGY, V51, P1278, DOI 10.1093/rheumatology/ker518
   Koneczny I, 2018, FRONT IMMUNOL, V9, DOI 10.3389/fimmu.2018.00097
   Lo AS, 2016, PLOS ONE, V11, DOI 10.1371/journal.pone.0156800
   Long K, 2019, CLIN CHEST MED, V40, P561, DOI 10.1016/j.ccm.2019.05.004
   Matsuda S, 2020, RHEUMATOLOGY, V59, P310, DOI 10.1093/rheumatology/kez301
   Matsushita T, 2019, J DERMATOL, V46, P1190, DOI 10.1111/1346-8138.15117
   Moghadam-Kia S, 2018, CURR RHEUMATOL REP, V20, DOI 10.1007/s11926-018-0798-1
   Motegi S, 2019, EUR J DERMATOL, V29, P511, DOI 10.1684/ejd.2019.3634
   Nakashima R, 2010, RHEUMATOLOGY, V49, P433, DOI 10.1093/rheumatology/kep375
   ROCK B, 1989, NEW ENGL J MED, V320, P1463, DOI 10.1056/NEJM198906013202206
   Sato S, 2005, ARTHRITIS RHEUM-US, V52, P1571, DOI 10.1002/art.21023
   Sato S, 2009, ARTHRITIS RHEUM-US, V60, P2193, DOI 10.1002/art.24621
   Schulert GS, 2015, ANNU REV MED, V66, P145, DOI 10.1146/annurev-med-061813-012806
   Sprokholt JK, 2017, J IMMUNOL, V198, P4764, DOI 10.4049/jimmunol.1602121
   Stavnezer J, 2008, ANNU REV IMMUNOL, V26, P261, DOI 10.1146/annurev.immunol.26.021607.090248
   Thompson C, 2018, BRIT J DERMATOL, V179, P1256, DOI 10.1111/bjd.15607
   Valenzuela NM, 2018, TRANSPLANTATION, V102, pS7, DOI 10.1097/TP.0000000000001816
   van Zelm MC, 2014, IMMUNOL CELL BIOL, V92, P645, DOI 10.1038/icb.2014.48
   Vidarsson G, 2014, FRONT IMMUNOL, V5, DOI 10.3389/fimmu.2014.00520
   Witte T, 1998, RHEUMATOL INT, V18, P63, DOI 10.1007/s002960050059
   Woof JM, 2005, IMMUNOL REV, V206, P64, DOI 10.1111/j.0105-2896.2005.00290.x
NR 49
TC 6
Z9 7
U1 3
U2 8
PU OXFORD UNIV PRESS
PI OXFORD
PA GREAT CLARENDON ST, OXFORD OX2 6DP, ENGLAND
SN 1462-0324
EI 1462-0332
J9 RHEUMATOLOGY
JI RHEUMATOLOGY
PD JAN
PY 2022
VL 61
IS 1
BP 430
EP 439
DI 10.1093/rheumatology/keab268
PG 10
WC Rheumatology
WE Science Citation Index Expanded (SCI-EXPANDED)
SC Rheumatology
GA ZD0MO
UT WOS:000757902800062
PM 33742662
DA 2023-03-31
ER

PT J
AU Jokerst, C
   Purdy, H
   Bhalla, S
AF Jokerst, Clinton
   Purdy, Hilary
   Bhalla, Sanjeev
TI An Overview of Collagen Vascular Disease- Associated Interstitial Lung
   Disease
SO SEMINARS IN ROENTGENOLOGY
LA English
DT Article
ID SYSTEMIC-LUPUS-ERYTHEMATOSUS; CONNECTIVE-TISSUE DISEASE; HIGH-RESOLUTION
   CT; RHEUMATOID-ARTHRITIS; CLINICAL-FEATURES; PULMONARY-FIBROSIS;
   HISTOPATHOLOGIC PATTERN; ANKYLOSING-SPONDYLITIS; POLYMYOSITIS; PNEUMONIA
C1 [Jokerst, Clinton] Univ Arizona, Med Ctr, Dept Med Imaging, Tucson, AZ 85721 USA.
   [Purdy, Hilary; Bhalla, Sanjeev] Mallinckrodt Inst Radiol, St Louis, MO USA.
C3 University of Arizona; Washington University (WUSTL)
RP Jokerst, C (通讯作者)，Univ Arizona, Med Ctr, Dept Med Imaging, Tucson, AZ 85721 USA.
EM CJokerst@radiology.arizona.edu
CR American Thoracic Society, 2002, AM J RESP CRIT CARE, V165, P277, DOI [DOI 10.1164/AJRCCM.165.2.ATS01, 10.1164/ajrccm.165.2.ats01]
   Arakawa H, 2003, CHEST, V123, P1096, DOI 10.1378/chest.123.4.1096
   Bernatsky S, 2006, ARTHRITIS RHEUM-US, V54, P2550, DOI 10.1002/art.21955
   BLACK CM, 1993, J INTERN MED, V234, P115, DOI 10.1111/j.1365-2796.1993.tb00719.x
   Bodolay E, 2005, RHEUMATOLOGY, V44, P656, DOI 10.1093/rheumatology/keh575
   Bongartz T, 2010, ARTHRITIS RHEUM-US, V62, P1583, DOI 10.1002/art.27405
   Bouros D, 2002, AM J RESP CRIT CARE, V165, P1581, DOI 10.1164/rccm.2106012
   BOUSHEA DK, 1989, SEMIN ARTHRITIS RHEU, V18, P277, DOI 10.1016/0049-0172(89)90049-8
   Cain HC, 1998, CLIN CHEST MED, V19, P687, DOI 10.1016/S0272-5231(05)70110-6
   Capobianco J, 2012, RADIOGRAPHICS, V32, P33, DOI 10.1148/rg.321105058
   Cojocaru Manole, 2010, Maedica (Bucur), V5, P286
   Dalakas MC, 2003, LANCET, V362, P971, DOI 10.1016/S0140-6736(03)14368-1
   Desai SR, 1997, J THORAC IMAG, V12, P215, DOI 10.1097/00005382-199707000-00009
   Douglas WW, 2001, AM J RESP CRIT CARE, V164, P1182, DOI 10.1164/ajrccm.164.7.2103110
   Enomoto Y, 2013, PLOS ONE, V8, DOI 10.1371/journal.pone.0073774
   Fathi M, 2004, ANN RHEUM DIS, V63, P297, DOI 10.1136/ard.2003.006122
   Fenlon HM, 1996, AM J ROENTGENOL, V166, P301, DOI 10.2214/ajr.166.2.8553934
   Fischer A, 2008, CHEST, V134, P601, DOI 10.1378/chest.08-0053
   Fischer A, 2010, CHEST, V138, P251, DOI 10.1378/chest.10-0194
   Fischer A, 2009, RESP MED, V103, P1719, DOI 10.1016/j.rmed.2009.05.001
   Franquet T, 2001, RADIOL CLIN N AM, V39, P1171, DOI 10.1016/S0033-8389(05)70337-7
   Gabriel SE, 2001, RHEUM DIS CLIN N AM, V27, P269, DOI 10.1016/S0889-857X(05)70201-5
   GOOD JT, 1983, CHEST, V84, P714, DOI 10.1378/chest.84.6.714
   HAUPT HM, 1981, AM J MED, V71, P791, DOI 10.1016/0002-9343(81)90366-1
   Hoeper MM, 2002, EUR RESPIR J, V19, P571, DOI 10.1183/09031936.02.01512001
   Hwang JH, 2009, J COMPUT ASSIST TOMO, V33, P410, DOI 10.1097/RCT.0b013e318181d551
   Kahler CM, 2006, RHEUMATOLOGY, V45, P11, DOI 10.1093/rheumatology/kel291
   Kanathur N, 2010, CLIN CHEST MED, V31, P547, DOI 10.1016/j.ccm.2010.05.002
   Kang EH, 2005, RHEUMATOLOGY, V44, P1282, DOI 10.1093/rheumatology/keh723
   KASSAN SS, 1978, ANN INTERN MED, V89, P888, DOI 10.7326/0003-4819-89-6-888
   Kim DS, 2002, SARCOIDOSIS VASC DIF, V19, P121
   Kim EA, 2002, RADIOGRAPHICS, V22, pS151, DOI 10.1148/radiographics.22.suppl_1.g02oc04s151
   Kim EJ, 2009, CHEST, V136, P1397, DOI 10.1378/chest.09-0444
   Kim SJ, 2003, AM J ROENTGENOL, V180, P1251, DOI 10.2214/ajr.180.5.1801251
   Lee HK, 2005, CHEST, V127, P2019, DOI 10.1378/chest.127.6.2019
   Lynch DA, 2009, J THORAC IMAG, V24, P299, DOI 10.1097/RTI.0b013e3181c1acec
   MARGUERIE C, 1990, Q J MED, V77, P1019, DOI 10.1093/qjmed/77.1.1019
   Meyer KC, 2010, CLIN CHEST MED, V31, P565, DOI 10.1016/j.ccm.2010.05.006
   Mittoo S, 2009, RESP MED, V103, P1152, DOI 10.1016/j.rmed.2009.02.009
   Parambil JG, 2006, CHEST, V130, P1489, DOI 10.1378/chest.130.5.1489
   Park JH, 2007, AM J RESP CRIT CARE, V175, P705, DOI 10.1164/rccm.200607-912OC
   Prakash UBS, 1998, CLIN CHEST MED, V19, P733, DOI 10.1016/S0272-5231(05)70113-1
   Quadrelli SA, 2009, LUPUS, V18, P1053, DOI 10.1177/0961203309106601
   Rahman A, 2008, NEW ENGL J MED, V358, P929, DOI 10.1056/NEJMra071297
   Sato T, 2006, RHEUMATOL INT, V26, P551, DOI 10.1007/s00296-005-0028-9
   Schwarz MI, 1998, CLIN CHEST MED, V19, P701, DOI 10.1016/S0272-5231(05)70111-8
   SHARP GC, 1972, AM J MED, V52, P148, DOI 10.1016/0002-9343(72)90064-2
   Silva CIS, 2007, J THORAC IMAG, V22, P221, DOI 10.1097/01.rti.0000213588.52343.13
   Silva CIS, 2010, SEMIN ROENTGENOL, V45, P22, DOI 10.1053/j.ro.2009.07.005
   Solomon J, 2011, J BRAS PNEUMOL, V37, P100, DOI 10.1590/S1806-37132011000100015
   Steen VD, 2007, ANN RHEUM DIS, V66, P940, DOI 10.1136/ard.2006.066068
   Tanaka N, 2004, MED RAD DIA IMG, P351
   Tansey D, 2004, HISTOPATHOLOGY, V44, P585, DOI 10.1111/j.1365-2559.2004.01896.x
   TAZELAAR HD, 1990, AM REV RESPIR DIS, V141, P727, DOI 10.1164/ajrccm/141.3.727
   Travis WD, 2013, AM J RESP CRIT CARE, V188, P733, DOI 10.1164/rccm.201308-1483ST
   Walsh SLF, 2013, THORAX, V0, P1
   White B, 2003, RHEUM DIS CLIN N AM, V29, P371, DOI 10.1016/S0889-857X(03)00025-5
   Woodhead F, 2008, CLIN CHEST MED, V29, P149, DOI 10.1016/j.ccm.2007.11.009
NR 58
TC 4
Z9 5
U1 0
U2 8
PU W B SAUNDERS CO-ELSEVIER INC
PI PHILADELPHIA
PA 1600 JOHN F KENNEDY BOULEVARD, STE 1800, PHILADELPHIA, PA 19103-2899 USA
SN 0037-198X
EI 1558-4658
J9 SEMIN ROENTGENOL
JI Semin. Roentgenology
PD JAN
PY 2015
VL 50
IS 1
BP 31
EP 39
DI 10.1053/j.ro.2014.04.006
PG 9
WC Radiology, Nuclear Medicine & Medical Imaging
WE Science Citation Index Expanded (SCI-EXPANDED)
SC Radiology, Nuclear Medicine & Medical Imaging
GA AX1DD
UT WOS:000346687500007
PM 25498401
DA 2023-03-31
ER

PT J
AU Hallowell, RW
   Danoff, SK
AF Hallowell, Robert W.
   Danoff, Sonye K.
TI Interstitial lung disease associated with the idiopathic inflammatory
   myopathies and the antisynthetase syndrome: recent advances
SO CURRENT OPINION IN RHEUMATOLOGY
LA English
DT Review
DE antisynthetase syndrome; idiopathic inflammatory myopathy; interstitial
   lung disease; myositis
ID TRANSFER-RNA-SYNTHETASE; CLINICALLY AMYOPATHIC DERMATOMYOSITIS; GENE 5;
   JAPANESE PATIENTS; RITUXIMAB TREATMENT; POSITIVE PATIENTS; POLYMYOSITIS;
   AUTOANTIBODIES; MANIFESTATIONS; ANTIBODIES
AB Purpose of review
   To highlight recent advances in understanding the clinical spectrum, pathogenesis, and treatment of interstitial lung disease associated with inflammatory myositis and the antisynthetase syndrome.
   Recent findings
   In recent years, serologic tests to identify the less common antisynthetase antibodies and the anti-MDA-5 antibody have become commercially available. As a result, several large, retrospective analyses have illustrated both the pulmonary and non-pulmonary features associated with the antisynthetase syndrome and myositis-related interstitial lung disease. Notably, there is now a better appreciation for the heterogeneity of these syndromes and the prognostic value in accurately identifying the associated autoantibodies. Human cytokine profiling and murine models of muscle inflammation suggest that tRNA synthetases themselves may act to trigger an initial innate immune response, thus offering new insights into the pathophysiology of these diseases. Finally, although randomized clinical trials in patients with myositis-associated interstitial lung disease have not occurred, new observational studies suggest that cyclosporine, tacrolimus, and rituximab may be effective treatment options.
   Summary Recent
   research has provided a better understanding of the phenotype and prognosis that define interstitial lung disease in the setting of myositis and the antisynthetase syndrome. Although several therapeutic agents demonstrate promise, randomized trials are needed in order to establish the best clinical approach in these patients. Furthermore, additional research into the pathophysiology of this disease will be necessary to develop newer, more targeted therapeutics.
C1 [Hallowell, Robert W.] Harvard Univ, Beth Israel Deaconess Med Ctr, Sch Med, Dept Med,Div Pulm Crit Care & Sleep Med, Boston, MA 02215 USA.
   [Danoff, Sonye K.] Johns Hopkins Univ, Sch Med, Div Pulm & Crit Care Med, Dept Med, Baltimore, MD 21205 USA.
C3 Harvard University; Beth Israel Deaconess Medical Center; Harvard
   Medical School; Johns Hopkins University
RP Danoff, SK (通讯作者)，Johns Hopkins Univ, Sch Med, Div Pulm & Crit Care Med, 1830 E Monument St,5th Floor, Baltimore, MD 21205 USA.
EM sdanoff@jhmi.edu
CR Aggarwal R, 2014, ANN RHEUM DIS, V73, P227, DOI 10.1136/annrheumdis-2012-201800
   Basnayake C, 2013, CLIN RHEUMATOL
   Betteridge Z, 2007, RHEUMATOLOGY, V46, P1005, DOI 10.1093/rheumatology/kem045
   Brouwer R, 2001, ANN RHEUM DIS, V60, P116, DOI 10.1136/ard.60.2.116
   Cao H, 2012, ARTHRIT CARE RES, V64, P1602, DOI 10.1002/acr.21728
   Cavagna L, 2013, J RHEUMATOL, V40, P484, DOI 10.3899/jrheum.121026
   Chen F, 2012, RHEUMATOL INT, V32, P3909, DOI 10.1007/s00296-011-2323-y
   Chen IJ, 2009, CLIN RHEUMATOL, V28, P639, DOI 10.1007/s10067-009-1110-6
   Chen ZY, 2013, ARTHRIT CARE RES, V65, P1316, DOI 10.1002/acr.21985
   Chua F, 2012, RHEUMATOLOGY, V51, P1870, DOI 10.1093/rheumatology/kes167
   Dugar M, 2011, INTERN MED J, V41, P674, DOI 10.1111/j.1445-5994.2010.02164.x
   Fathi M, 2004, ANN RHEUM DIS, V63, P297, DOI 10.1136/ard.2003.006122
   Fathi M, 2008, ARTHRIT RHEUM-ARTHR, V59, P677, DOI 10.1002/art.23571
   Fernandez I, 2013, J IMMUNOL, V191, P1865, DOI 10.4049/jimmunol.1203070
   Fiorentino D, 2011, J AM ACAD DERMATOL, V65, P25, DOI 10.1016/j.jaad.2010.09.016
   Fujikawa K, 2009, SCAND J RHEUMATOL, V38, P263, DOI 10.1080/03009740802687455
   Fujisawa T, 2005, J RHEUMATOL, V32, P58
   Fujisawa T, 2014, PLOS ONE, V9, DOI 10.1371/journal.pone.0098824
   Gono T, 2014, RHEUMATOLOGY OXFORD
   Gono T, 2012, ARTHRITIS RHEUM-US, V64, P3736, DOI 10.1002/art.34657
   Gono T, 2012, RHEUMATOLOGY, V51, P1563, DOI 10.1093/rheumatology/kes102
   Gono T, 2010, RHEUMATOLOGY, V49, P1354, DOI 10.1093/rheumatology/keq073
   Hall JC, 2013, ARTHRIT CARE RES, V65, P1307, DOI 10.1002/acr.21992
   Hallowell RW, 2014, SEMIN RESP CRIT CARE, V35, P239, DOI 10.1055/s-0034-1371528
   Hamaguchi Y, 2013, PLOS ONE, V8, DOI 10.1371/journal.pone.0060442
   Hayashi S, 2008, J RHEUMATOL, V35, P260
   Hervier B, 2013, EUR RESPIR J, V42, P1271, DOI 10.1183/09031936.00156312
   Hervier B, 2013, CURR RHEUMATOL REP, V15, DOI 10.1007/s11926-013-0349-8
   Hervier B, 2010, RHEUMATOLOGY, V49, P972, DOI 10.1093/rheumatology/kep455
   Hirakata M, 1999, J IMMUNOL, V162, P2315
   Hoshino K, 2010, RHEUMATOLOGY, V49, P1726, DOI 10.1093/rheumatology/keq153
   Howard OMZ, 2002, J EXP MED, V196, P781, DOI 10.1084/jem.20020186
   Huh JW, 2007, RESP MED, V101, P1761, DOI 10.1016/j.rmed.2007.02.017
   Ikeda N, 2011, J DERMATOL, V38, P973, DOI 10.1111/j.1346-8138.2011.01262.x
   Ji SY, 2010, CHINESE MED J-PEKING, V123, P517, DOI 10.3760/cma.j.issn.0366-6999.2010.05.002
   Kalluri M, 2009, CHEST, V135, P1550, DOI 10.1378/chest.08-2233
   Kang EH, 2010, BMC MUSCULOSKEL DIS, V11, DOI 10.1186/1471-2474-11-223
   Koga T, 2012, RHEUMATOLOGY, V51, P1278, DOI 10.1093/rheumatology/ker518
   Koreeda Y, 2010, INTERNAL MED, V49, P361, DOI 10.2169/internalmedicine.49.2889
   Kunimasa K, 2012, INTERNAL MED, V51, P3405, DOI 10.2169/internalmedicine.51.7452
   Kurita T, 2014, RHEUMATOLOGY OXFORD
   Labirua-Iturburu A, 2012, MEDICINE, V91, P206, DOI 10.1097/MD.0b013e318260977c
   Lee CS, 2002, CLIN RHEUMATOL, V21, P391, DOI 10.1007/s100670200104
   Lega JC, 2014, AUTOIMMUN REV
   Mahler EAM, 2011, RHEUMATOLOGY, V50, P2206, DOI 10.1093/rheumatology/ker088
   Marie I, 2013, EUR J INTERN MED, V24, P474, DOI 10.1016/j.ejim.2013.01.002
   Marie I, 2012, AUTOIMMUN REV, V11, P739, DOI 10.1016/j.autrev.2012.01.006
   Marie I, 2011, ARTHRITIS RHEUM-US, V63, P3439, DOI 10.1002/art.30513
   Muro Y, 2012, RHEUMATOLOGY, V51, P800, DOI 10.1093/rheumatology/ker408
   Oddis CV, 2013, ARTHRITIS RHEUM-US, V65, P314, DOI 10.1002/art.37754
   Sato S, 2005, ARTHRITIS RHEUM-US, V52, P1571, DOI 10.1002/art.21023
   Sato S, 2012, MOD RHEUMATOL, V22, P625, DOI 10.1007/s10165-011-0558-9
   Sato S, 2009, ARTHRITIS RHEUM-US, V60, P2193, DOI 10.1002/art.24621
   Schmidt WA, 2000, CLIN RHEUMATOL, V19, P371, DOI 10.1007/s100670070030
   Sem M, 2009, RHEUMATOLOGY, V48, P968, DOI 10.1093/rheumatology/kep157
   Takada K, 2005, AUTOIMMUNITY, V38, P383, DOI 10.1080/08916930500124023
   Wilkes MR, 2005, ARTHRITIS RHEUM-US, V52, P2439, DOI 10.1002/art.21240
   Ye S, 2007, CLIN RHEUMATOL, V26, P1647, DOI 10.1007/s10067-007-0562-9
   Yu KH, 2011, CLIN RHEUMATOL, V30, P1595, DOI 10.1007/s10067-011-1840-0
   Zhou JJ, 2014, J BIOL CHEM, V289, P19269, DOI 10.1074/jbc.C114.571026
NR 60
TC 38
Z9 41
U1 0
U2 16
PU LIPPINCOTT WILLIAMS & WILKINS
PI PHILADELPHIA
PA TWO COMMERCE SQ, 2001 MARKET ST, PHILADELPHIA, PA 19103 USA
SN 1040-8711
EI 1531-6963
J9 CURR OPIN RHEUMATOL
JI Curr. Opin. Rheumatol.
PD NOV
PY 2014
VL 26
IS 6
BP 684
EP 689
DI 10.1097/BOR.0000000000000104
PG 6
WC Rheumatology
WE Science Citation Index Expanded (SCI-EXPANDED)
SC Rheumatology
GA AQ7KQ
UT WOS:000342994000013
PM 25203119
DA 2023-03-31
ER

PT J
AU Sandhya, P
   Keshava, SN
   Danda, D
   Padhan, P
   Mathew, J
   Gibikote, S
AF Sandhya, P.
   Keshava, Shyamkumar Nidugala
   Danda, Debashish
   Padhan, Prasanta
   Mathew, John
   Gibikote, Sridhar
TI Pneumorrhachis and pneumomediastinum in connective tissue
   disease-related interstitial lung disease: case series from a tertiary
   care teaching hospital in South India
SO RHEUMATOLOGY INTERNATIONAL
LA English
DT Article
DE Pneumomediastinum; Pneumorrhachis; Dermatomyositis; Mixed connective
   tissue disease; Interstitial lung disease; Epidural emphysema
ID AMYOPATHIC DERMATOMYOSITIS; MEDIASTINAL EMPHYSEMA; EPIDURAL EMPHYSEMA;
   PNEUMOTHORACES; ASSOCIATION; FIBROSIS; AIR
AB Pneumomediastinum has been described as a rare complication of connective tissue diseases. Here, we report four cases of pneumomediastinum: three of which are associated with dermatomyositis and one with mixed connective tissue disease. All our patients had interstitial lung disease. The first case of dermatomyositis described below was complicated by epidural emphysema (pneumorrhachis) in addition to pneumomediastinum. Pneumorrhachis is reported in many isolated case reports and series in the setting of asthma, pneumothorax, blunt chest trauma, etc. Less than 10% of pneumomediastinum cases develop this complication and vast majority of cases resolve spontaneously. The mechanism behind this has been postulated to be the passage of air through the intervertebral foramen. Others suggest entrapment of air which dissects between paraspinal soft tissues and along the vascular and nerve sheaths into the epidural space. This is the first ever reported case of epidural emphysema in connective tissue disease to the best of our knowledge.
C1 [Sandhya, P.; Danda, Debashish; Padhan, Prasanta; Mathew, John] Christian Med Coll & Hosp, Dept Clin Immunol & Rheumatol, Vellore 632004, Tamil Nadu, India.
   [Keshava, Shyamkumar Nidugala; Gibikote, Sridhar] Christian Med Coll & Hosp, Dept Radiol, Vellore 632004, Tamil Nadu, India.
C3 Christian Medical College & Hospital (CMCH) Vellore; Christian Medical
   College & Hospital (CMCH) Vellore
RP Danda, D (通讯作者)，Christian Med Coll & Hosp, Dept Clin Immunol & Rheumatol, Vellore 632004, Tamil Nadu, India.
EM debashisdandacmc@hotmail.com
RI danda, debashish/K-2650-2013; danda, debashish/AAH-1775-2020
OI danda, debashish/0000-0002-2121-0942; danda,
   debashish/0000-0002-2121-0942; Sandhya, Pulukool/0000-0001-9513-4535
CR Aribas OK, 2001, EUR J CARDIO-THORAC, V20, P645, DOI 10.1016/S1010-7940(01)00851-X
   Belotti EA, 2010, CHEST, V137, P1197, DOI 10.1378/chest.09-0514
   Bousquet E, 1996, REV RHUM, V63, P457
   CICUTTINI FM, 1989, J RHEUMATOL, V16, P384
   Hazouard E, 2001, ANN EMERG MED, V38, P694, DOI 10.1067/mem.2001.118016
   Jansen TLTA, 1998, CLIN EXP RHEUMATOL, V16, P733
   Kishi K, 2000, Nihon Kokyuki Gakkai Zasshi, V38, P480
   Koczka CP, 2009, SOUTH MED J, V102, P112, DOI 10.1097/SMJ.0b013e31818b692e
   Koelliker PD, 1999, J EMERG MED, V17, P247, DOI 10.1016/S0736-4679(98)00162-0
   Kono H, 2000, ANN RHEUM DIS, V59, P372, DOI 10.1136/ard.59.5.372
   Le Goff B, 2009, ARTHRIT RHEUM-ARTHR, V61, P108, DOI 10.1002/art.24372
   MASUDA A, 1990, J RHEUMATOL, V17, P544
   MATSUDA Y, 1993, INTERNAL MED, V32, P643, DOI 10.2169/internalmedicine.32.643
   Mohammad A, 2007, RHEUMATOLOGY, V46, P1376, DOI 10.1093/rheumatology/kem086
   Almeida MDTM, 2007, RHEUMATOL INT, V27, P675, DOI 10.1007/s00296-006-0260-y
   Nagai Yayoi, 1997, Journal of Dermatology (Tokyo), V24, P482
   Oertel MF., 2006, EUR SPINE J, V15, P636, DOI DOI 10.1007/S00586-006-0160-6
   PAIRA SO, 1992, CLIN RHEUMATOL, V11, P571, DOI 10.1007/BF02283123
   Patel A, 2000, CHEST, V117, P1809, DOI 10.1378/chest.117.6.1809
   Pifferi M, 1997, PEDIATR PULM, V24, P125
   Powell C, 2007, CHEST, V132, P1710, DOI 10.1378/chest.07-0286
   RICHARDS AJ, 1975, POSTGRAD MED J, V51, P851, DOI 10.1136/pgmj.51.602.851
   Santiago MB, 1998, J RHEUMATOL, V25, P2042
   SANTOS FJD, 1995, RESPIRATION, V62, P53
   SCIALDONE CJ, 1990, CLIN IMAG, V14, P59, DOI 10.1016/0899-7071(90)90121-Q
   Yamanishi Y, 1999, SCAND J RHEUMATOL, V28, P58
NR 26
TC 11
Z9 14
U1 0
U2 3
PU SPRINGER HEIDELBERG
PI HEIDELBERG
PA TIERGARTENSTRASSE 17, D-69121 HEIDELBERG, GERMANY
SN 0172-8172
EI 1437-160X
J9 RHEUMATOL INT
JI Rheumatol. Int.
PD MAY
PY 2012
VL 32
IS 5
BP 1415
EP 1419
DI 10.1007/s00296-011-1862-6
PG 5
WC Rheumatology
WE Science Citation Index Expanded (SCI-EXPANDED)
SC Rheumatology
GA 934HI
UT WOS:000303434400050
PM 21442175
DA 2023-03-31
ER

PT J
AU Sekiguchi, A
   Endo, Y
   Yamazaki, S
   Uchiyama, A
   Shimizu, A
   Motegi, S
AF Sekiguchi, Akiko
   Endo, Yukie
   Yamazaki, Sahori
   Uchiyama, Akihiko
   Shimizu, Akira
   Motegi, Sei-ichiro
TI Plasma homocysteine levels are positively associated with interstitial
   lung disease in dermatomyositis patients with anti-aminoacyl-tRNA
   synthetase antibody
SO JOURNAL OF DERMATOLOGY
LA English
DT Article
DE anti-aminoacyl-tRNA synthetase antibody; dermatomyositis; fibrosis;
   homocysteine; interstitial lung disease
ID GENE 5; SYSTEMIC-SCLEROSIS; JAPANESE PATIENTS; ANTIPHOSPHOLIPID
   ANTIBODIES; HYPERHOMOCYSTEINEMIA LEADS; RISK-FACTORS; AUTOANTIBODIES;
   PATHOGENESIS; POLYMYOSITIS; POLYMORPHISM
AB Homocysteine is a sulfhydryl-containing amino acid that is derived from dietary methionine, and there has been increasing evidence that elevated plasma homocysteine levels are associated with increased risk of central and peripheral vascular disorders, including carotid, coronary and peripheral arterial diseases, and Raynaud's phenomenon. Recently, associations of plasma homocysteine levels with autoimmune diseases such as systemic lupus erythematodes and systemic sclerosis have been reported. However, no study analyzed the association between plasma homocysteine levels and dermatomyositis (DM). The objective of this study was to examine plasma homocysteine levels and their clinical associations in patients with DM. Plasma homocysteine levels in 28 Japanese patients with DM and 22 healthy controls were examined. We found that the plasma homocysteine levels in DM patients were significantly higher than those in healthy individuals (15.8 +/- 1.1 vs 8.5 +/- 0.5 mu mol/L,P < 0.01). Presence of mechanic's hand, complication of interstitial lung disease (ILD), high serum Krebs von den Lungen-6 (KL-6), surfactant protein-D and creatine kinase levels, and anti-aminoacyl-tRNA synthetase (ARS) antibody (Ab) positivity were significantly more prevalent among DM patients with elevated plasma homocysteine levels. The plasma homocysteine levels in DM patients with mechanic's hand, ILD and anti-ARS Ab were significantly higher than those in DM without those features. Furthermore, the plasma homocysteine levels were positively correlated with serum KL-6 levels. These results suggest that the pathogenesis of elevated plasma homocysteine levels may be associated with ILD in DM patients, especially with anti-ARS Ab, and further examination is required.
C1 [Sekiguchi, Akiko; Endo, Yukie; Yamazaki, Sahori; Uchiyama, Akihiko; Shimizu, Akira; Motegi, Sei-ichiro] Gunma Univ, Dept Dermatol, Grad Sch Med, 3-39-22 Showa, Maebashi, Gunma 3718511, Japan.
C3 Gunma University
RP Motegi, S (通讯作者)，Gunma Univ, Dept Dermatol, Grad Sch Med, 3-39-22 Showa, Maebashi, Gunma 3718511, Japan.
EM smotegi@gunma-u.ac.jp
OI Motegi, Sei-ichiro/0000-0001-8286-0669; yuan teng, xue
   hui/0000-0003-3058-6279; Uchiyama, Akihiko/0000-0002-2169-2427
CR ARAKI A, 1987, J CHROMATOGR-BIOMED, V422, P43, DOI 10.1016/0378-4347(87)80438-3
   BOHAN A, 1975, NEW ENGL J MED, V292, P403, DOI 10.1056/NEJM197502202920807
   BOHAN A, 1975, NEW ENGL J MED, V292, P344, DOI 10.1056/NEJM197502132920706
   Caramaschi P, 2003, J RHEUMATOL, V30, P298
   Caramaschi P, 2007, CLIN RHEUMATOL, V26, P902, DOI 10.1007/s10067-006-0425-9
   Chen ZY, 2013, ARTHRIT CARE RES, V65, P1316, DOI 10.1002/acr.21985
   Crowson AN, 1996, HUM PATHOL, V27, P15, DOI 10.1016/S0046-8177(96)90132-X
   Fijnheer R, 1998, J RHEUMATOL, V25, P1737
   Fiorentino D, 2011, J AM ACAD DERMATOL, V65, P25, DOI 10.1016/j.jaad.2010.09.016
   Haagsma CJ, 1999, ANN RHEUM DIS, V58, P79, DOI 10.1136/ard.58.2.79
   Hamaguchi Y, 2013, PLOS ONE, V8, DOI 10.1371/journal.pone.0060442
   Hamaguchi Y, 2011, ARCH DERMATOL, V147, P391, DOI 10.1001/archdermatol.2011.52
   Hofmann MA, 2001, J CLIN INVEST, V107, P675, DOI 10.1172/JCI10588
   Ikeda N, 2011, J DERMATOL, V38, P973, DOI 10.1111/j.1346-8138.2011.01262.x
   Ishibuchi H, 2016, J DERMATOL, V43, P978, DOI 10.1111/1346-8138.13319
   Joseph J, 2003, AM J PHYSIOL-HEART C, V285, pH679, DOI 10.1152/ajpheart.00145.2003
   Joseph J, 2002, AM J PHYSIOL-HEART C, V283, pH2567, DOI 10.1152/ajpheart.00475.2002
   Joseph J, 2008, J HEART LUNG TRANSPL, V27, P1237, DOI 10.1016/j.healun.2008.07.024
   Khandanpour N, 2009, EUR J VASC ENDOVASC, V38, P316, DOI 10.1016/j.ejvs.2009.05.007
   Kishaba T, 2018, J MED INVESTIG, V65, P251, DOI 10.2152/jmi.65.251
   Koguchi-Yoshioka H, 2017, BRIT J DERMATOL, V177, P1442, DOI 10.1111/bjd.15499
   Kurtzman DJB, 2018, J AM ACAD DERMATOL, V78, P776, DOI 10.1016/j.jaad.2017.12.010
   Lai WKC, 2015, ANN NUTR METAB, V67, P1, DOI 10.1159/000437098
   Lazzerini PE, 2010, AUTOIMMUN REV, V9, P181, DOI 10.1016/j.autrev.2009.08.004
   Luo JY, 2017, MOD RHEUMATOL, V27, P306, DOI 10.1080/14397595.2016.1206510
   Marasini B, 2000, J RHEUMATOL, V27, P2621
   Martinez-Berriotxoa A, 2003, MED CLIN-BARCELONA, V120, P681, DOI 10.1157/13047693
   Matsushita T, 2017, BRIT J DERMATOL, V176, P395, DOI 10.1111/bjd.14882
   Matsushita T, 2007, J RHEUMATOL, V34, P1012
   Matte C, 2009, INT J DEV NEUROSCI, V27, P337, DOI 10.1016/j.ijdevneu.2009.03.005
   MCCULLY KS, 1969, AM J PATHOL, V56, P111
   McHugh NJ, 2003, CLIN EXP RHEUMATOL, V21, pS32
   Mimori T, 2007, CURR OPIN RHEUMATOL, V19, P523, DOI 10.1097/BOR.0b013e3282f01a8c
   Moghadam-Kia S, 2016, ARTHRIT CARE RES, V68, P689, DOI 10.1002/acr.22728
   Motegi S, 2019, EUR J DERMATOL, V29, P511, DOI 10.1684/ejd.2019.3634
   Motegi S, 2014, J DERMATOL, V41, P986, DOI 10.1111/1346-8138.12642
   Muro Y, 2016, CLIN REV ALLERG IMMU, V51, P293, DOI 10.1007/s12016-015-8496-5
   Nakashima R, 2014, PLOS ONE, V9, DOI 10.1371/journal.pone.0085062
   Nakashima R, 2010, RHEUMATOLOGY, V49, P433, DOI 10.1093/rheumatology/kep375
   Narang NS, 2015, ARTHRIT CARE RES, V67, P667, DOI 10.1002/acr.22498
   Okiyama N, 2019, BRIT J DERMATOL, V180, P1226, DOI 10.1111/bjd.17431
   Okiyama N, 2019, JAMA DERMATOL, V155, P1080, DOI 10.1001/jamadermatol.2019.1668
   Petri M, 2000, LUPUS, V9, P170, DOI 10.1191/096120300678828226
   Petri M, 1996, LANCET, V348, P1120, DOI 10.1016/S0140-6736(96)03032-2
   Raaf L, 2011, MOL CELL BIOCHEM, V347, P63, DOI 10.1007/s11010-010-0612-5
   Sam NB, 2020, CLIN RHEUMATOL, V39, P1725, DOI 10.1007/s10067-020-04985-w
   SELHUB J, 1995, NEW ENGL J MED, V332, P286, DOI 10.1056/NEJM199502023320502
   Seriolo B, 2001, CLIN EXP RHEUMATOL, V19, P561
   Sontheimer Richard D., 1999, Current Opinion in Rheumatology, V11, P475, DOI 10.1097/00002281-199911000-00006
   STAMLER JS, 1993, J CLIN INVEST, V91, P308, DOI 10.1172/JCI116187
   Szamosi S, 2009, CLIN REV ALLERG IMMU, V36, P145, DOI 10.1007/s12016-008-8105-y
   Tansley SL, 2014, ARTHRITIS RES THER, V16, DOI 10.1186/ar4600
   Verhoef P, 1997, ARTERIOSCL THROM VAS, V17, P989, DOI 10.1161/01.ATV.17.5.989
   Wierzbicki Anthony S, 2007, Diab Vasc Dis Res, V4, P143
   Zou CG, 2009, J MOL MED, V87, P75, DOI 10.1007/s00109-008-0407-2
NR 55
TC 1
Z9 1
U1 0
U2 0
PU WILEY
PI HOBOKEN
PA 111 RIVER ST, HOBOKEN 07030-5774, NJ USA
SN 0385-2407
EI 1346-8138
J9 J DERMATOL
JI J. Dermatol.
PD JAN
PY 2021
VL 48
IS 1
BP 34
EP 41
DI 10.1111/1346-8138.15602
EA SEP 2020
PG 8
WC Dermatology
WE Science Citation Index Expanded (SCI-EXPANDED)
SC Dermatology
GA PN1TE
UT WOS:000566269500001
PM 32892413
DA 2023-03-31
ER

PT J
AU Peng, JM
   Du, B
   Wang, Q
   Weng, L
   Hu, XY
   Wu, CY
   Shi, Y
AF Peng, Jin-Min
   Du, Bin
   Wang, Qian
   Weng, Li
   Hu, Xiao-Yun
   Wu, Chan-Yuan
   Shi, Yan
TI Dermatomyositis and Polymyositis in the Intensive Care Unit: A
   Single-Center Retrospective Cohort Study of 102 Patients
SO PLOS ONE
LA English
DT Article
ID SYSTEMIC RHEUMATIC-DISEASES; CRITICALLY-ILL PATIENTS; INTERSTITIAL
   LUNG-DISEASE; LONG-TERM OUTCOMES; LUPUS-ERYTHEMATOSUS;
   PROGNOSTIC-FACTORS; AMYOPATHIC DERMATOMYOSITIS; AUTOIMMUNE-DISEASES;
   PERIPHERAL-BLOOD; INFECTIONS
AB Introduction
   Patients with idiopathic inflammatory myopathies (IIMs) are sometimes complicated with life-threatening conditions requiring intensive care unit (ICU) admission. In the past, owing to the low incidence of IIM, little was known about such patients. Our aim was to investigate the clinical features and outcomes of these patients and identify their risk factors for mortality.
   Methods
   A retrospective study was performed of IIM patients admitted over an 8-year period to the medical ICU of a tertiary referral center in China. We collected data regarding demographic features, IIM-related clinical characteristics, reasons for admission, organ dysfunction, and outcomes. Independent predictors of ICU mortality were identified through multivariate logistic regression analysis.
   Results
   Of the 102 patients in our cohort, polymyositis (PM), dermatomyositis (DM), and clinically amyopathic dermatomyositis (CADM) accounted for 23.5%, 64.7%, and 11.7% respectively. The median duration from the onset of IIM to ICU admission was 4.3 months (interquartile range [IQR], 2.6-9.4 months). Reasons for ICU admission were infection alone (39.2%), acute exacerbation of IIM alone (27.5%), the coexistence of both (27.5%), or other reasons (5.8%). Pneumonia accounted for 97% of the infections; 63.2% of infections with documented pathogens were caused by opportunistic agents. Rapid progressive interstitial lung disease (RP-ILD) was responsible for 87.5% of acute exacerbation of IIM. The median Acute Physiology and Chronic Health Evaluation II (APACHE II) score on ICU day 1 was 17 (IQR 14-20). On ICU admission, acute respiratory failure (ARF) was the most common type (80.4%) of organ failure. The mortality rate in the ICU was 79.4%. Factors associated with increased ICU mortality included a diagnosis of DM (including CADM), a high APACHE II score, the presence of ARF, a decreased PaO2/FiO(2) ratio, and a low lymphocyte count at the time of ICU admission.
   Conclusions
   The outcome of IIM patients admitted to the ICU was extremely poor. A diagnosis of DM/CADM, the presence and severity of ARF, and the lymphocyte counts at ICU admission were shown to be valuable for predicting outcome. Opportunistic infections and rapidly progressive interstitial lung disease warrant concern in treating these patients.
C1 [Peng, Jin-Min; Du, Bin; Weng, Li; Hu, Xiao-Yun] Peking Union Med Coll, Peking Union Med Coll Hosp, Dept Med, Intens Care Unit, Beijing 100021, Peoples R China.
   [Peng, Jin-Min; Du, Bin; Wang, Qian; Weng, Li; Hu, Xiao-Yun; Wu, Chan-Yuan; Shi, Yan] Chinese Acad Med Sci, Beijing 100730, Peoples R China.
   [Wang, Qian; Wu, Chan-Yuan] Peking Union Med Coll, Peking Union Med Coll Hosp, Dept Rheumatol, Beijing 100021, Peoples R China.
   [Shi, Yan] Peking Union Med Coll, Peking Union Med Coll Hosp, Dept Gen, Intens Care Unit, Beijing 100021, Peoples R China.
C3 Chinese Academy of Medical Sciences - Peking Union Medical College;
   Peking Union Medical College; Peking Union Medical College Hospital;
   Chinese Academy of Medical Sciences - Peking Union Medical College;
   Chinese Academy of Medical Sciences - Peking Union Medical College;
   Peking Union Medical College; Peking Union Medical College Hospital;
   Chinese Academy of Medical Sciences - Peking Union Medical College;
   Peking Union Medical College; Peking Union Medical College Hospital
RP Wang, Q (通讯作者)，Chinese Acad Med Sci, Beijing 100730, Peoples R China.; Wang, Q (通讯作者)，Peking Union Med Coll, Peking Union Med Coll Hosp, Dept Rheumatol, Beijing 100021, Peoples R China.
EM wangqian@pumch.cn
OI Wang, Qian/0000-0002-4541-9898; Weng, Li/0000-0003-0403-0752
FU National Natural Science Foundation of China [81471615]
FX This work was supported by the National Natural Science Foundation of
   China, Grant number: 81471615, URL: http://www.nsfc.gov.cn/, to W. Q.
   The funders had no role in study design, data collection and analysis,
   decision to publish, or preparation of the manuscript.
CR Anton JM, 2012, CLIN EXP RHEUMATOL, V30, P338
   Befort P, 2013, BMC ANESTHESIOL, V13, DOI 10.1186/1471-2253-13-27
   BOHAN A, 1975, NEW ENGL J MED, V292, P344, DOI 10.1056/NEJM197502132920706
   Camargo JF, 2005, LUPUS, V14, P315, DOI 10.1191/0961203305lu2082oa
   Cavallasca JA, 2010, JCR-J CLIN RHEUMATOL, V16, P400, DOI 10.1097/RHU.0b013e3181ffe517
   Chen IJ, 2010, RHEUMATOLOGY, V49, P2429, DOI 10.1093/rheumatology/keq279
   Dalakas MC, 2015, NEW ENGL J MED, V372, P1734, DOI 10.1056/NEJMra1402225
   De Pauw B, 2008, CLIN INFECT DIS, V46, P1813, DOI 10.1086/588660
   Dumas G, 2015, CHEST, V148, P927, DOI 10.1378/chest.14-3098
   Faguer S, 2013, EUR J INTERN MED, V24, pE40, DOI 10.1016/j.ejim.2012.11.018
   Falagas ME, 2007, CLIN RHEUMATOL, V26, P663, DOI 10.1007/s10067-006-0441-9
   Fujisawa T, 2005, J RHEUMATOL, V32, P58
   Fujisawa T, 2014, PLOS ONE, V9, DOI 10.1371/journal.pone.0098824
   Ghazi E, 2013, CLIN EXP RHEUMATOL, V31, P128
   Godeau B, 1997, J RHEUMATOL, V24, P1317
   Harigai M, 2007, NEW ENGL J MED, V357, P1874, DOI 10.1056/NEJMc070728
   HELLMANN DB, 1987, MEDICINE, V66, P341, DOI 10.1097/00005792-198709000-00002
   Hsu CL, 2005, CRIT CARE, V9, pR177, DOI 10.1186/cc3481
   Huh JW, 2007, RESP MED, V101, P1761, DOI 10.1016/j.rmed.2007.02.017
   Kellum JA, 2013, CRIT CARE, V17, DOI 10.1186/cc11454
   Khan SA, 2007, CHEST, V131, P972, DOI 10.1378/chest.06-2464
   Lee J, 2012, RHEUMATOL INT, V32, P3353, DOI 10.1007/s00296-011-2158-6
   Ljungman P, 2002, CLIN INFECT DIS, V34, P1094, DOI 10.1086/339329
   Marie I, 2011, ARTHRITIS RHEUM-US, V63, P3439, DOI 10.1002/art.30513
   Marie I, 2011, SEMIN ARTHRITIS RHEU, V41, P48, DOI 10.1016/j.semarthrit.2010.08.003
   Migita K, 2013, PLOS ONE, V8, DOI 10.1371/journal.pone.0078699
   Moreels M, 2005, INTENS CARE MED, V31, P591, DOI 10.1007/s00134-005-2563-y
   Murray SG, 2015, ARTHRIT CARE RES, V67, P673, DOI 10.1002/acr.22501
   Namendys-Silva SA, 2009, LUPUS, V18, P1252, DOI 10.1177/0961203309345720
   OGORMAN MRG, 1995, CLIN DIAGN LAB IMMUN, V2, P205, DOI 10.1128/CDLI.2.2.205-208.1995
   Quintero OL, 2013, AUTOIMMUN REV, V12, P380, DOI 10.1016/j.autrev.2012.06.002
   Radhakrishna SM, 2012, PEDIATR CRIT CARE ME, V13, pE181, DOI 10.1097/PCC.0b013e318238955c
   Shalev T, 2006, CLIN EXP RHEUMATOL, V24, P380
   Sherer Y, 2007, CLIN RHEUMATOL, V26, P1851, DOI 10.1007/s10067-007-0588-z
   Sontheimer RD, 2002, J AM ACAD DERMATOL, V46, P626, DOI 10.1067/mjd.2002.120621
   Thong BYH, 2001, ANN ACAD MED SINGAP, V30, P254
   Viguier M, 2003, MEDICINE, V82, P82, DOI 10.1097/00005792-200303000-00002
   Whitelaw DA, 2005, CLIN RHEUMATOL, V24, P223, DOI 10.1007/s10067-004-1007-3
   Yu KH, 2011, CLIN RHEUMATOL, V30, P1595, DOI 10.1007/s10067-011-1840-0
NR 39
TC 27
Z9 34
U1 0
U2 6
PU PUBLIC LIBRARY SCIENCE
PI SAN FRANCISCO
PA 1160 BATTERY STREET, STE 100, SAN FRANCISCO, CA 94111 USA
SN 1932-6203
J9 PLOS ONE
JI PLoS One
PD APR 26
PY 2016
VL 11
IS 4
AR e0154441
DI 10.1371/journal.pone.0154441
PG 13
WC Multidisciplinary Sciences
WE Science Citation Index Expanded (SCI-EXPANDED)
SC Science & Technology - Other Topics
GA DK5QB
UT WOS:000374973600066
PM 27115138
OA gold, Green Published, Green Submitted
DA 2023-03-31
ER

PT J
AU Walsh, SLF
   Sverzellati, N
   Devaraj, A
   Keir, GJ
   Wells, AU
   Hansell, DM
AF Walsh, Simon L. F.
   Sverzellati, Nicola
   Devaraj, Anand
   Keir, Gregory J.
   Wells, Athol U.
   Hansell, David M.
TI Connective tissue disease related fibrotic lung disease: high resolution
   computed tomographic and pulmonary function indices as prognostic
   determinants
SO THORAX
LA English
DT Article
ID USUAL INTERSTITIAL PNEUMONIA; REVISED CRITERIA; FIBROSIS;
   CLASSIFICATION; DIAGNOSIS; CT; POLYMYOSITIS; VARIABILITY
C1 [Walsh, Simon L. F.; Devaraj, Anand; Hansell, David M.] Royal Brompton Hosp, Dept Radiol, London SW3 6NP, England.
   [Sverzellati, Nicola] Univ Parma, Sect Radiol, Dept Surg Sci, I-43100 Parma, Italy.
   [Keir, Gregory J.; Wells, Athol U.] Royal Brompton Hosp, Interstitial Lung Dis Unit, London SW3 6NP, England.
C3 Royal Brompton Hospital; University of Parma; Royal Brompton Hospital
RP Walsh, SLF (通讯作者)，Royal Brompton Hosp, Dept Radiol, Sydney St, London SW3 6NP, England.
EM slfwalsh@gmail.com
RI Sverzellati, Nicola/AIC-5706-2022
OI SVERZELLATI, Nicola/0000-0002-4820-3785
FU NIHR Respiratory Disease Biomedical Research Unit at the Royal Brompton
   and Harefield NHS Foundation Trust; Imperial College London; National
   Institute for Health Research [NF-SI-0512-10157] Funding Source:
   researchfish
FX This study was supported by the NIHR Respiratory Disease Biomedical
   Research Unit at the Royal Brompton and Harefield NHS Foundation Trust
   and Imperial College London.
CR Alarcon-Segovia D., 1987, MIXED CONNECTIVE TIS, P33
   American Thoracic Society, 2002, AM J RESP CRIT CARE, V165, P277, DOI [DOI 10.1164/AJRCCM.165.2.ATS01, 10.1164/ajrccm.165.2.ats01]
   [Anonymous], 1991, AM REV RESPIR DIS, V144, P1202, DOI 10.1164/ajrccm/144.5.1202
   [Anonymous], 1980, ARTHRITIS RHEUM, V23, P581, DOI 10.1002/art.1780230510
   ARNETT FC, 1988, ARTHRITIS RHEUM, V31, P315, DOI 10.1002/art.1780310302
   BOHAN A, 1975, NEW ENGL J MED, V292, P403, DOI 10.1056/NEJM197502202920807
   BRENNAN P, 1992, BMJ-BRIT MED J, V304, P1491, DOI 10.1136/bmj.304.6840.1491
   Devaraj A, 2007, SEMIN RESP CRIT CARE, V28, P389, DOI 10.1055/s-2007-985611
   Douglas WW, 2001, AM J RESP CRIT CARE, V164, P1182, DOI 10.1164/ajrccm.164.7.2103110
   Edey AJ, 2011, EUR RADIOL, V21, P1586, DOI 10.1007/s00330-011-2098-2
   Flaherty KR, 2003, AM J RESP CRIT CARE, V167, P1410, DOI 10.1164/rccm.200204-373OC
   Flaherty KR, 2003, THORAX, V58, P143, DOI 10.1136/thorax.58.2.143
   Flaherty KR, 2002, EUR RESPIR J, V19, P275, DOI 10.1183/09031936.02.00182002
   Fujita J, 2005, RESP MED, V99, P234, DOI 10.1016/j.rmed.2004.07.001
   Gay SE, 1998, AM J RESP CRIT CARE, V157, P1063, DOI 10.1164/ajrccm.157.4.9703022
   Goh NSL, 2008, AM J RESP CRIT CARE, V177, P1248, DOI 10.1164/rccm.200706-877OC
   Goldin J, 2009, CHEST, V136, P1333, DOI 10.1378/chest.09-0108
   Hwang JH, 2011, J THORAC IMAG, V26, P209, DOI 10.1097/RTI.0b013e3181e35823
   Kim EJ, 2010, EUR RESPIR J, V35, P1322, DOI 10.1183/09031936.00092309
   Lynch DA, 2005, AM J RESP CRIT CARE, V172, P488, DOI 10.1164/rccm.200412-1756OC
   Mogulkoc N, 2001, AM J RESP CRIT CARE, V164, P103, DOI 10.1164/ajrccm.164.1.2007077
   Park JH, 2007, AM J RESP CRIT CARE, V175, P705, DOI 10.1164/rccm.200607-912OC
   Quanjer PH, 2003, MEDICINA-BUENOS AIRE, V63, P459
   Raghu G, 2012, AM J RESP CRIT CARE, V185, P1044, DOI 10.1164/rccm.201201-0006PP
   Raghu G, 2011, AM J RESP CRIT CARE, V183, P788, DOI 10.1164/rccm.2009-040GL
   Song JW, 2009, CHEST, V136, P23, DOI 10.1378/chest.08-2572
   Sumikawa H, 2008, AM J RESP CRIT CARE, V177, P433, DOI 10.1164/rccm.200611-1696OC
   Sundaram B, 2008, AM J ROENTGENOL, V191, P1032, DOI 10.2214/AJR.07.3177
   Sverzellati N, 2010, RADIOLOGY, V254, P957, DOI 10.1148/radiol.0990898
   TAN EM, 1982, ARTHRITIS RHEUM, V25, P1271, DOI 10.1002/art.1780251101
   Venables P., OVERLAP SYNDROMES RH
   Vitali C, 1996, ANN RHEUM DIS, V55, P116, DOI 10.1136/ard.55.2.116
   Watadani T, 2013, RADIOLOGY, V266, P936, DOI 10.1148/radiol.12112516
   Woodhead F, 2008, CLIN CHEST MED, V29, P149, DOI 10.1016/j.ccm.2007.11.009
   Yoshinouchi T, 1999, EUR RESPIR J, V14, P579, DOI 10.1034/j.1399-3003.1999.14c16.x
NR 35
TC 133
Z9 138
U1 0
U2 10
PU BMJ PUBLISHING GROUP
PI LONDON
PA BRITISH MED ASSOC HOUSE, TAVISTOCK SQUARE, LONDON WC1H 9JR, ENGLAND
SN 0040-6376
EI 1468-3296
J9 THORAX
JI Thorax
PD MAR
PY 2014
VL 69
IS 3
BP 216
EP 222
DI 10.1136/thoraxjnl-2013-203843
PG 7
WC Respiratory System
WE Science Citation Index Expanded (SCI-EXPANDED)
SC Respiratory System
GA AA8IJ
UT WOS:000331338900004
PM 24127020
OA Bronze, Green Submitted
DA 2023-03-31
ER

PT J
AU Su, HJ
   Chung, WH
   Lin, CY
AF Su, Hsing-Jou
   Chung, Wen-Hung
   Lin, Chien-Yio
TI The associations between myositis autoantibodies and clinical
   presentations in dermatomyositis
SO AUSTRALASIAN JOURNAL OF DERMATOLOGY
LA English
DT Article
DE dermatomyositis; internal malignancy; interstitial lung disease;
   myositis-associated autoantibodies; myositis-specific autoantibodies
ID INTERSTITIAL LUNG-DISEASE; POLYMYOSITIS; MALIGNANCY; METAANALYSIS;
   ANTIBODIES; FEATURES; RISK
AB Background The myositis autoantibodies have been widely used clinically in recent years for the identification of an autoantibody-associated clinical phenotype in dermatomyositis (DM) patients. However, correlations between myositis autoantibodies and clinical presentations in different populations are lacking, especially in Taiwan. Objectives To investigate the correlations among cutaneous manifestations, myositis autoantibodies, and systemic diseases, including interstitial lung disease (ILD) and internal malignancy. Methods A retrospective study of patients with histopathologically confirmed cutaneous manifestations of DM was conducted during 2005 to 2020 in Taiwan. A commercial line blot immunoassay technique was used to detect myositis autoantibodies. Results A total of 88 DM patients were enrolled, with a mean age of onset of 49.4 years old. The most common systemic features were myositis (56.8%, 50/88), internal malignancy (22.7%, 20/88), dysphagia (19.3%, 17/88), and ILD (17%, 15/88). Among the enrolled patients, 32 patients received serum myositis autoantibodies examination. The most common autoantibodies were ANA (50.7%, 37/73), followed by anti-TIF1-gamma (34.4%, 11/32) and anti-MDA5 (31.3%, 10/32) antibodies. Patients with Gottron sign (OR 5.6), arthritis (OR 23.35), or the presence of anti-MDA5 antibody (OR 11.14) were more susceptible to progressing to ILD, whereas patients with pruritus (OR 1.04), dysphagia (OR 6.73), and the presence of ANA (OR 6.29) had significantly higher risks of developing internal malignancies. Conclusions Physicians should pay special attention to certain clinical features, which can help with the early detection of systemic diseases. Cancer screening and myositis autoantibodies examination should be conducted in all DM patients if applicable.
C1 [Su, Hsing-Jou; Lin, Chien-Yio] Chang Gung Mem Hosp, Dept Dermatol, Linkou, Taiwan.
   [Su, Hsing-Jou; Lin, Chien-Yio] Chang Gung Mem Hosp, Dept Dermatol, Taipei, Taiwan.
   [Chung, Wen-Hung] Chang Gung Mem Hosp, Drug Hypersensit Clin & Res Ctr, Dept Dermatol, Linkou, Taiwan.
   [Chung, Wen-Hung] Chang Gung Mem Hosp, Drug Hypersensit Clin & Res Ctr, Dept Dermatol, Taipei, Taiwan.
   [Chung, Wen-Hung] Chang Gung Mem Hosp, Drug Hypersensit Clin & Res Ctr, Dept Dermatol, Keelung, Taiwan.
   [Chung, Wen-Hung] Chang Gung Mem Hosp, Drug Hypersensit Clin & Res Ctr, Dept Dermatol, Taoyuan, Taiwan.
   [Chung, Wen-Hung] Chang Gung Mem Hosp, Chang Gung Immunol Consortium, Linkou, Taiwan.
   [Chung, Wen-Hung] Chang Gung Univ, Coll Med, Taoyuan, Taiwan.
   [Lin, Chien-Yio] Chang Gung Univ, Coll Med, Grad Inst Clin Med Sci, Taoyuan, Taiwan.
C3 Chang Gung Memorial Hospital; Chang Gung Memorial Hospital; Chang Gung
   Memorial Hospital; Chang Gung Memorial Hospital; Chang Gung Memorial
   Hospital; Chang Gung Memorial Hospital; Chang Gung Memorial Hospital;
   Chang Gung University; Chang Gung University
RP Lin, CY (通讯作者)，Chang Gung Mem Hosp, Dept Dermatol, 5 Fuxing St, Taoyuan 333423, Taiwan.
EM chienyiolin@cgmh.org.tw
FU Chang Gung Memorial Hospital [CMRPG3K0521]
FX This work was supported by the grant from Chang Gung Memorial Hospital
   (CMRPG3K0521).
CR Abou Zahr Z, 2011, CURR RHEUMATOL REP, V13, P208, DOI 10.1007/s11926-011-0169-7
   Bendewald MJ, 2010, ARCH DERMATOL, V146, P26, DOI 10.1001/archdermatol.2009.328
   Best M, 2019, ACTA DERM-VENEREOL, V99, P256, DOI 10.2340/00015555-3091
   Betteridge Z, 2007, RHEUMATOLOGY, V46, P1005, DOI 10.1093/rheumatology/kem045
   Bowerman K, 2020, J AM ACAD DERMATOL, V83, P117, DOI 10.1016/j.jaad.2020.02.061
   Bronner IM, 2006, ANN RHEUM DIS, V65, P1456, DOI 10.1136/ard.2005.045690
   Callander J, 2018, BRIT J DERMATOL, V179, P1248, DOI 10.1111/bjd.14726
   Chen IJ, 2009, CLIN RHEUMATOL, V28, P639, DOI 10.1007/s10067-009-1110-6
   DeWane ME, 2020, J AM ACAD DERMATOL, V82, P267, DOI 10.1016/j.jaad.2019.06.1309
   Fiorentino D, 2011, J AM ACAD DERMATOL, V65, P25, DOI 10.1016/j.jaad.2010.09.016
   Galimberti F, 2016, BRIT J DERMATOL, V174, P158, DOI 10.1111/bjd.14227
   Gandiga PC, 2019, BRIT J DERMATOL, V181, P1090, DOI 10.1111/bjd.18133
   Hoesly PM, 2019, J AM ACAD DERMATOL, V80, P1364, DOI 10.1016/j.jaad.2018.11.023
   Hoshino K, 2010, RHEUMATOLOGY, V49, P1726, DOI 10.1093/rheumatology/keq153
   Hsu JL, 2021, SCI REP-UK, V11, DOI 10.1038/s41598-021-83729-5
   Huang YL, 2009, BRIT J DERMATOL, V161, P854, DOI 10.1111/j.1365-2133.2009.09274.x
   Hunger RE, 2001, DERMATOLOGY, V202, P123, DOI 10.1159/000051611
   Jakubaszek Michal, 2015, Reumatologia (Warsaw), V53, P101, DOI 10.5114/reum.2015.51510
   Kang EH, 2005, RHEUMATOLOGY, V44, P1282, DOI 10.1093/rheumatology/keh723
   Kurtzman DJB, 2018, J AM ACAD DERMATOL, V78, P776, DOI 10.1016/j.jaad.2017.12.010
   Motegi S, 2020, J DERMATOL, V47, P1395, DOI 10.1111/1346-8138.15526
   Patel B, 2018, J AM ACAD DERMATOL, V79, P77, DOI 10.1016/j.jaad.2017.12.055
   Ponyi A, 2005, ANN NY ACAD SCI, V1051, P64, DOI 10.1196/annals.1361.047
   Satoh M, 2017, CLIN REV ALLERG IMMU, V52, P1, DOI 10.1007/s12016-015-8510-y
   Shao C, 2020, MEDICINE, V99, DOI 10.1097/MD.0000000000021899
   Sun KY, 2021, SEMIN ARTHRITIS RHEU, V51, P175, DOI 10.1016/j.semarthrit.2020.11.009
   Trallero-Araguas E, 2012, ARTHRITIS RHEUM-US, V64, P523, DOI 10.1002/art.33379
   Wang J, 2013, BRIT J DERMATOL, V169, P838, DOI 10.1111/bjd.12564
   Yu KH, 2011, CLIN RHEUMATOL, V30, P1595, DOI 10.1007/s10067-011-1840-0
   Zampieri S, 2010, AUTOIMMUN REV, V9, P449, DOI 10.1016/j.autrev.2009.12.005
   Zhang L, 2016, PLOS ONE, V11, DOI 10.1371/journal.pone.0155381
NR 31
TC 0
Z9 0
U1 0
U2 1
PU WILEY
PI HOBOKEN
PA 111 RIVER ST, HOBOKEN 07030-5774, NJ USA
SN 0004-8380
EI 1440-0960
J9 AUSTRALAS J DERMATOL
JI Australas. J. Dermatol.
PD NOV
PY 2022
VL 63
IS 4
BP 479
EP 487
DI 10.1111/ajd.13892
EA AUG 2022
PG 9
WC Dermatology
WE Science Citation Index Expanded (SCI-EXPANDED)
SC Dermatology
GA 6A5EW
UT WOS:000835541700001
PM 35917132
DA 2023-03-31
ER

PT J
AU Benveniste, O
   Rider, LG
AF Benveniste, Olivier
   Rider, Lisa G.
CA ENMC Myositis Outcomes Study Grp
TI 213th ENMC International Workshop: Outcome measures and clinical trial
   readiness in idiopathic inflammatory myopathies, Heemskerk, The
   Netherlands, 18-20 September 2015
SO NEUROMUSCULAR DISORDERS
LA English
DT Article
ID QUALITY-OF-LIFE; CUTANEOUS ASSESSMENT-TOOL; TERM-FOLLOW-UP;
   DERMATOMYOSITIS DISEASE AREA; MYOSITIS ACTIVITIES PROFILE; INTERSTITIAL
   LUNG-DISEASE; FUNCTIONAL RATING-SCALE; ADULT MUSCLE DISEASE; JUVENILE
   DERMATOMYOSITIS; PROGNOSTIC-FACTORS
C1 [Benveniste, Olivier] Hop La Pitie Salpetriere, AP HP, Dept Med Interne & Immunol Clin, DHU I2B, Paris, France.
   [Benveniste, Olivier] Univ Paris 04, UPMC, INSERM, U974, Paris, France.
   [Rider, Lisa G.] NIEHS, Environm Autoimmun Grp, Clin Res Branch, NIH, Bldg 10,Rm 4-2352,10 Ctr Dr,MSC 1301, Bethesda, MD 20892 USA.
C3 Assistance Publique Hopitaux Paris (APHP); Hopital Universitaire
   Pitie-Salpetriere - APHP; UDICE-French Research Universities; Sorbonne
   Universite; Institut National de la Sante et de la Recherche Medicale
   (Inserm); UDICE-French Research Universities; Sorbonne Universite;
   National Institutes of Health (NIH) - USA; NIH National Institute of
   Environmental Health Sciences (NIEHS)
RP Rider, LG (通讯作者)，NIEHS, Environm Autoimmun Grp, Clin Res Branch, NIH, Bldg 10,Rm 4-2352,10 Ctr Dr,MSC 1301, Bethesda, MD 20892 USA.; Benveniste, O (通讯作者)，Hop La Pitie Salpetriere, Dept Med Interne & Immunol Clin, 47 Blvd Hop, F-75013 Paris, France.
EM olivier.benveniste@aphp.fr; riderl@mail.nih.gov
RI Rider, Lisa G/C-7083-2018
OI Rider, Lisa G/0000-0002-6912-2458; Selva-O'Callaghan,
   Albert/0000-0003-2823-9761; Allenbach, Yves/0000-0002-3185-7993; De
   Bleecker, Jan/0000-0002-1328-1812; Hogrel, Jean-Yves/0000-0003-0045-7505
FU European Neuromuscular Centre (ENMC); Association Francaise contre les
   Myopathies (France); Deutsche Gesellschaft fur Muskelkranke (Germany);
   Muscular Dystrophy Campaign (UK); Muskelsvindfonden (Denmark); Prinses
   Beatrix Fonds (The Netherlands); Schweizerische Stiftung fur die
   Erforschung der Muskelkrankheiten (Switzerland); Telethon Foundation
   (Italy); Spierziekten Nederland (The Netherlands); Finnish Neuromuscular
   Association (Finland); Myositis UK; Myositis Association; AstraZeneca;
   aTyr Pharmaceuticals; LFB Group; MedImmune; intramural research program
   of the National Institutes of Health, National Institute of
   Environmental Health Sciences
FX This workshop was made possible with the financial support of the
   European Neuromuscular Centre (ENMC) and its main sponsors: Association
   Francaise contre les Myopathies (France), Deutsche Gesellschaft fur
   Muskelkranke (Germany), Muscular Dystrophy Campaign (UK),
   Muskelsvindfonden (Denmark), Prinses Beatrix Fonds (The Netherlands),
   Schweizerische Stiftung fur die Erforschung der Muskelkrankheiten
   (Switzerland), Telethon Foundation (Italy), Spierziekten Nederland (The
   Netherlands) and Associated members, and the Finnish Neuromuscular
   Association (Finland). The workshop received supplementary funding from
   Myositis UK, The Myositis Association, AstraZeneca, aTyr
   Pharmaceuticals, LFB Group, and MedImmune. This work was supported in
   part by the intramural research program of the National Institutes of
   Health, National Institute of Environmental Health Sciences. The views
   expressed are those of the authors and not necessarily those of the US
   government, the (UK) National Health Service (NHS), the NIHR, or the
   (UK) Department of Health. We thank Drs. James Katz and Lisa
   Christopher-Stine for critical reading of the manuscript.
CR Aggarwal R, 2014, ARTHRITIS RHEUMATOL, V66, pS404
   Alexanderson H, 2006, ARTHRIT RHEUM-ARTHR, V55, P114, DOI 10.1002/art.21715
   Alexanderson H, 2002, J RHEUMATOL, V29, P2386
   Alexanderson H, 2014, J RHEUMATOL, V41, P581, DOI 10.3899/jrheum.131247
   Allenbach Y, 2015, NEUROMUSCULAR DISORD, V25, pS310, DOI 10.1016/j.nmd.2015.06.442
   Allenbach Y, 2016, BRAIN
   Allenbach Y, 2016, AM J PATHOL, V186, P691, DOI 10.1016/j.ajpath.2015.11.010
   Allenbach Y, 2012, NEUROMUSCULAR DISORD, V22, P980, DOI 10.1016/j.nmd.2012.05.004
   Amato AA, 2003, NEUROLOGY, V61, P288, DOI 10.1212/WNL.61.3.288
   Amato AA, 2011, ANN NEUROL, V70, P427, DOI 10.1002/ana.22477
   Anyanwu CO, 2015, BRIT J DERMATOL, V173, P969, DOI 10.1111/bjd.13915
   Aouizerate J, 2014, ACTA NEUROPATHOL COM, V2, DOI 10.1186/s40478-014-0154-2
   Armadans-Tremolosa I, 2014, CLIN RHEUMATOL, V33, P1119, DOI 10.1007/s10067-014-2685-0
   Benveniste O, 2015, ACTA NEUROPATHOL, V129, P611, DOI 10.1007/s00401-015-1384-5
   Benveniste O, 2011, BRAIN, V134, P3176, DOI 10.1093/brain/awr213
   Betteridge Z, 2016, J INTERN MED, V280, P8, DOI 10.1111/joim.12451
   BOHAN A, 1975, NEW ENGL J MED, V292, P403, DOI 10.1056/NEJM197502202920807
   Bronner IM, 2006, ANN RHEUM DIS, V65, P1456, DOI 10.1136/ard.2005.045690
   Busija L, 2011, ARTHRIT CARE RES, V63, pS383, DOI 10.1002/acr.20541
   Cano SJ, 2008, DEV MED CHILD NEUROL, V50, P408, DOI 10.1111/j.1469-8749.2008.00408.x
   Christopher-Stine L, 2010, ARTHRITIS RHEUM-US, V62, P2757, DOI 10.1002/art.27572
   Christopher-Stine L, 2010, CURR OPIN RHEUMATOL, V22, P623, DOI 10.1097/BOR.0b013e32833f8f72
   Chung T, 2015, MUSCLE NERVE, V52, P189, DOI 10.1002/mus.24642
   Chung YL, 2001, CLIN EXP RHEUMATOL, V19, P447
   De Bleecker JL, 2015, NEUROMUSCULAR DISORD, V25, P268, DOI 10.1016/j.nmd.2014.12.001
   De Bleecker JL, 2013, NEUROMUSCULAR DISORD, V23, P945, DOI 10.1016/j.nmd.2013.07.007
   Devilliers H, 2013, NEUROMUSCULAR DISORD, V23, P846, DOI 10.1016/j.nmd.2013.06.714
   Ernste F, 2012, ARTHRITIS RHEUMATO S, pS324
   Goh NSL, 2008, AM J RESP CRIT CARE, V177, P1248, DOI 10.1164/rccm.200706-877OC
   Goreshi R, 2012, J INVEST DERMATOL, V132, P1117, DOI 10.1038/jid.2011.440
   Goreshi R, 2011, J AM ACAD DERMATOL, V65, P1107, DOI 10.1016/j.jaad.2010.10.016
   Greenberg SA, 2005, ANN NEUROL, V57, P664, DOI 10.1002/ana.20464
   Hamaguchi Y, 2011, ARCH DERMATOL, V147, P391, DOI 10.1001/archdermatol.2011.52
   Hogrel JY, 2014, NEUROMUSCULAR DISORD, V24, P604, DOI 10.1016/j.nmd.2014.04.009
   Hoogendijk Jessica E, 2004, Neuromuscul Disord, V14, P337, DOI 10.1016/j.nmd.2004.02.006
   Hube AM, 2008, ARTHRIT RHEUM-ARTHR, V59, P352, DOI 10.1002/art.23313
   Huber AM, 2008, ARTHRIT RHEUM-ARTHR, V59, P214, DOI 10.1002/art.23340
   Huber AM, 2004, ARTHRITIS RHEUM, V50, P1595, DOI 10.1002/art.20179
   Isenberg DA, 2004, RHEUMATOLOGY, V43, P49, DOI 10.1093/rheumatology/keg427
   Jackson CE, 2008, MUSCLE NERVE, V37, P473, DOI 10.1002/mus.20958
   Khanna D, 2010, CLIN EXP RHEUMATOL, V28, pS55
   King TE, 2014, NEW ENGL J MED, V370, P2083, DOI 10.1056/NEJMoa1402582
   Klein RQ, 2008, BRIT J DERMATOL, V159, P887, DOI 10.1111/j.1365-2133.2008.08711.x
   Lloyd TE, 2014, NEUROLOGY, V83, P426, DOI 10.1212/WNL.0000000000000642
   LOVE LA, 1991, MEDICINE, V70, P360, DOI 10.1097/00005792-199111000-00002
   Mendell JR, 2007, MUSCLE NERVE, V35, P8, DOI 10.1002/mus.20686
   Mescam-Mancini L, 2015, BRAIN, V138, P2485, DOI 10.1093/brain/awv192
   Miller FW, 2001, RHEUMATOLOGY, V40, P1262, DOI 10.1093/rheumatology/40.11.1262
   Moghadam-Kia S, 2016, ARTHRIT CARE RES, V68, P689, DOI 10.1002/acr.22728
   Munters LA, 2013, ARTHRIT CARE RES, V65, P1959, DOI 10.1002/acr.22068
   Oddis CV, 2013, ARTHRITIS RHEUM-US, V65, P314, DOI 10.1002/art.37754
   Oddis CV, 2005, ARTHRITIS RHEUM, V52, P2607, DOI 10.1002/art.21291
   Peric S, 2014, ACTA NEUROL SCAND, V129, P219, DOI 10.1111/ane.12173
   Pinal-Fernandez I, 2015, J RHEUMATOL, V42, P1448, DOI 10.3899/jrheum.141443
   Ponyi A, 2005, RHEUMATOLOGY, V44, P83, DOI 10.1093/rheumatology/keh404
   Regardt M, 2015, J RHEUMATOL, V42, P2492, DOI 10.3899/jrheum.141243
   Regardt M, 2011, RHEUMATOLOGY, V50, P578, DOI 10.1093/rheumatology/keq356
   Richeldi L, 2014, NEW ENGL J MED, V370, P2071, DOI 10.1056/NEJMoa1402584
   Rider LG, 2014, CLIN EXP RHEUMATOL, V32, P689
   Rider LG, 2004, ARTHRITIS RHEUM-US, V50, P2281, DOI 10.1002/art.20349
   Rider LG, 2002, RHEUM DIS CLIN N AM, V28, P935, DOI 10.1016/S0889-857X(02)00027-3
   Rider LG, 2014, ARTHRITIS RHEUMATOL, V66, pS578
   Rider LG, 2013, MEDICINE, V92, P223, DOI 10.1097/MD.0b013e31829d08f9
   Rider LG, 2011, ARTHRIT CARE RES, V63, pS118, DOI 10.1002/acr.20532
   Rider LG, 2011, JAMA-J AM MED ASSOC, V305, P183, DOI 10.1001/jama.2010.1977
   Rider Lisa G., 2003, Journal of Rheumatology, V30, P603
   Rider LG, 2010, ARTHRIT CARE RES, V62, P465, DOI 10.1002/acr.20035
   Rider LG, 2009, ARTHRITIS RHEUM-US, V60, P3425, DOI 10.1002/art.24904
   Robinson ES, 2015, BRIT J DERMATOL, V172, P169, DOI 10.1111/bjd.13167
   Ruperto N, 2008, ARTHRIT RHEUM-ARTHR, V59, P4, DOI 10.1002/art.23248
   Ruperto N, 2016, LANCET, V387, P671, DOI 10.1016/S0140-6736(15)01021-1
   Sadjadi R, 2011, HEALTH QUAL LIFE OUT, V9, DOI 10.1186/1477-7525-9-114
   Saketkoo LA, 2014, THORAX, V69, P428, DOI 10.1136/thoraxjnl-2013-204202
   Sanner H, 2014, RHEUMATOLOGY, V53, P1578, DOI 10.1093/rheumatology/keu146
   Sanner H, 2011, ANN RHEUM DIS, V70, P86, DOI 10.1136/ard.2010.131433
   Sanner H, 2010, ARTHRIT CARE RES, V62, P1103, DOI 10.1002/acr.20203
   Sanner H, 2009, RHEUMATOLOGY, V48, P1541, DOI 10.1093/rheumatology/kep302
   Sansone VA, 2010, EUR J NEUROL, V17, P1178, DOI 10.1111/j.1468-1331.2010.02992.x
   Schwartz T, 2014, ANN RHEUM DIS, V73, P1805, DOI 10.1136/annrheumdis-2013-203279
   Schwartz T, 2011, ANN RHEUM DIS, V70, P766, DOI 10.1136/ard.2010.137968
   Seedat F, 2014, MUSCLE NERVE, V50, P24, DOI 10.1002/mus.24090
   Seedat F, 2014, MUSCLE NERVE, V50, P14, DOI 10.1002/mus.24093
   Seesing FM, 2015, MUSCLE NERVE, V51, P496, DOI 10.1002/mus.24337
   Seferian AM, 2015, PLOS ONE, V10, DOI 10.1371/journal.pone.0121799
   Seferian AM, 2015, PLOS ONE, V10, DOI 10.1371/journal.pone.0113999
   Stenzel W, 2015, NEUROLOGY, V84, P1346, DOI 10.1212/WNL.0000000000001422
   Stone KB, 2007, ARTHRITIS RHEUM, V56, P3125, DOI 10.1002/art.22865
   Suarez-Calvet X, 2014, J PATHOL, V233, P258, DOI 10.1002/path.4346
   Sultan SM, 2008, ARTHRITIS RHEUM, V58, P3593, DOI 10.1002/art.23963
   Sultan SM, 2011, ANN RHEUM DIS, V70, P1272, DOI 10.1136/ard.2010.142117
   Sultan SM, 2002, RHEUMATOLOGY, V41, P22, DOI 10.1093/rheumatology/41.1.22
   Tansley SL, 2013, ARTHRITIS RES THER, V15, DOI 10.1186/ar4198
   Tashkin DP, 2007, AM J RESP CRIT CARE, V176, P1026, DOI 10.1164/rccm.200702-326OC
   Tjarnlund A, 2012, ARTHRITIS RHEUM-US, V64, pS323
   Tollisen A, 2012, ARTHRIT CARE RES, V64, P1020, DOI 10.1002/acr.21637
   Trallero-Araguas E, 2012, ARTHRITIS RHEUM-US, V64, P523, DOI 10.1002/art.33379
   Troyanov Y, 2005, MEDICINE, V84, P231, DOI 10.1097/01.md.0000173991.74008.b0
   US Department of Health and Human Services Food and Drug Administration, GUID IND PAT REP OUT
   van de Vlekkert J, 2014, J NEUROL, V261, P992, DOI 10.1007/s00415-014-7313-z
   van der Meulen MFG, 2003, NEUROLOGY, V61, P316, DOI 10.1212/WNL.61.3.316
   Vanhoutte EK, 2012, BRAIN, V135, P1639, DOI 10.1093/brain/awr318
   Vincent KA, 2007, NEUROLOGY, V68, P1051, DOI 10.1212/01.wnl.0000257819.47628.41
   Zappala CJ, 2010, EUR RESPIR J, V35, P830, DOI 10.1183/09031936.00155108
NR 103
TC 15
Z9 16
U1 0
U2 9
PU PERGAMON-ELSEVIER SCIENCE LTD
PI OXFORD
PA THE BOULEVARD, LANGFORD LANE, KIDLINGTON, OXFORD OX5 1GB, ENGLAND
SN 0960-8966
EI 1873-2364
J9 NEUROMUSCULAR DISORD
JI Neuromusc. Disord.
PD AUG
PY 2016
VL 26
IS 8
BP 523
EP 534
DI 10.1016/j.nmd.2016.05.014
PG 12
WC Clinical Neurology; Neurosciences
WE Science Citation Index Expanded (SCI-EXPANDED)
SC Neurosciences & Neurology
GA DT5TK
UT WOS:000381545300009
PM 27312023
OA Bronze, Green Accepted
DA 2023-03-31
ER

PT J
AU Yamasaki, Y
   Satoh, M
   Mizushima, M
   Okazaki, T
   Nagafuchi, H
   Ooka, S
   Shibata, T
   Nakano, H
   Ogawa, H
   Azuma, K
   Maeda, A
   Tonooka, K
   Ito, H
   Takakuwa, Y
   Inoue, M
   Mitomi, H
   Kiyokawa, T
   Tsuchida, K
   Matsushita, H
   Mikage, H
   Murakami, Y
   Chan, JYF
   Ozaki, S
   Yamada, H
AF Yamasaki, Yoshioki
   Satoh, Minoru
   Mizushima, Machiko
   Okazaki, Takahiro
   Nagafuchi, Hiroko
   Ooka, Seido
   Shibata, Tomohiko
   Nakano, Hiromasa
   Ogawa, Hitoshi
   Azuma, Kohei
   Maeda, Akihiko
   Tonooka, Kumiko
   Ito, Hiroshi
   Takakuwa, Yukiko
   Inoue, Makoto
   Mitomi, Hirofumi
   Kiyokawa, Tomofumi
   Tsuchida, Kosei
   Matsushita, Hiromi
   Mikage, Hidenori
   Murakami, Yoshihiko
   Chan, Jason Y. F.
   Ozaki, Shoichi
   Yamada, Hidehiro
TI Clinical subsets associated with different anti-aminoacyl transfer RNA
   synthetase antibodies and their association with coexisting anti-Ro52
SO MODERN RHEUMATOLOGY
LA English
DT Article
DE Amyopathic dermatomyositis; Anti-aminoacyl transfer RNA synthetase (ARS)
   antibodies; Anti-PL-7 antibodies; Anti-Ro52 antibodies;
   Polymyositis/dermatomyositis
ID IDIOPATHIC INFLAMMATORY MYOPATHY; DERMATOMYOSITIS SINE MYOSITIS;
   AMYOPATHIC DERMATOMYOSITIS; JAPANESE PATIENTS; AUTOANTIBODIES;
   POLYMYOSITIS; SURVIVAL; SPECTRUM; NUCLEAR; DISEASE
AB Objective: To characterize clinical features of polymyositis/dermatomyositis (PM/DM) patients with different anti-aminoacyl transfer RNA synthetase (ARS) antibodies and their association with anti-Ro52.
   Methods: Autoantibodies in sera from 97 Japanese patients (36 PM, 56 DM, and 5 clinically amyopathic DM), who satisfied Bohan and Peter or modified Sontheimer's criteria, were characterized by immunoprecipitation and enzyme-linked immunosorbent assay. Clinical information was from medical records. Features associated with different anti-ARS and antiRo52 antibodies were analyzed.
   Results: The prevalence of anti-ARS was similar to other studies (Jo-1, 22%; EJ, 4%; OJ, 1%; PL-12, 1%), except for a high prevalence of anti-PL-7 (12%), which allowed us to characterize patients carrying this specificity. Serum creatine kinase >3000 IU/l was less common in anti-PL-7-positive patients (57%) than anti-Jo-1-positive patients (18%) (p = 0.0328) and was not found in anti-EJ-positive individuals. Interstitial lung disease was common in anti-ARS-positive patients (97%) (p<0.0001 vs. 48% in anti-ARS-negative). Anti-Ro52 antibodies were frequently detected with anti-ARS (59%) (57% in anti-Jo-1, 67% in anti-PL-7) (vs. 21% in anti-ARS-negative, p<0.0002). Anti-Ro52 was associated with overlap syndrome (26%) (vs. 7% in anti-Ro52-negative, p = 0.0119).
   Conclusions: Patients with different anti-ARS in combination with anti-Ro52 appear to be associated with distinctive clinical subsets.
C1 [Yamasaki, Yoshioki; Mizushima, Machiko; Okazaki, Takahiro; Nagafuchi, Hiroko; Ooka, Seido; Nakano, Hiromasa; Ogawa, Hitoshi; Azuma, Kohei; Maeda, Akihiko; Tonooka, Kumiko; Ito, Hiroshi; Takakuwa, Yukiko; Inoue, Makoto; Mitomi, Hirofumi; Kiyokawa, Tomofumi; Tsuchida, Kosei; Matsushita, Hiromi; Mikage, Hidenori; Murakami, Yoshihiko; Ozaki, Shoichi; Yamada, Hidehiro] St Marianna Univ, Sch Med, Dept Internal Med, Div Rheumatol & Allergol, Kawasaki, Kanagawa 2168511, Japan.
   [Satoh, Minoru] Univ Occupat & Environm Hlth, Sch Hlth Sci, Dept Clin Nursing, Kitakyushu, Fukuoka 807, Japan.
   [Satoh, Minoru; Chan, Jason Y. F.] Univ Florida, Dept Med, Div Clin Immunol & Rheumatol, Gainesville, FL USA.
   [Shibata, Tomohiko] St Marianna Univ, Sch Med, Yokohama City Seibu Hosp, Div Rheumatol,Dept Internal Med, Yokohama, Kanagawa, Japan.
C3 Saint Marianna University; University of Occupational & Environmental
   Health - Japan; State University System of Florida; University of
   Florida; Saint Marianna University
RP Yamasaki, Y (通讯作者)，St Marianna Univ, Sch Med, Dept Internal Med, Div Rheumatol & Allergol,Miyamae Ku, 2-16-1 Sugao, Kawasaki, Kanagawa 2168511, Japan.
EM yams@marianna-u.ac.jp
OI Nagafuchi, Hiroko/0000-0002-4926-3528
FU Grants-in-Aid for Scientific Research [25461489, 15K08790] Funding
   Source: KAKEN
CR Aggarwal R, 2014, ANN RHEUM DIS, V73, P227, DOI 10.1136/annrheumdis-2012-201800
   Arnett FC, 1996, ARTHRITIS RHEUM, V39, P1507, DOI 10.1002/art.1780390910
   Bernstein R M, 1984, Mol Biol Med, V2, P105
   BOHAN A, 1975, NEW ENGL J MED, V292, P403, DOI 10.1056/NEJM197502202920807
   BOHAN A, 1975, NEW ENGL J MED, V292, P344, DOI 10.1056/NEJM197502132920706
   Ceribelli A, 2012, ARTHRITIS RES THER, V14, DOI 10.1186/ar3822
   CHAN EKL, 1991, J CLIN INVEST, V87, P68, DOI 10.1172/JCI115003
   DALAKAS MC, 1993, NEW ENGL J MED, V329, P1993, DOI 10.1056/NEJM199312303292704
   Danko K, 2004, MEDICINE, V83, P35, DOI 10.1097/01.md.0000109755.65914.5e
   Espinosa A, 2006, J IMMUNOL, V176, P6277, DOI 10.4049/jimmunol.176.10.6277
   Fischer A, 2009, RESP MED, V103, P1719, DOI 10.1016/j.rmed.2009.05.001
   Gerami P, 2006, J AM ACAD DERMATOL, V54, P597, DOI 10.1016/j.jaad.2005.10.041
   Hengstman GJD, 2006, ANN RHEUM DIS, V65, P1635, DOI 10.1136/ard.2006.052191
   HIRAKATA M, 1992, ARTHRITIS RHEUM, V35, P449, DOI 10.1002/art.1780350415
   Hudson M, 2012, ARTHRITIS RES THER, V14, DOI 10.1186/ar3763
   Labirua-Iturburu A, 2012, MEDICINE, V91, P206, DOI 10.1097/MD.0b013e318260977c
   LOVE LA, 1991, MEDICINE, V70, P360, DOI 10.1097/00005792-199111000-00002
   Mammen AL, 2010, ANN NY ACAD SCI, V1184, P134, DOI 10.1111/j.1749-6632.2009.05119.x
   Marie I, 2012, AUTOIMMUN REV, V11, P739, DOI 10.1016/j.autrev.2012.01.006
   MIMORI T, 1981, J CLIN INVEST, V68, P611, DOI 10.1172/JCI110295
   Mimori T, 2007, CURR OPIN RHEUMATOL, V19, P523, DOI 10.1097/BOR.0b013e3282f01a8c
   Petri MH, 2013, ARTHRITIS RES THER, V15, DOI 10.1186/ar4207
   Reeves WH, 2002, MANUAL CLIN LAB IMMU, P933
   Rutjes SA, 1997, CLIN EXP IMMUNOL, V109, P32, DOI 10.1046/j.1365-2249.1997.4081308.x
   Sato S, 2005, CLIN EXP RHEUMATOL, V23, P609
   Schulte-Pelkum J, 2009, AUTOIMMUN REV, V8, P632, DOI 10.1016/j.autrev.2009.02.010
   Sontheimer RD, 2002, J AM ACAD DERMATOL, V46, P626, DOI 10.1067/mjd.2002.120621
   Sontheimer Richard D., 1999, Current Opinion in Rheumatology, V11, P475, DOI 10.1097/00002281-199911000-00006
   Targoff IN, 2000, CURR OPIN RHEUMATOL, V12, P475, DOI 10.1097/00002281-200011000-00001
   TARGOFF IN, 1988, ARTHRITIS RHEUM, V31, P515, DOI 10.1002/art.1780310408
   Targoff IN, 2006, ARTHRITIS RHEUM, V54, P3682, DOI 10.1002/art.22164
   Yamasaki Y, 2006, ARTHRITIS RHEUM-US, V54, P2004, DOI 10.1002/art.21883
   Ye S, 2007, CLIN RHEUMATOL, V26, P1647, DOI 10.1007/s10067-007-0562-9
   Zhang L, 2012, CLIN CARDIOL, V35, P686, DOI 10.1002/clc.22026
NR 34
TC 30
Z9 33
U1 0
U2 2
PU TAYLOR & FRANCIS LTD
PI ABINGDON
PA 2-4 PARK SQUARE, MILTON PARK, ABINGDON OR14 4RN, OXON, ENGLAND
SN 1439-7595
EI 1439-7609
J9 MOD RHEUMATOL
JI Mod. Rheumatol.
PY 2016
VL 26
IS 3
BP 403
EP 409
DI 10.3109/14397595.2015.1091155
PG 7
WC Rheumatology
WE Science Citation Index Expanded (SCI-EXPANDED)
SC Rheumatology
GA DO4RN
UT WOS:000377770800016
PM 26344678
DA 2023-03-31
ER

PT J
AU Lee, HT
   Su, WJ
   Chou, TY
   Chen, WS
   Su, KY
   Huang, DF
AF Lee, Hui-Ting
   Su, Wei-Juin
   Chou, Teh-Ying
   Chen, Wei-Sheng
   Su, Kuei-Ying
   Huang, De-Feng
TI Mycobacterium Avium Complex-Induced Pleurisy in a Patient With
   Amyopathic Dermatomyositis and Interstitial Lung Disease After Prolonged
   Immunosuppressive Therapy
SO JCR-JOURNAL OF CLINICAL RHEUMATOLOGY
LA English
DT Article
ID NONTUBERCULOUS MYCOBACTERIA
C1 [Lee, Hui-Ting; Chen, Wei-Sheng; Huang, De-Feng] Taipei Vet Gen Hosp, Dept Med, Div Allergy Immunol & Rheumatol, Taipei 112, Taiwan.
   [Su, Wei-Juin] Taipei Vet Gen Hosp, Dept Chest Med, Taipei 112, Taiwan.
   [Chou, Teh-Ying] Taipei Vet Gen Hosp, Dept Pathol & Lab Med, Taipei 112, Taiwan.
   [Su, Kuei-Ying] Buddhisht Tzu Chi Gen Hosp, Sect Allergy Immunol & Rheumatol, Hualien, Taiwan.
C3 Taipei Veterans General Hospital; Taipei Veterans General Hospital;
   Taipei Veterans General Hospital; Buddhist Tzu Chi General Hospital
RP Huang, DF (通讯作者)，Taipei Vet Gen Hosp, Dept Med, Div Allergy Immunol & Rheumatol, 201,Sect 2,Shih Pai Rd, Taipei 112, Taiwan.
EM dfhuang@vghtpe.gov.tw
RI Tsai, Chang-Youh/G-1747-2013
OI Tsai, Chang-Youh/0000-0002-4154-4018; Su, Kuei-Ying/0000-0002-7927-2310
CR Field SK, 2006, CHEST, V129, P1653, DOI 10.1378/chest.129.6.1653
   GRIBETZ AR, 1985, CHEST, V87, P495, DOI 10.1378/chest.87.4.495
   Ideura G, 2007, RESP MED, V101, P1406, DOI 10.1016/j.rmed.2007.01.023
   Nagaia T, 2000, DIABETES RES CLIN PR, V48, P99, DOI 10.1016/S0168-8227(99)00145-X
   Wittram C, 2002, BRIT J RADIOL, V75, P340, DOI 10.1259/bjr.75.892.750340
   Ye S, 2007, CLIN RHEUMATOL, V26, P1647, DOI 10.1007/s10067-007-0562-9
NR 6
TC 6
Z9 6
U1 0
U2 0
PU LIPPINCOTT WILLIAMS & WILKINS
PI PHILADELPHIA
PA TWO COMMERCE SQ, 2001 MARKET ST, PHILADELPHIA, PA 19103 USA
SN 1076-1608
EI 1536-7355
J9 JCR-J CLIN RHEUMATOL
JI JCR-J. Clin. Rheumatol.
PD JUN
PY 2009
VL 15
IS 4
BP 193
EP 194
DI 10.1097/RHU.0b013e3181a76fca
PG 2
WC Rheumatology
WE Science Citation Index Expanded (SCI-EXPANDED)
SC Rheumatology
GA 455CY
UT WOS:000266735700009
PM 19455058
DA 2023-03-31
ER

PT J
AU Nuno-Nuno, L
   Joven, BE
   Carreira, PE
   Maldonado-Romero, V
   Larena-Grijalba, C
   Cubas, IL
   Tomero, E
   Barbadillo-Mateos, MC
   Lefebvre, PGD
   Ruiz-Gutierrez, L
   Lopez-Robledillo, JC
   Moruno-Cruz, H
   Perez, A
   Cobo-Ibanez, T
   Almodovar, R
   Lojo, L
   de Yebenes, MJG
   Lopez-Longo, FJ
AF Nuno-Nuno, Laura
   Esther Joven, Beatriz
   Carreira, Patricia E.
   Maldonado-Romero, Valentina
   Larena-Grijalba, Carmen
   Llorente Cubas, Irene
   Tomero, Eva
   Carmen Barbadillo-Mateos, Maria
   de la Pena Lefebvre, Paloma Garcia
   Ruiz-Gutierrez, Lucia
   Carlos Lopez-Robledillo, Juan
   Moruno-Cruz, Henry
   Perez, Ana
   Cobo-Ibanez, Tatiana
   Almodovar, Raquel
   Lojo, Leticia
   Garcia de Yebenes, Maria Jesus
   Javier Lopez-Longo, Francisco
TI Overlap myositis, a distinct entity beyond primary inflammatory
   myositis: A retrospective analysis of a large cohort from the REMICAM
   registry
SO INTERNATIONAL JOURNAL OF RHEUMATIC DISEASES
LA English
DT Article
DE dermatomyositis; inflammatory idiopathic myositis; mortality; overlap
   myositis; polymyositis
ID CONNECTIVE-TISSUE DISEASE; INTERSTITIAL LUNG-DISEASE;
   SYSTEMIC-SCLEROSIS; LABORATORY FEATURES; PROGNOSTIC-FACTORS;
   CLINICAL-FEATURES; POLYMYOSITIS; DERMATOMYOSITIS; TERM; SURVIVAL
AB Background Inflammatory idiopathic myositis (IIM) comprises a heterogeneous group of systemic muscular diseases that can occur together with other connective tissue diseases (CTD), named overlap myositis (OM). The question of whether OM is a distinct entity still remains controversial. Aim The present study was conducted to assess the clinical and prognostic differences between patients diagnosed with OM, primary polymyositis (PM) and primary dermatomyositis (DM). Method The study consists of a retrospective longitudinal and multicenter series of IIM patients. Patients were classified as OM, PM and DM. Overlap myositis was defined as patients fulfilling criteria for IIM plus criteria for other CTD (namely systemic sclerosis, systemic lupus erythematosus, mixed connective tissue disease, rheumatoid arthritis and primary Sjogren's syndrome). Result A total of 342 patients were included (98 OM, 137 PM and 107 DM). Overlap myositis patients, in comparison with PM and DM, showed significant differences, with more extramuscular involvement, particularly more arthritis (66%, 34.6% and 48.1%, respectively), puffy fingers (49.5%, 11.1% and 24.3%), sclerodactyly (45.4%, 2.2% and 2%), dysphagia (41.8%, 18.2% and 26.4%), Raynaud phenomenon (65.3%, 16.9% and 19.8%), leucopenia (28.9%, 2.2% and 8.4%), thrombocytopenia (8.2%, 2.2% and 1.9%), interstitial lung disease (ILD) (48%, 35% and 30.8%), renal manifestations (13.4%, 3.7% and 1.9%), and more severe infections (41.3%, 26.7% and 21%). No significant differences were found in survival between groups in log rank test (P = 0.106). Multivariate adjusted survival analyses revealed a worse prognosis for severe infections, ILD and baseline elevation of acute phase reactants. Conclusion Overlap myositis stands out as a distinct entity as compared to PM and DM, featuring more extramuscular involvement and more severe infections. Close monitoring is recommended in this subset for early detection and treatment of possible complications.
C1 [Nuno-Nuno, Laura] Hosp Univ La Paz, Serv Reumatol, Madrid, Spain.
   [Esther Joven, Beatriz; Carreira, Patricia E.] Hosp Univ Doce Octubre, Serv Reumatol, Madrid, Spain.
   [Maldonado-Romero, Valentina; Larena-Grijalba, Carmen] Hosp Univ Ramon & Cajal, Serv Reumatol, Madrid, Spain.
   [Llorente Cubas, Irene; Tomero, Eva] Hosp Univ La Princesa, Serv Reumatol, Madrid, Spain.
   [Carmen Barbadillo-Mateos, Maria] Hosp Univ Puerta Hierro, Serv Reumatol, Madrid, Spain.
   [de la Pena Lefebvre, Paloma Garcia] Hosp Univ Madrid Norte Sanchinarro, Serv Reumatol, Madrid, Spain.
   [Ruiz-Gutierrez, Lucia; Carlos Lopez-Robledillo, Juan] Hosp Univ Infantil Nino Jesus, Serv Reumatol, Madrid, Spain.
   [Moruno-Cruz, Henry; Perez, Ana] Hosp Univ Principe Asturias, Serv Reumatol, Alcala De Henares, Spain.
   [Cobo-Ibanez, Tatiana] Univ Europea Madrid, Serv Reumatol, Hosp Univ Infanta Sofia, Madrid, Spain.
   [Almodovar, Raquel] Hosp Univ Fdn Alcorcon, Serv Reumatol, Madrid, Spain.
   [Lojo, Leticia] Hosp Univ Infanta Leonor, Serv Reumatol, Madrid, Spain.
   [Garcia de Yebenes, Maria Jesus] Inst Salud Musculoesquelet, Madrid, Spain.
   [Javier Lopez-Longo, Francisco] Hosp Gen Univ Gregorio Maranon, Serv Reumatol, Madrid, Spain.
C3 Hospital Universitario La Paz; Hospital Universitario 12 de Octubre;
   Hospital Universitario Ramon y Cajal; Hospital de La Princesa; Hospital
   Puerta de Hierro-Majadahonda; Prince of Asturias University Hospital;
   European University of Madrid; Hospital Universitario Infanta Sofia;
   Alcorcon Foundation University Hospital; Hospital Universitario Infanta
   Leonor; General University Gregorio Maranon Hospital
RP Nuno-Nuno, L (通讯作者)，Hosp Univ La Paz, Rheumatol Dept, Madrid, Spain.
EM laura.nuno@salud.madrid.org
RI ; Clemente-Suarez, Vicente Javier/K-7980-2014; Carreira, Patricia
   E/D-4429-2018
OI Garcia de Yebenes, Maria Jesus/0000-0003-0358-6070; Nuno-Nuno,
   Laura/0000-0001-7152-0458; Clemente-Suarez, Vicente
   Javier/0000-0002-2397-2801; Carreira, Patricia E/0000-0001-8279-3806;
   Llorente, Irene/0000-0001-6423-1375
FU Merck Sharp and Dohme
FX Merck Sharp and Dohme
CR Aguila LA, 2014, CLIN RHEUMATOL, V33, P1093, DOI 10.1007/s10067-014-2730-z
   Airio A, 2006, CLIN RHEUMATOL, V25, P234, DOI 10.1007/s10067-005-1164-z
   ALARCONSEGOVIA D, 1989, J RHEUMATOL, V16, P328
   Andras C, 2008, J RHEUMATOL, V35, P438
   [Anonymous], 1980, ARTHRITIS RHEUM, V23, P581, DOI 10.1002/art.1780230510
   ARNETT FC, 1988, ARTHRITIS RHEUM, V31, P315, DOI 10.1002/art.1780310302
   BENBASSAT J, 1985, ARTHRITIS RHEUM-US, V28, P249, DOI 10.1002/art.1780280303
   Bhansing KJ, 2016, J RHEUMATOL, V43, P1838, DOI 10.3899/jrheum.151425
   Bhansing KJ, 2014, ARTHRITIS RES THER, V16, DOI 10.1186/ar4562
   BOHAN A, 1975, NEW ENGL J MED, V292, P403, DOI 10.1056/NEJM197502202920807
   Cappelli S, 2012, SEMIN ARTHRITIS RHEU, V41, P589, DOI 10.1016/j.semarthrit.2011.07.010
   Cavagna L, 2015, MEDICINE, V94, DOI 10.1097/MD.0000000000001144
   Chen IJ, 2009, CLIN RHEUMATOL, V28, P639, DOI 10.1007/s10067-009-1110-6
   Danieli MG, 2014, AUTOIMMUN REV, V13, P1048, DOI 10.1016/j.autrev.2014.08.023
   Danko K, 2004, MEDICINE, V83, P35, DOI 10.1097/01.md.0000109755.65914.5e
   FOX RI, 1986, ARTHRITIS RHEUM-US, V29, P577, DOI 10.1002/art.1780290501
   Garton MJ, 1997, BRIT J RHEUMATOL, V36, P1067
   HOCHBERG MC, 1986, SEMIN ARTHRITIS RHEU, V15, P168, DOI 10.1016/0049-0172(86)90014-4
   Hochberg MC, 1997, ARTHRITIS RHEUM, V40, P1725, DOI 10.1002/art.1780400928
   Iaccarino L, 2013, AUTOIMMUN REV, V12, P363, DOI 10.1016/j.autrev.2012.06.004
   Ishizuka M, 2016, MOD RHEUMATOL, V26, P115, DOI 10.3109/14397595.2015.1054081
   Jung M, 2014, SCAND J RHEUMATOL, V43, P217, DOI 10.3109/03009742.2013.868512
   Lilleker JB, 2018, ANN RHEUM DIS, V77, P30, DOI 10.1136/annrheumdis-2017-211868
   Lundberg IE, 2008, CLIN EXP RHEUMATOL, V26, pS109
   Marie I, 2011, ARTHRITIS RHEUM-US, V63, P3439, DOI 10.1002/art.30513
   Maugars YM, 1996, CLIN EXP RHEUMATOL, V14, P263
   MEDSGER TA, 1971, ARTHRITIS RHEUM-US, V14, P249, DOI 10.1002/art.1780140210
   Meyer A, 2015, RHEUMATOLOGY, V54, P50, DOI 10.1093/rheumatology/keu289
   Moinzadeh P, 2015, ANN RHEUM DIS, V74, P730, DOI 10.1136/annrheumdis-2013-204487
   Nuno L, 2017, REUMATOL CLIN, V13, P331, DOI 10.1016/j.reuma.2016.07.010
   Nuno-Nuno L, 2017, RHEUMATOL INT, V37, P1853, DOI 10.1007/s00296-017-3799-x
   Silva MA, 2016, CLIN EXP RHEUMATOL, V34, P820
   Vilela VS, 2015, RHEUMATOL INT, V35, P915, DOI 10.1007/s00296-014-3198-5
   Szodoray P, 2012, LUPUS, V21, P1412, DOI 10.1177/0961203312456751
   TANIMOTO K, 1995, J RHEUMATOL, V22, P668
   Torres C, 2006, AUTOIMMUNITY, V39, P205, DOI 10.1080/08916930600622603
   Troyanov Y, 2005, MEDICINE, V84, P231, DOI 10.1097/01.md.0000173991.74008.b0
   Vancsa A, 2010, JOINT BONE SPINE, V77, P125, DOI 10.1016/j.jbspin.2009.08.008
   Xu Y, 2016, CLIN RHEUMATOL, V35, P113, DOI 10.1007/s10067-015-3139-z
NR 39
TC 16
Z9 18
U1 0
U2 1
PU WILEY
PI HOBOKEN
PA 111 RIVER ST, HOBOKEN 07030-5774, NJ USA
SN 1756-1841
EI 1756-185X
J9 INT J RHEUM DIS
JI Int. J. Rheum. Dis.
PD AUG
PY 2019
VL 22
IS 8
BP 1393
EP 1401
DI 10.1111/1756-185X.13559
PG 9
WC Rheumatology
WE Science Citation Index Expanded (SCI-EXPANDED)
SC Rheumatology
GA IN5VQ
UT WOS:000478745100006
PM 30968571
DA 2023-03-31
ER

PT J
AU Ogimi, C
   Honma, N
   Tanaka, R
   Oh-ishi, T
AF Ogimi, Chikara
   Honma, Nazuna
   Tanaka, Risa
   Oh-ishi, Tsutomu
TI Mycophenolate mofetil therapy for juvenile dermatomyositis with immune
   thrombocytopenic purpura
SO MODERN RHEUMATOLOGY
LA English
DT Article
DE Cyclosporine; Immune thrombocytopenic purpura; Interstitial pneumonitis;
   Juvenile dermatomyositis; Mycophenolate mofetil
ID SYSTEMIC-LUPUS-ERYTHEMATOSUS; INTERSTITIAL LUNG-DISEASE;
   PULMONARY-FIBROSIS SECONDARY; SAFE
AB A 6-year-old girl, who had received corticosteroid and cyclosporine on the diagnosis of interstitial pneumonitis related to juvenile dermatomyositis, developed severe thrombocytopenia. Her thrombocytopenia was resistant to repeated intravenous immunoglobulin administration and methylprednisolone pulse therapy. After additional treatment with mycophenolate mofetil (MMF), instead of cyclosporine, the thrombocytopenia improved, facilitating a reduction in the dose of corticosteroid without exacerbation of the interstitial pneumonitis. We propose MMF as effective option in the treatment of immune thrombocytopenic purpura with autoimmune disease.
C1 [Ogimi, Chikara; Honma, Nazuna; Tanaka, Risa; Oh-ishi, Tsutomu] Saitama Childrens Med Ctr, Div Infect Dis Immunol & Allergy, Saitama, Japan.
C3 Saitama Children's Medical Center
RP Ogimi, C (通讯作者)，Natl Ctr Child Hlth & Dev, Div Infect Dis, Setagaya Ku, 2-10-1 Okura, Tokyo 1578535, Japan.
EM chikara.ohgimi.510311@gmail.com
RI Ogimi, Chikara/ABD-5632-2020
OI OGIMI, CHIKARA/0000-0002-2166-8152
CR Alarcon-Segovia D, 2002, J RHEUMATOL, V29, P1
   Altschuler EL, 2001, MED HYPOTHESES, V57, P701, DOI 10.1054/mehy.2001.1437
   Arnal C, 2002, J RHEUMATOL, V29, P75
   Cassidy J, 2005, TXB PEDIAT RHEUMATOL, P407, DOI 10.1016/B978-1-4160-0246-8.50024-3
   Douglas WW, 2001, AM J RESP CRIT CARE, V164, P1182, DOI 10.1164/ajrccm.164.7.2103110
   Edge JC, 2006, ARCH DERMATOL, V142, P65, DOI 10.1001/archderm.142.1.65
   Falcini F, 2009, LUPUS, V18, P139, DOI 10.1177/0961203308094999
   Gross DC, 1997, TRANSPLANTATION, V64, P1607, DOI 10.1097/00007890-199712150-00020
   Kobayashi I, 2006, SCAND J RHEUMATOL, V35, P79, DOI 10.1080/03009740510018642
   Kotb R, 2005, EUR J HAEMATOL, V75, P60, DOI 10.1111/j.1600-0609.2005.00437.x
   Majithia V, 2005, RHEUMATOLOGY, V44, P386, DOI 10.1093/rheumatology/keh499
   MILLER MH, 1983, ARTHRITIS RHEUM, V26, P1181, DOI 10.1002/art.1780261002
   Morinishi Yoichi, 2007, Mod Rheumatol, V17, P413, DOI 10.1007/s10165-007-0610-y
   Morrissey P, 1998, TRANSPLANTATION, V65, P1414, DOI 10.1097/00007890-199805270-00026
   Nannini C, 2009, LUPUS, V18, P394, DOI 10.1177/0961203308099242
   Ohnishi H, 2002, AM J RESP CRIT CARE, V165, P378, DOI 10.1164/ajrccm.165.3.2107134
   Richards TJ, 2009, ARTHRITIS RHEUM-US, V60, P2183, DOI 10.1002/art.24631
   Rouster-Stevens KA, 2010, ARTHRIT CARE RES, V62, P1446, DOI 10.1002/acr.20269
   Rowin J, 2006, NEUROLOGY, V66, P1245, DOI 10.1212/01.wnl.0000208416.32471.c0
   Saketkoo LA, 2008, ARCH INTERN MED, V168, P1718, DOI 10.1001/archinte.168.15.1718
   Swigris JJ, 2006, CHEST, V130, P30, DOI 10.1016/S0012-3692(15)50949-5
   Vasoo S, 2003, LUPUS, V12, P630, DOI 10.1191/0961203303lu417cr
   Zhang WG, 2005, ACTA PHARMACOL SIN, V26, P598, DOI 10.1111/j.1745-7254.2005.00088.x
NR 23
TC 1
Z9 4
U1 0
U2 1
PU SPRINGER
PI NEW YORK
PA 233 SPRING ST, NEW YORK, NY 10013 USA
SN 1439-7595
EI 1439-7609
J9 MOD RHEUMATOL
JI Mod. Rheumatol.
PD APR
PY 2012
VL 22
IS 2
BP 280
EP 283
DI 10.1007/s10165-011-0489-5
PG 4
WC Rheumatology
WE Science Citation Index Expanded (SCI-EXPANDED)
SC Rheumatology
GA 929IY
UT WOS:000303055700016
PM 21710356
DA 2023-03-31
ER

PT J
AU Sun, WC
   Sun, YC
   Lin, H
   Yan, B
   Shi, GX
AF Sun, W. C.
   Sun, Y. C.
   Lin, H.
   Yan, B.
   Shi, G. X.
TI Dysregulation of the type I interferon system in adult-onset clinically
   amyopathic dermatomyositis has a potential contribution to the
   development of interstitial lung disease
SO BRITISH JOURNAL OF DERMATOLOGY
LA English
DT Article
ID IDIOPATHIC INFLAMMATORY MYOPATHIES; JAPANESE PATIENTS; SINE MYOSITIS;
   GENE 5; AUTOANTIBODIES; POLYMYOSITIS; ASSOCIATION; MUSCLE; AUTOIMMUNITY;
   COMPLICATION
AB Background It has been speculated that viral infection might be one of the potential aetiologies for adult-onset clinically amyopathic dermatomyositis (CADM). The molecular pathogenesis remains largely unknown.
   Objectives To explore whether dysregulation of the type I interferon (IFN) system is involved in the pathogenesis of CADM.
   Methods We studied 16 patients with CADM and compared them with healthy control subjects (n = 20) and patients with classic dermatomyositis (DM, n = 16) and polymyositis (PM, n = 16). Expressions of mRNA for serial toll-like receptor genes (TLR2, TLR3, TLR4, TLR7, TLR8 and TLR9) and type I IFN-regulated genes (IRF7, ISG15 and MxA) in peripheral blood leucocytes (PBL) were detected by real-time polymerase chain reaction analysis. The level of IFN-alpha in blood was tested by enzyme-linked immunosorbent assay.
   Results The mRNA expressions of TLR7, TLR9 and IRF7 were greatly elevated in the PBL from patients with CADM compared with controls. Upregulation of the ISG15 and MxA genes was detected in the PBL from patients with CADM, as well as from patients with classic DM. Among the four study groups, the overproduction of IFN-alpha in blood was most significant in the CADM group. Especially, IFN-alpha level was obviously high in the clinical interstitial lung disease (ILD) subgroup of patients with CADM. Positive correlations were found between IFN-alpha concentration and other unfavourable prognostic factors of CADM-associated ILD.
   Conclusions Our data suggest that the dysregulation of the type I IFN system may be implicated in CADM pathogenesis. IFN-alpha may be a useful biomarker for assessing the disease severity of CADM-associated ILD.
C1 [Sun, W. C.; Sun, Y. C.; Lin, H.; Yan, B.; Shi, G. X.] Sichuan Univ, W China Hosp, State Key Lab Biotherapy, Div Rheumatol, Chengdu 610064, Peoples R China.
C3 Sichuan University
RP Yan, B (通讯作者)，Sichuan Univ, W China Hosp, State Key Lab Biotherapy, Div Rheumatol, Chengdu 610064, Peoples R China.
EM yanbing732002@yahoo.com; shig@scu.edu.cn
RI Shen, Liguo/A-4051-2019; Lin, Hongjun/G-8462-2011; Lin,
   Hongjun/R-7047-2019
OI Shen, Liguo/0000-0001-9730-3451; Lin, Hongjun/0000-0003-1125-0681; shi,
   guixiu/0000-0003-4044-3394; Lin, Hongjun/0000-0002-0877-8189
FU National Natural Science Foundation of China (NSFC) [30801028, 81172870,
   30830094, 30972678]
FX The work was supported by grants from the National Natural Science
   Foundation of China (NSFC): 30801028, 81172870 (B.Y.) and 30830094,
   30972678 (G.X.S.).
CR Banchereau J, 2006, IMMUNITY, V25, P383, DOI 10.1016/j.immuni.2006.08.010
   BOHAN A, 1975, NEW ENGL J MED, V292, P403, DOI 10.1056/NEJM197502202920807
   BOHAN A, 1975, NEW ENGL J MED, V292, P344, DOI 10.1056/NEJM197502132920706
   Cappelletti C, 2011, NEUROLOGY, V76, P2079, DOI 10.1212/WNL.0b013e31821f440a
   de Padilla CML, 2007, ARTHRITIS RHEUM, V56, P1658, DOI 10.1002/art.22558
   Eloranta ML, 2010, ANN RHEUM DIS, V69, P1396, DOI 10.1136/ard.2009.121400
   Fujikawa K, 2009, SCAND J RHEUMATOL, V38, P263, DOI 10.1080/03009740802687455
   Gerami P, 2006, J AM ACAD DERMATOL, V54, P597, DOI 10.1016/j.jaad.2005.10.041
   Gono T, 2010, RHEUMATOLOGY, V49, P1713, DOI 10.1093/rheumatology/keq149
   Gono T, 2010, RHEUMATOLOGY, V49, P1354, DOI 10.1093/rheumatology/keq073
   Greenberg SA, 2005, ANN NEUROL, V57, P664, DOI 10.1002/ana.20464
   Greenberg Steven A, 2010, Curr Rheumatol Rep, V12, P198, DOI 10.1007/s11926-010-0101-6
   Hall JC, 2010, NAT REV RHEUMATOL, V6, P40, DOI 10.1038/nrrheum.2009.237
   Hervas-Stubbs S, 2011, CLIN CANCER RES, V17, P2619, DOI 10.1158/1078-0432.CCR-10-1114
   Ji SY, 2010, CHINESE MED J-PEKING, V123, P517, DOI 10.3760/cma.j.issn.0366-6999.2010.05.002
   Kato H, 2006, NATURE, V441, P101, DOI 10.1038/nature04734
   Kawai T, 2010, NAT IMMUNOL, V11, P373, DOI 10.1038/ni.1863
   Kim D, 2008, ARTHRITIS RHEUM-US, V58, P2163, DOI 10.1002/art.23486
   Kim GT, 2010, CLIN RHEUMATOL, V29, P273, DOI 10.1007/s10067-009-1316-7
   Klein RQ, 2008, BRIT J DERMATOL, V159, P887, DOI 10.1111/j.1365-2133.2008.08711.x
   Kohlmeier JE, 2010, IMMUNITY, V33, P96, DOI 10.1016/j.immuni.2010.06.016
   Mukae H, 2009, CHEST, V136, P1341, DOI 10.1378/chest.08-2740
   Nakashima R, 2010, RHEUMATOLOGY, V49, P433, DOI 10.1093/rheumatology/kep375
   Ronnblom L, 2011, SEMIN IMMUNOL, V23, P113, DOI 10.1016/j.smim.2011.01.009
   Salaiegheh M, 2010, ANN NEUROL, V67, P53, DOI 10.1002/ana.21805
   Sato S, 2005, ARTHRITIS RHEUM-US, V52, P1571, DOI 10.1002/art.21023
   Sato S, 2009, ARTHRITIS RHEUM-US, V60, P2193, DOI 10.1002/art.24621
   Sontheimer RD, 2002, J AM ACAD DERMATOL, V46, P626, DOI 10.1067/mjd.2002.120621
   Takaoka A, 2006, CELL MICROBIOL, V8, P907, DOI 10.1111/j.1462-5822.2006.00716.x
   Theofilopoulos AN, 2005, ANNU REV IMMUNOL, V23, P307, DOI 10.1146/annurev.immunol.23.021704.115843
   Tournadre A, 2010, ARTHRITIS RHEUM-US, V62, P2144, DOI 10.1002/art.27465
   Yamasaki Y, 2011, J RHEUMATOL, V38, P1636, DOI 10.3899/jrheum.101002
   Ye S, 2007, CLIN RHEUMATOL, V26, P1647, DOI 10.1007/s10067-007-0562-9
NR 33
TC 21
Z9 27
U1 2
U2 14
PU WILEY-BLACKWELL
PI HOBOKEN
PA 111 RIVER ST, HOBOKEN 07030-5774, NJ USA
SN 0007-0963
J9 BRIT J DERMATOL
JI Br. J. Dermatol.
PD DEC
PY 2012
VL 167
IS 6
BP 1236
EP 1244
DI 10.1111/j.1365-2133.2012.11145.x
PG 9
WC Dermatology
WE Science Citation Index Expanded (SCI-EXPANDED)
SC Dermatology
GA 047QN
UT WOS:000311855700032
PM 23013528
DA 2023-03-31
ER

PT J
AU Rothwell, S
   Cooper, RG
   Lamb, JA
   Chinoy, H
AF Rothwell, Simon
   Cooper, Robert G.
   Lamb, Janine A.
   Chinoy, Hector
TI Strategies for Evaluating Idiopathic Inflammatory Myopathy Disease
   Susceptibility Genes
SO CURRENT RHEUMATOLOGY REPORTS
LA English
DT Article
DE Myositis; Dermatomyositis; Idiopathic inflammatory myopathies; Genetics;
   Genome-wide association study; Candidate gene; Gene-environment
   interaction
ID GENOME-WIDE ASSOCIATION; SEROPOSITIVE RHEUMATOID-ARTHRITIS; INTERSTITIAL
   LUNG-DISEASE; JAPANESE POPULATION; DERMATOMYOSITIS; LOCI; EXPRESSION;
   PROTEINS; MYOSITIS; TRAITS
AB This review outlines the progress that has been made in understanding the genetics of the idiopathic inflammatory myopathies in the previous 2 years, with a particular focus on dermatomyositis and polymyositis. A recent genome-wide association study in dermatomyositis has confirmed the importance of the major histocompatibility region in this disease, and has suggested a shared genetic etiology with other autoimmune disorders. This has led to an ongoing study of additional immune-related loci using the Immunochip array. Candidate gene studies have identified novel risk associations in non-Europeans, such as STAT4 and HLA-DRB1 in the Japanese population. Evidence for gene-environment interactions has come from two recent studies implicating smoking status and statin use with HLA alleles. This review also touches on future approaches to genetic research in myositis, including bioinformatics tools to identify causal variants, HLA imputation from existing genetic data and statistical methods to investigate shared effects between subgroups of myositis.
C1 [Rothwell, Simon; Chinoy, Hector] Univ Manchester, Ctr Musculoskeletal Res, Manchester M13 9PT, Lancs, England.
   [Cooper, Robert G.] Univ Liverpool, Fac Hlth & Life Sci, MRC ARUK Inst Ageing & Chron Dis, Liverpool L69 3BX, Merseyside, England.
   [Lamb, Janine A.] Univ Manchester, Ctr Integrated Genom Med Res, Manchester M13 9PT, Lancs, England.
   [Chinoy, Hector] Univ Manchester, Ctr Musculoskeletal Res, Inst Inflammat & Repair, Manchester M13 9PT, Lancs, England.
C3 University of Manchester; University of Liverpool; University of
   Manchester; University of Manchester
RP Chinoy, H (通讯作者)，Univ Manchester, Ctr Musculoskeletal Res, Inst Inflammat & Repair, Oxford Rd, Manchester M13 9PT, Lancs, England.
EM hector.chinoy@manchester.ac.uk
RI ; Chinoy, Hector/C-7832-2013
OI Lamb, Janine/0000-0002-7248-0539; Chinoy, Hector/0000-0001-6492-1288;
   Rothwell, Simon/0000-0003-2123-9902
FU Arthritis Research UK [18474]; UK Myositis Support Group; Association
   Francaise Contre Les Myopathies (AFM); European Science Foundation
   (ESF); European Union Sixth Framework Programme in the framework of the
   Research Networking Programme European Myositis Network (EUMYONET).
   [LSH-018661]; FC Moore studentship; National Institute for Health
   Research [CL-2006-06-010] Funding Source: researchfish; Versus Arthritis
   [18474] Funding Source: researchfish
FX The UKMYONET adult cohort was funded by Arthritis Research UK Programme
   Grant 18474. Further funding has been provided through the UK Myositis
   Support Group, Association Francaise Contre Les Myopathies (AFM),
   European Science Foundation (ESF) and The European Union Sixth Framework
   Programme (project AutoCure; LSH-018661) in the framework of the
   Research Networking Programme European Myositis Network (EUMYONET). S.R.
   is part-funded by an FC Moore studentship.
CR [Anonymous], 2007, NATURE
   Bettelli E, 2007, NAT IMMUNOL, V8, P345, DOI 10.1038/ni0407-345
   Bossini-Castillo L, 2014, ANN RHEUM DIS
   Boyle AP, 2012, GENOME RES, V22, P1790, DOI 10.1101/gr.137323.112
   Casciola-Rosen L, 2005, J EXP MED, V201, P591, DOI 10.1084/jem.20041367
   Chinoy H, 2006, ARTHRITIS RES THER, V8, DOI 10.1186/ar1862
   Chinoy H, 2011, ARTHRITIS RES THER, V13, DOI 10.1186/ar3327
   Christopher-Stine L, 2010, ARTHRITIS RHEUM-US, V62, P2757, DOI 10.1002/art.27572
   Cooper JD, 2012, HUM MOL GENET, V21, P5202, DOI 10.1093/hmg/dds357
   Cotsapas C, 2011, PLOS GENET, V7, DOI 10.1371/journal.pgen.1002254
   Eyre S, 2012, NAT GENET, V44, P1336, DOI 10.1038/ng.2462
   Furuya T, 2004, J RHEUMATOL, V31, P1768
   Gono T, 2012, ARTHRITIS RHEUM-US, V64, P3736, DOI 10.1002/art.34657
   Greenberg SA, 2005, ANN NEUROL, V57, P664, DOI 10.1002/ana.20464
   GTEx Consortium, 2013, NAT GENET, V45, P580, DOI DOI 10.1038/NG.2653
   Han B, 2014, AM J HUM GENET, V94, P522, DOI 10.1016/j.ajhg.2014.02.013
   Hunt KA, 2013, NATURE, V498, P232, DOI 10.1038/nature12170
   Jia XM, 2013, PLOS ONE, V8, DOI 10.1371/journal.pone.0064683
   Jostins L, 2012, NATURE, V491, P119, DOI 10.1038/nature11582
   Klareskog L, 2006, ARTHRITIS RHEUM-US, V54, P38, DOI 10.1002/art.21575
   Levine SM, 2007, ARTHRITIS RHEUM, V56, P2729, DOI 10.1002/art.22790
   Mammen AL, 2012, ARTHRIT CARE RES, V64, P1233, DOI 10.1002/acr.21671
   Mammen AL, 2011, ARTHRITIS RHEUM-US, V63, P713, DOI 10.1002/art.30156
   Miller FW, 2013, ARTHRITIS RHEUM-US, V65, P3239, DOI 10.1002/art.38137
   Okada Y, 2014, NATURE, V506, P376, DOI 10.1038/nature12873
   Raychaudhuri S, 2012, NAT GENET, V44, P291, DOI 10.1038/ng.1076
   Remmers EF, 2007, NEW ENGL J MED, V357, P977, DOI 10.1056/NEJMoa073003
   Sato S, 2013, MOD RHEUMATOL, V23, P496, DOI 10.1007/s10165-012-0663-4
   Shoenfeld Y, 2011, J AUTOIMMUN, V36, P4, DOI 10.1016/j.jaut.2010.07.003
   Stahl EA, 2010, NAT GENET, V42, P508, DOI 10.1038/ng.582
   Sugiura T, 2012, ANN RHEUM DIS, V71, P1646, DOI 10.1136/annrheumdis-2011-200839
   Trynka G, 2013, CURR OPIN GENET DEV, V23, P635, DOI 10.1016/j.gde.2013.10.009
   Trynka G, 2011, NAT GENET, V43, P1193, DOI 10.1038/ng.998
   Wallace C, 2013, GENET EPIDEMIOL, V37, P802, DOI 10.1002/gepi.21765
   Welter D, 2014, NUCLEIC ACIDS RES, V42, pD1001, DOI 10.1093/nar/gkt1229
   Yang JA, 2011, AM J HUM GENET, V88, P76, DOI 10.1016/j.ajhg.2010.11.011
   Yang TP, 2010, BIOINFORMATICS, V26, P2474, DOI 10.1093/bioinformatics/btq452
NR 37
TC 2
Z9 2
U1 0
U2 8
PU SPRINGER
PI NEW YORK
PA 233 SPRING ST, NEW YORK, NY 10013 USA
SN 1523-3774
EI 1534-6307
J9 CURR RHEUMATOL REP
JI Curr. Rheumatol. Rep.
PD OCT
PY 2014
VL 16
IS 10
AR 446
DI 10.1007/s11926-014-0446-3
PG 6
WC Rheumatology
WE Science Citation Index Expanded (SCI-EXPANDED)
SC Rheumatology
GA AP4UQ
UT WOS:000342074700002
PM 25182674
OA Green Accepted
DA 2023-03-31
ER

PT J
AU Pipitone, N
   Salvarani, C
AF Pipitone, Nicolo
   Salvarani, Carlo
TI Treatment of inflammatory myopathies
SO EXPERT REVIEW OF CLINICAL IMMUNOLOGY
LA English
DT Review
DE Biological agents; dermatomyositis; disease-modifying anti-rheumatic
   drugs; glucocorticoids; myositis; polymyositis
ID INTERSTITIAL LUNG-DISEASE; CRYPTOGENIC FIBROSING ALVEOLITIS; RESISTIVE
   HOME EXERCISE; NECROSIS-FACTOR-ALPHA; MYCOPHENOLATE-MOFETIL;
   CYCLOSPORINE-A; MYOSITIS PATIENTS; CONTROLLED-TRIAL; INTRAVENOUS
   IMMUNOGLOBULIN; METHYLPREDNISOLONE THERAPY
AB Introduction: The idiopathic inflammatory myopathies (IIM) dermatomyositis (DM) and polymyositis (PM) are chronic diseases affecting the striated muscles with variable involvement of other organs.Glucocorticoids are considered the cornerstone of treatment, but some patients require adjunctive immunosuppressive agents because of insufficient response to glucocorticoids, flares upon glucocorticoid tapering, or glucocorticoid-related adverse events.Areas covered: The aim of this article was to review (PubMed search until February 2018) the evidence on established and new therapies derived from randomized controlled trials (RCTs) on adult DM and PM. In addition, key data from open-label trials, case reports, and abstracts were included where data from RCT were lacking.Expert commentary: Numerous synthetic and biological immunosuppressive agents are currently available to treat the IIM, sometimes in combination. The choice of the specific medication in the individual patient depends upon the disease phenotype and patient's characteristics. Exercise improves muscle performance without causing disease flares and should be an integral part of the treatment of the IIM. Prompt diagnosis and treatment can lead to better outcome.
C1 [Pipitone, Nicolo; Salvarani, Carlo] Ist Ric & Cura Carattere Sci, Azienda Unita Sanit Locale Reggio Emilia, Dipartimento Med Interna & Specialita Med, SC Reumatol, Reggio, Emilia Romagna, Italy.
   [Salvarani, Carlo] Univ Modena & Reggio Emilia, Rheumatol Dept, Modena, MO, Italy.
C3 Universita di Modena e Reggio Emilia
RP Pipitone, N (通讯作者)，Ist Ric & Cura Carattere Sci, Azienda Unita Sanit Locale Reggio Emilia, Dipartimento Med Interna & Specialita Med, SC Reumatol, Reggio, Emilia Romagna, Italy.
EM pipitone.nicolo@ausl.re.it
RI Salvarani, Carlo/K-2431-2018
CR AGGARWAL R, 2017, ANN RHEUM DIS, V76
   Aggarwal R, 2016, RHEUMATOLOGY, V55, P991, DOI 10.1093/rheumatology/kev444
   Alexanderson H, 2000, SCAND J RHEUMATOL, V29, P295
   Alexanderson H, 2014, J RHEUMATOL, V41, P1124, DOI 10.3899/jrheum.131145
   Amato AA, 2011, ANN NEUROL, V70, P427, DOI 10.1002/ana.22477
   Andersson H, 2015, RHEUMATOLOGY, V54, P1420, DOI 10.1093/rheumatology/kev004
   Ang GC, 2005, ARCH DERMATOL, V141, P855, DOI 10.1001/archderm.141.7.855
   Basharat P, 2015, CURR RHEUMATOL REP, V17, DOI 10.1007/s11926-015-0548-6
   Bermas BL, 2017, RHEUM DIS CLIN N AM, V43, P249, DOI 10.1016/j.rdc.2016.12.002
   Bilgic H, 2009, ARTHRITIS RHEUM-US, V60, P3436, DOI 10.1002/art.24936
   Boehler JF, 2017, PLOS ONE, V12, DOI 10.1371/journal.pone.0183292
   BOHAN A, 1975, NEW ENGL J MED, V292, P403, DOI 10.1056/NEJM197502202920807
   BOHAN A, 1977, MEDICINE, V56, P255, DOI 10.1097/00005792-197707000-00001
   Brunasso AMG, 2014, SCI WORLD J, DOI 10.1155/2014/179180
   BUNCH TW, 1980, ANN INTERN MED, V92, P365, DOI 10.7326/0003-4819-92-3-365
   Cavagna L, 2013, J RHEUMATOL, V40, P484, DOI 10.3899/jrheum.121026
   Ceribelli A, 2017, CLIN REV ALLERG IMMU, V52, P58, DOI 10.1007/s12016-016-8527-x
   Chang HK, 2003, J KOREAN MED SCI, V18, P131, DOI 10.3346/jkms.2003.18.1.131
   Chaudhry V, 2001, NEUROLOGY, V56, P94, DOI 10.1212/WNL.56.1.94
   Chen D, 2013, RHEUMATOL INT, V33, P2455, DOI 10.1007/s00296-012-2653-4
   Choy EHS, 2002, RHEUMATOLOGY, V41, P7, DOI 10.1093/rheumatology/41.1.7
   Chung YL, 2003, RHEUMATOLOGY, V42, P298, DOI 10.1093/rheumatology/keg084
   Chung YL, 2007, ARTHRIT RHEUM-ARTHR, V57, P694, DOI 10.1002/art.22687
   Couderc M, 2011, RHEUMATOLOGY, V50, P2283, DOI 10.1093/rheumatology/ker305
   Dalakas MC, 2009, BRAIN, V132, P1536, DOI 10.1093/brain/awp104
   Dalakas MC, 2003, LANCET, V362, P971, DOI 10.1016/S0140-6736(03)14368-1
   Dalakas MC, 2004, JAMA-J AM MED ASSOC, V291, P2367, DOI 10.1001/jama.291.19.2367
   DALAKAS MC, 1993, NEW ENGL J MED, V329, P1993, DOI 10.1056/NEJM199312303292704
   Danieli MG, 2011, AUTOIMMUN REV, V10, P144, DOI 10.1016/j.autrev.2010.09.004
   Danieli MG, 2002, ANN RHEUM DIS, V61, P37, DOI 10.1136/ard.61.1.37
   Danko K, 2014, ARTHRITIS RHEUM, V66, P909
   Dastmalchi M, 2008, ANN RHEUM DIS, V67, P1670, DOI 10.1136/ard.2007.077974
   Dimachkie MM, 2014, NEUROL CLIN, V32, P595, DOI 10.1016/j.ncl.2014.04.007
   Douglas WW, 2001, AM J RESP CRIT CARE, V164, P1182, DOI 10.1164/ajrccm.164.7.2103110
   Edge JC, 2006, ARCH DERMATOL, V142, P65, DOI 10.1001/archderm.142.1.65
   Efthimiou P, 2006, SEMIN ARTHRITIS RHEU, V36, P168, DOI 10.1016/j.semarthrit.2006.07.003
   Fasano S, 2017, RHEUMATOLOGY, V56, P26, DOI 10.1093/rheumatology/kew146
   Fasano S, 2016, EXPERT REV CLIN PHAR, V9, P547, DOI 10.1586/17512433.2016.1136561
   Fendler C, 2010, CLIN EXP RHEUMATOL, V28, pS164
   Ge YP, 2015, CLIN RHEUMATOL, V34, P2097, DOI 10.1007/s10067-015-3065-0
   Ge YP, 2015, CLIN RHEUMATOL, V34, P99, DOI 10.1007/s10067-014-2803-z
   Gelber AC, 2000, J RHEUMATOL, V27, P1542
   Ghirardello A, 2013, CURR RHEUMATOL REP, V15, DOI 10.1007/s11926-013-0335-1
   Gono T, 2014, RHEUMATOLOGY, V53, P2196, DOI 10.1093/rheumatology/keu258
   Gonzalez-Moreno J, 2018, RHEUMATOL INT
   GRAU JM, 1994, J RHEUMATOL, V21, P381
   Greenberg SA, 2010, ARTHRITIS RES THER, V12, DOI 10.1186/ar2885
   Guglielmi S, 2008, EUR RESPIR J, V31, P213, DOI 10.1183/09031936.00014707
   Gunawardena H, 2008, CURR OPIN RHEUMATOL, V20, P675, DOI 10.1097/BOR.0b013e328313bff4
   Harigai M, 1999, Ryumachi, V39, P819
   Haubitz M, 1998, ARTHRITIS RHEUM, V41, P1835, DOI 10.1002/1529-0131(199810)41:10<1835::AID-ART16>3.3.CO;2-H
   Hazes JMW, 2011, RHEUMATOLOGY, V50, P1955, DOI 10.1093/rheumatology/ker302
   Helmers SB, 2007, ANN RHEUM DIS, V66, P1276, DOI 10.1136/ard.2006.058644
   Higgs BW, 2014, ANN RHEUM DIS, V73, P256, DOI 10.1136/annrheumdis-2012-202794
   Hollar C B, 2004, J Dermatolog Treat, V15, P35
   Iannone F, 2006, J RHEUMATOL, V33, P1802
   Ibrahim F, 2015, RHEUMATOLOGY, V54, P1050, DOI 10.1093/rheumatology/keu442
   JOFFE MM, 1993, AM J MED, V94, P379, DOI 10.1016/0002-9343(93)90148-I
   JOHNSON MA, 1989, THORAX, V44, P280, DOI 10.1136/thx.44.4.280
   Johnson RW, 2003, ARTHRIT RHEUM-ARTHR, V49, P172, DOI 10.1002/art.11002
   Kalenian M, 1997, CLIN DIAGN LAB IMMUN, V4, P236, DOI 10.1128/CDLI.4.2.236-240.1997
   Kameda H, 2005, J RHEUMATOL, V32, P1719
   Khanna D, 2015, J RHEUMATOL, V42, P2168, DOI 10.3899/jrheum.141182
   Kiely PDW, 2003, RHEUMATOLOGY, V42, P575, DOI 10.1093/rheumatology/keg153
   Kieseier BC, 2001, BRAIN, V124, P341, DOI 10.1093/brain/124.2.341
   Kondo M, 2014, RHEUMATOLOGY, V53, P1907, DOI 10.1093/rheumatology/keu234
   Kuru S, 2000, ACTA NEUROPATHOL, V99, P585, DOI 10.1007/s004010051165
   Labirua-Iturburu A, 2013, CLIN EXP RHEUMATOL, V31, P436
   Li LB, 2017, ONCOTARGET, V8, P76129, DOI 10.18632/oncotarget.19050
   Linklater H, 2013, CLIN EXP RHEUMATOL, V31, P767
   LUNDBERG I, 1992, SEMIN ARTHRITIS RHEU, V22, P127, DOI 10.1016/0049-0172(92)90006-Y
   Lundberg I, 2000, RHEUMATOLOGY, V39, P7, DOI 10.1093/rheumatology/39.1.7
   Lundberg IE, 2003, CURR OPIN RHEUMATOL, V15, P675, DOI 10.1097/00002281-200311000-00001
   Lundberg IE, 2017, ARTHRITIS RHEUMATOL, V69, P2271, DOI 10.1002/art.40320
   Maeda K, 1997, SCAND J RHEUMATOL, V26, P24, DOI 10.3109/03009749709065660
   Majithia V, 2005, RHEUMATOLOGY, V44, P386, DOI 10.1093/rheumatology/keh499
   Mann HF, 2010, BEST PRACT RES CL RH, V24, P427, DOI 10.1016/j.berh.2009.12.008
   Marie I, 2012, RESP MED, V106, P581, DOI 10.1016/j.rmed.2012.01.001
   Marie I, 2010, ARTHRIT CARE RES, V62, P1748, DOI 10.1002/acr.20325
   Marie I, 2013, ARTHRITIS RES THER, V15, DOI 10.1186/ar4332
   Mastaglia FL, 2003, J CLIN NEUROSCI, V10, P99, DOI 10.1016/S0967-5868(02)00271-0
   Mathur T, 2015, AM J THER, V22, P350, DOI 10.1097/MJT.0b013e3182987983
   Matsubara S, 1997, J NEUROIMMUNOL, V76, P75, DOI 10.1016/S0165-5728(97)00033-7
   Miller FW, 2003, LANCET, V362, P1762, DOI 10.1016/S0140-6736(03)14862-3
   MILLER FW, 1992, NEW ENGL J MED, V326, P1380, DOI 10.1056/NEJM199205213262102
   Miller FW, 2001, RHEUMATOLOGY, V40, P1262, DOI 10.1093/rheumatology/40.11.1262
   Miller J, 2012, J NEUROL SCI, V199, pS53
   Mimori T, 2012, CURR RHEUMATOL REP, V14, P264, DOI 10.1007/s11926-012-0246-6
   Mira-Avendano IC, 2013, RESP MED, V107, P890, DOI 10.1016/j.rmed.2013.02.015
   Mittal L, 2017, J AM ACAD DERMATOL, V77, P374, DOI 10.1016/j.jaad.2017.03.027
   Mok CC, 2003, SCAND J RHEUMATOL, V32, P181, DOI 10.1080/03009740310002542
   Munoz-Beamud F, 2013, CLIN EXP RHEUMATOL, V31, P896
   Munters LA, 2016, ARTHRITIS RHEUMATOL, V68, P1738, DOI 10.1002/art.39624
   Munters LA, 2013, ARTHRITIS RES THER, V15, DOI 10.1186/ar4263
   Munters LA, 2013, ARTHRIT CARE RES, V65, P1959, DOI 10.1002/acr.22068
   Nader GA, 2009, CURR OPIN RHEUMATOL, V21, P599, DOI 10.1097/BOR.0b013e3283319d53
   Nagaraju K, 2016, RHEUMATOLOGY, V55, P1673, DOI 10.1093/rheumatology/kew213
   Narazaki M, 2011, RHEUMATOLOGY, V50, P1344, DOI 10.1093/rheumatology/ker152
   Noss EH, 2006, J RHEUMATOL, V33, P1021
   Nzeusseu A, 1999, CLIN EXP RHEUMATOL, V17, P441
   Oddis CV, 2018, NAT REV RHEUMATOL, V14, P279, DOI 10.1038/nrrheum.2018.42
   Oddis CV, 2013, ARTHRITIS RHEUM-US, V65, P314, DOI 10.1002/art.37754
   Oddis CV, 2005, ARTHRITIS RHEUM, V52, P2607, DOI 10.1002/art.21291
   Okiyama N, 2009, ARTHRITIS RHEUM-US, V60, P2505, DOI 10.1002/art.24689
   Olsen N J, 2001, Curr Rheumatol Rep, V3, P346, DOI 10.1007/s11926-001-0039-9
   Pagnini I, 2014, CLIN EXP RHEUMATOL, V32, P408
   Park J H, 2001, Curr Rheumatol Rep, V3, P334, DOI 10.1007/s11926-001-0038-x
   Parkes JE, 2015, CURR OPIN RHEUMATOL, V27, P608, DOI 10.1097/BOR.0000000000000225
   Pipitone N, 2007, CLIN EXP RHEUMATOL, V25, P896
   Pipitone N, 2013, CLIN EXP RHEUMATOL, V31, P474
   Pipitone N, 2016, CURR OPIN RHEUMATOL, V28, P625, DOI 10.1097/BOR.0000000000000326
   Pisoni CN, 2007, RHEUMATOLOGY, V46, P516, DOI 10.1093/rheumatology/kel336
   Qushmaq KA, 2000, J RHEUMATOL, V27, P2855
   Raghu P, 2015, AM J THER, V22, P244, DOI 10.1097/MJT.0000000000000175
   Reed AM, 2015, BMC MUSCULOSKEL DIS, V16, DOI 10.1186/s12891-015-0710-3
   Reed AM, 2012, ARTHRITIS RHEUM-US, V64, P4078, DOI 10.1002/art.34659
   Rider Lisa G., 2003, Journal of Rheumatology, V30, P603
   Ruperto N, 2016, LANCET, V387, P671, DOI 10.1016/S0140-6736(15)01021-1
   Saketkoo LA, 2009, AM J MED SCI, V337, P329, DOI 10.1097/MAJ.0b013e31818d094b
   Saunders P, 2017, TRIALS, V18, DOI 10.1186/s13063-017-2016-2
   Schiffenbauer A, 2018, SEMIN ARTHRITIS RHEU, V47, P858, DOI 10.1016/j.semarthrit.2017.10.010
   Schiopu E, 2012, ARTHRITIS RES THER, V14, DOI 10.1186/ar3704
   Schnabel A, 2003, SEMIN ARTHRITIS RHEU, V32, P273, DOI 10.1053/sarh.2002.50012
   Schneider-Gold C, 2006, MUSCLE NERVE, V34, P284, DOI 10.1002/mus.20543
   Schnieder C, 2002, MUSCLE NERVE, V25, P286, DOI 10.1002/mus.10026
   Scuderi F, 2006, J NEUROIMMUNOL, V176, P9, DOI 10.1016/j.jneuroim.2006.03.026
   Sharma N, 2017, J RHEUMATOL, V44, P1612, DOI 10.3899/jrheum.161217
   Sharp C, 2016, RHEUMATOLOGY, V55, P1318, DOI 10.1093/rheumatology/kew195
   Shimizu T, 2000, CLIN RHEUMATOL, V19, P352, DOI 10.1007/s100670070027
   Shimojima Y, 2012, BMC MUSCULOSKEL DIS, V13, DOI 10.1186/1471-2474-13-228
   Shimojima Y, 2012, CLIN MED INSIGHTS-AR, V5, P77, DOI 10.4137/CMAMD.S10272
   Skorpen CG, 2016, ANN RHEUM DIS, V75, P795, DOI 10.1136/annrheumdis-2015-208840
   Spath M, 2004, J NEUROL, V251, P859, DOI 10.1007/s00415-004-0449-5
   Stange MA, 2010, Z GASTROENTEROL, V48, P258, DOI 10.1055/s-0028-1109782
   Swigris JJ, 2006, CHEST, V130, P30, DOI 10.1016/S0012-3692(15)50949-5
   Tanaka F, 2000, INTERNAL MED, V39, P428, DOI 10.2169/internalmedicine.39.428
   Targoff Ira N, 2002, Curr Rheumatol Rep, V4, P434, DOI 10.1007/s11926-002-0089-7
   Thompson B, 2008, J RHEUMATOL, V35, P2080
   Tjarnlund A, 2018, ANN RHEUM DIS, V77, P55, DOI 10.1136/annrheumdis-2017-211751
   Tomasova SJ, 2014, ANN RHEUM DIS, V73, P171
   Ueno K, 2016, INT J RHEUM DIS, V19, P1322, DOI 10.1111/1756-185X.12931
   Unger L, 2014, RHEUMATOLOGY, V53, P1630, DOI 10.1093/rheumatology/keu024
   van de Vlekkert J, 2010, NEUROMUSCULAR DISORD, V20, P382, DOI 10.1016/j.nmd.2010.03.011
   Vencovsky J, 2000, SCAND J RHEUMATOL, V29, P95, DOI 10.1080/030097400750001897
   Venkataramanan R, 2001, J CLIN PHARMACOL, V41, P542, DOI 10.1177/00912700122010429
   Villalba L, 1998, ARTHRITIS RHEUM-US, V41, P392, DOI 10.1002/1529-0131(199803)41:3<392::AID-ART3>3.3.CO;2-O
   Walsh RJ, 2007, ARTHRITIS RHEUM, V56, P3784, DOI 10.1002/art.22928
   Waschbisch A, 2010, J NEUROIMMUNOL, V225, P137, DOI 10.1016/j.jneuroim.2010.03.013
   Wells AU, 1997, AM J RESP CRIT CARE, V155, P1657, DOI 10.1164/ajrccm.155.5.9154872
   Wells AU, 1997, AM J RESP CRIT CARE, V155, P1367, DOI 10.1164/ajrccm.155.4.9105081
   Wilkes MR, 2005, ARTHRITIS RHEUM-US, V52, P2439, DOI 10.1002/art.21240
   WOO TY, 1984, J AM ACAD DERMATOL, V10, P592, DOI 10.1016/S0190-9622(84)80263-7
   Yoshida T, 1999, INTERNAL MED, V38, P733, DOI 10.2169/internalmedicine.38.733
   Zaydfudim V, 2012, J AM COLL SURGEONS, V214, P164, DOI 10.1016/j.jamcollsurg.2011.10.006
   Zong M, 2014, ANN RHEUM DIS, V73, P913, DOI 10.1136/annrheumdis-2012-202857
   Zou J, 2014, ANN RHEUM DIS, V73, P1591, DOI 10.1136/annrheumdis-2014-205278
NR 156
TC 9
Z9 11
U1 0
U2 4
PU TAYLOR & FRANCIS LTD
PI ABINGDON
PA 2-4 PARK SQUARE, MILTON PARK, ABINGDON OR14 4RN, OXON, ENGLAND
SN 1744-666X
EI 1744-8409
J9 EXPERT REV CLIN IMMU
JI Expert Rev. Clin. Immunol.
PY 2018
VL 14
IS 7
BP 607
EP 621
DI 10.1080/1744666X.2018.1491307
PG 15
WC Immunology
WE Science Citation Index Expanded (SCI-EXPANDED)
SC Immunology
GA GO3IG
UT WOS:000439882500008
PM 29952659
DA 2023-03-31
ER

PT J
AU Pagnini, I
   Vitale, A
   Selmi, C
   Cimaz, R
   Cantarini, L
AF Pagnini, Ilaria
   Vitale, Antonio
   Selmi, Carlo
   Cimaz, Rolando
   Cantarini, Luca
TI Idiopathic Inflammatory Myopathies: an Update on Classification and
   Treatment with Special Focus on Juvenile Forms
SO CLINICAL REVIEWS IN ALLERGY & IMMUNOLOGY
LA English
DT Review
DE Autoantibodies; Autoimmune disorders; Polymyositis; Dermatomyositis;
   Myopathies
ID STEM-CELL TRANSPLANTATION; MYOSITIS-SPECIFIC AUTOANTIBODIES; ALPHA
   MONOCLONAL-ANTIBODY; INTERSTITIAL LUNG-DISEASE; NECROSIS-FACTOR-ALPHA;
   REFRACTORY DERMATOMYOSITIS; RECOGNITION PARTICLE; CHILDHOOD ARTHRITIS;
   POLYMYOSITIS; ONSET
AB Juvenile inflammatory myopathies represent a heterogeneous group of rare and potentially fatal disorders of unknown aetiology, characterised by inflammation and proximal and symmetric muscle weakness. Beyond many similarities, specific clinical, laboratoristic and histopathologic features underlie different subsets with distinguishing demographic, prognostic and therapeutic peculiarities. Over time, several forms of inflammatory idiopathic myopathies have been described, including macrophagic myofascitis, immune-mediated necrozing myopathy and the spectrum of amyopathic dermatomyositis that include hypomyopathic dermatomyositis, inclusion body myositis and cancer-associated myositis occurring almost exclusively in adults. However, juvenile dermatomyositis is the most frequent in childhood, whereas polymyositis is relatively more frequent in adults. The aetiology is nowadays widely unclear; however, current theories contemplate a combination of environmental triggers, immune dysfunction and specific tissue responses involving muscle, skin and small vessels endothelium in genetically susceptible individuals. Myositis-specific autoantibodies, found almost exclusively in patients with myositis and myositis-associated autoantibodies, detectable both among patients with myositis and in subjects suffering from other autoimmune diseases, have an important clinical role because of their relation to specific clinical features, response to therapy and prognosis. The gold standard treatment for juvenile dermatomyositis is represented by corticosteroids, along with adjunctive steroid-sparing immunosuppressive therapies, which are used to counteract disease activity, prevent mortality, and reduce long-term disability. Further treatment approach such as biologic agents and autologous stem cell transplantation are emerging during the last years, in particular in patients difficult to treat and with poor prognosis. Therefore, a highly medical specialised approach is required for diagnosis and management of these conditions. This review comprehensively examines juvenile inflammatory myopathies focusing on clinical and laboratory classifications as well as on the current treatment approaches, referring in particular on biologic agents and latest therapeutic opportunities.
C1 [Pagnini, Ilaria; Cimaz, Rolando] Anna Meyer Childrens Hosp, Rheumatol Unit, Dept Pediat, Florence, Italy.
   [Pagnini, Ilaria; Cimaz, Rolando] Univ Florence, Florence, Italy.
   [Vitale, Antonio; Cantarini, Luca] Univ Siena, Res Ctr Syst Autoinflammatory Dis, Viale Bracci 1, I-53100 Siena, Italy.
   [Vitale, Antonio; Cantarini, Luca] Univ Siena, Behcets Dis Clin, Dept Med Sci Surg & Neurosci, Viale Bracci 1, I-53100 Siena, Italy.
   [Selmi, Carlo] Univ CA, Div Rheumatol Allergy & Clin Immunol, Davis, CA USA.
   [Selmi, Carlo] Humanitas Res Hosp, Div Rheumatol & Clin Immunol, Milan, Italy.
C3 University of Florence; Azienda Ospedaliera Universitaria (AOU) MEYER;
   University of Florence; University of Siena; University of Siena
RP Cantarini, L (通讯作者)，Univ Siena, Res Ctr Syst Autoinflammatory Dis, Viale Bracci 1, I-53100 Siena, Italy.; Cantarini, L (通讯作者)，Univ Siena, Behcets Dis Clin, Dept Med Sci Surg & Neurosci, Viale Bracci 1, I-53100 Siena, Italy.
EM cantariniluca@hotmail.com
RI Pagnini, Ilaria/AAB-7076-2022; Selmi, Carlo/ABG-4899-2021; CIMAZ,
   Rolando/AAA-9058-2019
OI Selmi, Carlo/0000-0002-0323-0376; CIMAZ, Rolando/0000-0002-3260-4226;
   Cantarini, Luca/0000-0002-7352-1275; Pagnini, Ilaria/0000-0002-4508-2017
CR Aggarwal R, 2014, ARTHRITIS RHEUMATOL, V66, P740, DOI 10.1002/art.38270
   Amato AA, 2011, ANN NEUROL, V70, P427, DOI 10.1002/ana.22477
   Anandacoomarasamy A, 2005, RHEUMATOLOGY, V44, P562, DOI 10.1093/rheumatology/keh539
   Arabshahi B, 2012, J PEDIATR-US, V160, P520, DOI 10.1016/j.jpeds.2011.11.057
   Baron F, 2000, BRIT J HAEMATOL, V110, P339, DOI 10.1046/j.1365-2141.2000.02191.x
   Basnayake C, 2013, CLIN RHEUMATOL
   Bingham A, 2008, MEDICINE, V87, P70, DOI 10.1097/MD.0b013e31816bc604
   Bingham S, 2001, BRIT J HAEMATOL, V113, P840, DOI 10.1046/j.1365-2141.2001.02804-2.x
   BOHAN A, 1975, NEW ENGL J MED, V292, P403, DOI 10.1056/NEJM197502202920807
   BOHAN A, 1975, NEW ENGL J MED, V292, P344, DOI 10.1056/NEJM197502132920706
   Brown VE, 2006, RHEUMATOLOGY, V45, P990, DOI 10.1093/rheumatology/kel025
   Brunasso AMG, 2014, SCI WORLD J, DOI 10.1155/2014/179180
   Chander S, 2012, CURR OPIN RHEUMATOL, V24, P158, DOI 10.1097/BOR.0b013e32834ff5cd
   Chen D, 2013, RHEUMATOL INT, V33, P2455, DOI 10.1007/s00296-012-2653-4
   Chinoy H, 2008, ARTHRITIS RHEUM-US, V58, P3247, DOI 10.1002/art.23900
   Chinoy H, 2009, RHEUMATOLOGY, V48, P1213, DOI 10.1093/rheumatology/kep248
   Chiu YE, 2011, PEDIATR DERMATOL, V28, P357, DOI 10.1111/j.1525-1470.2011.01501.x
   Chung L, 2007, ARCH DERMATOL, V143, P763, DOI 10.1001/archderm.143.6.763
   Cooles FAH, 2011, RHEUMATOLOGY, V50, P810, DOI 10.1093/rheumatology/keq429
   Coyle K, 2008, ARTHRITIS RHEUM, V58, pS923
   CROWE WE, 1982, ARTHRITIS RHEUM, V25, P126, DOI 10.1002/art.1780250203
   Dagher R, 2012, RHEUMATOL INT, V32, P711, DOI 10.1007/s00296-010-1653-5
   Dalakas MC, 2009, BRAIN, V132, P1536, DOI 10.1093/brain/awp104
   Dalakas MC, 2003, LANCET, V362, P971, DOI 10.1016/S0140-6736(03)14368-1
   Dastmalchi M, 2008, ANN RHEUM DIS, V67, P1670, DOI 10.1136/ard.2007.077974
   Efthimiou P, 2006, ANN RHEUM DIS, V65, P1233, DOI 10.1136/ard.2005.048744
   Espada G, 2009, J RHEUMATOL, V36, P2547, DOI 10.3899/jrheum.090461
   Feldman BM, 2008, LANCET, V371, P2201, DOI 10.1016/S0140-6736(08)60955-1
   Fujimoto M, 2012, ARTHRITIS RHEUM-US, V64, P513, DOI 10.1002/art.33403
   Gerami P, 2007, BRIT J DERMATOL, V157, P637, DOI 10.1111/j.1365-2133.2007.08055.x
   Gunawardena H, 2008, RHEUMATOLOGY, V47, P324, DOI 10.1093/rheumatology/kem359
   Gunawardena H, 2009, ARTHRITIS RHEUM-US, V60, P1807, DOI 10.1002/art.24547
   Guo X, 2014, RHEUMATOLOGY, V53, P686, DOI 10.1093/rheumatology/ket413
   Harris-Love MO, 2009, RHEUMATOLOGY, V48, P134, DOI 10.1093/rheumatology/ken441
   Hasija R, 2011, ARTHRITIS RHEUM-US, V63, P3142, DOI 10.1002/art.30475
   Hassan J, 2008, CLIN RHEUMATOL, V27, P1469, DOI 10.1007/s10067-008-0973-2
   Henes JC, 2009, ANN RHEUM DIS, V68, P447, DOI 10.1136/ard.2008.094755
   Hengstman GJD, 2008, EUR NEUROL, V59, P159, DOI 10.1159/000114036
   Hengstman GJD, 2003, EUR NEUROL, V50, P10, DOI 10.1159/000070852
   Higgs BW, 2014, ANN RHEUM DIS, V73, P256, DOI 10.1136/annrheumdis-2012-202794
   Holzer U, 2010, SCAND J RHEUMATOL, V39, P88, DOI 10.3109/03009740903096622
   Huber AM, 2012, ARTHRIT CARE RES, V64, P546, DOI 10.1002/acr.20695
   Huber AM, 2010, ARTHRIT CARE RES, V62, P219, DOI 10.1002/acr.20071
   Iannone F, 2006, J RHEUMATOL, V33, P1802
   Ibarra M, 2011, PEDIATRICS, V128, pE1293, DOI 10.1542/peds.2010-2115
   Kerola AM, 2014, CLIN RHEUMATOL
   Klein R, 2010, ARCH DERMATOL, V146, P780, DOI 10.1001/archdermatol.2010.142
   Kosmidis ML, 2013, J NEUROL SCI, V334, P123, DOI 10.1016/j.jns.2013.08.007
   Lam CG, 2011, ANN RHEUM DIS, V70, P2089, DOI 10.1136/ard.2011.153718
   Levine T, 2012, DRUG DES DEV THER, V6, P133, DOI 10.2147/DDDT.S33110
   Liu SW, 2013, JAMA DERMATOL, V149, P1204, DOI 10.1001/jamadermatol.2013.5220
   LOVE LA, 1991, MEDICINE, V70, P360, DOI 10.1097/00005792-199111000-00002
   Mamyrova G, 2005, JAMA-J AM MED ASSOC, V294, P2170, DOI 10.1001/jama.294.17.2170
   Mamyrova G, 2006, ARTHRITIS RHEUM-US, V54, P3979, DOI 10.1002/art.22216
   Mastaglia FL, 2007, ACTA MYOL, V28, P66
   Molloy ES, 2012, ARTHRITIS RHEUM-US, V64, P3043, DOI 10.1002/art.34468
   Morris P, 2010, J PEDIAT HEMATOL ONC, V32, P189, DOI 10.1097/MPH.0b013e3181bf29a2
   Munoz-Beamud F, 2013, CLIN EXP RHEUMATOL, V31, P896
   Musuruana JL, 2011, JOINT BONE SPINE, V78, P431, DOI 10.1016/j.jbspin.2011.03.022
   Nalotto L, 2013, IMMUNOL RES, V56, P362, DOI 10.1007/s12026-013-8408-9
   Narazaki M, 2011, RHEUMATOLOGY, V50, P1344, DOI 10.1093/rheumatology/ker152
   O'Hanlon TP, 2008, ARTHRITIS RHEUM, V58, P3239, DOI 10.1002/art.23899
   Oddis CV, 2013, ARTHRITIS RHEUM-US, V65, P314, DOI 10.1002/art.37754
   Okiyama N, 2009, ARTHRITIS RHEUM-US, V60, P2505, DOI 10.1002/art.24689
   Oryoji K, 2005, CLIN RHEUMATOL, V24, P637, DOI 10.1007/s10067-005-1109-6
   Pachman LM, 2000, ARTHRITIS RHEUM, V43, P2368, DOI 10.1002/1529-0131(200010)43:10<2368::AID-ANR26>3.0.CO;2-8
   PACHMAN LM, 1995, ARTHRITIS RHEUM, V38, P1513, DOI 10.1002/art.1780381019
   Pachman LM, 2005, ARTHRIT RHEUM-ARTHR, V53, P166, DOI 10.1002/art.21068
   Pagnini I, 2014, CLIN EXP RHEUMATOL, V32, P408
   Ramanan AV, 2005, ARTHRITIS RHEUM-US, V52, P3570, DOI 10.1002/art.21378
   Ravelli A, 2010, ARTHRIT CARE RES, V62, P63, DOI 10.1002/acr.20015
   Rider LG, 2007, AUTOIMMUN REV, V6, P241, DOI 10.1016/j.autrev.2006.08.009
   Rider LG, 2013, RHEUM DIS CLIN N AM, V39, P877, DOI 10.1016/j.rdc.2013.06.001
   Rider LG, 2013, MEDICINE, V92, P223, DOI 10.1097/MD.0b013e31829d08f9
   Riley P, 2004, RHEUMATOLOGY, V43, P491, DOI 10.1093/rheumatology/keh082
   Robinson AB, 2011, NAT REV RHEUMATOL, V7, P664, DOI 10.1038/nrrheum.2011.139
   Rouster-Stevens KA, 2008, J RHEUMATOL, V35, P927
   Rouster-Stevens KA, 2014, ARTHRIT CARE RES, V66, P783, DOI 10.1002/acr.22198
   Ruperto N, 2012, ARTHRITIS RHEUM-US, V64, pS1042
   Sakurai N, 2011, J RHEUMATOL, V38, P963, DOI 10.3899/jrheum.101220
   Seshadri R, 2008, ARTHRIT RHEUM-ARTHR, V59, P989, DOI 10.1002/art.23829
   Shah M, 2013, MEDICINE, V92, P25, DOI 10.1097/MD.0b013e31827f264d
   Storek J, 2013, SCAND J RHEUMATOL, V42, P421, DOI 10.3109/03009742.2013.809788
   Stringer, 2008, ARTHRITIS RHEUM, V58, P3950
   Stringer E, 2008, ARTHRITIS RHEUM, V58, P3585, DOI 10.1002/art.23960
   Stringer E, 2010, J RHEUMATOL, V37, P1953, DOI 10.3899/jrheum.090953
   Sultan SM, 2002, RHEUMATOLOGY, V41, P22, DOI 10.1093/rheumatology/41.1.22
   Tansley S, 2014, CLIN REV ALLERG IMMU, V47, P264, DOI 10.1007/s12016-013-8387-6
   Thompson B, 2008, J RHEUMATOL, V35, P2080
   Trallero-Araguas E, 2012, ARTHRITIS RHEUM-US, V64, P523, DOI 10.1002/art.33379
   Unger L, 2014, RHEUMATOLOGY, V53, P1630, DOI 10.1093/rheumatology/keu024
   Venalis P, 2014, RHEUMATOLOGY, V53, P397, DOI 10.1093/rheumatology/ket279
   Walling Hobart W, 2010, Paediatr Drugs, V12, P23, DOI 10.2165/10899380-000000000-00000
   Wedderburn LR, 2007, RHEUMATOLOGY, V46, P1786, DOI 10.1093/rheumatology/kem265
   Wedderburn LR, 2009, BEST PRACT RES CL RH, V23, P665, DOI 10.1016/j.berh.2009.07.007
   Wilkes MR, 2005, ARTHRITIS RHEUM-US, V52, P2439, DOI 10.1002/art.21240
   Zong M, 2014, ANN RHEUM DIS, V73, P913, DOI 10.1136/annrheumdis-2012-202857
NR 97
TC 8
Z9 9
U1 2
U2 4
PU HUMANA PRESS INC
PI TOTOWA
PA 999 RIVERVIEW DRIVE SUITE 208, TOTOWA, NJ 07512 USA
SN 1080-0549
EI 1559-0267
J9 CLIN REV ALLERG IMMU
JI Clin. Rev. Allergy Immunol.
PD FEB
PY 2017
VL 52
IS 1
BP 34
EP 44
DI 10.1007/s12016-015-8512-9
PG 11
WC Allergy; Immunology
WE Science Citation Index Expanded (SCI-EXPANDED)
SC Allergy; Immunology
GA EI4UR
UT WOS:000392489500003
PM 26429707
DA 2023-03-31
ER

PT J
AU Agha, B
   Rasheed, M
   Kenyon, L
   Jimenez, SA
AF Agha, B
   Rasheed, M
   Kenyon, L
   Jimenez, SA
TI Hepatitis C virus infection, inflammatory myopathy, and pulmonary
   fibrosis: Are they related?
SO JCR-JOURNAL OF CLINICAL RHEUMATOLOGY
LA English
DT Article
DE hepatitis C virus; inflammatory myopathy; interstitial lung disease
ID INCLUSION-BODY MYOSITIS; SYMPTOMATIC MYOPATHY; INTERFERON THERAPY;
   POLYMYOSITIS; DERMATOMYOSITIS; MANIFESTATIONS; AUTOIMMUNITY; PREVALENCE;
   ANTIBODIES; PATIENT
AB We describe the clinical findings, laboratory and ancillary studies, and histopathologic findings of 2 patients with hepatitis C virus infection who developed inflammatory myopathy and interstitial lung disease. A review of pertinent literature revealed several other patients with a similar cluster of clinical manifestations. The inflammatory myopathy in the cases reported here was atypical and distinct from that found in the antisynthetase syndrome because it was characterized by mild or intermittent elevation of creatine phosphokinase, absence of anti-JO1 antibodies, and excellent response to oral corticosteroids. Thus, this report supports the hypothesis that hepatitis C virus infection may cause both inflammatory myopathy and pulmonary fibrosis. We suggest that evaluation for hepatitis C virus infection should be pursued in all patients with inflammatory myopathy and pulmonary fibrosis irrespective of anti-JO1 status. We further suggest that hepatitis C should be considered as another cause of myositis and interstitial lung disease in addition to the antisynthetase syndrome.
C1 Thomas Jefferson Univ, Jefferson Med Coll, Dept Med, Div Rheumatol, Philadelphia, PA 19107 USA.
   Thomas Jefferson Univ, Jefferson Med Coll, Dept Pathol, Philadelphia, PA 19107 USA.
C3 Jefferson University; Jefferson University
RP Jimenez, SA (通讯作者)，Thomas Jefferson Univ, Jefferson Med Coll, Dept Med, Div Rheumatol, 233 S 10th St,Suite 509 BLSB, Philadelphia, PA 19107 USA.
OI Jimenez, Sergio/0000-0001-5213-1203; Kenyon,
   Lawrence/0000-0002-3719-9565
CR Alexander JA, 1996, AM J GASTROENTEROL, V91, P1845
   ARAI H, 1995, LANCET, V345, P582, DOI 10.1016/S0140-6736(95)90490-5
   Ayabe M, 1997, Rinsho Shinkeigaku, V37, P208
   BOHAN A, 1975, NEW ENGL J MED, V292, P344, DOI 10.1056/NEJM197502132920706
   BOHLMEYER TJ, 1994, RHEUM DIS CLIN N AM, V22, P845
   Buskila D, 1998, SEMIN ARTHRITIS RHEU, V28, P107, DOI 10.1016/S0049-0172(98)80043-7
   CHRISTENSEN ML, 1986, ARTHRITIS RHEUM, V29, P1365, DOI 10.1002/art.1780291109
   DALAKAS MC, 1986, JAMA-J AM MED ASSOC, V256, P2381, DOI 10.1001/jama.256.17.2381
   Duffy J, 1998, B RHEUM DIS, V47, P1
   Ferri C, 1996, ARTHRITIS RHEUM, V39, P1074, DOI 10.1002/art.1780390634
   Gomez A, 1997, ARTHRITIS RHEUM, V40, P394, DOI 10.1002/art.1780400232
   Gross JB, 1998, MAYO CLIN PROC, V73, P355
   GUMBER SC, 1995, ANN INTERN MED, V123, P615, DOI 10.7326/0003-4819-123-8-199510150-00008
   Harada M, 1995, INT HEPATOL COMMUN, V4, P195, DOI 10.1016/0928-4346(95)00245-6
   HORSMANS Y, 1995, LANCET, V345, P1236, DOI 10.1016/S0140-6736(95)92016-1
   IRVING WL, 1993, AM REV RESPIR DIS, V148, P1683, DOI 10.1164/ajrccm/148.6_Pt_1.1683
   KALOVIDOURIS AE, 1994, RHEUM DIS CLIN N AM, V20, P881
   LOVE LA, 1991, MEDICINE, V70, P360, DOI 10.1097/00005792-199111000-00002
   MATHEWS MB, 1983, NATURE, V304, P177, DOI 10.1038/304177a0
   McMurray RW, 1997, SEMIN ARTHRITIS RHEU, V26, P689, DOI 10.1016/S0049-0172(97)80005-4
   MIKOL J, 1982, ANN NEUROL, V11, P576, DOI 10.1002/ana.410110605
   Moder K G, 1996, J Clin Rheumatol, V2, P234, DOI 10.1097/00124743-199608000-00016
   Monger RM, 1998, ARTHRITIS RHEUM, V41, P1323, DOI 10.1002/1529-0131(199807)41:7<1323::AID-ART26>3.0.CO;2-G
   MORGAN OS, 1989, LANCET, V2, P1184
   NISHIKAI M, 1994, J RHEUMATOL, V21, P1584
   NISHINO H, 1989, ANN NEUROL, V25, P260, DOI 10.1002/ana.410250309
   OLSEN J, 1997, PRIMER RHEUMATIC DIS, P276
   PEARSON CM, 1975, NEW ENGL J MED, V292, P641, DOI 10.1056/NEJM197503202921212
   PLOTZ PH, 1998, RHEUMATOLOGY, P7
   ROSENBERG NL, 1993, BAILLIERE CLIN NEUR, V2, P693
   RULL M, 1998, J MUSCULOSKEL MED, V15, P38
   TRAVERS RL, 1977, LANCET, V1, P1268
   UEDA T, 1992, AM REV RESPIR DIS, V146, P266, DOI 10.1164/ajrccm/146.1.266
   UENO Y, 1995, LANCET, V346, P319, DOI 10.1016/S0140-6736(95)92211-3
   WEIDENSAUL D, 1995, ARTHRITIS RHEUM, V38, P437, DOI 10.1002/art.1780380324
   WORTMANN RL, 1995, TREATMENT RHEUMATIC, P201
   WORTMANN RL, 1996, TXB RHEUMATOLOGY, P1159
   ZIGNEGO AL, 1995, CLIN EXP RHEUMATOL, V13, P33
NR 38
TC 3
Z9 3
U1 0
U2 1
PU LIPPINCOTT WILLIAMS & WILKINS
PI PHILADELPHIA
PA 530 WALNUT ST, PHILADELPHIA, PA 19106-3621 USA
SN 1076-1608
J9 JCR-J CLIN RHEUMATOL
JI JCR-J. Clin. Rheumatol.
PD FEB
PY 2002
VL 8
IS 1
BP 44
EP 49
DI 10.1097/00124743-200202000-00010
PG 6
WC Rheumatology
WE Science Citation Index Expanded (SCI-EXPANDED)
SC Rheumatology
GA 552VR
UT WOS:000175641200011
PM 17039200
DA 2023-03-31
ER

PT J
AU Koreeda, Y
   Higashimoto, I
   Yamamoto, M
   Takahashi, M
   Kaji, K
   Fujimoto, M
   Kuwana, M
   Fukuda, Y
AF Koreeda, Yoshimizu
   Higashimoto, Ikkou
   Yamamoto, Masuki
   Takahashi, Mikiko
   Kaji, Kenzo
   Fujimoto, Manabu
   Kuwana, Masataka
   Fukuda, Yuh
TI Clinical and Pathological Findings of Interstitial Lung Disease Patients
   with Anti-Aminoacyl-tRNA Synthetase Autoantibodies
SO INTERNAL MEDICINE
LA English
DT Article
DE anti-aminoacyl-tRNA synthetase autoantibodies; interstitial lung
   disease; myositis
ID ANTI-JO-1 ANTIBODIES; JAPANESE PATIENTS; POLYMYOSITIS; FEATURES;
   DERMATOMYOSITIS; IDENTIFICATION
AB Objective The aim of this study was to investigate the clinicopathological characteristics of interstitial lung disease (ILD) patients with anti-aminoacyl-tRNA synthetase (anti-ARS) autoantibodies.
   Patients and Methods We examined 14 ILD patients with anti-ARS autoantibodies between 2004 and 2007 and retrospectively investigated their clinical, radiographic, and pathological findings.
   Results Anti-Jo-1 antibodies were the most common (10 of 14), followed by anti-OJ, anti-KS, and anti-EJ (1 each for 3 patients); 1 patient with polymyositis had both anti-Jo-1 and anti-PL-12 antibodies. Ten patients had a chronic clinical course, whereas 4 presented with subacute deterioration. Of 8 patients with myositis, 1 (12.5%) had myositis-preceding ILD, 3 (37.5%) had ILD-preceding myositis, and 4 (50%) had simultaneous onset. Chest high-resolution computed tomography frequently showed lung-base predominant ground glass opacities (GGO) with volume loss. The results of surgical lung biopsies indicated that 4 patients had nonspecific interstitial pneumonia (NSIP) and/or organizing pneumonia (OP) patterns. All but 1 received corticosteroid therapy, and 6 patients were also given cyclosporin. The mean duration of follow-up was 22 months (range, 5-47 months). ILD improved in 9 patients and stabilized in 3; however, in 1 patient, it initially improved during 6 months, then progressively worsened despite treatment, and finally resulted in death.
   Conclusion These results indicate that ILD patients with anti-ARS antibodies usually have a chronic clinical course, lung-base predominant GGO with volume loss, NSIP and/or OP patterns, and a good response to corticosteroid treatment; however, some have a rapidly worsening course and recurrence, despite therapy.
C1 [Koreeda, Yoshimizu; Higashimoto, Ikkou; Yamamoto, Masuki] Kagoshima Univ Hosp, Div Resp Med, Resp & Stress Care Ctr, Kagoshima, Japan.
   [Takahashi, Mikiko; Fukuda, Yuh] Nippon Med Sch, Dept Analyt Human Pathol, Tokyo 113, Japan.
   [Kaji, Kenzo; Fujimoto, Manabu] Kanazawa Univ, Grad Sch Med, Dept Dermatol, Kanazawa, Ishikawa, Japan.
   [Kuwana, Masataka] Keio Univ, Sch Med, Dept Internal Med, Div Rheumatol, Tokyo, Japan.
C3 Kagoshima University; Nippon Medical School; Kanazawa University; Keio
   University
RP Koreeda, Y (通讯作者)，Kagoshima Univ Hosp, Div Resp Med, Resp & Stress Care Ctr, Kagoshima, Japan.
EM koremon@po.synapse.ne.jp
RI Kuwana, Masataka/L-2918-2013
OI Fujimoto, Manabu/0000-0002-3062-4872
CR *AM THOR SOC, 2000, AM J RESP CRIT CARE, V161, P646, DOI DOI 10.1164/AJRCCM.161.2.ATS3-00
   American Thoracic Society, 2002, AM J RESP CRIT CARE, V165, P277, DOI [DOI 10.1164/AJRCCM.165.2.ATS01, 10.1164/ajrccm.165.2.ats01]
   Betteridge Z, 2007, RHEUMATOLOGY, V46, P1005, DOI 10.1093/rheumatology/kem045
   BOHAN A, 1975, NEW ENGL J MED, V292, P403, DOI 10.1056/NEJM197502202920807
   BOHAN A, 1975, NEW ENGL J MED, V292, P344, DOI 10.1056/NEJM197502132920706
   Douglas WW, 2001, AM J RESP CRIT CARE, V164, P1182, DOI 10.1164/ajrccm.164.7.2103110
   Friedman AW, 1996, SEMIN ARTHRITIS RHEU, V26, P459, DOI 10.1016/S0049-0172(96)80026-6
   Gelpi C, 1996, ARTHRITIS RHEUM, V39, P692, DOI 10.1002/art.1780390424
   Ghirardello A, 2005, REUMATISMO, V57, P22, DOI 10.4081/reumatismo.2005.22
   Hashish L, 2005, ARTHRITIS RHEUM-US, V52, pS312
   Hirakata M, 2000, CURR OPIN RHEUMATOL, V12, P501, DOI 10.1097/00002281-200011000-00005
   Hirakata M, 1999, J IMMUNOL, V162, P2315
   HIRAKATA M, 2002, RINSHO MENEKI, V37, P472
   Hirakata M, 2007, ARTHRITIS RHEUM, V56, P1295, DOI 10.1002/art.22506
   Hirakata Michito, 2007, Nihon Rinsho Meneki Gakkai Kaishi, V30, P444
   Ihn H, 2002, RHEUMATOLOGY, V41, P1268, DOI 10.1093/rheumatology/41.11.1268
   Imbert-Masseau A, 2003, JOINT BONE SPINE, V70, P161, DOI 10.1016/S1297-319X(03)00012-5
   Jankowska M, 2007, RHEUMATOL INT, V27, P775, DOI 10.1007/s00296-006-0289-y
   KATZENSTEIN ALA, 1994, AM J SURG PATHOL, V18, P136, DOI 10.1097/00000478-199402000-00003
   KUDO M, 2000, RHEUMATOLOGY, V39, P632
   LOVE LA, 1991, MEDICINE, V70, P360, DOI 10.1097/00005792-199111000-00002
   MARGUERIE C, 1990, Q J MED, V77, P1019, DOI 10.1093/qjmed/77.1.1019
   Matsushita T, 2007, J RHEUMATOL, V34, P1012
   Sato S, 2007, RHEUMATOLOGY, V46, P842, DOI 10.1093/rheumatology/kel435
   TARGOFF IN, 1994, RHEUM DIS CLIN N AM, V20, P857
   Tillie-Leblond I, 2008, THORAX, V63, P53, DOI 10.1136/thx.2006.069237
   VazquezAbad D, 1996, ARTHRITIS RHEUM, V39, P292, DOI 10.1002/art.1780390218
   YOSHIDA S, 1983, ARTHRITIS RHEUM, V26, P604, DOI 10.1002/art.1780260505
   Yoshifuji H, 2006, AUTOIMMUNITY, V39, P233, DOI 10.1080/08916930600622884
NR 29
TC 103
Z9 109
U1 1
U2 5
PU JAPAN SOC INTERNAL MEDICINE
PI TOKYO
PA 34-3 3-CHOME HONGO BUNKYO-KU, TOKYO, 113, JAPAN
SN 0918-2918
EI 1349-7235
J9 INTERNAL MED
JI Intern. Med.
PY 2010
VL 49
IS 5
BP 361
EP 369
DI 10.2169/internalmedicine.49.2889
PG 9
WC Medicine, General & Internal
WE Science Citation Index Expanded (SCI-EXPANDED)
SC General & Internal Medicine
GA 578EU
UT WOS:000276277100002
PM 20190466
OA Bronze
DA 2023-03-31
ER

PT J
AU Ahmad, K
   Barba, T
   Gamondes, D
   Ginoux, M
   Khouatra, C
   Spagnolo, P
   Strek, M
   Thivolet-Bejui, F
   Traclet, J
   Cottin, V
AF Ahmad, Kais
   Barba, Thomas
   Gamondes, Delphine
   Ginoux, Marylise
   Khouatra, Chahera
   Spagnolo, Paolo
   Strek, Mary
   Thivolet-Bejui, Francoise
   Traclet, Julie
   Cottin, Vincent
TI Interstitial pneumonia with autoimmune features: Clinical, radiologic,
   and histological characteristics and outcome in a series of 57 patients
SO RESPIRATORY MEDICINE
LA English
DT Article
DE Connected tissue disease; Interstitial pneumonia; Interstitial lung
   disease; Idiopathic pulmonary fibrosis
ID CONNECTIVE-TISSUE DISEASE; COMBINED PULMONARY-FIBROSIS; LUNG-DISEASE;
   RHEUMATOID-ARTHRITIS; SYSTEMIC-SCLEROSIS; PROGNOSIS; DERMATOMYOSITIS;
   POLYMYOSITIS; ALVEOLITIS; DISORDERS
AB Background: Interstitial pneumonia with autoimmune features (IPAF) has recently been defined by an international Taskforce to characterize interstitial lung disease associated with systemic manifestations limited to subtle serological and clinical autoimmune abnormalities and not fulfilling the international criteria for the diagnosis of a given connective tissue disease.
   Objective: to report on a series of patients with IPAF, and to compare their outcome to that of a cohort of patients with idiopathic pulmonary fibrosis (IPF).
   Methods: Retrospective analysis of consecutive patients in a single institution over a 3-year period.
   Results: Out of 778 consecutive patients with interstitial lung disease, 55% had idiopathic interstitial pneumonia (including 20.1% with IPF), 21.5% had connective tissue disease, and 7.3% had IPAF. Patients (49% of females) had a mean FVC of 64% and a mean DLco of 49%. Serologic criteria for IPAF were the most frequent (93%), followed by "morphologic" criteria (79%), and clinical criteria (47%). Fifty three percent of patients had a NSIP pattern on CT. Nailfold capillaroscopy found giant capillaries in 13/30 patients tested (23%). No significant was found in overall survival between patients with IPAF and those with IPF.
   Conclusion: The recently defined criteria for IPAF are fulfilled by a significant proportion of patients referred for interstitial lung disease. As compared to those with IPF, patients with IPAF are more frequently females, have distinctive characteristics, have relatively frequent abnormalities at nailfold capillaroscopy, with no difference in age or in overall survival. Prospective studies are needed to guide the management of IPAF. (C) 2016 Elsevier Ltd. All rights reserved.
C1 [Ahmad, Kais; Barba, Thomas; Ginoux, Marylise; Khouatra, Chahera; Traclet, Julie; Cottin, Vincent] Univ Lyon 1, UCBL INRA, Hosp Civils Lyon,UMR754, Grp Hosp Est,Serv Pneumol,Ctr Natl Reference Mala, Lyon, France.
   [Gamondes, Delphine] Hosp Civils Lyon, Grp Hosp Est, Serv Radiol, Lyon, France.
   [Spagnolo, Paolo] Univ Padua, Sect Resp Dis, Dept Cardiac Thorac & Vasc Sci, Padua, Italy.
   [Strek, Mary] Univ Chicago, Dept Med, Pulm & Crit Care Med Sect, Chicago, IL 60637 USA.
   [Thivolet-Bejui, Francoise] Univ Lyon 1, Ctr Pathol Est, Grp Hosp Est, Hosp Civils Lyon, Lyon, France.
C3 Assistance Publique Hopitaux Paris (APHP); CHU Lyon; INRAE; UDICE-French
   Research Universities; Universite Claude Bernard Lyon 1; Assistance
   Publique Hopitaux Paris (APHP); CHU Lyon; University of Padua;
   University of Chicago; Assistance Publique Hopitaux Paris (APHP); CHU
   Lyon; UDICE-French Research Universities; Universite Claude Bernard Lyon
   1
RP Cottin, V (通讯作者)，Grp Hosp Est, Dept Resp Med, Natl Reference Ctr Rare Pulm Dis, Batiment A4 Pneumol, F-69677 Lyon, France.
EM vincent.cottin@chu-lyon.fr
RI Barba, Thomas/HHM-6289-2022
OI Barba, Thomas/0000-0003-1281-0433; Cottin, Vincent/0000-0002-5591-0955
FU Hospices Civils de Lyon; University Claude Bernard Lyon 1
FX Pr Jean-Francois Cordier (Lyon, France), for patients care. Funding by
   Hospices Civils de Lyon and University Claude Bernard Lyon 1.
CR Antoniou KM, 2016, ARTHRITIS RHEUMATOL, V68, P1004, DOI 10.1002/art.39528
   Bouros D, 2002, AM J RESP CRIT CARE, V165, P1581, DOI 10.1164/rccm.2106012
   Corte TJ, 2012, EUR RESPIR J, V39, P661, DOI 10.1183/09031936.00174910
   Cottin V, 2003, EUR RESPIR J, V22, P245, DOI 10.1183/09031936.03.00026703
   Cottin V, 2011, ARTHRITIS RHEUM-US, V63, P295, DOI 10.1002/art.30077
   Cutolo M, 2013, RHEUMATOLOGY, V52, P1933, DOI 10.1093/rheumatology/ket153
   Devouassoux G, 2009, EUR RESPIR J, V33, P1053, DOI 10.1183/09031936.00091608
   Douglas WW, 2001, AM J RESP CRIT CARE, V164, P1182, DOI 10.1164/ajrccm.164.7.2103110
   Fischer A, 2006, CHEST, V130, P976, DOI 10.1378/chest.130.4.976
   Fischer A, 2016, EUR RESPIR J, V47, P1295, DOI 10.1183/13993003.00019-2016
   Fischer A, 2015, EUR RESPIR J, V46, P976, DOI 10.1183/13993003.00150-2015
   Fischer A, 2013, J RHEUMATOL, V40, P640, DOI 10.3899/jrheum.121043
   Fischer A, 2012, LANCET, V380, P689, DOI 10.1016/S0140-6736(12)61079-4
   Fischer A, 2010, CHEST, V138, P251, DOI 10.1378/chest.10-0194
   Fischer A, 2009, CHEST, V136, P1072, DOI 10.1378/chest.08-2839
   Galie N, 2015, EUR RESPIR J, V46, P903, DOI 10.1183/13993003.01032-2015
   Kim EJ, 2010, EUR RESPIR J, V35, P1322, DOI 10.1183/09031936.00092309
   Kim HC, 2015, CHEST, V147, P165, DOI 10.1378/chest.14-0272
   Kinder BW, 2007, AM J RESP CRIT CARE, V176, P691, DOI 10.1164/rccm.200702-220OC
   Mosca M, 2008, NAT CLIN PRACT RHEUM, V4, P328, DOI 10.1038/ncprheum0799
   Navaratnam V, 2011, RESP MED, V105, P1925, DOI 10.1016/j.rmed.2011.08.015
   Oldham JM, 2016, EUR RESPIR J, V47, P1767, DOI 10.1183/13993003.01565-2015
   Omote N, 2015, CHEST, V148, P1438, DOI 10.1378/chest.14-3174
   Park JH, 2007, AM J RESP CRIT CARE, V175, P705, DOI 10.1164/rccm.200607-912OC
   Raghu G, 2011, AM J RESP CRIT CARE, V183, P788, DOI 10.1164/rccm.2009-040GL
   Rajasekaran A, 2006, J RHEUMATOL, V33, P1250
   Song JW, 2009, CHEST, V136, P23, DOI 10.1378/chest.08-2572
   Strand MJ, 2014, CHEST, V146, P775, DOI 10.1378/chest.13-2388
   Tansey D, 2004, HISTOPATHOLOGY, V44, P585, DOI 10.1111/j.1365-2559.2004.01896.x
   Tashkin DP, 2006, NEW ENGL J MED, V354, P2655, DOI 10.1056/NEJMoa055120
   van den Hoogen F, 2013, ANN RHEUM DIS, V72, P1747, DOI [10.1136/annrheumdis-2013-204424, 10.1002/art.38098]
   Vij R, 2011, CHEST, V140, P1292, DOI 10.1378/chest.10-2662
NR 32
TC 90
Z9 95
U1 0
U2 11
PU W B SAUNDERS CO LTD
PI LONDON
PA 32 JAMESTOWN RD, LONDON NW1 7BY, ENGLAND
SN 0954-6111
EI 1532-3064
J9 RESP MED
JI Respir. Med.
PD FEB
PY 2017
VL 123
BP 56
EP 62
DI 10.1016/j.rmed.2016.10.017
PG 7
WC Cardiac & Cardiovascular Systems; Respiratory System
WE Science Citation Index Expanded (SCI-EXPANDED)
SC Cardiovascular System & Cardiology; Respiratory System
GA EL1QY
UT WOS:000394397300008
PM 28137497
OA Bronze
DA 2023-03-31
ER

PT J
AU Chong, WH
   Saha, BK
   Beegle, S
AF Chong, Woon H.
   Saha, Biplab K.
   Beegle, Scott
TI A 65-year-old Woman With Persistent Dyspnea, Arthritis, and Raynaud's
   Phenomenon
SO AMERICAN JOURNAL OF THE MEDICAL SCIENCES
LA English
DT Review
DE interstitial lung disease; Connective tissue disease-associated with
   interstitial lung disease; Antisynthetase syndrome; Antisynthetase
   syndrome-associated with interstitial lung disease
ID INTERSTITIAL LUNG-DISEASE; TRANSFER-RNA-SYNTHETASE; CLINICAL
   CHARACTERISTICS; MYCOPHENOLATE-MOFETIL; NUCLEAR ANTIGENS;
   AUTOANTIBODIES; TISSUE; MYOSITIS; ANTIBODIES; RITUXIMAB
AB Antisynthetase syndrome (AS) is a rare disease that affects patients with inflammatory myopathies such as polymyositis (PM) and dermatomyositis (DM). In patients with AS, up to 95% of patients develop antisynthetase syndrome-associated interstitial lung disease (AS-ILD). Although AS-ILD commonly occurs in patients with a well-established diagnosis of AS, it can be the first or only manifestation of an occult AS. The frequency of interstitial lung disease (ILD), myopathy, and skin involvement are often dependent on the type of myositis-specific antibodies present. AS-ILD patients who are positive for both anti-Jo-1 and anti-SSA/RC-52 autoantibodies often present with a severe degree of lung restriction on pulmonary function tests and radiologic imaging with an inadequate response toward immunosuppressive therapies. We describe a 65-year-old woman who presents with chronic dyspnea. She was initially diagnosed with corticosteroid-resistant cryptogenic organizing pneumonia based on the radiological findings on her CT chest. Her symptoms did not improve, and she suffered from intolerable corticosteroid-related side effects. Reviews of systems were positive for arthritis and Raynaud's phenomenon. She was found to have elevated inflammatory markers and autoantibodies such as anti-Jo-1, anti-RO-52, and anti-SSA. A diagnosis of AS-ILD resistant to corticosteroid therapy was made. Her lung function improved with combination therapy of mycophenolate and rituximab. Our case highlights that a detailed history and physical exam, compatible radiologic imaging, and autoantibodies are essential for the diagnosis of AS-ILD.
C1 [Chong, Woon H.; Beegle, Scott] Albany Med Ctr, Dept Pulm & Crit Care Med, 16 New Scotland Ave, Albany, NY 12208 USA.
   [Saha, Biplab K.] Ozarks Med Ctr, Dept Pulm & Crit Care, West Plains, MO USA.
C3 Albany Medical College
RP Chong, WH (通讯作者)，Albany Med Ctr, Dept Pulm & Crit Care Med, 16 New Scotland Ave, Albany, NY 12208 USA.
EM chongw@amc.edu
RI Saha, Biplab/HLV-9555-2023; Saha, Biplab/AFG-9469-2022
OI Chong, Woon Hean/0000-0002-2070-3585
CR Aggarwal R, 2014, ANN RHEUM DIS, V73, P227, DOI 10.1136/annrheumdis-2012-201800
   Andersson H, 2015, RHEUMATOLOGY, V54, P1420, DOI 10.1093/rheumatology/kev004
   Betteridge Z, 2007, RHEUMATOLOGY, V46, P1005, DOI 10.1093/rheumatology/kem045
   Casciola-Rosen L, 2005, J EXP MED, V201, P591, DOI 10.1084/jem.20041367
   Cavagna L, 2015, MEDICINE, V94, DOI 10.1097/MD.0000000000001144
   CHAPMAN JR, 1984, AM REV RESPIR DIS, V130, P439
   Chinoy H, 2006, ARTHRITIS RES THER, V8, DOI 10.1186/ar1862
   Debray MP, 2015, EUR J RADIOL, V84, P516, DOI 10.1016/j.ejrad.2014.11.026
   Fathi M, 2004, ANN RHEUM DIS, V63, P297, DOI 10.1136/ard.2003.006122
   Ferreira Joao Pedro, 2012, ISRN Rheumatol, V2012, P415272, DOI 10.5402/2012/415272
   Frank MB, 1999, J AUTOIMMUN, V12, P137, DOI 10.1006/jaut.1998.0265
   Gunawardena H, 2009, RHEUMATOLOGY, V48, P607, DOI 10.1093/rheumatology/kep078
   Hirakata M, 2007, ARTHRITIS RHEUM, V56, P1295, DOI 10.1002/art.22506
   Howard OMZ, 2002, J EXP MED, V196, P781, DOI 10.1084/jem.20020186
   Hu Y, 2016, CHEST, V149, P201, DOI 10.1378/chest.15-1145
   Jacobson DL, 1997, CLIN IMMUNOL IMMUNOP, V84, P223, DOI 10.1006/clin.1997.4412
   Jee AS, 2017, J CLIN MED, V6, DOI 10.3390/jcm6050051
   Jensen ML, 2019, EUR CLIN RESPIR J, V6, DOI 10.1080/20018525.2019.1583516
   Kang IS, 2004, CLIN RHEUMATOL, V23, P509, DOI 10.1007/s10067-004-0937-0
   Lazarou IN, 2013, J RHEUMATOL, V40, P550, DOI 10.3899/jrheum.120682
   Levine SM, 2007, ARTHRITIS RHEUM, V56, P2729, DOI 10.1002/art.22790
   Luo YB, 2015, BBA-MOL BASIS DIS, V1852, P622, DOI 10.1016/j.bbadis.2014.05.034
   Mahler M, 2014, AUTOIMMUN REV, V13, P367, DOI 10.1016/j.autrev.2014.01.022
   Marie I, 2012, RESP MED, V106, P581, DOI 10.1016/j.rmed.2012.01.001
   Marie I, 2012, SEMIN ARTHRITIS RHEU, V41, P890, DOI 10.1016/j.semarthrit.2011.09.008
   MILLER FW, 1990, P NATL ACAD SCI USA, V87, P9933, DOI 10.1073/pnas.87.24.9933
   Mimori T, 2007, CURR OPIN RHEUMATOL, V19, P523, DOI 10.1097/BOR.0b013e3282f01a8c
   NISHIKAI M, 1994, RHEUMATOL INT, V14, P43, DOI 10.1007/BF00300245
   Oddis CV, 2013, ARTHRITIS RHEUM-US, V65, P314, DOI 10.1002/art.37754
   Raghu G, 2018, AM J RESP CRIT CARE, V198, pE44, DOI 10.1164/rccm.201807-1255ST
   Saketkoo LA, 2010, CURR RHEUMATOL REV, V6, P108, DOI 10.2174/157339710791330740
   Saketkoo LA, 2009, AM J MED SCI, V337, P329, DOI 10.1097/MAJ.0b013e31818d094b
   Sato S, 2007, RHEUMATOLOGY, V46, P842, DOI 10.1093/rheumatology/kel435
   Sharp C, 2016, RHEUMATOLOGY, V55, P1318, DOI 10.1093/rheumatology/kew195
[truncated: 3,235,890 more chars]
