# Supplementary material for: A bibliometric analysis of the research status and trends in studies on polymyositis and dermatomyositis with interstitial lung disease from 2000 to 2022 using Web of Science
Source: Immun Inflamm Dis. 2024 Feb 20;12(2):e1190. doi: 10.1002/iid3.1190 (PMC10878432; doi:10.1002/iid3.1190)
Supplement: Supplementary file 5 — Supporting information. [file IID3-12-e1190-s001.txt]

FN Clarivate Analytics Web of Science
VR 1.0
PT J
AU Ito, K
   Imafuku, S
   Hamaguchi, Y
   Fujimoto, M
   Nakayama, J
AF Ito, Kotaro
   Imafuku, Shinichi
   Hamaguchi, Yasuhito
   Fujimoto, Manabu
   Nakayama, Juichiro
TI Case report of anti-transcription intermediary factor-1-gamma/alpha
   antibody-positive dermatomyositis associated with gastric cancer and
   immunoglobulin G4-positive pulmonary inflammatory pseudotumor
SO JOURNAL OF DERMATOLOGY
LA English
DT Article
DE anti-transcription intermediary factor-1-gamma/alpha antibody;
   dermatomyositis; immunoglobulin G4-related disease; inflammation;
   pseudotumor
ID LUNG
AB Dermatomyositis is a rare connective tissue disease often associated with internal malignancy and interstitial pneumonitis. Serologically, various auto-antibodies (Ab) are associated with dermatomyositis. Anti-transcription intermediary factor-1-gamma/alpha (TIF-1-gamma/alpha) Ab was recently identified as an auto-Ab and was observed mostly in cancer-associated dermatomyositis. IgG4-related disease is a newly described entity characterized by increased serum IgG4 levels and IgG4-positive plasma cell infiltration with fibrosis in organs such as the pancreas and parotid gland. IgG4-related disease also includes inflammatory pseudotumors in various organs. We report herein a 59-year-old Japanese man who had dermatomyositis complicated with a gastric cancer and an IgG4-related pulmonary inflammatory pseudotumor. He manifested typical classical Gottron's papules on the fingers, V-sign erythema on the chest, flagellate erythema on the back, nail fold bleeding and facial erythema. Serum levels of anti-TIF-1-gamma/alpha Ab were positive as assessed by immunoprecipitation assay. He also had bilateral swelling of the parotid gland, and an excised specimen of the lung showed inflammatory pseudotumor with IgG4-positive plasma cells. As far as we know, this case is the first to report the association of IgG4-related disease and TIF-1-gamma/alpha-positive dermatomyositis. Further accumulation of such cases is required to elucidate the mechanism of this association.
C1 [Ito, Kotaro] Almeida Hosp, Dept Dermatol, Oita 8701195, Japan.
   [Imafuku, Shinichi; Nakayama, Juichiro] Fukuoka Univ Hosp, Dept Dermatol, Fukuoka, Japan.
   [Hamaguchi, Yasuhito; Fujimoto, Manabu] Kanazawa Univ Hosp, Dept Dermatol, Kanazawa, Ishikawa, Japan.
C3 Fukuoka University; Kanazawa University
RP Ito, K (通讯作者)，Almeida Hosp, Dept Dermatol, 1509-2 Miyazaki 2 Chome, Oita 8701195, Japan.
EM dermatol@kouhoukai.or.jp
OI Fujimoto, Manabu/0000-0002-3062-4872
CR Alam M, 2000, CHEST, V117, P1793, DOI 10.1378/chest.117.6.1793
   Fujimoto M, 2012, ARTHRITIS RHEUM-US, V64, P513, DOI 10.1002/art.33403
   Fujiu K, 2010, GEN THORAC CARDIOVAS, V58, P144, DOI 10.1007/s11748-009-0491-4
   Kakuchi Y, 2011, INTERNAL MED, V50, P1465, DOI 10.2169/internalmedicine.50.5239
   Kamisawa T, 2003, J GASTROENTEROL, V38, P982, DOI 10.1007/s00535-003-1175-y
   Kamisawa T, 2008, WORLD J GASTROENTERO, V14, P3948, DOI 10.3748/wjg.14.3948
   Mori H, 2005, J DERMATOL, V32, P290, DOI 10.1111/j.1346-8138.2005.tb00765.x
   Tsuboi H, 2008, INTERNAL MED, V47, P1139, DOI 10.2169/internalmedicine.47.0887
   Yamamoto H, 2009, AM J SURG PATHOL, V33, P1330, DOI 10.1097/PAS.0b013e3181a5a207
   Yano Y, 2009, INTERNAL MED, V48, P1279, DOI 10.2169/internalmedicine.48.2201
   Zen Y, 2005, HUM PATHOL, V36, P710, DOI 10.1016/j.humpath.2005.05.011
NR 11
TC 10
Z9 11
U1 0
U2 2
PU WILEY
PI HOBOKEN
PA 111 RIVER ST, HOBOKEN 07030-5774, NJ USA
SN 0385-2407
EI 1346-8138
J9 J DERMATOL
JI J. Dermatol.
PD JUL
PY 2013
VL 40
IS 7
BP 567
EP 569
DI 10.1111/1346-8138.12141
PG 3
WC Dermatology
WE Science Citation Index Expanded (SCI-EXPANDED)
SC Dermatology
GA 242LM
UT WOS:000326243400018
PM 23663102
DA 2023-03-31
ER

PT J
AU Komai, T
   Iwasaki, Y
   Tsuchida, Y
   Hanata, N
   Tsuchiya, H
   Harada, H
   Hamasaki, Y
   Nangaku, M
   Shoda, H
   Fujio, K
AF Komai, T.
   Iwasaki, Y.
   Tsuchida, Y.
   Hanata, N.
   Tsuchiya, H.
   Harada, Hiroaki
   Hamasaki, Y.
   Nangaku, M.
   Shoda, H.
   Fujio, K.
TI Efficacy and safety of plasma exchange in interstitial lung diseases
   with anti-melanoma differentiation-associated 5 gene antibody positive
   clinically amyopathic dermatomyositis
SO SCANDINAVIAN JOURNAL OF RHEUMATOLOGY
LA English
DT Article
ID AUTOANTIBODIES; POLYMYOSITIS; MYOSITIS; ADULT
AB Objective Clinically amyopathic dermatomyositis (CADM) patients frequently develop refractory interstitial lung disease (ILD), with a poor prognosis. We aimed to verify the efficacy and safety of plasma exchange (PE) treatment for ILD in CADM. Method A retrospective case-control study was conducted to compare clinical outcomes with and without PE treatment in CADM-ILD patients refractory to combination therapy of high-dose glucocorticoids, calcineurin inhibitors, and cyclophosphamide. Among 19 enrolled patients, 11 were further treated with PE. We compared survival rates and other clinical characteristics. PE consisted of either fresh-frozen plasma or albumin as a replacement solution. Results Basal clinical characteristics at diagnosis, including age, gender, serum ferritin, Krebs von den Lungen-6 (KL-6), C-reactive protein, and respiratory function tests, did not differ between the two groups. The survival rate for treatment with PE was higher than for treatment without PE (91% and 50%, respectively, p < 0.05). Among PE-treated patients, anti-melanoma differentiation-associated gene-5 (anti-MDA-5) antibody titre, ferritin, and KL-6 as serological activity markers were sustainably reduced only after initiating PE. Therapeutic intervention with PE reduced the frequency of exacerbation of ILD requiring methylprednisolone pulse therapy. The occurrence of bacterial, fungal, and cytomegalovirus infection did not differ between the groups with and without PE, and adverse events associated with PE resolved with appropriate intervention. Conclusion Combination therapy with PE was associated with an improved survival rate, and may be effective for the management of refractory ILD in CADM patients. A personalized therapeutic strategy including PE could be introduced for fatal rapidly progressive ILD.
C1 [Komai, T.; Iwasaki, Y.; Tsuchida, Y.; Hanata, N.; Tsuchiya, H.; Harada, Hiroaki; Shoda, H.; Fujio, K.] Univ Tokyo, Grad Sch Med, Dept Allergy & Rheumatol, Tokyo, Japan.
   [Hamasaki, Y.; Nangaku, M.] Tokyo Univ Hosp, Div Hemodialysis & Apheresis, Tokyo, Japan.
C3 University of Tokyo; University of Tokyo
RP Shoda, H (通讯作者)，Univ Tokyo, Grad Sch Med, Dept Allergy & Rheumatol, Bunkyo Ku, 7-3-1 Hongo, Tokyo 1138655, Japan.
EM shodah-int@h.u-tokyo.ac.jp
OI Komai, Toshihiko/0000-0001-5890-3606
CR Abe Y, 2020, RHEUMATOLOGY, V59, P767, DOI 10.1093/rheumatology/kez357
   Bendewald MJ, 2010, ARCH DERMATOL, V146, P26, DOI 10.1001/archdermatol.2009.328
   BOHAN A, 1975, NEW ENGL J MED, V292, P403, DOI 10.1056/NEJM197502202920807
   Chen F, 2018, AM J MED SCI, V355, P48, DOI 10.1016/j.amjms.2017.07.013
   Fujisawa T, 2014, PLOS ONE, V9, DOI 10.1371/journal.pone.0098824
   Hamaguchi Y, 2011, ARCH DERMATOL, V147, P391, DOI 10.1001/archdermatol.2011.52
   Kurasawa K, 2018, RHEUMATOLOGY, V57, P2114, DOI 10.1093/rheumatology/key188
   Li LB, 2017, ONCOTARGET, V8, P26552, DOI 10.18632/oncotarget.15716
   Lundberg IE, 2017, ANN RHEUM DIS, V76, P1955, DOI 10.1136/annrheumdis-2017-211468
   Motegi S, 2019, EUR J DERMATOL, V29, P511, DOI 10.1684/ejd.2019.3634
   Nakashima R, 2016, LUPUS, V25, P925, DOI 10.1177/0961203316651748
   Nishioka A, 2019, MOD RHEUMATOL, V29, P814, DOI 10.1080/14397595.2018.1548918
   Rehwinkel J, 2020, NAT REV IMMUNOL, V20, P537, DOI 10.1038/s41577-020-0288-3
   Romero-Bueno F, 2020, SEMIN ARTHRITIS RHEU, V50, P776, DOI 10.1016/j.semarthrit.2020.03.007
   Sato S, 2018, RHEUMATOLOGY, V57, P1212, DOI 10.1093/rheumatology/key060
   Shirakashi M, 2020, RHEUMATOLOGY, V59, P3284, DOI 10.1093/rheumatology/keaa123
   So H, 2018, CLIN RHEUMATOL, V37, P1983, DOI 10.1007/s10067-018-4122-2
   Sontheimer RD, 2002, J AM ACAD DERMATOL, V46, P626, DOI 10.1067/mjd.2002.120621
   Tsuji H, 2020, ARTHRITIS RHEUMATOL, V72, P488, DOI 10.1002/art.41105
NR 19
TC 0
Z9 0
U1 1
U2 4
PU TAYLOR & FRANCIS LTD
PI ABINGDON
PA 2-4 PARK SQUARE, MILTON PARK, ABINGDON OR14 4RN, OXON, ENGLAND
SN 0300-9742
EI 1502-7732
J9 SCAND J RHEUMATOL
JI Scand. J. Rheumatol.
PD JAN 2
PY 2023
VL 52
IS 1
BP 77
EP 83
DI 10.1080/03009742.2021.1995984
EA DEC 2021
PG 7
WC Rheumatology
WE Science Citation Index Expanded (SCI-EXPANDED)
SC Rheumatology
GA 7D9AC
UT WOS:000729746900001
PM 34895028
DA 2023-03-31
ER

PT J
AU Li, YX
   Liu, G
   Yu, FJ
   Jiang, Y
AF Li, Yongxia
   Liu, Gang
   Yu, Fengjiao
   Jiang, Yu
TI Successful treatment of rapid progressive interstitial lung disease in a
   case of anti-Zo antibody positive anti-synthetase syndrome
SO INTERNATIONAL JOURNAL OF RHEUMATIC DISEASES
LA English
DT Article
DE antisynthetase syndrome; anti-Zo; case report; interstitial lung
   disease; tacrolimus
ID TRANSFER-RNA-SYNTHETASE; ANTISYNTHETASE SYNDROME; MYOSITIS;
   AUTOANTIBODIES; POLYMYOSITIS
AB Background Anti-synthetase syndrome (ASS) is a chronic multisystemic autoimmune disease characterized by detectable anti-aminoacyl-transfer-RNA antibodies. Interstitial lung disease (ILD) in anti-synthetase syndrome patients is often severe and rapidly progressive. Anti-Zo (phenylalanyl) antibody is reported rarely in ASS. Therefore, the appropriate treatment of anti-Zo positive ASS is unclear. Case presentation Here we present a case of anti-Zo-positive ASS with rapid progressive ILD (RP-ILD) in a Chinese patient successfully treated with a combination of systemic corticosteroids and tacrolimus. Conclusion We reviewed 13 anti-Zo-positive ASS patients (including our case) and summarized clinical features that have some differences with other ASS. Anti-Zo-positive ASS is a rare autoimmune disease with a high burden of ILD, is often severe and rapidly progressive. Corticosteroids with tacrolimus may improve patient outcomes in anti-Zo antibody positive ASS with RP-ILD.
C1 [Li, Yongxia; Yu, Fengjiao; Jiang, Yu] Chongqing Med Univ, Univ Town Hosp, Dept Resp & Crit Care Med, Chongqing 401331, Peoples R China.
   [Liu, Gang] Chongqing Med Univ, Univ Town Hosp, Dept Crit Care Med, Chongqing, Peoples R China.
C3 Chongqing Medical University; Chongqing Medical University
RP Jiang, Y (通讯作者)，Chongqing Med Univ, Univ Town Hosp, Dept Resp & Crit Care Med, Chongqing 401331, Peoples R China.
EM jiangyu@cqmu.edu.cn
RI JIANG, YU/GYU-6784-2022
FU Chongqing Natural Science Foundation Committee [cstc2020jcyj-msxmX0359]
FX Project of Chongqing Natural Science Foundation Committee, Grant/Award
   Number: cstc2020jcyj-msxmX0359
CR Aggarwal R, 2014, ANN RHEUM DIS, V73, P227, DOI 10.1136/annrheumdis-2012-201800
   Antonellis A, 2018, HUM MUTAT, V39, P834, DOI 10.1002/humu.23424
   Betteridge Z, 2007, RHEUMATOLOGY, V46, P1005, DOI 10.1093/rheumatology/kem045
   Connors GR, 2010, CHEST, V138, P1464, DOI 10.1378/chest.10-0180
   Devi HJG, 2016, J CLIN DIAGN RES, V10, pOD8, DOI 10.7860/JCDR/2016/16872.7361
   Elferjani B, 2021, CUREUS, V13, DOI 10.7759/cureus.12936
   Friedman AW, 1996, SEMIN ARTHRITIS RHEU, V26, P459, DOI 10.1016/S0049-0172(96)80026-6
   Fuchs SA, 2019, GENET MED, V21, P319, DOI 10.1038/s41436-018-0048-y
   Gallay L, 2018, CURR OPIN RHEUMATOL, V30, P664, DOI 10.1097/BOR.0000000000000555
   Ge YP, 2015, CLIN RHEUMATOL, V34, P2097, DOI 10.1007/s10067-015-3065-0
   Ghirardello A, 2018, CURR OPIN RHEUMATOL, V30, P614, DOI 10.1097/BOR.0000000000000548
   Guglielmi S, 2008, EUR RESPIR J, V31, P213, DOI 10.1183/09031936.00014707
   Howard OMZ, 2002, J EXP MED, V196, P781, DOI 10.1084/jem.20020186
   Huh JW, 2007, RESP MED, V101, P1761, DOI 10.1016/j.rmed.2007.02.017
   Kalluri M, 2010, CLIN CHEST MED, V31, P501, DOI 10.1016/j.ccm.2010.05.008
   Krenke K, 2019, CLIN GENET, V96, P468, DOI 10.1111/cge.13614
   Muro Y, 2022, CLIN EXP RHEUMATOL, V40, P219, DOI 10.55563/clinexprheumatol/q70vmh
   Solomon J, 2011, J BRAS PNEUMOL, V37, P100, DOI 10.1590/S1806-37132011000100015
   Tansley SL, 2020, RHEUMATOLOGY, V59, P1626, DOI 10.1093/rheumatology/kez504
   Zhan X, 2021, BMC PULM MED, V21, DOI 10.1186/s12890-021-01399-5
NR 20
TC 1
Z9 1
U1 1
U2 1
PU WILEY
PI HOBOKEN
PA 111 RIVER ST, HOBOKEN 07030-5774, NJ USA
SN 1756-1841
EI 1756-185X
J9 INT J RHEUM DIS
JI Int. J. Rheum. Dis.
PD FEB
PY 2023
VL 26
IS 2
BP 370
EP 375
DI 10.1111/1756-185X.14471
EA OCT 2022
PG 6
WC Rheumatology
WE Science Citation Index Expanded (SCI-EXPANDED)
SC Rheumatology
GA 8K2OP
UT WOS:000870790300001
PM 36269556
DA 2023-03-31
ER

PT J
AU Fukaya, S
   Oshima, H
   Kato, K
   Komatsu, Y
   Matsumura, H
   Ishii, K
   Miyama, H
   Nagai, T
   Tanaka, I
   Mizutani, A
   Katayama, M
   Yoshida, S
   Torikai, K
AF Fukaya, S
   Oshima, H
   Kato, K
   Komatsu, Y
   Matsumura, H
   Ishii, K
   Miyama, H
   Nagai, T
   Tanaka, I
   Mizutani, A
   Katayama, M
   Yoshida, S
   Torikai, K
TI KL-6 as a novel marker for activities of interstitial pneumonia in
   connective tissue diseases
SO RHEUMATOLOGY INTERNATIONAL
LA English
DT Article
DE interstitial pneumonia; KL-6; corticosteroids; marker
ID LUNG-DISEASE; POLYMYOSITIS
AB The objective of this study was to determine the role of serum KL-6 levels as a marker for the activity of interstitial pneumonia in patients with connective tissue diseases. The serum concentrations of KL-6, a glycoprotein produced mainly by pulmonary type II epithelial cells, were measured in 21 patients with connective tissue disease. The activity of interstitial pneumonia was compared with the associated serum KL-6 concentrations. Serum KL-6 concentrations in patients with interstitial pneumonia were significantly higher than those in the controls. Among patients with active interstitial pneumonia, serum KL-6 concentrations following the treatment (after improvement) were significantly lower than the pretreatment values. The extent of the pulmonary fibrosis correlated positively with the serum KL-6 concentrations during the inactive phase of the interstitial pneumonia. These results suggest that sequential measurement of serum KL-6 levels is a new and useful means for the evaluation of interstitial pneumonia in patients with connective tissue diseases.
C1 Fujita Hlth Univ, Sch Med, Dept Med, Toyoake, Aichi 4701192, Japan.
C3 Fujita Health University
RP Oshima, H (通讯作者)，Fujita Hlth Univ, Sch Med, Dept Med, Toyoake, Aichi 4701192, Japan.
EM hoshima@fujita-hu.ac.jp
CR [Anonymous], 1980, ARTHRITIS RHEUM, V23, P581, DOI 10.1002/art.1780230510
   ARNETT FC, 1988, ARTHRITIS RHEUM, V31, P315, DOI 10.1002/art.1780310302
   BOHAN A, 1977, MEDICINE, V56, P255, DOI 10.1097/00005792-197707000-00001
   Kohno N, 1997, RESP MED, V91, P558, DOI 10.1016/S0954-6111(97)90090-1
   KOHNO N, 1988, JPN J CLIN ONCOL, V18, P203
   Oddis CV, 1999, LANCET, V353, P1762, DOI 10.1016/S0140-6736(99)01927-3
   Oyama T, 1997, LUNG, V175, P379, DOI 10.1007/PL00007584
   Schnabel A, 1998, ARTHRITIS RHEUM-US, V41, P1215, DOI 10.1002/1529-0131(199807)41:7<1215::AID-ART11>3.0.CO;2-Y
   TAN EM, 1982, ARTHRITIS RHEUM, V25, P1271, DOI 10.1002/art.1780251101
NR 9
TC 21
Z9 21
U1 0
U2 4
PU SPRINGER HEIDELBERG
PI HEIDELBERG
PA TIERGARTENSTRASSE 17, D-69121 HEIDELBERG, GERMANY
SN 0172-8172
EI 1437-160X
J9 RHEUMATOL INT
JI Rheumatol. Int.
PD SEP
PY 2000
VL 19
IS 6
BP 223
EP 225
DI 10.1007/s002960000064
PG 3
WC Rheumatology
WE Science Citation Index Expanded (SCI-EXPANDED)
SC Rheumatology
GA 365AX
UT WOS:000089927200005
PM 11063292
DA 2023-03-31
ER

PT J
AU Pawlitzki, M
   Nelke, C
   Rolfes, L
   Hasseli, R
   Tomaras, S
   Feist, E
   Schaenzer, A
   Raeuber, S
   Regner, L
   Preusse, C
   Allenbach, Y
   Benveniste, O
   Wiendl, H
   Stenzel, W
   Meuth, SG
   Ruck, T
AF Pawlitzki, Marc
   Nelke, Christopher
   Rolfes, Leoni
   Hasseli, Rebecca
   Tomaras, Stylianos
   Feist, Eugen
   Schaenzer, Anne
   Raeuber, Saskia
   Regner, Liesa
   Preusse, Corinna
   Allenbach, Yves
   Benveniste, Olivier
   Wiendl, Heinz
   Stenzel, Werner
   Meuth, Sven G.
   Ruck, Tobias
TI NK Cell Patterns in Idiopathic Inflammatory Myopathies with Pulmonary
   Affection
SO CELLS
LA English
DT Article
DE inflammatory myopathy; myositis; interstitial lung disease; antibodies;
   natural killer cells
ID NATURAL-KILLER-CELLS; TRANSFER-RNA-SYNTHETASE; INTERSTITIAL
   LUNG-DISEASE; DERMATOMYOSITIS; CLASSIFICATION; INNATE; POLYMYOSITIS;
   RITUXIMAB; MYOSITIS; LIGANDS
AB Background: Pulmonary affection (PA) is associated with a substantial increase in morbidity and mortality in patients with idiopathic inflammatory myopathies (IIM). However, the underlying immune mechanisms of PA remain enigmatic and prompt deeper immunological analyses. Importantly, the Janus-faced role of natural killer (NK) cells, capable of pro-inflammatory as well as regulatory effects, might be of interest for the pathophysiologic understanding of PA in IIM. Methods: To extend our understanding of immunological alterations in IIM patients with PA, we compared the signatures of NK cells in peripheral blood using multi-color flow cytometry in IIM patients with (n = 12, of which anti-synthetase syndrome = 8 and dermatomyositis = 4) or without PA (n = 12). Results: We did not observe any significant differences for B cells, CD4, and CD8 T cells, while total NK cell numbers in IIM patients with PA were reduced compared to non-PA patients. NK cell alterations were driven by a particular decrease of CD56(dim) NK cells, while CD56(bright) NK cells remained unchanged. Comparisons of the cell surface expression of a large panel of NK receptors revealed an increased mean fluorescence intensity of NKG2D(+) on NK cells from patients with PA compared with non-PA patients, especially on the CD56(dim) subset. NKG2D(+) and NKp46(+) cell surface levels were associated with reduced vital capacity, serving as a surrogate marker for clinical severity of PA. Conclusion: Our data illustrate that PA in IIM is associated with alterations of the NK cell repertoire, suggesting a relevant contribution of NK cells in certain IIMs, which might pave the way for NK cell-targeted therapeutic approaches.</p>
C1 [Pawlitzki, Marc; Nelke, Christopher; Regner, Liesa; Wiendl, Heinz] Univ Hosp Munster, Dept Neurol, Inst Translat Neurol, D-48149 Munster, Germany.
   [Pawlitzki, Marc; Nelke, Christopher; Rolfes, Leoni; Raeuber, Saskia; Regner, Liesa; Meuth, Sven G.; Ruck, Tobias] Univ Hosp Dusseldorf, Dept Neurol, D-40225 Dusseldorf, Germany.
   [Hasseli, Rebecca] Kerckhoff Klin GmbH, Dept Rheumatol & Clin Immunol, D-61231 Bad Nauheim, Germany.
   [Tomaras, Stylianos; Feist, Eugen] Helios Fachklin Vogelsang Gommern, Dept Rheumatol, D-39245 Gommern, Germany.
   [Schaenzer, Anne] Justus Liebig Univ Giessen, Inst Neuropathol, D-35392 Giessen, Germany.
   [Preusse, Corinna; Stenzel, Werner] Charite Med Fac Berlin, Dept Neuropathol, D-13353 Berlin, Germany.
   [Allenbach, Yves; Benveniste, Olivier] Sorbonne Univ, Pitie Salpetriere Hosp, APHP, Dept Clin Immunol & Internal Med, F-75013 Paris, France.
   [Allenbach, Yves; Benveniste, Olivier] INSERM, Myol Res Ctr, F-75013 Paris, France.
C3 University of Munster; Heinrich Heine University Dusseldorf; Heinrich
   Heine University Dusseldorf Hospital; Kerckhoff Clinic; Justus Liebig
   University Giessen; Free University of Berlin; Humboldt University of
   Berlin; Charite Universitatsmedizin Berlin; Assistance Publique Hopitaux
   Paris (APHP); Hopital Universitaire Pitie-Salpetriere - APHP;
   UDICE-French Research Universities; Sorbonne Universite; Institut
   National de la Sante et de la Recherche Medicale (Inserm)
RP Pawlitzki, M (通讯作者)，Univ Hosp Munster, Dept Neurol, Inst Translat Neurol, D-48149 Munster, Germany.; Pawlitzki, M; Ruck, T (通讯作者)，Univ Hosp Dusseldorf, Dept Neurol, D-40225 Dusseldorf, Germany.
EM marc.pawlitzki@ukmuenster.de;
   ChristopherJannik.Nelke@med.uni-duesseldorf.de;
   Leoni.Rolfes@med.uni-duesseldorf.de; R.hasseli@kerckhoff-Klinik.de;
   stylianos.tomaras@helios-gesundheit.de;
   eugen.feist@helios-gesundheit.de;
   Anne.Schaenzer@patho.med.uni-giessen.de;
   saskia.raueber@med.uni-duesseldorf.de;
   liesa.regner@med.uni-duesseldorf.de; corinna.preusse@charite.de;
   yves.allenbach@ghps.fr; olivier.benveniste@aphp.fr;
   heinz.wiendl@ukmuenster.de; werner.stenzel@charite.de;
   SvenGuenther.Meuth@med.uni-duesseldorf.de;
   Tobias.Ruck@med.uni-duesseldorf.de
RI Meuth, Sven G/HHM-8941-2022
OI Meuth, Sven G/0000-0003-2571-3501; Preusse, Corinna/0000-0002-5494-8150;
   Feist, Eugen/0000-0002-9872-5282; Benveniste,
   Olivier/0000-0002-1167-5797; Stenzel, Werner/0000-0002-1143-2103; Ruck,
   Tobias/0000-0001-6332-8650; Tomaras, Stylianos/0000-0002-5923-2557
FU BMBF (Bundesministeriums fuer Bildung und Forschung) [01EC1901A]; EKFS
   (Else Kroener-Fresenius Stiftung) [2018_A03]; DGM (Deutsche Gesellschaft
   fuer Muskelkranke) [Ru2/1]; DFG (Deutsche Forschungsgemeinschaft)
FX This study was funded by the BMBF (Bundesministeriums fuer Bildung und
   Forschung) 01EC1901A to T.R. and H.W., by the EKFS (Else
   Kroener-Fresenius Stiftung) 2018_A03 to T.R., the DGM (Deutsche
   Gesellschaft fuer Muskelkranke) Ru2/1 to T.R. and by the DFG (Deutsche
   Forschungsgemeinschaft) to S.G.M.
CR Afzali AM, 2017, AUTOIMMUN REV, V16, P478, DOI 10.1016/j.autrev.2017.03.001
   Andersson H, 2015, RHEUMATOLOGY, V54, P1420, DOI 10.1093/rheumatology/kev004
   Biron CA, 1999, ANNU REV IMMUNOL, V17, P189, DOI 10.1146/annurev.immunol.17.1.189
   Borchers MT, 2006, AM J PHYSIOL-LUNG C, V291, pL222, DOI 10.1152/ajplung.00327.2005
   Chen IJ, 2009, CLIN RHEUMATOL, V28, P639, DOI 10.1007/s10067-009-1110-6
   Ernste FC, 2013, J RHEUMATOL, V40, P1200, DOI 10.3899/jrheum.121031
   Fasano S, 2017, RHEUMATOLOGY, V56, P26, DOI 10.1093/rheumatology/kew146
   Freud AG, 2017, IMMUNITY, V47, P820, DOI 10.1016/j.immuni.2017.10.008
   Gianchecchi E, 2018, AUTOIMMUN REV, V17, P142, DOI 10.1016/j.autrev.2017.11.018
   Gono T, 2014, RHEUMATOLOGY, V53, P2196, DOI 10.1093/rheumatology/keu258
   GONZALEZAMARO R, 1987, J RHEUMATOL, V14, P307
   Gross CC, 2016, FRONT IMMUNOL, V7, DOI 10.3389/fimmu.2016.00606
   Gross CC, 2016, P NATL ACAD SCI USA, V113, pE2973, DOI 10.1073/pnas.1524924113
   Hallowell RW, 2014, CURR OPIN RHEUMATOL, V26, P684, DOI 10.1097/BOR.0000000000000104
   Hervier B, 2020, FRONT MED-LAUSANNE, V6, DOI 10.3389/fmed.2019.00326
   Hervier B, 2016, J IMMUNOL, V197, P1621, DOI 10.4049/jimmunol.1501902
   Hervier B, 2011, ARTHRITIS RHEUM-US, V63, P1698, DOI 10.1002/art.30313
   Howard OMZ, 2002, J EXP MED, V196, P781, DOI 10.1084/jem.20020186
   Jelencic V, 2018, NAT IMMUNOL, V19, P1083, DOI 10.1038/s41590-018-0209-9
   Johansson S, 2005, TRENDS IMMUNOL, V26, P613, DOI 10.1016/j.it.2005.08.008
   Kang EH, 2005, RHEUMATOLOGY, V44, P1282, DOI 10.1093/rheumatology/keh723
   Labrador-Horrillo M, 2014, J IMMUNOL RES, V2014, DOI 10.1155/2014/290797
   Levine SM, 2007, ARTHRITIS RHEUM, V56, P2729, DOI 10.1002/art.22790
   Lunemann A, 2009, MOL MED, V15, P352, DOI 10.2119/molmed.2009.00035
   Lundberg IE, 2017, ANN RHEUM DIS, V76, P1955, DOI 10.1136/annrheumdis-2017-211468
   Mammen AL, 2020, NEUROMUSCULAR DISORD, V30, P70, DOI 10.1016/j.nmd.2019.10.005
   Markasz L, 2007, MOL CANCER THER, V6, P644, DOI 10.1158/1535-7163.MCT-06-0358
   Mecoli CA, 2018, CURR RHEUMATOL REP, V20, DOI 10.1007/s11926-018-0731-7
   Molfetta R, 2017, INT J MOL SCI, V18, DOI 10.3390/ijms18081677
   Moretta A, 2008, CELL DEATH DIFFER, V15, P226, DOI 10.1038/sj.cdd.4402170
   Posevitz-Fejfar A, 2014, PLOS ONE, V9, DOI 10.1371/journal.pone.0115920
   Prinz D, 2020, EUR J IMMUNOL, V50, P880, DOI 10.1002/eji.201948222
   Raulet DH, 2013, ANNU REV IMMUNOL, V31, P413, DOI 10.1146/annurev-immunol-032712-095951
   Ruck T, 2015, ONCOTARGET, V6, P43230, DOI 10.18632/oncotarget.6462
   Ruck T, 2013, PLOS ONE, V8, DOI 10.1371/journal.pone.0081455
   Schleinitz N, 2010, IMMUNOLOGY, V131, P451, DOI 10.1111/j.1365-2567.2010.03360.x
   Schwane V, 2020, FRONT IMMUNOL, V11, DOI 10.3389/fimmu.2020.568927
   Selva-O'Callaghan A, 2018, LANCET NEUROL, V17, P816, DOI 10.1016/S1474-4422(18)30254-0
   Shappley CL, 2019, CURR TREAT OPT RHEUM, V5, P56, DOI 10.1007/s40674-018-0110-6
   Shi FD, 2011, AUTOIMMUNITY, V44, P3, DOI 10.3109/08916931003782122
   Vivier E, 2008, NAT IMMUNOL, V9, P503, DOI 10.1038/ni1582
   Wensink AC, 2016, IMMUNOBIOLOGY, V221, P773, DOI 10.1016/j.imbio.2016.02.006
   Wensveen FM, 2018, FRONT IMMUNOL, V9, DOI 10.3389/fimmu.2018.00441
   Yang YY, 2021, CLIN TRANSL IMMUNOL, V10, DOI 10.1002/cti2.1250
   Zhang L, 2016, PLOS ONE, V11, DOI 10.1371/journal.pone.0155381
   Zhou JJ, 2014, J BIOL CHEM, V289, P19269, DOI 10.1074/jbc.C114.571026
NR 46
TC 2
Z9 2
U1 1
U2 3
PU MDPI
PI BASEL
PA ST ALBAN-ANLAGE 66, CH-4052 BASEL, SWITZERLAND
EI 2073-4409
J9 CELLS-BASEL
JI Cells
PD OCT
PY 2021
VL 10
IS 10
AR 2551
DI 10.3390/cells10102551
PG 13
WC Cell Biology
WE Science Citation Index Expanded (SCI-EXPANDED)
SC Cell Biology
GA WP5XP
UT WOS:000713204500001
PM 34685530
OA Green Published, gold
DA 2023-03-31
ER

PT J
AU Tartar, DM
   Chung, L
   Fiorentino, DF
AF Tartar, Danielle M.
   Chung, Lorinda
   Fiorentino, David F.
TI Clinical significance of autoantibodies in dermatomyositis and systemic
   sclerosis
SO CLINICS IN DERMATOLOGY
LA English
DT Article
ID IDIOPATHIC INFLAMMATORY MYOPATHIES; MYOSITIS-SPECIFIC AUTOANTIBODIES;
   TRANSCRIPTION INTERMEDIARY FACTOR-1; CANCER-ASSOCIATED DERMATOMYOSITIS;
   PULMONARY ARTERIAL-HYPERTENSION; SERUM ANTINUCLEAR ANTIBODIES;
   INTERSTITIAL LUNG-DISEASE; ANTI-SYNTHETASE SYNDROME; GROWTH-FACTOR
   RECEPTOR; JAPANESE PATIENTS
AB Autoimmune connective tissue diseases, including dermatomyositis and systemic sclerosis, have a heterogeneous clinical presentation and prognosis; moreover, their clinical features are often incomplete and overlap with other rheumatic disorders, which can make diagnosis and prognostic stratification challenging. Specific autoantibodies have been associated with certain clinical findings as well as prognostic implications, and many new associations have been made over the last decade. Although patient populations manifest considerable heterogeneity, autoantibodies can be used to help predict clinical features, prognosis, and response to therapy. In this review, the clinical and prognostic implications associated with disease-specific autoantibodies in dermatomyositis and scleroderma are summarized with an emphasis on how the clinician can use this information for patient care. (C) 2018 Elsevier Inc. All rights reserved.
C1 [Tartar, Danielle M.] Univ Calif Davis, Sch Med, Dept Dermatol, Sacramento, CA 95817 USA.
   [Chung, Lorinda; Fiorentino, David F.] Stanford Univ, Sch Med, Dept Med, Div Rheumatol, Palo Alto, CA 94304 USA.
C3 University of California System; University of California Davis;
   Stanford University
RP Fiorentino, DF (通讯作者)，Stanford Univ, Sch Med, Dept Med, Div Rheumatol, Palo Alto, CA 94304 USA.
EM fiorentino@stanford.edu
OI Chung, Lorinda/0000-0003-0072-6939
CR Abe Y, 2017, RHEUMATOLOGY, V56, P1492, DOI 10.1093/rheumatology/kex188
   Aggarwal R, 2017, RHEUMATOLOGY, V56, P247, DOI 10.1093/rheumatology/kew396
   Ahmed SS, 2006, ARTHRITIS RHEUM-US, V54, P2250, DOI 10.1002/art.21952
   Alarcon-Segovia D, 2001, LUPUS, V10, P315, DOI 10.1191/096120301669579565
   Albayda J, 2015, ARTHRITIS RHEUMA S10, V67
   Albayda J, 2017, ARTHRIT CARE RES, V69, P1771, DOI 10.1002/acr.23188
   Allenbach Y, 2016, AM J PATHOL, V186, P691, DOI 10.1016/j.ajpath.2015.11.010
   Almeida C, 2015, AUTOIMMUN REV, V14, P1087, DOI 10.1016/j.autrev.2015.07.012
   Amigues JM, 1996, J RHEUMATOL, V23, P2055
   Ang CC, 2017, BRIT J DERMATOL, V176, P231, DOI 10.1111/bjd.14801
   Arbuckle MR, 2003, NEW ENGL J MED, V349, P1526, DOI 10.1056/NEJMoa021933
   Ascherman DP, 2015, CURR RHEUMATOL REP, V17, DOI 10.1007/s11926-015-0532-1
   Assous N, 2005, CLIN EXP RHEUMATOL, V23, P199
   Baroni SS, 2006, NEW ENGL J MED, V354, P2667
   Bartoloni E, 2017, AUTOIMMUN REV, V16, P253, DOI 10.1016/j.autrev.2017.01.008
   Bauhammer J, 2016, J RHEUMATOL, V43, P1566, DOI 10.3899/jrheum.150844
   Becker MO, 2014, AM J RESP CRIT CARE, V190, P808, DOI 10.1164/rccm.201403-0442OC
   Bernal-Bello D, 2017, AUTOIMMUN REV, V16, P461, DOI 10.1016/j.autrev.2017.03.012
   Bernet LL, 2016, JAMA DERMATOL, V152, P1049, DOI 10.1001/jamadermatol.2016.1429
   Betteridge Z, 2016, J INTERN MED, V280, P8, DOI 10.1111/joim.12451
   Betteridge ZE, 2009, ANN RHEUM DIS, V68, P1621, DOI 10.1136/ard.2008.097162
   Betteridge Z, 2007, ARTHRITIS RHEUM-US, V56, P3132, DOI 10.1002/art.22862
   Bodoki L, 2014, AUTOIMMUN REV, V13, P1211, DOI 10.1016/j.autrev.2014.08.011
   Boin F, 2009, ARTHRITIS RHEUM-US, V60, P2480, DOI 10.1002/art.24684
   Burd CJ, 2008, J BIOL CHEM, V283, P34976, DOI 10.1074/jbc.M805383200
   Butt Zeeshan, 2017, Case Rep Rheumatol, V2017, P4817275, DOI 10.1155/2017/4817275
   Cabezas-Rodriguez I, 2018, REUMATOL CLIN, V14, P224, DOI 10.1016/j.reuma.2016.10.010
   Casciola-Rosen L, 2005, J EXP MED, V201, P591, DOI 10.1084/jem.20041367
   Casciola-Rosen L, 2012, CURR OPIN RHEUMATOL, V24, P602, DOI 10.1097/BOR.0b013e328358bd85
   Ceribelli A, 2012, ARTHRITIS RES THER, V14
   Chaisson NF, 2012, MEDICINE, V91, P220, DOI 10.1097/MD.0b013e3182606f0b
   Chan CWS, 2019, INT J RHEUM DIS, V22, P521, DOI 10.1111/1756-185X.13112
   Chan OTM, 1999, IMMUNOL REV, V169, P107, DOI 10.1111/j.1600-065X.1999.tb01310.x
   Chen ZY, 2015, CLIN RHEUMATOL, V34, P1627, DOI 10.1007/s10067-015-2935-9
   Choi MY, 2016, CURR OPIN RHEUMATOL, V28, P586, DOI 10.1097/BOR.0000000000000325
   Classen JF, 2009, ARTHRITIS RHEUM-US, V60, P1137, DOI 10.1002/art.24381
   D'Aoust J, 2014, ARTHRITIS RHEUMATOL, V66, P1608, DOI 10.1002/art.38428
   Dayal NA, 2002, LUPUS, V11, P293, DOI 10.1191/0961203302lu186oa
   De Paepe B, 2015, CYTOKINE, V74, P81, DOI 10.1016/j.cyto.2014.10.012
   Denton CP, 2017, LANCET, V390, P1685, DOI 10.1016/S0140-6736(17)30933-9
   Dourmishev L, 2004, PHOTODERMATOL PHOTO, V20, P230, DOI 10.1111/j.1600-0781.2004.00115.x
   Dragun D, 2009, ARTHRITIS RHEUM-US, V60, P907, DOI 10.1002/art.24364
   Falanga V, 2002, J CELL PHYSIOL, V191, P42, DOI 10.1002/jcp.10065
   Falkner D, 1998, ARTHRITIS RHEUM, V41, P74
   Ferreli C, 2017, CLIN REV ALLERG IMMU, V53, P306, DOI 10.1007/s12016-017-8625-4
   Fertig N, 2009, ARTHRIT RHEUM-ARTHR, V61, P958, DOI 10.1002/art.24586
   Fiorentino D, 2012, ARTHRITIS RHEUM-US, V64, P346, DOI 10.1002/art.33402
   Fiorentino D, 2011, J AM ACAD DERMATOL, V65, P25, DOI 10.1016/j.jaad.2010.09.016
   Fiorentino D, 2011, ARCH DERMATOL, V147, P492, DOI 10.1001/archdermatol.2011.41
   Fiorentino DF, 2015, J AM ACAD DERMATOL, V72, P449, DOI 10.1016/j.jaad.2014.12.009
   Fiorentino DF, 2013, ARTHRITIS RHEUM-US, V65, P2954, DOI 10.1002/art.38093
   Foocharoen C, 2017, INT J RHEUM DIS, V20, P1572, DOI 10.1111/1756-185X.13060
   Fujimoto M, 2016, J DERMATOL SCI, V84, P272, DOI 10.1016/j.jdermsci.2016.09.013
   Fujimoto M, 2016, CURR OPIN RHEUMATOL, V28, P636, DOI 10.1097/BOR.0000000000000329
   Fujimoto M, 2012, ARTHRITIS RHEUM-US, V64, P513, DOI 10.1002/art.33403
   Ge YP, 2017, SCI REP-UK, V7, DOI 10.1038/s41598-017-00240-6
   Ghillani P, 2011, AUTOIMMUN REV, V10, P509, DOI 10.1016/j.autrev.2011.03.004
   Ghirardello A, 2014, AUTOIMMUN HIGHLIGHTS, V5, P69, DOI 10.1007/s13317-014-0060-4
   Ghirardello A, 2013, CURR RHEUMATOL REP, V15, DOI 10.1007/s11926-013-0335-1
   Goldblatt F, 2002, GASTROENTEROLOGY, V123, P1144, DOI 10.1053/gast.2002.36057
   Gono T, 2010, RHEUMATOLOGY, V49, P1713, DOI 10.1093/rheumatology/keq149
   Greenberg Steven A, 2010, Curr Rheumatol Rep, V12, P198, DOI 10.1007/s11926-010-0101-6
   Gunther J, 2015, SEMIN IMMUNOPATHOL, V37, P529, DOI 10.1007/s00281-015-0513-5
   Guillen-Del Castillo A, 2014, SEMIN ARTHRITIS RHEU, V44, P331, DOI 10.1016/j.semarthrit.2014.07.002
   Hall JC, 2013, ARTHRIT CARE RES, V65, P1307, DOI 10.1002/acr.21992
   Hamaguchi Y, 2008, BRIT J DERMATOL, V158, P487, DOI 10.1111/j.1365-2133.2007.08392.x
   Hamaguchi Y, 2013, PLOS ONE, V8, DOI 10.1371/journal.pone.0060442
   Hamaguchi Y, 2011, ARCH DERMATOL, V147, P391, DOI 10.1001/archdermatol.2011.52
   Hamaguchi Y, 2010, J DERMATOL, V37, P42, DOI 10.1111/j.1346-8138.2009.00762.x
   HANKE K, 2009, ARTHRITIS RES THER, V11
   Hoa S, 2016, MEDICINE, V95, DOI 10.1097/MD.0000000000004713
   Hozumi H, 2016, RESP MED, V121, P91, DOI 10.1016/j.rmed.2016.10.019
   Ichimura Y, 2012, ANN RHEUM DIS, V71, P710, DOI 10.1136/annrheumdis-2011-200697
   Ihn H, 1999, CLIN EXP IMMUNOL, V117, P383
   Jimenez SA, 1996, RHEUM DIS CLIN N AM, V22, P647, DOI 10.1016/S0889-857X(05)70294-5
   Kaji K, 2007, RHEUMATOLOGY, V46, P25, DOI 10.1093/rheumatology/kel161
   Kayser C, 2015, FRONT IMMUNOL, V6, DOI 10.3389/fimmu.2015.00167
   Koenig M, 2007, ARTHRITIS RES THER, V9, DOI 10.1186/ar2276
   Kohara A, 2017, INT J RHEUM DIS, V20, P2186, DOI 10.1111/1756-185X.13019
   Koschik RW, 2012, CLIN EXP RHEUMATOL, V30, pS12
   KUWANA M, 1994, ARTHRITIS RHEUM-US, V37, P75, DOI 10.1002/art.1780370111
   Kuwana M, 2000, ARTHRITIS RHEUM-US, V43, P1074, DOI 10.1002/1529-0131(200005)43:5<1074::AID-ANR18>3.0.CO;2-E
   Lee AYS, 2017, RHEUMATOL INT, V37, P1323, DOI 10.1007/s00296-017-3718-1
   Lee LW, 2016, J GEN INTERN MED, V31, P1530, DOI 10.1007/s11606-016-3769-0
   LEROY EC, 1974, J CLIN INVEST, V54, P880, DOI 10.1172/JCI107827
   Liaskos C, 2017, AUTOIMMUNITY, V50, P414, DOI 10.1080/08916934.2017.1357699
   Loizos N, 2009, ARTHRITIS RHEUM-US, V60, P1145, DOI 10.1002/art.24365
   Love LA, 2009, ARTHRITIS RHEUM-US, V60, P2499, DOI 10.1002/art.24702
   Mahler M, 2007, AUTOIMMUN REV, V6, P432, DOI 10.1016/j.autrev.2007.01.013
   Mahler M, 2014, AUTOIMMUN REV, V13, P367, DOI 10.1016/j.autrev.2014.01.022
   Mammen AL, 2010, ANN NY ACAD SCI, V1184, P134, DOI 10.1111/j.1749-6632.2009.05119.x
   Marie I, 2010, BRIT J DERMATOL, V162, P337, DOI 10.1111/j.1365-2133.2009.09484.x
   Marie I, 2012, SEMIN ARTHRITIS RHEU, V41, P890, DOI 10.1016/j.semarthrit.2011.09.008
   Marvi Umaima, 2012, Indian J Dermatol, V57, P375, DOI 10.4103/0019-5154.100486
   Masiak Anna, 2016, Reumatologia (Warsaw), V54, P14, DOI 10.5114/reum.2016.58756
   McMahan ZH, 2016, ARTHRITIS RHEUMATOL, V68, P1262, DOI 10.1002/art.39558
   Mehra S, 2013, AUTOIMMUN REV, V12, P340, DOI 10.1016/j.autrev.2012.05.011
   Meisterfeld S, 2017, BRIT J DERMATOL, V177, P590, DOI 10.1111/bjd.15468
   Merashli M, 2017, SEMIN ARTHRITIS RHEU, V46, P615, DOI 10.1016/j.semarthrit.2016.10.004
   Merlo G, 2017, ARCH DERMATOL RES, V309, P87, DOI 10.1007/s00403-016-1704-1
   Mitri GM, 2003, ARTHRITIS RHEUM-US, V48, P203, DOI 10.1002/art.10760
   Mohassel P, 2015, ARTHRITIS RHEUMATOL, V67, P266, DOI 10.1002/art.38863
   Moinzadeh P, 2014, ARTHRITIS RES THER, V16, DOI 10.1186/ar4486
   Mondini M, 2007, ANN NY ACAD SCI, V1110, P47, DOI 10.1196/annals.1423.006
   Mondini M, 2006, ARTHRITIS RHEUM, V54, P3939, DOI 10.1002/art.22266
   Mugii N, 2016, PLOS ONE, V11, DOI 10.1371/journal.pone.0154746
   Nakashima R, 2010, RHEUMATOLOGY, V49, P433, DOI 10.1093/rheumatology/kep375
   Nihtyanova SI, 2010, NAT REV RHEUMATOL, V6, P112, DOI 10.1038/nrrheum.2009.238
   Noble PW, 2016, NAT REV RHEUMATOL, V12, P429, DOI 10.1038/nrrheum.2016.23
   Parronchi Paola, 2015, Clin Mol Allergy, V13, P22, DOI 10.1186/s12948-015-0031-y
   Perera A, 2007, ARTHRITIS RHEUM, V56, P2740, DOI 10.1002/art.22747
   Cruellas MGP, 2013, CLINICS, V68, P909, DOI 10.6061/clinics/2013(07)04
   Pinal-Fernandez I, 2017, RHEUMATOLOGY, V56, P999, DOI 10.1093/rheumatology/kex021
   Poormoghim H, 2000, ARTHRITIS RHEUM, V43, P444, DOI 10.1002/1529-0131(200002)43:2<444::AID-ANR27>3.0.CO;2-G
   Riccieri V, 2008, CLIN EXP RHEUMATOL, V26, P992
   Rider LG, 2013, MEDICINE, V92, P223, DOI 10.1097/MD.0b013e31829d08f9
   Riemekasten G, 2011, ANN RHEUM DIS, V70, P530, DOI 10.1136/ard.2010.135772
   Rogers A, 2017, ARTHRIT CARE RES, V69, P1909, DOI 10.1002/acr.23210
   Rutjes SA, 1997, CLIN EXP IMMUNOL, V109, P32, DOI 10.1046/j.1365-2249.1997.4081308.x
   Satoh M, 2017, CLIN REV ALLERG IMMU, V52, P1, DOI 10.1007/s12016-015-8510-y
   Shah AA, 2010, ARTHRITIS RHEUM-US, V62, P2787, DOI 10.1002/art.27549
   Shah M, 2013, ARTHRITIS RHEUM-US, V65, P1934, DOI 10.1002/art.37985
   Shmerling RH, 2003, NEW ENGL J MED, V349, P1499, DOI 10.1056/NEJMp038142
   Singh J, 2009, AM J PHYSIOL-GASTR L, V297, pG1206, DOI 10.1152/ajpgi.00286.2009
   Sontheimer RD, 2017, ANN TRANSL MED, V5, DOI 10.21037/atm.2017.03.94
   Steen VD, 2005, SEMIN ARTHRITIS RHEU, V35, P35, DOI 10.1016/j.semarthrit.2005.03.005
   Suber TL, 2008, NAT CLIN PRACT RHEUM, V4, P201, DOI 10.1038/ncprheum0760
   Takahashi K, 2007, MOL BIOL CELL, V18, P1701, DOI 10.1091/mbc.E06-08-0747
   Tansley SL, 2014, ARTHRITIS RES THER, V16, DOI 10.1186/ar4600
   Targoff IN, 2000, CURR OPIN RHEUMATOL, V12, P475, DOI 10.1097/00002281-200011000-00001
   Targoff IN, 2006, ARTHRITIS RHEUM, V54, P3682, DOI 10.1002/art.22164
   Trallero-Araguas E, 2012, ARTHRITIS RHEUM-US, V64, P523, DOI 10.1002/art.33379
   Valenzuela A, 2014, JAMA DERMATOL, V150, P724, DOI 10.1001/jamadermatol.2013.10416
   van den Hoogen F, 2013, ARTHRITIS RHEUM-US, V65, P2737, DOI 10.1002/art.38098
   Van Eenennaam H, 2002, CLIN EXP IMMUNOL, V130, P532, DOI 10.1046/j.1365-2249.2002.01991.x
   Veeranki S, 2012, MOL IMMUNOL, V49, P567, DOI 10.1016/j.molimm.2011.11.004
   Villalta D, 2012, AUTOIMMUN REV, V12, P114, DOI 10.1016/j.autrev.2012.07.005
   Wen J, 2016, AUTOIMMUN REV, V15, P890, DOI 10.1016/j.autrev.2016.07.009
   Wodkowski M, 2015, AUTOIMMUNITY, V48, P542, DOI 10.3109/08916934.2015.1077231
   Zameer A, 2001, J NEUROIMMUNOL, V120, P10, DOI 10.1016/S0165-5728(01)00412-X
   Zhou JJ, 2014, J BIOL CHEM, V289, P19269, DOI 10.1074/jbc.C114.571026
NR 142
TC 17
Z9 17
U1 0
U2 7
PU ELSEVIER SCIENCE INC
PI NEW YORK
PA STE 800, 230 PARK AVE, NEW YORK, NY 10169 USA
SN 0738-081X
EI 1879-1131
J9 CLIN DERMATOL
JI Clin. Dermatol.
PD JUL-AUG
PY 2018
VL 36
IS 4
BP 508
EP 524
DI 10.1016/j.clindermatol.2018.04.008
PG 17
WC Dermatology
WE Science Citation Index Expanded (SCI-EXPANDED)
SC Dermatology
GA GO2AF
UT WOS:000439763200008
PM 30047434
DA 2023-03-31
ER

PT J
AU Zhao, N
   Jiang, W
   Wu, HL
   Wang, P
   Wang, XN
   Bai, Y
   Li, Y
   Tang, YC
   Liu, Y
AF Zhao, Na
   Jiang, Wei
   Wu, Hongliang
   Wang, Ping
   Wang, Xiaoni
   Bai, Yu
   Li, Yao
   Tang, Yanchun
   Liu, Ying
TI Clinical features, prognostic factors, and survival of patients with
   antisynthetase syndrome and interstitial lung disease
SO FRONTIERS IN IMMUNOLOGY
LA English
DT Article
DE interstitial lung disease; antisynthetase syndrome; prognostic factors;
   clinical features; survival factors
ID IDIOPATHIC INFLAMMATORY MYOPATHIES; RESOLUTION CT FINDINGS;
   PULMONARY-FIBROSIS; AUTOANTIBODIES; POLYMYOSITIS; DERMATOMYOSITIS;
   CLASSIFICATION; ANTIBODIES; RITUXIMAB; SEVERITY
AB ObjectiveThis study aimed to analyze the clinical features and prognostic factors of imaging progression and survival in patients with antisynthetase syndrome (ASS) complicated by interstitial lung disease (ILD) in a large Chinese cohort. MethodsMedical records, imaging, and serological data of 111 patients with ASS-ILD (positive for at least one of the following autoantibodies: anti-Jo1, anti-PL7, anti-PL12, and anti-EJ) from the Affiliated Yantai Yuhuangding Hospital of Qingdao University database were retrospectively investigated. According to the changes in high-resolution computed tomography (HRCT) outcomes at 1 year follow-up, Patients were categorized into three groups: the regression, stability, and deterioration groups. Univariate analysis was performed to evaluate the possible prognostic factors of ILD outcome and death, and multivariate analysis was performed to determine the independent predictors of ASS-ILD outcome and death by logistic regression. ResultsThe number of CD3-CD19+ cells and initial glucocorticoid dosage were correlated with imaging progression, and may be independent risk factors for ILD deterioration. Dyspnea as the first symptom, hypohemoglobinemia, the serum ferritin level, oxygen partial pressure at diagnosis, and different treatment types were important factors affecting survival, and the initial serum ferritin level may be an independent risk factor for survival. ConclusionsThe clinical characteristics of patients with ASS-ILD with different antisynthetase antibody subtypes are different. An increase in the CD3-CD19+ cell level is an independent risk factor for the deterioration of HRCT imaging. Early intensive treatment with high-dose glucocorticoids can effectively improve imaging prognosis of ILD. Patients with significantly elevated serum ferritin levels should be treated intensively.
C1 [Zhao, Na; Bai, Yu; Li, Yao; Tang, Yanchun; Liu, Ying] Qingdao Univ, Affiliated Yantai Yuhuangding Hosp, Dept Rheumatol, Yantai, Peoples R China.
   [Jiang, Wei] Qingdao Univ, Affiliated Yantai Yuhuangding Hosp, Dept Radiotherapy, Yantai, Peoples R China.
   [Wu, Hongliang] Qingdao Univ, Affiliated Yantai Yuhuangding Hosp, Dept Neurol, Yantai, Peoples R China.
   [Wang, Ping; Wang, Xiaoni] Qingdao Univ, Affiliated Yantai Yuhuangding Hosp, Dept Radiol, Yantai, Peoples R China.
C3 Qingdao University; Qingdao University; Qingdao University; Qingdao
   University
RP Liu, Y (通讯作者)，Qingdao Univ, Affiliated Yantai Yuhuangding Hosp, Dept Rheumatol, Yantai, Peoples R China.
EM lucy1143@126.com
CR Akira M, 2011, THORAX, V66, P61, DOI 10.1136/thx.2010.140574
   Aldrich TK, 2016, CHEST, V149, P1419, DOI 10.1016/j.chest.2015.10.067
   Andersson H, 2016, J RHEUMATOL, V43, P1107, DOI 10.3899/jrheum.151067
   Andersson H, 2015, RHEUMATOLOGY, V54, P1420, DOI 10.1093/rheumatology/kev004
   Arakawa H, 2003, CHEST, V123, P1096, DOI 10.1378/chest.123.4.1096
   Chinoy H, 2012, ANN RHEUM DIS, V71, P961, DOI 10.1136/annrheumdis-2011-200182
   Debray MP, 2015, EUR J RADIOL, V84, P516, DOI 10.1016/j.ejrad.2014.11.026
   Gallay L, 2018, CURR OPIN RHEUMATOL, V30, P664, DOI 10.1097/BOR.0000000000000555
   Gono T, 2010, RHEUMATOLOGY, V49, P1354, DOI 10.1093/rheumatology/keq073
   Hallowell RW, 2014, CURR OPIN RHEUMATOL, V26, P684, DOI 10.1097/BOR.0000000000000104
   Hamaguchi Y, 2013, PLOS ONE, V8, DOI 10.1371/journal.pone.0060442
   Hansell DM, 2008, RADIOLOGY, V246, P697, DOI 10.1148/radiol.2462070712
   Hervier B, 2012, AUTOIMMUN REV, V12, P210, DOI 10.1016/j.autrev.2012.06.006
   Hozumi H, 2015, PLOS ONE, V10, DOI 10.1371/journal.pone.0120313
   Isenberg DA, 2006, J RHEUMATOL, V33, P24
   Jensen ML, 2019, EUR CLIN RESPIR J, V6, DOI 10.1080/20018525.2019.1583516
   Kang EH, 2005, RHEUMATOLOGY, V44, P1282, DOI 10.1093/rheumatology/keh723
   Krystufkova O, 2009, ANN RHEUM DIS, V68, P836, DOI 10.1136/ard.2008.091405
   Krystufkova O, 2014, ARTHRITIS RES THER, V16, DOI 10.1186/s13075-014-0454-8
   La Corte R, 2006, AUTOIMMUNITY, V39, P249, DOI 10.1080/08916930600623791
   Lega JC, 2010, J RHEUMATOL, V37, P1000, DOI 10.3899/jrheum.090652
   Liu H, 2019, EUR RADIOL, V29, P5349, DOI 10.1007/s00330-019-06152-5
   LOVE LA, 1991, MEDICINE, V70, P360, DOI 10.1097/00005792-199111000-00002
   MARGUERIE C, 1990, Q J MED, V77, P1019, DOI 10.1093/qjmed/77.1.1019
   Marie I, 2012, AUTOIMMUN REV, V11, P739, DOI 10.1016/j.autrev.2012.01.006
   Marie I, 2012, RESP MED, V106, P581, DOI 10.1016/j.rmed.2012.01.001
   Marin FL, 2019, AM J CASE REP, V20, P1094, DOI 10.12659/AJCR.916178
   Pinal-Fernandez I, 2017, RHEUMATOLOGY, V56, P999, DOI 10.1093/rheumatology/kex021
   Pitashny M, 2005, AUTOIMMUN REV, V4, P436, DOI 10.1016/j.autrev.2005.03.002
   Raghu G, 2011, AM J RESP CRIT CARE, V183, P788, DOI 10.1164/rccm.2009-040GL
   Shi JL, 2017, J RHEUMATOL, V44, P1051, DOI 10.3899/jrheum.161480
   Solomon J, 2011, J BRAS PNEUMOL, V37, P100, DOI 10.1590/S1806-37132011000100015
   Travis WD, 2013, AM J RESP CRIT CARE, V188, P733, DOI 10.1164/rccm.201308-1483ST
   Ungprasert P, 2017, LUNG, V195, P545, DOI 10.1007/s00408-017-0035-0
   Zamarron-de Lucas E, 2017, MED CLIN-BARCELONA, V148, P166, DOI 10.1016/j.medcli.2016.11.021
   Zamora AC, 2016, RESP MED, V118, P39, DOI 10.1016/j.rmed.2016.07.009
   Zhang YL, 2020, CLIN RHEUMATOL, V39, P2417, DOI 10.1007/s10067-020-04979-8
NR 37
TC 0
Z9 0
U1 4
U2 4
PU FRONTIERS MEDIA SA
PI LAUSANNE
PA AVENUE DU TRIBUNAL FEDERAL 34, LAUSANNE, CH-1015, SWITZERLAND
SN 1664-3224
J9 FRONT IMMUNOL
JI Front. Immunol.
PD AUG 10
PY 2022
VL 13
AR 872615
DI 10.3389/fimmu.2022.872615
PG 12
WC Immunology
WE Science Citation Index Expanded (SCI-EXPANDED)
SC Immunology
GA 4E8LA
UT WOS:000848070300001
PM 36032132
OA gold, Green Published
DA 2023-03-31
ER

PT J
AU Ahmed, A
   Scarborough, R
   Gabriela, R
   Fernandez, AP
   Bergfeld, W
AF Ahmed, Aadil
   Scarborough, Richard
   Gabriela, Rosa
   Fernandez, Anthony P.
   Bergfeld, Wilma
TI Seronegative dermatomyositis presenting with features of anti-MDA5
   subtype
SO JOURNAL OF CUTANEOUS PATHOLOGY
LA English
DT Article
DE anti-MDA5; dermatomyositis; seronegative
ID INTERSTITIAL LUNG-DISEASE; GENE 5 ANTIBODIES; AMYOPATHIC
   DERMATOMYOSITIS; MDA5; AUTOANTIBODIES; MYOSITIS; SPECTRUM
AB Dermatomyositis is a chronic inflammatory disorder of muscles and skin, presenting with muscle weakness, characteristic rash, and classic serology findings. Histologically, cutaneous lesions show interface dermatitis with mild perivascular lymphocytic infiltrate and increased intradermal mucin. These findings are non-specific, and the diagnosis is based on clinicopathologic correlation and serology results. However, variation in clinical presentation, serology, and histology can make the diagnosis difficult and requires cognizance of uncommon findings that may serve as a clue to the diagnosis. Herein, we report such a case with unusual histologic features of vascular damage and deep dermal necrosis in a seronegative patient who presented with clinical features of anti-MDA5 variant of dermatomyositis.
C1 [Ahmed, Aadil] Loyola Univ Med Ctr, Dept Pathol, 2160 S First Ave,EMS Bldg, Maywood, IL 60153 USA.
   [Scarborough, Richard; Gabriela, Rosa; Fernandez, Anthony P.; Bergfeld, Wilma] Cleveland Clin, Dept Pathol, Cleveland, OH 44106 USA.
   [Fernandez, Anthony P.; Bergfeld, Wilma] Cleveland Clin, Dept Dermatol, Cleveland, OH 44106 USA.
C3 Loyola University Chicago; Cleveland Clinic Foundation; Cleveland Clinic
   Foundation
RP Ahmed, A (通讯作者)，Loyola Univ Med Ctr, Dept Pathol, 2160 S First Ave,EMS Bldg, Maywood, IL 60153 USA.
EM aadil.ahmed@lumc.edu
RI Ahmed, Aadil/W-3314-2019
OI Ahmed, Aadil/0000-0001-8934-4800
CR Allenbach Y, 2016, AM J PATHOL, V186, P691, DOI 10.1016/j.ajpath.2015.11.010
   Cavazzana I, 2016, J IMMUNOL METHODS, V433, P1, DOI 10.1016/j.jim.2016.02.017
   Chaisson NF, 2012, MEDICINE, V91, P220, DOI 10.1097/MD.0b013e3182606f0b
   Crowson AN, 1996, HUM PATHOL, V27, P15, DOI 10.1016/S0046-8177(96)90132-X
   Didier K, 2018, FRONT IMMUNOL, V9, DOI 10.3389/fimmu.2018.00541
   Dourmishev LA, 2009, PATHOLOGY IMMUNOPATH
   Findlay AR, 2015, MUSCLE NERVE, V51, P638, DOI 10.1002/mus.24566
   Fiorentino D, 2011, J AM ACAD DERMATOL, V65, P25, DOI 10.1016/j.jaad.2010.09.016
   Gerami P, 2006, J AM ACAD DERMATOL, V54, P597, DOI 10.1016/j.jaad.2005.10.041
   Greenberg Steven A, 2010, Curr Rheumatol Rep, V12, P198, DOI 10.1007/s11926-010-0101-6
   Ideura G, 2007, RESP MED, V101, P1406, DOI 10.1016/j.rmed.2007.01.023
   Kavanagh D, 2016, BLOOD, V128, P2824, DOI 10.1182/blood-2016-05-715987
   Kawachi Y, 2007, EUR J DERMATOL, V17, P345
   Kurtzman DJB, 2018, J AM ACAD DERMATOL, V78, P776, DOI 10.1016/j.jaad.2017.12.010
   Li LB, 2017, ONCOTARGET, V8, P76129, DOI 10.18632/oncotarget.19050
   Margo JB, 2010, ARCH DERMATOL, V146, P36
   Moghadam-Kia S, 2017, J RHEUMATOL, V44, P319, DOI 10.3899/jrheum.160682
   Muro Y, 2016, CLIN REV ALLERG IMMU, V51, P293, DOI 10.1007/s12016-015-8496-5
   Muro Y, 2013, CLIN DEV IMMUNOL, DOI 10.1155/2013/856815
   Muro Y, 2012, RHEUMATOLOGY, V51, P800, DOI 10.1093/rheumatology/ker408
   Narang NS, 2015, ARTHRIT CARE RES, V67, P667, DOI 10.1002/acr.22498
   Yoneyama M, 2005, J IMMUNOL, V175, P2851, DOI 10.4049/jimmunol.175.5.2851
NR 22
TC 3
Z9 3
U1 0
U2 5
PU WILEY
PI HOBOKEN
PA 111 RIVER ST, HOBOKEN 07030-5774, NJ USA
SN 0303-6987
EI 1600-0560
J9 J CUTAN PATHOL
JI J. Cutan. Pathol.
PD NOV
PY 2018
VL 45
IS 11
BP 851
EP 854
DI 10.1111/cup.13324
PG 4
WC Dermatology; Pathology
WE Science Citation Index Expanded (SCI-EXPANDED)
SC Dermatology; Pathology
GA GW1TW
UT WOS:000446665000008
PM 30039536
DA 2023-03-31
ER

PT J
AU Kaneko, Y
   Nunokawa, T
   Taniguchi, Y
   Yamaguchi, Y
   Gono, T
   Masui, K
   Kawakami, A
   Kawaguchi, Y
   Sato, S
   Kuwana, M
   Okano, Y
   Nishina, N
   Tamura, M
   Kirino, Y
   Ikeda, K
   Kikuchi, J
   Kubo, M
   Tanino, Y
   Kaieda, S
   Naniwa, T
   Watanabe, M
   Harada, T
   Ukichi, T
   Kazuyori, T
   Kameda, H
   Kaburaki, M
   Matsuzawa, Y
   Yoshida, S
   Yoshioka, Y
   Hirai, T
   Asakawa, K
   Wada, Y
   Ishii, K
   Fujiwara, S
   Saraya, T
   Hara, T
   Suzuki, H
   Shibuya, H
   Muro, Y
   Aki, R
   Shibayama, T
   Ohshima, S
   Yasuda, Y
   Terada, M
   Kawahara, Y
   Morimoto, K
AF Kaneko, Yuko
   Nunokawa, Takahiro
   Taniguchi, Yoshinori
   Yamaguchi, Yukie
   Gono, Takahisa
   Masui, Kenichi
   Kawakami, Atsushi
   Kawaguchi, Yasushi
   Sato, Shinji
   Kuwana, Masataka
   Okano, Yutaka
   Nishina, Naoshi
   Tamura, Maasa
   Kirino, Yohei
   Ikeda, Kei
   Kikuchi, Jun
   Kubo, Makoto
   Tanino, Yoshinori
   Kaieda, Shinjiro
   Naniwa, Taio
   Watanabe, Masaki
   Harada, Tatsuhiko
   Ukichi, Taro
   Kazuyori, Taisuke
   Kameda, Hideto
   Kaburaki, Makoto
   Matsuzawa, Yasuo
   Yoshida, Shunji
   Yoshioka, Yasuko
   Hirai, Takuya
   Asakawa, Katsuaki
   Wada, Yoko
   Ishii, Koji
   Fujiwara, Sakuhei
   Saraya, Takeshi
   Hara, Tetsu
   Suzuki, Hiroki
   Shibuya, Hideki
   Muro, Yoshinao
   Aki, Ryoichi
   Shibayama, Takuo
   Ohshima, Shiro
   Yasuda, Yuko
   Terada, Masaki
   Kawahara, Yoshie
   Morimoto, Kozo
CA JAMI Investigators
TI Clinical characteristics of cancer-associated myositis complicated by
   interstitial lung disease: a large-scale multicentre cohort study
SO RHEUMATOLOGY
LA English
DT Article
DE cancer-associated; myositis; interstitial lung diseases
ID IDIOPATHIC INFLAMMATORY MYOPATHIES; DERMATOMYOSITIS; POLYMYOSITIS;
   MALIGNANCY; AUTOANTIBODIES; RISK; FEATURES
AB Objective. To clarify the incidence, risk factors, and impact of malignancy in patients with PM/DM-associated interstitial lung disease (ILD).
   Methods. This study used data from 497 patients with PM/DM-associated ILD enrolled in a multicentre, retrospective and prospective cohort of incident cases. Cancer-associated myositis (CAM) was defined as malignancy diagnosed within 3 years before or after PM/DM diagnosis. Demographic and clinical information was recorded at the time of diagnosis, and data about the occurrence of mortality and malignancy was collected.
   Results. CAM was identified in 32 patients with PM/DM-associated ILD (6.4%). Patients with CAM were older (64 vs 55 years, P < 0.001), presented with arthritis less frequently (24% vs 49%, P = 0.01), and showed a lower level of serum Krebs von den Lungen-6 (687 vs 820 IU/l, P = 0.03) than those without CAM. The distribution of myositis-specific autoantibodies, including anti-melanoma differentiation-associated gene 5, anti-aminoacyl tRNA synthetase, and anti-transcriptional intermediary factor 1-gamma antibodies, did not differ between the groups. Survival analysis demonstrated that CAM patients had a poorer survival than non-CAM patients (P = 0.006), primarily due to excess deaths by concomitant malignancy, while mortality due to ILD-related respiratory failure was similar between the groups (P = 0.51).
   Conclusion. Concomitant malignancy can occur in patients with PM/DM-associated ILD, and has significant impact on mortality. Older age, lack of arthritis, and a lower level of serum Krebs von den Lungen-6 at diagnosis are predictors of concomitant malignancy.
C1 [Kaneko, Yuko] Keio Univ, Dept Internal Med, Div Rheumatol, Sch Med, Tokyo, Japan.
   [Nunokawa, Takahiro] Tokyo Metropolitan Tama Med Ctr, Dept Rheumat Dis, Tokyo, Japan.
   [Taniguchi, Yoshinori] Kochi Med Sch Hosp, Dept Endocrinol Metab Nephrol & Rheumatol, Kochi, Japan.
   [Yamaguchi, Yukie] Yokohama City Univ, Dept Environm Immunodermatol, Grad Sch Med, Yokohama, Kanagawa, Japan.
   [Gono, Takahisa; Kuwana, Masataka] Nippon Med Sch, Dept Allergy & Rheumatol, Grad Sch Med, Tokyo, Japan.
   [Masui, Kenichi] Showa Univ, Dept Anesthesiol, Sch Med, Tokyo, Japan.
   [Kawakami, Atsushi] Nagasaki Univ, Dept Immunol & Rheumatol, Grad Sch Biomed Sci, Nagasaki, Japan.
   [Kawaguchi, Yasushi] Tokyo Womens Med Univ, Dept Rheumatol, Sch Med, Tokyo, Japan.
   [Sato, Shinji] Tokai Univ, Dept Internal Med, Div Rheumatol, Sch Med, Isehara, Kanagawa, Japan.
   [Okano, Yutaka] Kawasaki Municipal Kawasaki Hosp, Kawasaki, Kanagawa, Japan.
   [Nishina, Naoshi] Keio Univ, Sch Med, Tokyo, Japan.
   [Tamura, Maasa; Kirino, Yohei] Yokohama City Univ, Grad Sch Med, Yokohama, Kanagawa, Japan.
   [Ikeda, Kei] Chiba Univ Hosp, Chiba, Japan.
   [Kikuchi, Jun] Saitama Med Univ, Saitama Med Ctr, Saitama, Japan.
   [Kubo, Makoto] Yamaguchi Univ, Grad Sch Med, Yamaguchi, Japan.
   [Tanino, Yoshinori] Fukushima Med Univ, Sch Med, Fukushima, Japan.
   [Kaieda, Shinjiro] Kurume Univ, Sch Med, Kurume, Fukuoka, Japan.
   [Naniwa, Taio] Nagoya City Univ, Sch Med, Nagoya, Aichi, Japan.
   [Watanabe, Masaki] Kagoshima Univ, Grad Sch Med & Dent Sci, Kagoshima, Japan.
   [Harada, Tatsuhiko] Nagasaki Univ, Sch Med, Nagasaki, Japan.
   [Ukichi, Taro; Kazuyori, Taisuke] Jikei Univ, Sch Med, Katsushika Med Ctr, Tokyo, Japan.
   [Kameda, Hideto] Toho Univ, Ohashi Med Ctr, Tokyo, Japan.
   [Kaburaki, Makoto] Toho Univ, Sch Med, Tokyo, Japan.
   [Matsuzawa, Yasuo] Toho Univ, Med Ctr, Sakura Hosp, Tokyo, Japan.
   [Yoshida, Shunji] Fujita Hlth Univ, Sch Med, Toyoake, Aichi, Japan.
   [Yoshioka, Yasuko; Hirai, Takuya] Juntendo Univ, Urayasu Hosp, Tokyo, Japan.
   [Asakawa, Katsuaki; Wada, Yoko] Niigata Univ, Grad Sch Med & Dent Sci, Niigata, Japan.
   [Ishii, Koji; Fujiwara, Sakuhei] Oita Univ, Fac Med, Oita, Japan.
   [Saraya, Takeshi] Kyorin Univ, Mitaka, Tokyo, Japan.
   [Morimoto, Kozo] Fukujuji Hosp, Japan Antitb Assoc, Tokyo, Japan.
   [Hara, Tetsu] Hiratsuka Kyosai Hosp, Hiratsuka, Kanagawa, Japan.
   [Suzuki, Hiroki] Saiseikai Yamagata Saisei Hosp, Yamagata, Japan.
   [Shibuya, Hideki] Tokyo Teishin Hosp, Tokyo, Japan.
   [Muro, Yoshinao] Nagoya Univ, Grad Sch Med, Nagoya, Aichi, Japan.
   [Aki, Ryoichi] Kitasato Univ, Sch Med, Tokyo, Japan.
   [Shibayama, Takuo] Natl Hosp Org Okayama Med Ctr, Okayama, Japan.
   [Ohshima, Shiro] Natl Hosp Org Osaka Minami Med Ctr, Osaka, Japan.
   [Yasuda, Yuko] Saiseikai Kumamoto Hosp, Kumamoto, Japan.
   [Terada, Masaki] Saiseikai Niigata Daini Hosp, Niigata, Japan.
   [Kawahara, Yoshie] Keiyu Hosp, Yokohama, Kanagawa, Japan.
C3 Keio University; Kochi University; Yokohama City University; Nippon
   Medical School; Showa University; Nagasaki University; Tokyo Women's
   Medical University; Tokai University; Keio University; Yokohama City
   University; Chiba University; Saitama Medical University; Yamaguchi
   University; Fukushima Medical University; Kurume University; Nagoya City
   University; Kagoshima University; Nagasaki University; Jikei University;
   Toho University; Toho University; Toho University; Fujita Health
   University; Juntendo University; Niigata University; Oita University;
   Kyorin University; Fukujuji Hospital; Nagoya University; Kitasato
   University; Saiseikai Kumamoto Hospital
RP Kaneko, Y (通讯作者)，Keio Univ, Dept Internal Med, Div Rheumatol, Sch Med,Shinjuku Ku, 35 Shinanomachi, Tokyo 1608582, Japan.
EM ykaneko@z6.keio.jp
RI Naniwa, Taio/AAJ-3965-2020; Masui, Kenichi/AAQ-1660-2020; Kirino,
   Yohei/B-3701-2009; Kikuchi, Jun/GYR-3150-2022; Nishina,
   Naoshi/L-2838-2013; Kaneko, Yuko/L-2897-2013; Ukichi,
   Taro/GSN-0607-2022; Kikuchi, Jun/AAD-6782-2021; TANINO,
   YOSHINORI/AAF-8773-2019
OI Kirino, Yohei/0000-0002-9488-661X; Kikuchi, Jun/0000-0003-3231-8841;
   Nishina, Naoshi/0000-0002-1879-5230; Kikuchi, Jun/0000-0003-3231-8841;
   Saraya, Takeshi/0000-0003-0502-8128; Kameda, Hideto/0000-0002-4330-5782;
   wada, masataka/0000-0002-3937-3619
FU Astellas
FX This work was supported in part by a research grant from Astellas. The
   funders had no role in the study design, data collection and analysis,
   decision to publish, or preparation of the manuscript.
CR AIRIO A, 1995, J RHEUMATOL, V22, P1300
   American Thoracic Society/European Respiratory and Society, 2002, AM J RESP CRIT CARE, V165, P277, DOI [10.1164/ajrccm.165.2.ats01, DOI 10.1164/AJRCCM.165.2.ATS01]
   Andras C, 2008, J RHEUMATOL, V35, P438
   Antiochos BB, 2009, J RHEUMATOL, V36, P2704, DOI 10.3899/jrheum.090549
   Aussy A, 2017, FRONT IMMUNOL, V8, DOI 10.3389/fimmu.2017.00992
   Azuma K, 2014, MOD RHEUMATOL, V9
   BARNES BE, 1976, ANN INTERN MED, V84, P68, DOI 10.7326/0003-4819-84-1-68
   BOHAN A, 1975, NEW ENGL J MED, V292, P344, DOI 10.1056/NEJM197502132920706
   Buchbinder R, 2001, ANN INTERN MED, V134, P1087, DOI 10.7326/0003-4819-134-12-200106190-00008
   Chen YJ, 2001, BRIT J DERMATOL, V144, P825, DOI 10.1046/j.1365-2133.2001.04140.x
   Chinoy H, 2007, ANN RHEUM DIS, V66, P1345, DOI 10.1136/ard.2006.068502
   FORMAN MS, 1985, ARTHRITIS RHEUM, V28, P1356, DOI 10.1002/art.1780281207
   Fujimoto M, 2012, ARTHRITIS RHEUM-US, V64, P513, DOI 10.1002/art.33403
   Hill CL, 2001, LANCET, V357, P96, DOI 10.1016/S0140-6736(00)03540-6
   Kang EH, 2014, MOD RHEUMATOL, V24, P945, DOI 10.3109/14397595.2014.896494
   Lilleker JB, 2018, ANN RHEUM DIS, V77, P30, DOI 10.1136/annrheumdis-2017-211868
   Lu X, 2014, PLOS ONE, V9, DOI 10.1371/journal.pone.0094128
   Maoz CR, 1998, SEMIN ARTHRITIS RHEU, V27, P319, DOI 10.1016/S0049-0172(98)80052-8
   Ponyi A, 2005, ANN NY ACAD SCI, V1051, P64, DOI 10.1196/annals.1361.047
   Prohic A, 2009, J EUR ACAD DERMATOL, V23, P591, DOI 10.1111/j.1468-3083.2008.02971.x
   Rider LG, 2011, JAMA-J AM MED ASSOC, V305, P183, DOI 10.1001/jama.2010.1977
   Sato S, 2018, RHEUMATOLOGY, V57, P1212, DOI 10.1093/rheumatology/key060
   Sato S, 2009, ARTHRITIS RHEUM-US, V60, P2193, DOI 10.1002/art.24621
   SIGURGEIRSSON B, 1992, NEW ENGL J MED, V326, P363, DOI 10.1056/NEJM199202063260602
   So MW, 2011, J RHEUMATOL, V38, P2432, DOI 10.3899/jrheum.110320
   Stertz G, 1916, BERL KLIN WOCHENSCHR, V53, P489
   Stockton D, 2001, BRIT J CANCER, V85, P41, DOI 10.1054/bjoc.2001.1699
   Tiniakou E, 2017, CLIN REV ALLERG IMMU, V52, P20, DOI 10.1007/s12016-015-8511-x
   Troyanov Y, 2005, MEDICINE, V84, P231, DOI 10.1097/01.md.0000173991.74008.b0
   Wang J, 2013, BRIT J DERMATOL, V169, P838, DOI 10.1111/bjd.12564
NR 30
TC 5
Z9 5
U1 0
U2 3
PU OXFORD UNIV PRESS
PI OXFORD
PA GREAT CLARENDON ST, OXFORD OX2 6DP, ENGLAND
SN 1462-0324
EI 1462-0332
J9 RHEUMATOLOGY
JI RHEUMATOLOGY
PD JAN
PY 2020
VL 59
IS 1
BP 112
EP 119
DI 10.1093/rheumatology/kez238
PG 8
WC Rheumatology
WE Science Citation Index Expanded (SCI-EXPANDED)
SC Rheumatology
GA KB9ML
UT WOS:000506811400019
PM 31382295
OA Bronze
DA 2023-03-31
ER

PT J
AU Cheng, L
   Li, YH
   Luo, YB
   Zhou, Y
   Wen, J
   Wu, YL
   Liang, XP
   Wu, T
   Tan, CY
   Liu, Y
AF Cheng, Lu
   Li, Yanhong
   Luo, Yubin
   Zhou, Yu
   Wen, Ji
   Wu, Yinlan
   Liang, Xiuping
   Wu, Tong
   Tan, Chunyu
   Liu, Yi
TI Decreased Th1 Cells and Increased Th2 Cells in Peripheral Blood Are
   Associated with Idiopathic Inflammatory Myopathies Patients with
   Interstitial Lung Disease
SO INFLAMMATION
LA English
DT Article
DE interstitial lung disease (LLD); idiopathic inflammatory myopathies
   (IIMs); Th1 cells; Th2 cells
ID DERMATOMYOSITIS; POLYMYOSITIS; STATEMENT
AB Interstitial lung disease (ILD) is a highly fatal manifestation of idiopathic inflammatory myopathies (IIMs). Th cells play important roles in the initiation of ILD. Here, we investigated the clinical significance of peripheral blood Th cells in IIMs-ILD patients. Eleven healthy controls (HC) and 53 patients diagnosed with IIMs were included, including 30 with ILD (IIMs-ILD) and 23 without ILD (IIMs-non-ILD). Circulating Th1, Th2, Th17, and Treg cells were examined by flow cytometry, and their correlation with clinical and laboratory findings was analyzed by Spearman's correlation and logistic regression. The proportion of Th1 cells decreased and Th2 cells increased in IIMs-ILD compared with IIMs-non-ILD (median (quartile): 2.99 (1.59-5.39) vs. 6.91 (3.48-10.04), p<0.001; 2.67 (1.79-4.67) vs. 1.62 (0.85-2.66), p= 0.006) and correlated with disease activity. The Th1-cell proportion decreased in anti-MDAS antibody-positive patients, while the Th2 cell proportion increased in patients with nonspecific interstitial pneumonia compared with IIMs-non-ILD (2.66 (1.06-4.35) vs. 6.91 (3.48-10.04), p = 0.002; 3.09 (2.03-5.72) vs. 1.62 (0.85-2.66), p = 0.016). Univariate analysis showed that a lower Th1 proportion, higher Th2 proportion increased, lower CK level, positivity for ARS, or anti-Ro52 antibodies (OR = 0.7122; OR = 1.679; OR = 0.9993; OR = 9.188; and OR = 6.161, respectively) were associated with the occurrence of ILD in IIMs patients. Decreased Th1 cells and elevated Th2 cells in peripheral blood may be involved in the pathogenesis of ILD in IIMs patients and have different effects on different serological and imaging subtypes.
C1 [Cheng, Lu; Li, Yanhong; Luo, Yubin; Wen, Ji; Wu, Yinlan; Liang, Xiuping; Wu, Tong; Tan, Chunyu; Liu, Yi] Sichuan Univ, West China Hosp, Dept Rheumatol & Immunol, Chengdu, Peoples R China.
   [Cheng, Lu; Li, Yanhong; Luo, Yubin; Wen, Ji; Wu, Yinlan; Liang, Xiuping; Wu, Tong; Tan, Chunyu; Liu, Yi] Sichuan Univ, West China Hosp, Rare Dis Ctr, Chengdu, Peoples R China.
   [Cheng, Lu; Li, Yanhong; Luo, Yubin; Wen, Ji; Wu, Yinlan; Liang, Xiuping; Wu, Tong; Tan, Chunyu; Liu, Yi] Sichuan Univ, West China Hosp, Dept Rheumatol & Immunol, Frontiers Sci Ctr Dis Related Mol Network,Inst Im, 37 Guoxue Alley, Chengdu 610041, Peoples R China.
   [Zhou, Yu] Chengdu First Peoples Hosp, Dept Resp & Crit Care Med, Chengdu, Peoples R China.
C3 Sichuan University; Sichuan University; Sichuan University
RP Tan, CY; Liu, Y (通讯作者)，Sichuan Univ, West China Hosp, Dept Rheumatol & Immunol, Chengdu, Peoples R China.
EM annaquintessence@163.com; yiliu8999@wchscu.cn
RI tan, chunyu/HRA-0740-2023
FU 1.3.5 project for Outstanding interdisciplinary project of West China
   Hospital, Sichuan University [ZYGD18015, ZYJC18003, ZYJC18024]; Sichuan
   Science and Technology Program [20YYJC3358]; zero to one Innovative
   Research Program of Sichuan University [2022SCUH0020]
FX This work was supported by the National Natural Science Foundation of
   China (82001728,81973540), the 1.3.5 project for Outstanding
   interdisciplinary project of West China Hospital, Sichuan University
   (ZYGD18015, ZYJC18003, ZYJC18024), the Sichuan Science and Technology
   Program (20YYJC3358), and the zero to one Innovative Research Program of
   Sichuan University (2022SCUH0020).
CR Abbas AK, 2018, SCI IMMUNOL, V3, DOI 10.1126/sciimmunol.aat1482
   Barba T, 2019, AUTOIMMUN REV, V18, P113, DOI 10.1016/j.autrev.2018.07.013
   BOHAN A, 1975, NEW ENGL J MED, V292, P403, DOI 10.1056/NEJM197502202920807
   Bruce Bonnie, 2003, Health Qual Life Outcomes, V1, P20, DOI 10.1186/1477-7525-1-20
   Crapo RO, 2002, AM J RESP CRIT CARE, V166, P111, DOI 10.1164/rccm.166/1/111
   Distler JHW, 2019, NAT REV RHEUMATOL, V15, P705, DOI 10.1038/s41584-019-0322-7
   Divekar AA, 2011, CLIN IMMUNOL, V141, P293, DOI 10.1016/j.clim.2011.08.010
   Feng M, 2019, INT IMMUNOPHARMACOL, V77, DOI 10.1016/j.intimp.2019.105912
   Ferreira BSD, 2022, CLINICS, V77, DOI 10.1016/j.clinsp.2022.100077
   Flaherty KR, 2003, THORAX, V58, P143, DOI 10.1136/thorax.58.2.143
   Frantz C, 2022, ARTHRITIS RHEUMATOL, V74, P1387, DOI 10.1002/art.42111
   Geginat J, 2013, SEMIN IMMUNOL, V25, P252, DOI 10.1016/j.smim.2013.10.012
   Gieseck RL, 2018, NAT REV IMMUNOL, V18, P62, DOI 10.1038/nri.2017.90
   Gono T, 2014, RHEUMATOLOGY, V53, P2196, DOI 10.1093/rheumatology/keu258
   Huang HL, 2020, J CLIN NEUROSCI, V74, P32, DOI 10.1016/j.jocn.2020.01.060
   Keane MP, 2001, AM J PHYSIOL-LUNG C, V281, pL92, DOI 10.1152/ajplung.2001.281.1.L92
   Keogh KA, 2005, RESP RES, V6, DOI 10.1186/1465-9921-6-137
   Lundberg IE, 2021, NAT REV DIS PRIMERS, V7, DOI 10.1038/s41572-021-00321-x
   Maher TM, 2021, EUR RESPIR J, V57, DOI 10.1183/13993003.02442-2019
   Marie I, 2012, AUTOIMMUN REV, V11, P739, DOI 10.1016/j.autrev.2012.01.006
   Rider LG, 2011, ARTHRIT CARE RES, V63, pS118, DOI 10.1002/acr.20532
   Romagnani S, 2000, ANN ALLERG ASTHMA IM, V85, P9, DOI 10.1016/S1081-1206(10)62426-X
   Rothwell S, 2016, ANN RHEUM DIS, V75, P1558, DOI 10.1136/annrheumdis-2015-208119
   Shen H, 2013, INDIAN J MED RES, V138, P919
   Shi L, 2022, ARTHRITIS RES THER, V24, DOI 10.1186/s13075-022-02811-z
   Travis WD, 2013, AM J RESP CRIT CARE, V188, P733, DOI 10.1164/rccm.201308-1483ST
   Vegosen LJ, 2007, ARTHRITIS RHEUM-US, V56, P2719, DOI 10.1002/art.22751
   Wells AU, 2014, NAT REV RHEUMATOL, V10, P728, DOI 10.1038/nrrheum.2014.149
   Wu WL, 2021, CLIN REV ALLERG IMMU, V60, P293, DOI 10.1007/s12016-020-08822-5
   Wynn TA, 2004, NAT REV IMMUNOL, V4, P583, DOI 10.1038/nri1412
   Zhang MJ, 2020, FRONT IMMUNOL, V11, DOI 10.3389/fimmu.2020.01142
   Zou J, 2014, ANN RHEUM DIS, V73, P1591, DOI 10.1136/annrheumdis-2014-205278
NR 32
TC 0
Z9 0
U1 3
U2 3
PU SPRINGER/PLENUM PUBLISHERS
PI NEW YORK
PA 233 SPRING ST, NEW YORK, NY 10013 USA
SN 0360-3997
EI 1573-2576
J9 INFLAMMATION
JI Inflammation
PD FEB
PY 2023
VL 46
IS 1
BP 468
EP 479
DI 10.1007/s10753-022-01747-5
EA OCT 2022
PG 12
WC Cell Biology; Immunology
WE Science Citation Index Expanded (SCI-EXPANDED)
SC Cell Biology; Immunology
GA 9K9EW
UT WOS:000870610500001
PM 36264424
OA Green Submitted
DA 2023-03-31
ER

PT J
AU Matsuda, KM
   Yoshizaki, A
   Kuzumi, A
   Fukasawa, T
   Ebata, S
   Yoshizaki-Ogawa, A
   Sato, S
AF Matsuda, Kazuki M.
   Yoshizaki, Ayumi
   Kuzumi, Ai
   Fukasawa, Takemichi
   Ebata, Satoshi
   Yoshizaki-Ogawa, Asako
   Sato, Shinichi
TI Combined immunosuppressive therapy provides favorable prognosis and
   increased risk of cytomegalovirus reactivation in anti-melanoma
   differentiation-associated gene 5 antibody-positive dermatomyositis
SO JOURNAL OF DERMATOLOGY
LA English
DT Article
DE anti-melanoma differentiation-associated gene 5 antibody; combined
   immunosuppressive therapy; cytomegalovirus; dermatomyositis;
   interstitial lung disease
ID INTERSTITIAL LUNG-DISEASE; DIAGNOSIS; MYOSITIS; FERRITIN
AB Anti-melanoma differentiation-associated gene 5 (MDA5) antibody (Ab) is myositis-specific autoantibody associated with rapidly progressive interstitial lung disease (ILD) and poor prognosis. In this retrospective observational study, we aimed to verify the efficacy and safety of introducing combined immunosuppressive therapy for anti-MDA5 Ab-positive dermatomyositis (DM) from their early stage. We recruited all Japanese patients diagnosed with DM in our clinic between January 2011 and October 2018, who had anti-MDA5 Ab, anti-aminoacyl transfer RNA synthetase Ab or anti-transcriptional intermediary factor 1-gamma Ab. Combined immunosuppressive therapy was defined as combination of systemic corticosteroids, i.v. cyclophosphamide and tacrolimus. The difference of clinical features among the three groups was analyzed by multiple comparison analysis. The longitudinal change of the measurements from baseline was examined by Wilcoxon signed-rank test. Association between therapeutic regimens and adverse events was examined by logistic regression analysis. As a result, combined immunosuppressive therapy was most frequently used in the anti-MDA5 Ab-positive group, which significantly improved their forced vital capacity of the lung. Interval time since initial visit until starting treatment was the shortest in the anti-MDA5 Ab-positive group. There was no significant difference in the incidence of death and recurrence among the three groups. Cytomegalovirus reactivation was most common in the anti-MDA5 Ab-positive group, associated with combined immunosuppressive therapy. Collectively, early introduction of combined immunosuppressive therapy was effective for DM patients with anti-MDA5 Ab. At the same time, clinicians should be aware of the risk of cytomegalovirus reactivation during the treatment.
C1 [Matsuda, Kazuki M.; Yoshizaki, Ayumi; Kuzumi, Ai; Fukasawa, Takemichi; Ebata, Satoshi; Yoshizaki-Ogawa, Asako; Sato, Shinichi] Univ Tokyo, Grad Sch Med, Dept Dermatol, Tokyo, Japan.
C3 University of Tokyo
RP Yoshizaki, A (通讯作者)，Univ Tokyo, Grad Sch Med, Dept Dermatol, Bunkyo Ku, 7-3-1 Hongo, Tokyo 1138655, Japan.
EM ayuyoshi@me.com
RI 松田, 和樹/AAF-4559-2021; 深澤, 毅倫/AAB-8559-2021; Yoshizaki,
   Ayumi/AAN-1548-2021; Ebata, Satoshi/GLU-7664-2022
OI 松田, 和樹/0000-0002-6755-8047; 深澤, 毅倫/0000-0002-6093-1881; Yoshizaki,
   Ayumi/0000-0002-8194-9140; Ebata, Satoshi/0000-0001-5606-1513
CR [Anonymous], 2014, Wkly Epidemiol Rec, V89, P21
   BOHAN A, 1975, NEW ENGL J MED, V292, P344, DOI 10.1056/NEJM197502132920706
   Chen ZY, 2013, ARTHRIT CARE RES, V65, P1316, DOI 10.1002/acr.21985
   Fathi M, 2008, ARTHRIT RHEUM-ARTHR, V59, P677, DOI 10.1002/art.23571
   Gono T, 2012, RHEUMATOLOGY, V51, P1563, DOI 10.1093/rheumatology/kes102
   Gono T, 2010, RHEUMATOLOGY, V49, P1354, DOI 10.1093/rheumatology/keq073
   Horai Y, 2013, MOD RHEUMATOL, V23, P190, DOI 10.1007/s10165-012-0637-6
   Hozumi H, 2016, RESP MED, V121, P91, DOI 10.1016/j.rmed.2016.10.019
   Johnson C, 2016, LUNG, V194, P733, DOI 10.1007/s00408-016-9896-x
   Kaji K, 2007, RHEUMATOLOGY, V46, P25, DOI 10.1093/rheumatology/kel161
   Kamiya H, 2018, BMJ OPEN, V8, DOI 10.1136/bmjopen-2018-023998
   Kotton CN, 2018, TRANSPLANTATION, V102, P900, DOI 10.1097/TP.0000000000002191
   Lundberg IE, 2018, NAT REV RHEUMATOL, V14, P269, DOI 10.1038/nrrheum.2018.41
   Lynch DA, 2005, AM J RESP CRIT CARE, V172, P488, DOI 10.1164/rccm.200412-1756OC
   Sontheimer Richard D., 1999, Current Opinion in Rheumatology, V11, P475, DOI 10.1097/00002281-199911000-00006
   Yoshifuji H, 2006, AUTOIMMUNITY, V39, P233, DOI 10.1080/08916930600622884
NR 16
TC 13
Z9 13
U1 2
U2 8
PU WILEY
PI HOBOKEN
PA 111 RIVER ST, HOBOKEN 07030-5774, NJ USA
SN 0385-2407
EI 1346-8138
J9 J DERMATOL
JI J. Dermatol.
PD MAY
PY 2020
VL 47
IS 5
BP 483
EP 489
DI 10.1111/1346-8138.15274
EA FEB 2020
PG 7
WC Dermatology
WE Science Citation Index Expanded (SCI-EXPANDED)
SC Dermatology
GA LI9NH
UT WOS:000515283200001
PM 32096271
DA 2023-03-31
ER

PT J
AU Moghadam-Kia, S
   Oddis, CV
   Aggarwal, R
AF Moghadam-Kia, Siamak
   Oddis, Chester V.
   Aggarwal, Rohit
TI Modern Therapies for Idiopathic Inflammatory Myopathies (IIMs): Role of
   Biologics
SO CLINICAL REVIEWS IN ALLERGY & IMMUNOLOGY
LA English
DT Review
DE Idiopathic inflammatory myopathy; Myositis; Polymyositis;
   Dermatomyositis; Treatment; Biologic agents
ID INTERSTITIAL LUNG-DISEASE; NECROSIS-FACTOR-ALPHA; TERM-FOLLOW-UP;
   REFRACTORY POLYMYOSITIS; JUVENILE DERMATOMYOSITIS; INTRAVENOUS
   IMMUNOGLOBULIN; CONTROLLED-TRIAL; ADULT POLYMYOSITIS; PLASMA-EXCHANGE;
   CLINICAL-TRIAL
AB Despite the lack of placebo-controlled trials, glucocorticoids are considered the mainstay of initial treatment for idiopathic inflammatory myopathy (IIMs) and myositis-associated ILD (MA-ILD). Glucocorticoid-sparing agents are often given concomitantly with other immunosuppressive agents, particularly in patients with moderate or severe disease. As treatment of refractory cases of idiopathic inflammatory myopathies has been challenging, there is growing interest in evaluating newer therapies including biologics that target various pathways involved in the pathogenesis of IIMs. In a large clinical trial of rituximab in adult and juvenile myositis, the primary outcome was not met, but the definition of improvement was met by most of this refractory group of myositis patients. Rituximab use was also associated with a significant glucocorticoid-sparing effect. Intravenous immune globulin (IVIg) can be used for refractory IIMs or those with severe dysphagia or concomitant infections. Anti-tumor necrosis factor (anti-TNF) utility in IIMs is generally limited by previous negative studies along with recent reports suggesting their potential for inducing myositis. Further research is required to assess the role of new therapies such as tocilizumab (anti-IL6), ACTH gel, sifalimumab (anti-IFN alpha), and abatacept (inhibition of T cell co-stimulation) given their biological plausibility and encouraging small case series results. Other potential novel therapies include alemtuzumab (a humanized monoclonal antibody which binds CD52 on B and T lymphocytes), fingolimod (a sphingosine 1-phosphate receptor modulator that traps T lymphocytes in the lymphoid organs), eculizumab, and basiliximab. The future investigations in IIMs will depend on well-designed controlled clinical trials using validated consensus core set measures and improvements in myositis classification schemes based on serologic and histopathologic features.
C1 [Moghadam-Kia, Siamak; Oddis, Chester V.; Aggarwal, Rohit] Univ Pittsburgh, Sch Med, Dept Med, Myositis Ctr, 3601 5th Ave,Suite 2B, Pittsburgh, PA 15261 USA.
   [Moghadam-Kia, Siamak; Oddis, Chester V.; Aggarwal, Rohit] Univ Pittsburgh, Sch Med, Div Rheumatol & Clin Immunol, 3601 5th Ave,Suite 2B, Pittsburgh, PA 15261 USA.
C3 Pennsylvania Commonwealth System of Higher Education (PCSHE); University
   of Pittsburgh; Pennsylvania Commonwealth System of Higher Education
   (PCSHE); University of Pittsburgh
RP Aggarwal, R (通讯作者)，Univ Pittsburgh, Sch Med, Dept Med, Myositis Ctr, 3601 5th Ave,Suite 2B, Pittsburgh, PA 15261 USA.; Aggarwal, R (通讯作者)，Univ Pittsburgh, Sch Med, Div Rheumatol & Clin Immunol, 3601 5th Ave,Suite 2B, Pittsburgh, PA 15261 USA.
EM aggarwalr@upmc.edu
FU NIAID NIH HHS [T32 AI089443] Funding Source: Medline
CR Aggarwal R, 2014, ARTHRITIS RHEUM S, V64
   Aggarwal R, 2014, ARTHRITIS RHEUMATOL, V66, P740, DOI 10.1002/art.38270
   Amato AA, 2011, ANN NEUROL, V70, P427, DOI 10.1002/ana.22477
   Anandacoomarasamy A, 2005, RHEUMATOLOGY, V44, P562, DOI 10.1093/rheumatology/keh539
   Andersson H, 2015, RHEUMATOLOGY, V54, P1420, DOI 10.1093/rheumatology/kev004
   Arabshahi B, 2012, J PEDIATR-US, V160, P520, DOI 10.1016/j.jpeds.2011.11.057
   Arlet JB, 2006, NEUROMUSCULAR DISORD, V16, P334, DOI 10.1016/j.nmd.2006.03.002
   Baechler EC, 2007, MOL MED, V13, P59, DOI 10.2119/2006-00085.Baechler
   Bakewell CJ, 2011, CHEST, V139, P441, DOI 10.1378/chest.10-0360
   Bilgic H, 2009, ARTHRITIS RHEUM-US, V60, P3436, DOI 10.1002/art.24936
   Brulhart L, 2006, ANN RHEUM DIS, V65, P974, DOI 10.1136/ard.2005.045898
   Brunasso AMG, 2010, J RHEUMATOL, V37, P1549, DOI 10.3899/jrheum.091413
   BUNCH TW, 1980, ANN INTERN MED, V92, P365, DOI 10.7326/0003-4819-92-3-365
   Cherin P, 2002, ARTHRITIS RHEUM, V46, P467, DOI 10.1002/art.10053
   Chung L, 2007, ARCH DERMATOL, V143, P763, DOI 10.1001/archderm.143.6.763
   Coyle K, 2008, ARTHRITIS RES, V58, pS293
   DALAKAS MC, 1993, NEW ENGL J MED, V329, P1993, DOI 10.1056/NEJM199312303292704
   Danieli MG, 2011, AUTOIMMUN REV, V10, P144, DOI 10.1016/j.autrev.2010.09.004
   Dastmalchi M, 2008, ANN RHEUM DIS, V67, P1670, DOI 10.1136/ard.2007.077974
   Efthimiou P, 2006, ANN RHEUM DIS, V65, P1233, DOI 10.1136/ard.2005.048744
   GABAY C, 1994, ARTHRITIS RHEUM, V37, P1744, DOI 10.1002/art.1780371206
   Greenberg SA, 2005, ANN NEUROL, V57, P664, DOI 10.1002/ana.20464
   Hengstman GJD, 2008, EUR NEUROL, V59, P159, DOI 10.1159/000114036
   Hengstman GJD, 2003, EUR NEUROL, V50, P10, DOI 10.1159/000070852
   Hengstman GJD, 2004, EUR NEUROL, V52, P61, DOI 10.1159/000079547
   Higgs BW, 2014, ANN RHEUM DIS, V73, P256, DOI 10.1136/annrheumdis-2012-202794
   Iannone F, 2006, J RHEUMATOL, V33, P1802
   Isenberg DA, 2004, RHEUMATOLOGY, V43, P49, DOI 10.1093/rheumatology/keg427
   Ishikawa Y, 2010, CLIN RHEUMATOL, V29, P563, DOI 10.1007/s10067-009-1370-1
   Kalluri M, 2010, CLIN CHEST MED, V31, P501, DOI 10.1016/j.ccm.2010.05.008
   Keir GJ, 2014, RESPIROLOGY, V19, P353, DOI 10.1111/resp.12214
   Kerola AM, 2015, CLIN RHEUMATOL, V34, P609, DOI 10.1007/s10067-014-2507-4
   Klein R, 2010, ARCH DERMATOL, V146, P780, DOI 10.1001/archdermatol.2010.142
   Koenig M, 2007, ARTHRITIS RES THER, V9, DOI 10.1186/ar2276
   Kondo M, 2014, RHEUMATOLOGY, V53, P1907, DOI 10.1093/rheumatology/keu234
   Lambotte O, 2005, J RHEUMATOL, V32, P1369
   Lepidi H, 1998, NEUROPATH APPL NEURO, V24, P73, DOI 10.1046/j.1365-2990.1998.00092.x
   Levine TD, 2005, ARTHRITIS RHEUM, V52, P601, DOI 10.1002/art.20849
   Lundberg I, 1997, ARTHRITIS RHEUM, V40, P865, DOI 10.1002/art.1780400514
   Maeshima K, 2014, RHEUMATOLOGY, V53, P379, DOI 10.1093/rheumatology/ket251
   Mahler EAM, 2011, RHEUMATOLOGY, V50, P2206, DOI 10.1093/rheumatology/ker088
   Marie I, 2002, ARTHRIT RHEUM-ARTHR, V47, P614, DOI 10.1002/art.10794
   MILLER FW, 1992, NEW ENGL J MED, V326, P1380, DOI 10.1056/NEJM199205213262102
   Miyasaka N, 2012, MOD RHEUMATOL, V22, P382, DOI 10.1007/s10165-011-0534-4
   Mok CC, 2007, J RHEUMATOL, V34, P1864
   Murata K, 1999, AM J PATHOL, V155, P453, DOI 10.1016/S0002-9440(10)65141-3
   Musuruana JL, 2011, JOINT BONE SPINE, V78, P431, DOI 10.1016/j.jbspin.2011.03.022
   Nagaraju K, 1999, CLIN IMMUNOL, V92, P161, DOI 10.1006/clim.1999.4743
   Narazaki M, 2011, RHEUMATOLOGY, V50, P1344, DOI 10.1093/rheumatology/ker152
   Oddis CV, 2013, ARTHRITIS RHEUM-US, V65, P314, DOI 10.1002/art.37754
   Oddis CV, 2005, ARTHRITIS RHEUM, V52, P2607, DOI 10.1002/art.21291
   Patwa HS, 2012, NEUROLOGY, V78, P1009, DOI 10.1212/WNL.0b013e31824de293
   Rider LG, 2011, ARTHRIT CARE RES, V63, pS118, DOI 10.1002/acr.20532
   Riolo G, 2012, J RHEUMATOL, V39, P193, DOI 10.3899/jrheum.110612
   Selva-O'Callaghan A, 2004, RHEUMATOLOGY, V43, P1196, DOI 10.1093/rheumatology/keh285
   Suzuki Y, 2009, LUNG, V187, P201, DOI 10.1007/s00408-009-9146-6
   Thompson B, 2008, J RHEUMATOL, V35, P2080
   Troyanov Y, 2005, MEDICINE, V84, P231, DOI 10.1097/01.md.0000173991.74008.b0
   Valiyil R, 2010, ARTHRIT CARE RES, V62, P1328, DOI 10.1002/acr.20219
   Walsh RJ, 2007, ARTHRITIS RHEUM, V56, P3784, DOI 10.1002/art.22928
NR 60
TC 14
Z9 18
U1 0
U2 9
PU HUMANA PRESS INC
PI TOTOWA
PA 999 RIVERVIEW DRIVE SUITE 208, TOTOWA, NJ 07512 USA
SN 1080-0549
EI 1559-0267
J9 CLIN REV ALLERG IMMU
JI Clin. Rev. Allergy Immunol.
PD FEB
PY 2017
VL 52
IS 1
BP 81
EP 87
DI 10.1007/s12016-016-8530-2
PG 7
WC Allergy; Immunology
WE Science Citation Index Expanded (SCI-EXPANDED)
SC Allergy; Immunology
GA EI4UR
UT WOS:000392489500007
PM 26767526
OA Green Accepted
DA 2023-03-31
ER

PT J
AU Furusawa, H
   Sugiura, M
   Mitaka, C
   Inase, N
AF Furusawa, Haruhiko
   Sugiura, Makiko
   Mitaka, Chieko
   Inase, Naohiko
TI Direct hemoperfusion with polymyxin B-immobilized fibre treatment for
   acute exacerbation of interstitial pneumonia
SO RESPIROLOGY
LA English
DT Article
DE acute exacerbation; dermatomyositis; interstitial pneumonia; polymyxin
   B-immobilized fibre column-direct hemoperfusion
ID IDIOPATHIC PULMONARY-FIBROSIS; LUNG-DISEASE; RESPIRATORY-FAILURE;
   COLUMN; OXYGENATION; CYTOKINES; ENDOTOXIN; REMOVAL; SEPSIS
AB Background and objective: Acute exacerbation of idiopathic pulmonary fibrosis (AE-IPF) is recognized as an important cause of mortality. AE has also been reported in patients with other interstitial lung diseases such as idiopathic non-specific interstitial pneumonia (NSIP) and interstitial pneumonia associated with collagen vascular disease (CVD). Current therapies such as high-dose corticosteroid with immunosuppressive agents have provided little benefit for AE. Direct hemoperfusion (DHP) with a polymyxin B-immobilized fibre column (PMX) was originally developed for the treatment of endotoxaemia. Recent clinical reports have suggested beneficial effects of PMX-DHP treatment on patients with AE. In this study, we evaluated the effectiveness and safety of PMX-DHP treatment for patients with AE.
   Methods: The clinical records of patients with AE admitted to our intensive care unit between 2006 and 2015 were retrospectively reviewed.
   Results: Of 54 patients with AE identified from clinical records, 24 were treated with PMX-DHP and 30 were treated without PMX-DHP. The peripheral white blood cell count was significantly decreased (P < 0.001) and the PaO2/FiO2 (P/F) ratio was significantly improved after PMX-DHP (P = 0.032). While no significant difference was found in the survival proportion between patients treated with and without PMX-DHP, the prognosis of patients with dermatomyositis was significantly improved with the treatment (P = 0.045). Among the PMX-DHP-treated patients, those who received the treatment within 3 days of AE onset tended to have a better prognosis (P = 0.026).
   Conclusion: The early induction of PMX-DHP treatment may improve the prognosis of patients with AE, especially those with dermatomyositis.
C1 [Furusawa, Haruhiko; Sugiura, Makiko; Inase, Naohiko] Tokyo Med & Dent Univ, Dept Resp Med, Tokyo, Japan.
   [Mitaka, Chieko] Juntendo Univ, Sch Med, Dept Anesthesiol & Pain Med, Tokyo, Japan.
C3 Tokyo Medical & Dental University (TMDU); Juntendo University
RP Furusawa, H (通讯作者)，Tokyo Med & Dent Univ, Dept Resp Med, Bunkyo Ku, 1-5-45 Yushima, Tokyo 1135810, Japan.
EM hfurusawa.pulm@tmd.ac.jp
RI Furusawa, Haruhiko/R-1485-2018; Mitaka, Chieko/AAC-9692-2020; furusawa,
   haruhiko/AAD-8595-2020
OI Furusawa, Haruhiko/0000-0002-5569-1051; furusawa,
   haruhiko/0000-0002-5569-1051
FU Grants-in-Aid for Scientific Research [15K19415] Funding Source: KAKEN
CR Abe S, 2012, INTERNAL MED, V51, P1487, DOI 10.2169/internalmedicine.51.6965
   Collard HR, 2007, AM J RESP CRIT CARE, V176, P636, DOI 10.1164/rccm.200703-463PP
   Collard HR, 2016, AM J RESP CRIT CARE, V194, P265, DOI 10.1164/rccm.201604-0801CI
   Cruz DN, 2009, JAMA-J AM MED ASSOC, V301, P2445, DOI 10.1001/jama.2009.856
   Enomoto N, 2015, BMC PULM MED, V15, DOI 10.1186/s12890-015-0004-4
   Hara S, 2011, RESPIRATION, V81, P107, DOI 10.1159/000321958
   Horita N, 2011, INTERNAL MED, V50, P189, DOI 10.2169/internalmedicine.50.4327
   Huie TJ, 2010, RESPIROLOGY, V15, P909, DOI 10.1111/j.1440-1843.2010.01774.x
   Ichiyasu H, 2014, MOD RHEUMATOL, V24, P361, DOI 10.3109/14397595.2013.852847
   Inase N, 2003, INTERNAL MED, V42, P565, DOI 10.2169/internalmedicine.42.565
   Kataoka K, 2015, CHEST, V148, P436, DOI 10.1378/chest.14-2746
   Lacasse Y, 2012, CHEST, V142, P208, DOI 10.1378/chest.11-2479
   MEDURI GU, 1995, CHEST, V107, P1062, DOI 10.1378/chest.107.4.1062
   Mitaka C, 2009, SHOCK, V32, P478, DOI 10.1097/SHK.0b013e3181a2a978
   Oda K, 2016, BMC PULM MED, V16, DOI 10.1186/s12890-016-0253-x
   Oishi K, 2013, CYTOKINE, V61, P84, DOI 10.1016/j.cyto.2012.08.032
   Park IN, 2007, CHEST, V132, P214, DOI 10.1378/chest.07-0323
   Sasaki O, 2013, CASE REP MED, V2013, DOI 10.1155/2013/750275
   Shoji H, 2003, THER APHER DIAL, V7, P108, DOI 10.1046/j.1526-0968.2003.00005.x
   Song JW, 2011, EUR RESPIR J, V37, P356, DOI 10.1183/09031936.00159709
   Sugiura M, 2015, J INTENSIVE CARE, V3, DOI 10.1186/s40560-015-0080-9
   Takada T, 2014, INTERNAL MED, V53, P1921, DOI 10.2169/internalmedicine.53.2687
   Takai M, 2015, INTERNAL MED, V54, P2225, DOI 10.2169/internalmedicine.54.3597
   Tani T, 2001, WORLD J SURG, V25, P660, DOI 10.1007/s002680020028
   Teruya A, 2013, CHEST, V144, P1934, DOI 10.1378/chest.13-0186
   Tsushima K, 2002, J CLIN APHERESIS, V17, P97, DOI 10.1002/jca.10019
   Tsushima K, 2007, THER APHER DIAL, V11, P138, DOI 10.1111/j.1744-9987.2007.00415.x
   Ueno T, 2011, J SURG RES, V171, P183, DOI 10.1016/j.jss.2009.11.708
   Yokoyama T, 2010, INTERNAL MED, V49, P59, DOI 10.2169/internalmedicine.49.2213
NR 29
TC 8
Z9 8
U1 0
U2 3
PU WILEY
PI HOBOKEN
PA 111 RIVER ST, HOBOKEN 07030-5774, NJ USA
SN 1323-7799
EI 1440-1843
J9 RESPIROLOGY
JI Respirology
PD OCT
PY 2017
VL 22
IS 7
BP 1357
EP 1362
DI 10.1111/resp.13054
PG 6
WC Respiratory System
WE Science Citation Index Expanded (SCI-EXPANDED)
SC Respiratory System
GA FP1UR
UT WOS:000417400700019
PM 28440556
DA 2023-03-31
ER

PT J
AU Gil, B
   Merav, L
   Pnina, L
   Chagai, G
AF Gil, Bornstein
   Merav, Lidar
   Pnina, Langevitz
   Chagai, Grossman
TI Diagnosis and treatment of clinically amyopathic dermatomyositis (CADM):
   a case series and literature review
SO CLINICAL RHEUMATOLOGY
LA English
DT Article
DE Amyopathic dermatomyositis; Anti-melanoma differentiation-associated
   gene 5 antibody; Autoantibodies; Interstitial lung disease
ID INTERSTITIAL LUNG-DISEASE; GENE 5 ANTIBODY; MYCOPHENOLATE-MOFETIL;
   JAPANESE PATIENTS; AUTOANTIBODIES; SCLERODERMA; MYOSITIS;
   CYCLOPHOSPHAMIDE; ASSOCIATION; POLYPEPTIDE
AB The objective of this study was to report the clinical course of a cohort of patients with clinically amyopathic dermatomyositis (CADM) in correlation to the presence or absence of anti-melanoma differentiation-associated gene 5 (MDA-5) antibody. Five patients with CADM presented to our rheumatology unit between September 1, 2011 and March 31, 2014. We hereby present their clinical course, laboratory findings, imaging modalities, functional tests, and treatments regimens. Our cohort included five patients, with a mean age of 41.8 +/- 17.7. Three patients, all anti-MDA-5 antibody positive, developed rapidly progressive interstitial lung disease (ILD) within 4.3 +/- 4.5 months of presentation. Two of these patients succumbed to their disease within 30 months of diagnosis despite intensive immunosuppressive therapy. The third anti-MDA-5-positive patient with ILD is still stable, 20 months from disease onset, on massive combination therapy. One patient developed CADM associated with the anti-p155/140 antibody, a year after completing chemotherapy for non-seminomatous germ cell tumor. He presented with a benign clinical course with no evidence of ILD and no recurrence of malignancy after 20 months of follow-up. The fifth patient in our cohort, who is anti-MDA-5 negative and has no evidence of malignancy, also enjoys a benign clinical course. The presence of anti-MDA-5 antibodies in CADM patients is associated with rapidly progressive ILD and a poor prognosis. The serologic profile of patients with CADM should be routinely evaluated and integrated with clinical data in the management of these patients.
C1 [Gil, Bornstein] Chaim Sheba Med Ctr, TalpiotMed Leadership Program, Tel Hashomer, Israel.
   [Gil, Bornstein] Chaim Sheba Med Ctr, Dept Internal Med D, Tel Hashomer, Israel.
   [Gil, Bornstein; Merav, Lidar; Pnina, Langevitz; Chagai, Grossman] Tel Aviv Univ, Sackler Fac Med, Tel Aviv, Israel.
   [Merav, Lidar; Pnina, Langevitz; Chagai, Grossman] Chaim Sheba Med Ctr, Rheumatol Unit, Tel Hashomer, Israel.
C3 Chaim Sheba Medical Center; Chaim Sheba Medical Center; Tel Aviv
   University; Sackler Faculty of Medicine; Chaim Sheba Medical Center
RP Gil, B (通讯作者)，Chaim Sheba Med Ctr, TalpiotMed Leadership Program, Tel Hashomer, Israel.; Gil, B (通讯作者)，Chaim Sheba Med Ctr, Dept Internal Med D, Tel Hashomer, Israel.; Gil, B (通讯作者)，Tel Aviv Univ, Sackler Fac Med, Tel Aviv, Israel.
EM gilbor16@gmail.com
FU Talpiot Medical Leadership Program, Sheba Medical Center, Tel Hashomer,
   Israel
FX The study was supported by the Talpiot Medical Leadership Program, Sheba
   Medical Center, Tel Hashomer, Israel.
CR Bendewald MJ, 2010, ARCH DERMATOL, V146, P26, DOI 10.1001/archdermatol.2009.328
   Cao H, 2012, ARTHRIT CARE RES, V64, P1602, DOI 10.1002/acr.21728
   Chinoy H, 2007, ANN RHEUM DIS, V66, P1345, DOI 10.1136/ard.2006.068502
   Cottin V, 2003, EUR RESPIR J, V22, P245, DOI 10.1183/09031936.03.00026703
   Fischer A, 2013, J RHEUMATOL, V40, P640, DOI 10.3899/jrheum.121043
   Gerami P, 2006, J AM ACAD DERMATOL, V54, P597, DOI 10.1016/j.jaad.2005.10.041
   Gono T, 2010, RHEUMATOLOGY, V49, P1713, DOI 10.1093/rheumatology/keq149
   Hamaguchi Y, 2011, ARCH DERMATOL, V147, P391, DOI 10.1001/archdermatol.2011.52
   Hoyles RK, 2006, ARTHRITIS RHEUM-US, V54, P3962, DOI 10.1002/art.22204
   Kaji K, 2007, RHEUMATOLOGY, V46, P25, DOI 10.1093/rheumatology/kel161
   Kang EH, 2010, BMC MUSCULOSKEL DIS, V11, DOI 10.1186/1471-2474-11-223
   Klein RQ, 2007, J AM ACAD DERMATOL, V57, P937, DOI 10.1016/j.jaad.2007.08.024
   Kobayashi I, 2011, J PEDIATR-US, V158, P675, DOI 10.1016/j.jpeds.2010.11.033
   Morganroth PA, 2010, ARTHRIT CARE RES, V62, P1496, DOI 10.1002/acr.20212
   Muro Y, 2012, RHEUMATOLOGY, V51, P800, DOI 10.1093/rheumatology/ker408
   Sato S, 2005, ARTHRITIS RHEUM-US, V52, P1571, DOI 10.1002/art.21023
   Sato S, 2013, MOD RHEUMATOL, V23, P496, DOI 10.1007/s10165-012-0663-4
   Sato S, 2009, ARTHRITIS RHEUM-US, V60, P2193, DOI 10.1002/art.24621
   Swigris JJ, 2006, CHEST, V130, P30, DOI 10.1016/S0012-3692(15)50949-5
   Tashkin DP, 2006, NEW ENGL J MED, V354, P2655, DOI 10.1056/NEJMoa055120
   Tashkin DP, 2007, AM J RESP CRIT CARE, V176, P1026, DOI 10.1164/rccm.200702-326OC
NR 21
TC 21
Z9 21
U1 0
U2 7
PU SPRINGER LONDON LTD
PI LONDON
PA 236 GRAYS INN RD, 6TH FLOOR, LONDON WC1X 8HL, ENGLAND
SN 0770-3198
EI 1434-9949
J9 CLIN RHEUMATOL
JI Clin. Rheumatol.
PD AUG
PY 2016
VL 35
IS 8
BP 2125
EP 2130
DI 10.1007/s10067-015-2928-8
PG 6
WC Rheumatology
WE Science Citation Index Expanded (SCI-EXPANDED)
SC Rheumatology
GA DS0DH
UT WOS:000380265100031
PM 25846833
DA 2023-03-31
ER

PT J
AU Takada, T
   Ohashi, K
   Hayashi, M
   Asakawa, K
   Sakagami, T
   Kikuchi, T
   Sato, S
AF Takada, Toshinori
   Ohashi, Kazumasa
   Hayashi, Masachika
   Asakawa, Katsuaki
   Sakagami, Takuro
   Kikuchi, Toshiaki
   Sato, Shinji
TI Role of IL-15 in interstitial lung diseases in amyopathic
   dermatomyositis with anti-MDA-5 antibody
SO RESPIRATORY MEDICINE
LA English
DT Article
DE IL-15; Interstitial lung disease; Dermatomyositis; Anti-MDA-5 antibody;
   IL-10
ID IDIOPATHIC INFLAMMATORY MYOPATHIES; KAPPA B ACTIVATION; POSITIVE
   DERMATOMYOSITIS; CYCLOSPORINE-A; T-CELLS; IN-VIVO; INTERLEUKIN-15;
   EXPRESSION; DIFFERENTIATION; DEXAMETHASONE
AB Background: Anti-MDA-5 antibody is closely associated with interstitial lung disease (ILD) in amyopathic dermatomyositis (ADM). Patients with ADM with anti-MDA-5 antibody sometimes develop fatal ILD in spite of intensive immunosuppressive therapy. However, an initial decrease after treatment in anti-MDA-5 antibody titers may not be predictive of subsequent better survival of the disease.
   Methods: To clarify immunoregulatory features of deadly ILD in ADM with the anti-MDA-5 antibody, we retrospectively examined clinical records of consecutive patients with anti-MDA-5 antibody positive ADM-ILD with preserved serum since 2000. Serum cytokine/growth factor (GF) protein concentration was measured using a cytokine panel analysis. We compared concentrations of each cytokine/GF between survivors and non-survivors and further examined changes in cytokines/GF levels during treatment in some patients.
   Results: Twenty-six patients were enrolled in the study. Nine out of 26 patients did not respond to intensive immunosuppressive therapy and died due to respiratory failure. We compared cytokine/GF concentrations and found that serum IL-15 before treatment was significantly elevated in non-survivors than in survivors (p<0.05). 11 out of 17 responders and 6 of 9 dead patients had preserved serum taken more than one time. We then calculated rates of change per day (slopes) in each cytokine/GF concentration. Comparison of slopes of cytokine/GF protein over the treatment duration showed that the slopes in non-survivors were significantly increased in IL-10 and IL-15 (p < 0.01).
   Conclusions: IL-15, as well as IL-10, may play a key role in the progression of the patients with ADM-ILD with anti-MDA-5 antibody positive.
C1 [Takada, Toshinori; Ohashi, Kazumasa] Niigata Univ Med & Dent Hosp, Uonuma Inst Community Med, Minami Uonuma, Japan.
   [Takada, Toshinori; Hayashi, Masachika; Asakawa, Katsuaki; Sakagami, Takuro; Kikuchi, Toshiaki] Niigata Univ Med & Dent Hosp, Div Resp Med, Niigata, Japan.
   [Sato, Shinji] Tokai Univ, Sch Med, Dept Internal Med, Div Rheumatol, Isehara, Kanagawa, Japan.
C3 Niigata University; Niigata University; Tokai University
RP Takada, T (通讯作者)，Niigata Univ Med & Dent Hosp, Uonuma Inst Community Med, 4132 Urasa, Niigata 9497302, Japan.
EM ttakada@med.niigata-u.ac.jp
RI Sato, Shinji/AAN-8803-2020; Sato, Shinji/V-7271-2019
FU JSPS KAKENHI [JP16K09529]
FX The authors thank Dr. Takahiro Tanaka for his advice with regard to
   statistical analysis. This work was supported by JSPS KAKENHI Grant
   Number JP16K09529.
CR Abe Y., 2017, CLIN CHARACTERISTICS
   Aringer M, 2001, RHEUMATOLOGY, V40, P876, DOI 10.1093/rheumatology/40.8.876
   Bouchaud G, 2013, J EXP MED, V210, P2105, DOI 10.1084/jem.20130291
   Chang CK, 1997, J SURG RES, V72, P141, DOI 10.1006/jsre.1997.5173
   Chen J, 2013, P NATL ACAD SCI USA, V110, P13534, DOI 10.1073/pnas.1312911110
   Crinelli R, 2000, BLOOD CELL MOL DIS, V26, P211, DOI 10.1006/bcmd.2000.0298
   Demangel C, 2002, EUR J IMMUNOL, V32, P994, DOI 10.1002/1521-4141(200204)32:4<994::AID-IMMU994>3.3.CO;2-Y
   Fujiki Y, 2018, MOD RHEUMATOL, V28, P133, DOI 10.1080/14397595.2017.1318468
   Gerami P, 2006, J AM ACAD DERMATOL, V54, P597, DOI 10.1016/j.jaad.2005.10.041
   Gono T, 2012, RHEUMATOLOGY, V51, P1563, DOI 10.1093/rheumatology/kes102
   Hall JC, 2013, ARTHRIT CARE RES, V65, P1307, DOI 10.1002/acr.21992
   Hayashi M, 2017, RESPIROL CASE REP, V5, DOI 10.1002/rcr2.235
   Huaux F, 1998, AM J RESP CELL MOL, V18, P51, DOI 10.1165/ajrcmb.18.1.2911
   Joss A, 2000, EUR J IMMUNOL, V30, P1683, DOI 10.1002/1521-4141(200006)30:6<1683::AID-IMMU1683>3.0.CO;2-A
   Li LB, 2017, ONCOTARGET, V8, P76129, DOI 10.18632/oncotarget.19050
   Li LB, 2017, ONCOTARGET, V8, P26552, DOI 10.18632/oncotarget.15716
   McInnes IB, 1996, NAT MED, V2, P175, DOI 10.1038/nm0296-175
   Meyer S, 1997, FEBS LETT, V413, P354, DOI 10.1016/S0014-5793(97)00930-7
   Mielnik P, 2012, RHEUMATOL INT, V32, P639, DOI 10.1007/s00296-010-1692-y
   Moore KW, 2001, ANNU REV IMMUNOL, V19, P683, DOI 10.1146/annurev.immunol.19.1.683
   Mukae H, 2009, CHEST, V136, P1341, DOI 10.1378/chest.08-2740
   Nakagome K, 2006, THORAX, V61, P886, DOI 10.1136/thx.2005.056317
   Nishiyama S, 2005, INT IMMUNOPHARMACOL, V5, P699, DOI 10.1016/j.intimp.2004.11.018
   Notarnicola A, 2015, SCAND J RHEUMATOL, V44, P224, DOI 10.3109/03009742.2014.956141
   Park JY, 2011, MOL CELLS, V32, P265, DOI 10.1007/s10059-011-1057-8
   Sato S, 2005, ARTHRITIS RHEUM-US, V52, P1571, DOI 10.1002/art.21023
   Sato S, 2009, ARTHRITIS RHEUM-US, V60, P2193, DOI 10.1002/art.24621
   Spight D, 2005, AM J PHYSIOL-LUNG C, V288, pL251, DOI 10.1152/ajplung.00122.2004
   Sun L, 2011, AM J PHYSIOL-LUNG C, V300, pL341, DOI 10.1152/ajplung.00122.2010
   Takada T, 2015, RESP MED, V109, P1174, DOI 10.1016/j.rmed.2015.07.004
   Vaknin-Dembinsky A, 2008, J NEUROIMMUNOL, V195, P135, DOI 10.1016/j.jneuroim.2008.01.016
   Venkateshaiah SU, 2018, J ALLERGY CLIN IMMUN, V141, P906, DOI 10.1016/j.jaci.2017.05.025
   Waldmann TA, 1999, ANNU REV IMMUNOL, V17, P19, DOI 10.1146/annurev.immunol.17.1.19
   Waldmann TA, 2006, NAT REV IMMUNOL, V6, P595, DOI 10.1038/nri1901
   Yamagishi M, 2009, RHEUMATOL INT, V29, P1363, DOI 10.1007/s00296-008-0821-3
   Zdrenghea MT, 2012, EUR RESPIR J, V39, P712, DOI 10.1183/09031936.00099811
   Zong M, 2012, ANN RHEUM DIS, V71, P1055, DOI 10.1136/annrheumdis-2011-200495
NR 37
TC 12
Z9 15
U1 0
U2 4
PU W B SAUNDERS CO LTD
PI LONDON
PA 32 JAMESTOWN RD, LONDON NW1 7BY, ENGLAND
SN 0954-6111
EI 1532-3064
J9 RESP MED
JI Respir. Med.
PD AUG
PY 2018
VL 141
BP 7
EP 13
DI 10.1016/j.rmed.2018.06.012
PG 7
WC Cardiac & Cardiovascular Systems; Respiratory System
WE Science Citation Index Expanded (SCI-EXPANDED)
SC Cardiovascular System & Cardiology; Respiratory System
GA GO1KI
UT WOS:000439709700002
PM 30053975
OA Bronze
DA 2023-03-31
ER

PT J
AU Zhou, S
   Lai, JZ
   Wu, CY
   Liu, YT
   Liu, YX
   Zhao, JL
   Xu, D
   Tian, XP
   Li, MT
   Zhao, Y
   Wang, YN
   Wang, Q
   Zeng, XF
AF Zhou, Shuang
   Lai, Jinzhi
   Wu, Chanyuan
   Liu, Yongtai
   Liu, Yingxian
   Zhao, Jiuliang
   Xu, Dong
   Tian, Xinping
   Li, Mengtao
   Zhao, Yan
   Wang, Yining
   Wang, Qian
   Zeng, Xiaofeng
TI Myocardial involvement is not rare in anti-melanoma
   differentiation-associated gene 5 antibody-positive
   dermatomyositis/clinically amyopathic dermatomyositis: a retrospective
   study
SO FRONTIERS IN IMMUNOLOGY
LA English
DT Article
DE anti-melanoma differentiation-associated gene 5 antibody;
   dermatomyositis; clinically amyopathic dermatomyositis; myocardial
   involvement; interstitial lung disease
ID JAPANESE PATIENTS; RNA HELICASE; AUTOANTIBODIES; POLYMYOSITIS;
   RECOGNITION; ACTIVATION; HEART
AB ObjectivesStudies concerning myocardial involvement (MI) in patients with anti-melanoma differentiation-associated gene 5 antibody-positive dermatomyositis/clinically amyopathic dermatomyositis (anti-MDA5 Ab+ DM/CADM) are scarce. We aimed to characterize MI in our anti-MDA5 Ab+ DM/CADM cohort and to investigate its association with prognosis. MethodsIn this single-center retrospective study, anti-MDA5 Ab+ hospitalized DM/CADM patients who underwent transthoracic echocardiography (TTE) were enrolled. Myocardial involvement was diagnosed according to abnormal cardiac structure and function detected by TEE. Clinical features and cardiac examination findings of patients with MI were analyzed. Clinical features, laboratory findings, complications, and treatments were compared between MI and non-MI, deceased, and survival patients. Logistic regression analysis was used to explore the independent risk factors for the occurrence of MI and prognostic factors for these patients. ResultsSeventy-six hospitalized patients with anti-MDA5 Ab+ DM/CADM were enrolled. Twelve (15.8%) patients were diagnosed with MI. Of the 12 patients, three underwent cardiac magnetic resonance imaging (CMR) and late gadolinium enhancement (LGE) were noted for them. TEE revealed that eight (66.7%) patients had left atrial and/or ventricular enlargement, three (25.0%) had cardiac hypertrophy, six (50.0%) had diffuse ventricular wall dyskinesia, and seven (58.3%) had diastolic dysfunction. Six (50.0%) patients with MI developed heart failure (HF) during treatment. Of the 12 patients, one patient died of HF caused by myocarditis, three died of infection, and four died of exacerbation of rapidly progressive interstitial lung disease (RP-ILD). Logistic regression analysis revealed that dysphagia (OR 3.923, 95% CI 1.085, 14.181), NT-proBNP >600 pg/ml (OR 18.333, 95% CI 1.508, 222.875), and increased peripheral white blood cells (OR 1.201, 95% CI 1.003, 1.438) were risk factors for the occurrence of MI, but plasma albumin (OR 0.892, 95% CI 0.796, 0.999) was a protective factor. Both MI (OR 5.984, 95% CI 1.174, 30.496) and RP-ILD (OR 11.875, 95% CI 2.796, 50.411) were independent risk factors for the mortality of these anti-MDA5 Ab+ DM/CADM patients. ConclusionMyocardial involvement is not rare and is an independent poor prognostic factor of anti-MDA5 Ab+ DM/CADM patients. Cardiac abnormality screening is necessary for them.
C1 [Zhou, Shuang; Wu, Chanyuan; Zhao, Jiuliang; Xu, Dong; Tian, Xinping; Li, Mengtao; Zhao, Yan; Wang, Qian; Zeng, Xiaofeng] Chinese Acad Med Sci & Peking Union Med Coll, Peking Union Med Coll Hosp PUMCH, Dept Rheumatol & Clin Immunol, Natl Clin Res Ctr Dermatol & Immunol Dis NCRC DID,, Beijing, Peoples R China.
   [Lai, Jinzhi; Liu, Yongtai; Liu, Yingxian] Chinese Acad Med Sci & Peking Union Med Coll, Peking Union Med Coll Hosp, Dept Cardiol, Beijing, Peoples R China.
   [Wang, Yining] Chinese Acad Med Sci & Peking Union Med Coll, Peking Union Med Coll Hosp, Dept Radiol, State Key Lab Complex Severe & Rare Dis, Beijing, Peoples R China.
C3 Chinese Academy of Medical Sciences - Peking Union Medical College;
   Peking Union Medical College; Chinese Academy of Medical Sciences -
   Peking Union Medical College; Peking Union Medical College; Peking Union
   Medical College Hospital; Chinese Academy of Medical Sciences - Peking
   Union Medical College; Peking Union Medical College; Peking Union
   Medical College Hospital
RP Wang, Q (通讯作者)，Chinese Acad Med Sci & Peking Union Med Coll, Peking Union Med Coll Hosp PUMCH, Dept Rheumatol & Clin Immunol, Natl Clin Res Ctr Dermatol & Immunol Dis NCRC DID,, Beijing, Peoples R China.; Wang, YN (通讯作者)，Chinese Acad Med Sci & Peking Union Med Coll, Peking Union Med Coll Hosp, Dept Radiol, State Key Lab Complex Severe & Rare Dis, Beijing, Peoples R China.
EM wangyining@pumch.cn; wangqian_pumch@126.com
RI zhao, jiuliang/AAW-5669-2020
OI zhao, jiuliang/0000-0001-9308-2858
FU CAMS Innovation Fund for Medical Sciences (CIFMS); Beijing Municipal
   Science & Technology Commission; National Natural Science Foundation of
   China;  [2021-I2M-1-005];  [2019-I2M-2-008];  [Z201100005520025]; 
   [81471615];  [81601430];  [81873891]
FX Funding This study was supported by CAMS Innovation Fund for Medical
   Sciences (CIFMS) (2021-I2M-1-005 and 2019-I2M-2-008), the Beijing
   Municipal Science & Technology Commission (Z201100005520025), and the
   National Natural Science Foundation of China (81471615, 81601430, and
   81873891).
CR Andrejeva J, 2004, P NATL ACAD SCI USA, V101, P17264, DOI 10.1073/pnas.0407639101
   Bai ZQ, 2021, INT J RHEUM DIS, V24, P815, DOI 10.1111/1756-185X.14128
   BOHAN A, 1975, NEW ENGL J MED, V292, P344, DOI 10.1056/NEJM197502132920706
   Collard HR, 2016, AM J RESP CRIT CARE, V194, P265, DOI 10.1164/rccm.201604-0801CI
   Gono T, 2010, RHEUMATOLOGY, V49, P1713, DOI 10.1093/rheumatology/keq149
   Hengstman GJD, 2006, ANN RHEUM DIS, V65, P1635, DOI 10.1136/ard.2006.052191
   Ichiyasu H, 2017, THER ADV RESPIR DIS, V11, P261, DOI 10.1177/1753465817708950
   Koga T, 2012, RHEUMATOLOGY, V51, P1278, DOI 10.1093/rheumatology/ker518
   Li SS, 2019, CLIN RHEUMATOL, V38, P2171, DOI 10.1007/s10067-019-04503-7
   Lundberg IE, 2006, RHEUMATOLOGY, V45, P18, DOI 10.1093/rheumatology/kel311
   Matsuo T, 2022, FRONT IMMUNOL, V12, DOI 10.3389/fimmu.2021.765140
   Milani-Nejad Nima, 2019, JAAD Case Rep, V5, P358, DOI 10.1016/j.jdcr.2019.02.005
   Motegi S, 2019, EUR J DERMATOL, V29, P511, DOI 10.1684/ejd.2019.3634
   Mueller C, 2019, EUR J HEART FAIL, V21, P715, DOI 10.1002/ejhf.1494
   Pau-Charles I, 2014, J EUR ACAD DERMATOL, V28, P1097, DOI 10.1111/jdv.12300
   Philip J, 2013, CIRC-HEART FAIL, V6, P326, DOI 10.1161/CIRCHEARTFAILURE.112.969402
   Sakamoto R, 2021, RHEUMATOLOGY, V60, pE450, DOI 10.1093/rheumatology/keab637
   Sato S, 2005, ARTHRITIS RHEUM-US, V52, P1571, DOI 10.1002/art.21023
   Sato S, 2009, ARTHRITIS RHEUM-US, V60, P2193, DOI 10.1002/art.24621
   So J, 2022, RHEUMATOLOGY, V61, P4437, DOI 10.1093/rheumatology/keac094
   Sontheimer RD, 2002, DERMATOL CLIN, V20, P387, DOI 10.1016/S0733-8635(02)00021-9
   Sugiyama Y, 2018, ARTHRITIS RES THER, V20, DOI 10.1186/s13075-017-1506-7
   Wang JP, 2010, J VIROL, V84, P254, DOI 10.1128/JVI.00631-09
   Wu B, 2013, CELL, V152, P276, DOI 10.1016/j.cell.2012.11.048
   Wu CY, 2018, PLOS ONE, V13, DOI 10.1371/journal.pone.0192491
   Wu WL, 2021, CLIN REV ALLERG IMMU, V60, P293, DOI 10.1007/s12016-020-08822-5
   Yang QH, 2021, ORPHANET J RARE DIS, V16, DOI 10.1186/s13023-021-01705-8
   Zhang LX, 2021, CLIN RHEUMATOL, V40, P4597, DOI 10.1007/s10067-021-05828-y
   Zhang L, 2012, CLIN CARDIOL, V35, P686, DOI 10.1002/clc.22026
NR 29
TC 0
Z9 0
U1 0
U2 0
PU FRONTIERS MEDIA SA
PI LAUSANNE
PA AVENUE DU TRIBUNAL FEDERAL 34, LAUSANNE, CH-1015, SWITZERLAND
SN 1664-3224
J9 FRONT IMMUNOL
JI Front. Immunol.
PD AUG 2
PY 2022
VL 13
AR 928861
DI 10.3389/fimmu.2022.928861
PG 12
WC Immunology
WE Science Citation Index Expanded (SCI-EXPANDED)
SC Immunology
GA 3Z8AN
UT WOS:000844637900001
PM 35983058
OA Green Accepted, gold
DA 2023-03-31
ER

PT J
AU Glaubitz, S
   Zeng, R
   Rakocevic, G
   Schmidt, J
AF Glaubitz, Stefanie
   Zeng, Rachel
   Rakocevic, Goran
   Schmidt, Jens
TI Update on Myositis Therapy: From Today's Standards to Tomorrow's
   Possibilities
SO CURRENT PHARMACEUTICAL DESIGN
LA English
DT Review
DE Inflammatory myopathies; myositis; disease mechanisms; treatment;
   immunosuppression; biologic agents; polymyositis; dermatomyositis;
   inclusion body myositis; necrotizing myopathy; anti-synthetase syndrome
ID INCLUSION-BODY MYOSITIS; ENDOPLASMIC-RETICULUM STRESS; IDIOPATHIC
   INFLAMMATORY MYOPATHIES; INTERSTITIAL LUNG-DISEASE; GENETIC
   RISK-FACTORS; DOUBLE-BLIND; RHEUMATOID-ARTHRITIS; INTRAVENOUS
   IMMUNOGLOBULIN; MUSCLE-FIBERS; SUBCUTANEOUS IMMUNOGLOBULIN
AB Inflammatory myopathies, in short, myositis, are heterogeneous disorders that are characterized by inflammation of skeletal muscle and weakness of arms and legs. Research over the past few years has led to a new understanding regarding the pathogenesis of myositis. The new insights include different pathways of the innate and adaptive immune response during the pathogenesis of myositis. The importance of non-inflammatory mechanisms such as cell stress and impaired autophagy has been recently described. New target-specific drugs for myositis have been developed and are currently being tested in clinical trials. In this review, we discuss the mechanisms of action of pharmacological standards in myositis and provide an outlook of future treatment approaches.
C1 [Glaubitz, Stefanie; Schmidt, Jens] Univ Med Ctr Gottingen, Dept Neurol, Muscle Immunobiol Grp, Neuromuscular Ctr, Gottingen, Germany.
   [Zeng, Rachel; Rakocevic, Goran] Univ Virginia, Dept Neurol, Neuromuscular Div, Charlottesville, VA USA.
   [Schmidt, Jens] Univ Hosp Brandenburg, Med Sch Theodor Fontane, Immanuel Klin Rudersdorf, Dept Neurol & Pain Treatment, Rudersdorf, Germany.
   [Schmidt, Jens] Brandenburg Med Sch Theodor Fontane, Fac Hlth Sci Brandenburg, Rudersdorf, Germany.
C3 University of Gottingen; University of Virginia
RP Schmidt, J (通讯作者)，Univ Hosp Brandenburg, Med Sch Theodor Fontane, Immanuel Klin Rudersdorf, Dept Neurol & Pain Treatment, Rudersdorf, Germany.
EM j.schmidt@gmx.org
FU Deutsche Forschungsgemeinschaft (DFG) within the Clinician Scientist
   Program "Cell Dynamics in Disease and Therapy" at the University Medical
   Center Gottingen [413501650]
FX JS, SG, and RZ are members of the European Reference Network for Rare
   Neuromuscular Diseases (ERN EURO-NMD). SG and RZ are supported by the
   Deutsche Forschungsgemeinschaft (DFG) within the Clinician Scientist
   Program "Cell Dynamics in Disease and Therapy" at the University Medical
   Center Gottingen (project number 413501650). The funding body had no
   influence in writing the manuscript.
CR Abou Zahr Z, 2011, CURR RHEUMATOL REP, V13, P208, DOI 10.1007/s11926-011-0169-7
   Aggarwal R, 2021, MEDICINE, V100, DOI 10.1097/MD.0000000000023677
   Aggarwal R, 2016, RHEUMATOLOGY, V55, P991, DOI 10.1093/rheumatology/kev444
   Aggarwal R, 2014, ARTHRITIS RHEUMATOL, V66, P740, DOI 10.1002/art.38270
   Ahmed M, 2016, SCI TRANSL MED, V8, DOI 10.1126/scitranslmed.aad4583
   AKI M, 1994, J BIOCHEM, V115, P257, DOI 10.1093/oxfordjournals.jbchem.a124327
   Allison AC, 2005, LUPUS, V14, pS2, DOI 10.1191/0961203305lu2109oa
   Amato AA, 2021, NEUROLOGY, V96, pE1595, DOI 10.1212/WNL.0000000000011626
   Amato AA, 2014, NEUROLOGY, V83, P2239, DOI 10.1212/WNL.0000000000001070
   Amato AA, 2011, ANN NEUROL, V70, P427, DOI 10.1002/ana.22477
   Askanas V, 2006, NEUROLOGY, V66, pS39, DOI 10.1212/01.wnl.0000192128.13875.1e
   Baker KP, 2003, ARTHRITIS RHEUM-US, V48, P3253, DOI 10.1002/art.11299
   Barohn RJ, 2006, NEUROLOGY, V66, pS123, DOI 10.1212/01.wnl.0000192258.32408.54
   Beecher G, 2017, NEUROLOGY, V89, P1135, DOI 10.1212/WNL.0000000000004365
   BENARI Z, 1995, J HEPATOL, V23, P351
   Benveniste O, 2021, LANCET RHEUMATOL, V3, pE40, DOI 10.1016/S2665-9913(20)30280-0
   Berger JR, 2018, J NEUROVIROL, V24, P323, DOI 10.1007/s13365-018-0615-7
   Bhattarai S, 2016, J AUTOIMMUN, V75, P118, DOI 10.1016/j.jaut.2016.08.004
   Borie D, 2015, SEMIN ARTHRITIS RHEU, V45, P163, DOI 10.1016/j.semarthrit.2015.06.003
   Brahmer JR, 2018, J CLIN ONCOL, V36, P1714, DOI 10.1200/JCO.2017.77.6385
   Brunasso AMG, 2014, SCI WORLD J, DOI 10.1155/2014/179180
   Brunn A, 2012, J NEUROPATH EXP NEUR, V71, P855, DOI 10.1097/NEN.0b013e31826bf7f3
   BUNCH TW, 1981, ARTHRITIS RHEUM, V24, P45, DOI 10.1002/art.1780240107
   Cappelletti C, 2014, PLOS ONE, V9, DOI 10.1371/journal.pone.0111490
   de Souza FHC, 2018, ADV RHEUMATOL, V58, DOI 10.1186/s42358-018-0030-z
   Casal-Dominguez M, 2019, CLIN EXP RHEUMATOL, V37, P858
   Ceribelli A, 2017, CLIN REV ALLERG IMMU, V52, P58, DOI 10.1007/s12016-016-8527-x
   Chan ESL, 2013, BULL HOSP JT DIS, V71, pS5
   Chen SJ, 2013, HEART, V99, P76, DOI 10.1136/heartjnl-2012-302126
   Cherin P, 2020, MEDICINE, V99, DOI 10.1097/MD.0000000000019012
   Cherin P, 2015, CASE REP NEUROL, V7, P227, DOI 10.1159/000441490
   Chertoff Jason, 2014, BMJ Case Rep, V2014, DOI 10.1136/bcr-2014-206859
   Chinoy H, 2008, ARTHRITIS RHEUM-US, V58, P3247, DOI 10.1002/art.23900
   Chinoy H, 2018, MYOSITIS
   Clarke AJ, 2019, NAT REV IMMUNOL, V19, P170, DOI 10.1038/s41577-018-0095-2
   Clemente-Casares X, 2016, NATURE, V530, P434, DOI 10.1038/nature16962
   Cohen SB, 2006, ARTHRITIS RHEUM-US, V54, P2793, DOI 10.1002/art.22025
   Coles AJ, 2008, NEW ENGL J MED, V359, P1786, DOI 10.1056/NEJMoa0802670
   Confalonieri P, 2000, J NEUROPATH EXP NEUR, V59, P164, DOI 10.1093/jnen/59.2.164
   Conway R, 2017, WORLD J HEPATOL, V9, P1092, DOI 10.4254/wjh.v9.i26.1092
   Correa F, 2010, GLIA, V58, P135, DOI 10.1002/glia.20907
   D'Agostino C, 2011, ACTA NEUROPATHOL, V122, P627, DOI 10.1007/s00401-011-0874-3
   Dalakas MC, 2009, BRAIN, V132, P1536, DOI 10.1093/brain/awp104
   DALAKAS MC, 1993, NEW ENGL J MED, V329, P1993, DOI 10.1056/NEJM199312303292704
   Dalakas MC, 1997, NEUROLOGY, V48, P712, DOI 10.1212/WNL.48.3.712
   Dan D, 2014, SWISS MED WKLY, V144, DOI 10.4414/smw.2014.14030
   Danko K., 2014, ACRARHP ANN M
   Dastmalchi M, 2008, ANN RHEUM DIS, V67, P1670, DOI 10.1136/ard.2007.077974
   De Paepe B, 2012, NEUROMUSCULAR DISORD, V22, P26, DOI 10.1016/j.nmd.2011.07.007
   De Paepe B, 2009, ANN NY ACAD SCI, V1173, P463, DOI 10.1111/j.1749-6632.2009.04812.x
   De Rossi M, 2000, INT IMMUNOL, V12, P1329, DOI 10.1093/intimm/12.9.1329
   Deakin CT, 2018, ARTHRITIS RHEUMATOL, V70, P785, DOI 10.1002/art.40418
   Dimachkie MM, 2014, NEUROL CLIN, V32, P629, DOI 10.1016/j.ncl.2014.04.001
   Doss SA, 2021, TRANSPL IMMUNOL, V64, DOI 10.1016/j.trim.2020.101360
   Dotan Efrat, 2010, P T, V35, P148
   Duleh S, 2016, ACTA NEUROPATHOL COM, V4, DOI 10.1186/s40478-016-0384-6
   Evan JR, 2018, EXPERT OPIN BIOL TH, V18, P323, DOI 10.1080/14712598.2018.1425388
   Fasano S, 2017, RHEUMATOLOGY, V56, P26, DOI 10.1093/rheumatology/kew146
   Fenichel GM, 2001, NEUROLOGY, V56, P1075, DOI 10.1212/WNL.56.8.1075
   Finley D, 2009, ANNU REV BIOCHEM, V78, P477, DOI 10.1146/annurev.biochem.78.081507.101607
   Fischbach MA, 2013, SCI TRANSL MED, V5, DOI 10.1126/scitranslmed.3005568
   FRAISER LH, 1991, DRUGS, V42, P781, DOI 10.2165/00003495-199142050-00005
   Gan L, 2011, CURR OPIN RHEUMATOL, V23, P585, DOI 10.1097/BOR.0b013e32834b5457
   Generali E, 2017, J AUTOIMMUN, V83, P51, DOI 10.1016/j.jaut.2017.04.005
   Ghannam K, 2014, PLOS ONE, V9, DOI 10.1371/journal.pone.0104048
   Ginn LR, 1998, ARTHRITIS RHEUM, V41, P400, DOI 10.1002/1529-0131(199803)41:3<400::AID-ART4>3.0.CO;2-5
   Girolamo F, 2013, NEUROPATH APPL NEURO, V39, P736, DOI 10.1111/nan.12040
   Glaubitz S, 2020, THER ADV MUSCULOSKEL, V12, DOI 10.1177/1759720X19886494
   Go DJ, 2016, RHEUMATOL INT, V36, P125, DOI 10.1007/s00296-015-3328-8
   Goebels N, 1996, J CLIN INVEST, V97, P2905, DOI 10.1172/JCI118749
   Gonzalez EG, 2012, ANN RHEUM DIS, V71, P1545, DOI 10.1136/annrheumdis-2011-200314
   Greenberg SA, 2010, ARTHRITIS RES THER, V12, DOI 10.1186/ar2885
   Guillot A, 2014, HEPATOLOGY, V59, P296, DOI 10.1002/hep.26598
   Guo Y, 2018, FRONT IMMUNOL, V9, DOI 10.3389/fimmu.2018.01299
   Hachulla E, 2017, INT J NEUROSCI, V127, P516, DOI 10.1080/00207454.2016.1204544
   Hamawy MM, 2003, DRUG NEWS PERSPECT, V16, P277, DOI 10.1358/dnp.2003.16.5.829315
   Hanna MG, 2019, LANCET NEUROL, V18, P834, DOI 10.1016/S1474-4422(19)30200-5
   Hansel TT, 2010, NAT REV DRUG DISCOV, V9, P325, DOI 10.1038/nrd3003
   Hargitai J, 2003, BIOCHEM BIOPH RES CO, V307, P689, DOI 10.1016/S0006-291X(03)01254-3
   Hasnain SZ, 2012, IMMUNOL CELL BIOL, V90, P260, DOI 10.1038/icb.2011.112
   Hengstman GJD, 2001, CURR OPIN RHEUMATOL, V13, P476, DOI 10.1097/00002281-200111000-00004
   Herrero-Beaumont G, 2012, REUMATOL CLIN, V8, P78, DOI 10.1016/j.reuma.2011.08.002
   Higgs BW, 2014, ANN RHEUM DIS, V73, P256, DOI 10.1136/annrheumdis-2012-202794
   Hisanaga J, 2017, INT J RHEUM DIS, V20, P2182, DOI 10.1111/1756-185X.13136
   Hoa SAT, 2017, SEMIN ARTHRITIS RHEU, V46, P488, DOI 10.1016/j.semarthrit.2016.07.014
   Hoskova L, 2017, PHYSIOL RES, V66, P167, DOI 10.33549/physiolres.933332
   Huapaya JA, 2019, CHEST, V156, P896, DOI 10.1016/j.chest.2019.05.023
   Imokawa S, 2000, EUR RESPIR J, V15, P373, DOI 10.1034/j.1399-3003.2000.15b25.x
   Inui K, 2016, THER ADV MUSCULOSKEL, V8, P192, DOI 10.1177/1759720X16665330
   Jakubaszek Michal, 2015, Reumatologia (Warsaw), V53, P101, DOI 10.5114/reum.2015.51510
   Johnson RW, 2003, ARTHRIT RHEUM-ARTHR, V49, P172, DOI 10.1002/art.11002
   Joly P, 2017, LANCET, V389, P2031, DOI 10.1016/S0140-6736(17)30070-3
   Kameda H, 2005, J RHEUMATOL, V32, P1719
   Ke P, 2016, PLOS ONE, V11, DOI 10.1371/journal.pone.0155076
   Kim Y, 2019, ARTHRITIS RHEUMATOL
   Kitazawa M, 2008, ANN NEUROL, V64, P15, DOI 10.1002/ana.21325
   Kondo M, 2014, RHEUMATOLOGY, V53, P1907, DOI 10.1093/rheumatology/keu234
   Kosmidis ML, 2019, NEUROL-NEUROIMMUNOL, V6, DOI 10.1212/NXI.0000000000000581
   Kuo CF, 2016, ARTHRITIS RES THER, V18, DOI 10.1186/s13075-016-1127-6
   Kurasawa K, 2018, RHEUMATOLOGY, V57, P2114, DOI 10.1093/rheumatology/key188
   Ladislau L, 2018, BRAIN, V141, P1609, DOI 10.1093/brain/awy105
   Leclair V, 2019, RHEUMATOLOGY, V58, P1214, DOI 10.1093/rheumatology/key450
   Lega JC, 2015, EUR RESPIR REV, V24, P216, DOI 10.1183/16000617.00002015
   Lightfoot AP, 2015, CURR OPIN RHEUMATOL, V27, P580, DOI 10.1097/BOR.0000000000000212
   Lilleker JB, 2018, ANN RHEUM DIS, V77, P30, DOI 10.1136/annrheumdis-2017-211868
   Liu T, 2017, CHINESE MED J-PEKING, V130, P2101, DOI 10.4103/0366-6999.213419
   Lucattelli M, 2016, RESP RES, V17, DOI 10.1186/s12931-016-0373-0
   Lundberg Ingrid E., 1998, Current Opinion in Rheumatology, V10, P521, DOI 10.1097/00002281-199811000-00004
   Maldini CR, 2018, NAT REV IMMUNOL, V18, P605, DOI 10.1038/s41577-018-0042-2
   Marie I, 2002, ARTHRIT RHEUM-ARTHR, V47, P614, DOI 10.1002/art.10794
   Mariot V, 2017, NAT COMMUN, V8, DOI 10.1038/s41467-017-01486-4
   Masiero E, 2009, CELL METAB, V10, P507, DOI 10.1016/j.cmet.2009.10.008
   McGurgan IJ, 2015, BRAIN BEHAV, V5, DOI 10.1002/brb3.396
   McPherron AC, 1997, NATURE, V387, P83, DOI 10.1038/387083a0
   Meares GP, 2014, MOL CELL BIOL, V34, P3911, DOI 10.1128/MCB.00980-14
   Melet J, 2013, ARTHRITIS RHEUM-US, V65, P2783, DOI 10.1002/art.38107
   Mendell JR, 2017, MOL THER, V25, P870, DOI 10.1016/j.ymthe.2017.02.015
   Mertens M, 2009, J RHEUMATOL, V36, P1118, DOI 10.3899/jrheum.090074
   Miller FW, 2015, GENES IMMUN, V16, P470, DOI 10.1038/gene.2015.28
   Miller FW, 2018, NAT REV RHEUMATOL, V14, P255, DOI 10.1038/nrrheum.2018.48
   Miyasaka N, 2012, MOD RHEUMATOL, V22, P382, DOI 10.1007/s10165-011-0534-4
   Moghadam-Kia S, 2019, RHEUMATOLOGY, V58, P1011, DOI 10.1093/rheumatology/key366
   Moran EM, 2014, NEUROMUSCULAR DISORD, V24, P943, DOI 10.1016/j.nmd.2014.06.432
   Motwani MP, 2018, CLIN PHARMACOL THER, V104, P675, DOI 10.1002/cpt.980
   Mrrsui T, 2011, ACTA NEUROL BELG, V111, P188
   Muchamuel T.M., 2019, 13 INT C SYSTEMIC LU, DOI [10.1136/lupus-2019-lsm.179, DOI 10.1136/LUPUS-2019-LSM.179]
   Muchamuel T, 2009, NAT MED, V15, P781, DOI 10.1038/nm.1978
   Musset L, 2016, AUTOIMMUN REV, V15, P983, DOI 10.1016/j.autrev.2016.07.023
   Nagaraju K, 2005, ARTHRITIS RHEUM, V52, P1824, DOI 10.1002/art.21103
   Nakano S, 2017, NEUROMUSCULAR DISORD, V27, P363, DOI 10.1016/j.nmd.2016.12.009
   Narazaki M, 2011, RHEUMATOLOGY, V50, P1344, DOI 10.1093/rheumatology/ker152
   Nguyen RH, 2014, DERMATITIS, V25, P284, DOI 10.1097/DER.0000000000000074
   Nicot AS, 2014, AUTOPHAGY, V10, P1036, DOI 10.4161/auto.28479
   Nogalska A, 2010, AM J PATHOL, V177, P1377, DOI 10.2353/ajpath.2010.100050
   Nogalska A, 2010, NEUROSCI LETT, V474, P140, DOI 10.1016/j.neulet.2010.03.023
   Nogalska A, 2009, ACTA NEUROPATHOL, V118, P407, DOI 10.1007/s00401-009-0564-6
   Nojima T, 2000, CLIN EXP RHEUMATOL, V18, P86
   Novaretti Marcia Cristina Zago, 2011, Rev. Bras. Hematol. Hemoter., V33, P377, DOI 10.5581/1516-8484.20110102
   Oaklander AL, 2017, COCHRANE DB SYST REV, DOI 10.1002/14651858.CD010369.pub2
   Oddis CV, 2018, NAT REV RHEUMATOL, V14, P279, DOI 10.1038/nrrheum.2018.42
   Oddis CV, 2013, ARTHRITIS RHEUM-US, V65, P314, DOI 10.1002/art.37754
   Oddis CV, 1999, LANCET, V353, P1762, DOI 10.1016/S0140-6736(99)01927-3
   Okiyama N, 2009, ARTHRITIS RHEUM-US, V60, P2505, DOI 10.1002/art.24689
   Oldfors A, 2006, NEUROLOGY, V66, pS49, DOI 10.1212/01.wnl.0000192127.63013.8d
   Pallo PAO, 2018, ADV RHEUMATOL, V58, DOI 10.1186/s42358-018-0035-7
   Ostuni P, 2003, ANN RHEUM DIS, V62, P686, DOI 10.1136/ard.62.7.686
   Ozaki T, 2014, MOD RHEUMATOL, V24, P699, DOI 10.3109/14397595.2013.844299
   Parker J, 2008, RHEUMATOL INT, V28, P631, DOI 10.1007/s00296-007-0489-0
   Pasquali L, 2009, MUSCLE NERVE, V40, P173, DOI 10.1002/mus.21423
   Pinal-Fernandez I, 2019, NEUROLOGY, V93, pE1193, DOI 10.1212/WNL.0000000000008128
   Piranavan Paramarjan, 2020, Immunometabolism, V2, DOI 10.20900/immunometab20200012
   Presta LG, 2008, CURR OPIN IMMUNOL, V20, P460, DOI 10.1016/j.coi.2008.06.012
   Qin YH, 2010, BLOOD COAGUL FIBRIN, V21, P713, DOI 10.1097/MBC.0b013e3283401490
   Quesada-Masachs E., 2014, PEDIAT RHEUMATOL ONL, V12, P345, DOI DOI 10.1186/1546-0096-12-S1-P345
   Rafiq S, 2020, NAT REV CLIN ONCOL, V17, P147, DOI 10.1038/s41571-019-0297-y
   Ramos-Casals M, 2007, MEDICINE, V86, P242, DOI 10.1097/MD.0b013e3181441a68
   Rayavarapu S, 2013, ARTHRITIS RHEUM-US, V65, P3248, DOI 10.1002/art.38180
   Rayavarapu S, 2012, CURR RHEUMATOL REP, V14, P238, DOI 10.1007/s11926-012-0247-5
   Reed AM, 2002, RHEUM DIS CLIN N AM, V28, P891, DOI 10.1016/S0889-857X(02)00029-7
   Robert M, 2021, CELL MOL IMMUNOL, V18, P1644, DOI 10.1038/s41423-021-00694-9
   Rodino-Klapac LR, 2009, MUSCLE NERVE, V39, P283, DOI 10.1002/mus.21244
   Rostasy KM, 2004, MUSCLE NERVE, V30, P225, DOI 10.1002/mus.20088
   Rotella Karina, 2018, Rheumatology (Sunnyvale), V8, DOI 10.4172/2161-1149.1000238
   Rothwell S, 2016, ANN RHEUM DIS, V75, P1558, DOI 10.1136/annrheumdis-2015-208119
   Ruck T, 2015, RHEUMATOLOGY, V54, P560, DOI 10.1093/rheumatology/keu484
   Rutkove SB, 2002, NEUROLOGY, V58, P1081, DOI 10.1212/WNL.58.7.1081
   Rygiel KA, 2015, NEUROPATH APPL NEURO, V41, P288, DOI 10.1111/nan.12149
   Sa Juliana, 2019, Eur J Case Rep Intern Med, V6, P001368, DOI 10.12890/2019_001368
   Saibil H, 2013, NAT REV MOL CELL BIO, V14, P630, DOI 10.1038/nrm3658
   Salaiegheh M, 2010, ANN NEUROL, V67, P53, DOI 10.1002/ana.21805
   Salajegheh M, 2009, MUSCLE NERVE, V40, P19, DOI 10.1002/mus.21386
   Salomonsson S, 2006, AUTOIMMUNITY, V39, P177, DOI 10.1080/08916930600622256
   Satoh M, 2017, CLIN REV ALLERG IMMU, V52, P1, DOI 10.1007/s12016-015-8510-y
   Schacke H, 2002, PHARMACOL THERAPEUT, V96, P23, DOI 10.1016/S0163-7258(02)00297-8
   Schiffenbauer A, 2018, SEMIN ARTHRITIS RHEU, V47, P858, DOI 10.1016/j.semarthrit.2017.10.010
   Schmidt Jens, 2018, J Neuromuscul Dis, V5, P109, DOI 10.3233/JND-180308
   Schmidt J, 2012, BRAIN, V135, P1102, DOI 10.1093/brain/aws046
   Schmidt K, 2017, CURR OPIN RHEUMATOL, V29, P632, DOI 10.1097/BOR.0000000000000436
   Schmidt K, 2017, MEDIAT INFLAMM, V2017, DOI 10.1155/2017/5470831
   Schmidt K, 2016, BMC NEUROL, V16, DOI 10.1186/s12883-016-0568-5
   Solimando AG, 2020, INT J MOL SCI, V21, DOI 10.3390/ijms21093054
   Steven NM, 2019, RHEUMATOLOGY, V58, P29, DOI 10.1093/rheumatology/kez536
   Suarez-Calvet X, 2017, ARTHRITIS RES THER, V19, DOI 10.1186/s13075-017-1383-0
   Suzuki Y, 2009, LUNG, V187, P201, DOI 10.1007/s00408-009-9146-6
   Tan J, 2012, CLIN RHEUMATOL, V31, P1169, DOI 10.1007/s10067-012-1988-2
   Tews DS, 1996, J NEUROPATH EXP NEUR, V55, P342, DOI 10.1097/00005072-199603000-00009
   Tjarnlund A, 2018, ANN RHEUM DIS, V77, P55, DOI 10.1136/annrheumdis-2017-211751
   Tsutsumi Yutaka, 2010, Hepat Res Treat, V2010, P182067, DOI 10.1155/2010/182067
   van der Velden VHJ, 1998, MEDIAT INFLAMM, V7, P229, DOI 10.1080/09629359890910
   Vattemi G, 2004, AM J PATHOL, V164, P1, DOI 10.1016/S0002-9440(10)63089-1
   Vencovsky J, 2000, SCAND J RHEUMATOL, V29, P95, DOI 10.1080/030097400750001897
   Villalba L, 1998, ARTHRITIS RHEUM-US, V41, P392, DOI 10.1002/1529-0131(199803)41:3<392::AID-ART3>3.3.CO;2-O
   Vordenbaumen S, 2010, CLIN RHEUMATOL, V29, P555, DOI 10.1007/s10067-009-1367-9
   Walsh RJ, 2007, ARTHRITIS RHEUM, V56, P3784, DOI 10.1002/art.22928
   Walter MC, 2000, J NEUROL, V247, P22, DOI 10.1007/s004150050005
   Wee JS, 2011, BRIT MED J, V342, DOI 10.1136/bmj.d1417
   Williams SJ, 2017, ARCH IMMUNOL THER EX, V65, P11, DOI 10.1007/s00005-016-0410-1
   Witt LJ, 2016, PULM PHARMACOL THER, V36, P46, DOI 10.1016/j.pupt.2015.12.004
   Yang HB, 2017, ARTHRITIS RES THER, V19, DOI 10.1186/s13075-017-1469-8
   Yang SH, 2019, J TRANSL AUTOIMMUN, V2, DOI 10.1016/j.jtauto.2019.100018
   Zhou XH, 2008, ONCOLOGIST, V13, P954, DOI 10.1634/theoncologist.2008-0089
   Zlotnik A, 2000, IMMUNITY, V12, P121, DOI 10.1016/S1074-7613(00)80165-X
   Zong M, 2014, ANN RHEUM DIS, V73, P913, DOI 10.1136/annrheumdis-2012-202857
NR 203
TC 1
Z9 1
U1 1
U2 1
PU BENTHAM SCIENCE PUBL LTD
PI SHARJAH
PA EXECUTIVE STE Y-2, PO BOX 7917, SAIF ZONE, 1200 BR SHARJAH, U ARAB
   EMIRATES
SN 1381-6128
EI 1873-4286
J9 CURR PHARM DESIGN
JI Curr. Pharm. Design
PY 2022
VL 28
IS 11
BP 863
EP 880
DI 10.2174/1381612827666211115165353
PG 18
WC Pharmacology & Pharmacy
WE Science Citation Index Expanded (SCI-EXPANDED)
SC Pharmacology & Pharmacy
GA 3B6NL
UT WOS:000828055000003
PM 34781868
DA 2023-03-31
ER

PT J
AU Didona, D
   Juratli, HA
   Scarsella, L
   Eming, R
   Hertl, M
AF Didona, Dario
   Juratli, Hazem A.
   Scarsella, Luca
   Eming, Ruediger
   Hertl, Michael
TI The polymorphous spectrum of dermatomyositis: classic features, newly
   described skin lesions, and rare variants
SO EUROPEAN JOURNAL OF DERMATOLOGY
LA English
DT Review
DE amyopathic dermatomyositis; clinical features; dermatomyositis;
   diagnostic criteria; paraneoplastic dermatomyositis; Wong-type
   dermatomyositis
ID CLINICALLY AMYOPATHIC DERMATOMYOSITIS; INTERSTITIAL LUNG-DISEASE;
   IDIOPATHIC INFLAMMATORY MYOPATHIES; MYOSITIS-SPECIFIC AUTOANTIBODIES;
   WONG-TYPE DERMATOMYOSITIS; JUVENILE DERMATOMYOSITIS; SYSTEMIC-SCLEROSIS;
   CUTANEOUS CALCINOSIS; JAPANESE PATIENTS; DIAGNOSTIC-VALUE
AB Dermatomyositis belongs to a group of rare autoimmune diseases characterized by a variable degree of skin symptoms and myopathy. The clinically diagnostic hallmarks of dermatomyositis are heliotrope rash, Gottron's papules and weakness of the proximal muscles. Along with pathognomonic, characteristic, and compatible cutaneous features, several uncommon and rare skin manifestations have been reported. In addition, new skin lesions have been described in dermatomyositis patients. Furthermore, rare clinical subtypes of dermatomyositis have been reported in the literature, including Wong-type dermatomyositis, characterised by the coexistence of dermatomyositis and pityriasis rubra pilaris with hyperkeratotic, erythematous, follicular confluent papules on the back of the hands along the bony prominences. In addition, plenty of autoantibody subsets have been recently described that are related to distinct clinical features and systemic involvement, such as anti-MDA5 autoantibodies. We reviewed the English- and German-language scientific literature using the key words "dermatomyositis", "autoantibodies", and "clinical features", alone or in combination, focusing on particular cutaneous symptoms and their association with defined autoantibody profiles. Furthermore, we focused on rare subtypes of dermatomyositis, unusual clinical features, and recently described skin lesions.
C1 [Didona, Dario; Juratli, Hazem A.; Scarsella, Luca; Eming, Ruediger; Hertl, Michael] Philipps Univ, Dept Dermatol & Allergol, Marburg, Germany.
C3 Philipps University Marburg
RP Didona, D (通讯作者)，Philipps Univ, Dept Dermatol & Allergol, Marburg, Germany.
EM dario.didona@uk-gm.de
RI Juratli, Hazem A./AAZ-2003-2020
OI Juratli, Hazem A./0000-0002-2406-7280
FU Deutsche Forschungsgemeinschaft (DFG) [FOR 2497]
FX YY This paper was supported by a network grant from the Deutsche
   Forschungsgemeinschaft (DFG) FOR 2497 Pegasus. Dario Didona works as
   part of a clinician scientist program linked to DFG FOR 2497.
CR Allanore Y, 2006, ANN RHEUM DIS, V65, P834, DOI 10.1136/ard.2005.044453
   Ando K, 2013, RESPIR INVESTIG, V51, P69, DOI 10.1016/j.resinv.2012.12.002
   Auriemma M, 2014, GIORN ITAL DERMAT V, V149, P505
   Azuma K, 2011, MOD RHEUMATOL, V21, P178, DOI 10.1007/s10165-010-0362-y
   Bailey EE, 2014, CURR RHEUMATOL REP, V16, DOI 10.1007/s11926-014-0465-0
   Bair B, 2011, J DRUGS DERMATOL, V10, P1042
   Balin SJ, 2012, ARCH DERMATOL, V148, P455, DOI 10.1001/archdermatol.2011.2052
   Bendewald MJ, 2010, ARCH DERMATOL, V146, P26, DOI 10.1001/archdermatol.2009.328
   Betteridge Z, 2016, J INTERN MED, V280, P8, DOI 10.1111/joim.12451
   Boccaletti V, 2014, GIORN ITAL DERMAT V, V149, P519
   Bogoch ER, 2005, J RHEUMATOL, V32, P642
   BOHAN A, 1975, NEW ENGL J MED, V292, P403, DOI 10.1056/NEJM197502202920807
   Buchbinder R, 2001, ANN INTERN MED, V134, P1087, DOI 10.7326/0003-4819-134-12-200106190-00008
   Callen JP, 2006, CLIN DERMATOL, V24, P363, DOI 10.1016/j.clindermatol.2006.07.001
   Callen JP, 2000, LANCET, V355, P53, DOI 10.1016/S0140-6736(99)05157-0
   Cao H, 2009, CLIN RHEUMATOL, V28, P979, DOI 10.1007/s10067-009-1152-9
   Casciola-Rosen L, 2005, J EXP MED, V201, P591, DOI 10.1084/jem.20041367
   Chen YJ, 2010, ARTHRITIS RES THER, V12, DOI 10.1186/ar2987
   Chinoy H, 2006, ARTHRITIS RES THER, V8, DOI 10.1186/ar1862
   Didona D, 2018, GIORN ITAL DERMAT V, V153, P586, DOI 10.23736/S0392-0488.17.05591-2
   Didona D, 2018, GIORN ITAL DERMAT V, V153, P115, DOI [10.23736/S0392-0488.17.05541-4, 10.23736/S0392-0488.17.05441-4]
   DUPRE A, 1976, ANN DERMATOL SYPHIL, V103, P141
   el-Azhary RA, 2002, J AM ACAD DERMATOL, V46, P560, DOI 10.1067/mjd.2002.120620
   EUWER RL, 1991, J AM ACAD DERMATOL, V24, P959, DOI 10.1016/0190-9622(91)70153-S
   Feldman BM, 2008, LANCET, V371, P2201, DOI 10.1016/S0140-6736(08)60955-1
   Fischer A, 2013, J RHEUMATOL, V40, P640, DOI 10.3899/jrheum.121043
   Fung WKJ, 1998, INT J DERMATOL, V37, P659, DOI 10.1046/j.1365-4362.1998.00453.x
   Gallay L, 2018, CURR OPIN RHEUMATOL, V30, P664, DOI 10.1097/BOR.0000000000000555
   Gerami P, 2006, J AM ACAD DERMATOL, V54, P597, DOI 10.1016/j.jaad.2005.10.041
   Ghali FE, 1999, ARCH DERMATOL, V135, P1370, DOI 10.1001/archderm.135.11.1370
   Gitiaux C, 2013, ANN RHEUM DIS, V72, P445, DOI 10.1136/annrheumdis-2012-201822
   Gowdie PJ, 2013, INT J RHEUM DIS, V16, P561, DOI 10.1111/1756-185X.12107
   Hamaguchi Y, 2013, PLOS ONE, V8, DOI 10.1371/journal.pone.0060442
   Haro R, 2013, INT J DERMATOL, V52, P466, DOI 10.1111/j.1365-4632.2011.05244.x
   Hervier B, 2013, CURR RHEUMATOL REP, V15, DOI 10.1007/s11926-013-0349-8
   Hill CL, 2001, LANCET, V357, P96, DOI 10.1016/S0140-6736(00)03540-6
   Hoeltzel MF, 2014, CURR RHEUMATOL REP, V16, DOI 10.1007/s11926-014-0467-y
   Hoshino K, 2010, RHEUMATOLOGY, V49, P1726, DOI 10.1093/rheumatology/keq153
   Hoyles RK, 2006, ARTHRITIS RHEUM-US, V54, P3962, DOI 10.1002/art.22204
   Huber AM, 2018, PEDIATR CLIN N AM, V65, P739, DOI 10.1016/j.pcl.2018.04.006
   Iaccarino L, 2014, J AUTOIMMUN, V48-49, P122, DOI 10.1016/j.jaut.2013.11.005
   Ichiki Y, 2001, BRIT J DERMATOL, V144, P894, DOI 10.1046/j.1365-2133.2001.04153.x
   Koga T, 2012, RHEUMATOLOGY, V51, P1278, DOI 10.1093/rheumatology/ker518
   Kubo M, 1996, J AM ACAD DERMATOL, V34, P391, DOI 10.1016/S0190-9622(07)80015-6
   Lam WWM, 1999, ACTA RADIOL, V40, P69
   LIAN JB, 1976, BIOCHEM BIOPH RES CO, V73, P349, DOI 10.1016/0006-291X(76)90714-2
   Liu WC, 2010, ANN ACAD MED SINGAP, V39, P843
   LOVE LA, 1991, MEDICINE, V70, P360, DOI 10.1097/00005792-199111000-00002
   Lu X, 2014, PLOS ONE, V9, DOI 10.1371/journal.pone.0094128
   Lundberg IE, 2018, NAT REV RHEUMATOL, V14, P269, DOI 10.1038/nrrheum.2018.41
   Lupton JR, 2000, J AM ACAD DERMATOL, V43, P908, DOI 10.1067/mjd.2000.102648
   Mainetti C, 2017, CLIN REV ALLERG IMMU, V53, P337, DOI 10.1007/s12016-017-8652-1
   Mannion ML, 2013, CURR RHEUMATOL REP, V15, DOI 10.1007/s11926-012-0310-2
   Mathai SC, 2016, BMJ-BRIT MED J, V352, DOI 10.1136/bmj.h6819
   METZGER AL, 1974, NEW ENGL J MED, V291, P1294, DOI 10.1056/NEJM197412122912408
   Morris P, 2010, J PEDIAT HEMATOL ONC, V32, P189, DOI 10.1097/MPH.0b013e3181bf29a2
   Mukae H, 2009, CHEST, V136, P1341, DOI 10.1378/chest.08-2740
   Mukamel M, 2001, J PEDIATR-US, V138, P763, DOI 10.1067/mpd.2001.112473
   Muro Y, 2016, CLIN REV ALLERG IMMU, V51, P293, DOI 10.1007/s12016-015-8496-5
   Mutasim DF, 2016, J CUTAN PATHOL, V43, P781, DOI 10.1111/cup.12733
   Nishigori Katsuyuki, 2009, Dermatol Online J, V15, P6
   Olazagasti JM, 2015, AM J CLIN DERMATOL, V16, P89, DOI 10.1007/s40257-015-0120-1
   PARK JH, 1995, ARTHRITIS RHEUM, V38, P68, DOI 10.1002/art.1780380111
   Pinal-Fernandez I, 2017, RHEUMATOLOGY, V56, P999, DOI 10.1093/rheumatology/kex021
   Polat M, 2007, PEDIATR DERMATOL, V24, P151
   Pope E, 2006, J AM ACAD DERMATOL, V55, P947, DOI 10.1016/j.jaad.2006.05.005
   Qiang JK, 2017, J CUTAN MED SURG, V21, P131, DOI 10.1177/1203475416665601
   Reiter N, 2011, J AM ACAD DERMATOL, V65, P15, DOI 10.1016/j.jaad.2010.08.039
   Requena C, 2013, ACTAS DERMO-SIFILOGR, V104, P71, DOI 10.1016/j.ad.2011.10.015
   Rider LG, 2016, J INTERN MED, V280, P24, DOI 10.1111/joim.12444
   Robertson LP, 2003, ANN RHEUM DIS, V62, P267, DOI 10.1136/ard.62.3.267
   Robinson AB, 2014, ARTHRIT CARE RES, V66, P404, DOI 10.1002/acr.22142
   ROSE C, 1994, REV MED INTERNE, V15, P19, DOI 10.1016/S0248-8663(05)82125-3
   Santmyire-Rosenberger B, 2003, CURR OPIN RHEUMATOL, V15, P714, DOI 10.1097/00002281-200311000-00006
   Sellami K, 2018, ROM J INTERN MED, V56, P243, DOI 10.2478/rjim-2018-0015
   Stockton D, 2001, BRIT J CANCER, V85, P41, DOI 10.1054/bjoc.2001.1699
   STONECIPHER MR, 1994, ARCH DERMATOL, V130, P1294, DOI 10.1001/archderm.130.10.1294
   Stringer E, 2008, ARTHRITIS RHEUM, V58, P3585, DOI 10.1002/art.23960
   Tansley SL, 2017, J AUTOIMMUN, V84, P55, DOI 10.1016/j.jaut.2017.06.007
   Tansley SL, 2013, ARTHRITIS RES THER, V15, DOI 10.1186/ar4198
   TARGOFF IN, 1993, J CLIN INVEST, V91, P2556, DOI 10.1172/JCI116493
   TARGOFF IN, 1987, J IMMUNOL, V138, P2874
   Tashkin DP, 2006, NEW ENGL J MED, V354, P2655, DOI 10.1056/NEJMoa055120
   Traineau H, 2020, J AM ACAD DERMATOL, V82, P317, DOI 10.1016/j.jaad.2019.07.006
   Umanoff N, 2015, DERMATOPATHOL-BASEL, V2, P1, DOI 10.1159/000371573
   Volc-Platzer B, 2015, HAUTARZT, V66, P604, DOI 10.1007/s00105-015-3659-0
   WONG KO, 1969, BRIT J DERMATOL, V81, P544, DOI 10.1111/j.1365-2133.1969.tb16031.x
   Yang ZX, 2015, J RHEUMATOL, V42, P282, DOI 10.3899/jrheum.140566
   Ye S, 2007, CLIN RHEUMATOL, V26, P1647, DOI 10.1007/s10067-007-0562-9
   YOSHIDA S, 1993, J RHEUMATOL, V20, P1233
   Yu KH, 2011, CLIN RHEUMATOL, V30, P1595, DOI 10.1007/s10067-011-1840-0
NR 91
TC 8
Z9 8
U1 2
U2 9
PU JOHN LIBBEY EUROTEXT LTD
PI ARCUEIL
PA 30, RUE BERTHOLLET, BATIMENT A, 94110 ARCUEIL, FRANCE
SN 1167-1122
EI 1952-4013
J9 EUR J DERMATOL
JI Eur. J. Dermatol.
PD MAY
PY 2020
VL 30
IS 3
BP 229
EP 242
DI 10.1684/ejd.2020.3761
PG 14
WC Dermatology
WE Science Citation Index Expanded (SCI-EXPANDED)
SC Dermatology
GA MZ0BZ
UT WOS:000558789600001
PM 32666925
DA 2023-03-31
ER

PT J
AU Shinjo, SK
   Levy-Neto, M
AF Shinjo, Samuel Katsuyuki
   Levy-Neto, Mauricio
TI Anti-Jo-1 antisynthetase syndrome
SO REVISTA BRASILEIRA DE REUMATOLOGIA
LA English
DT Article
DE amino acyl tRNA synthetases; epidemiologic studies; interstitial lung
   disease; myositis
ID INTERSTITIAL LUNG-DISEASE; MYOSITIS-SPECIFIC AUTOANTIBODIES;
   RESPIRATORY-DISTRESS-SYNDROME; INFLAMMATORY MYOPATHY;
   POLYMYOSITIS-DERMATOMYOSITIS; CLINICAL-FEATURES; ANTIBODIES; PNEUMONIA;
   PROGNOSIS; PATIENT
AB Objective: Given a lack of population-based studies, we report an epidemiological-clinic study of anti-Jo-1 antisynthetase syndrome (ASS). Patients and Methods: To study a retrospective cohort of a single-center from 1980 to 2010. Clinical-laboratory and demographic data were obtained from medical files. All patients fulfilled the Bohan and Peter criteria (1975) and presented anti-Jo-1, articular, muscle and lung involvement. Eighteen patients with anti-Jo-1 ASS were analyzed. Results: The mean age at disease onset was 39.9 +/- 15.7 years and average disease duration was 9.7 +/- 7.0 years. All subjects were white, and 94.4% were female. Constitutional symptoms occurred in 50% of cases. There was cutaneous and gastrointestinal tract involvement in 66.6% and 55.6% of cases, respectively. No cases manifested neurologic or cardiac involvement. Half of the patients showed incipient pneumopathy, ground-glass opacities and basal pulmonary fibrosis. There was one case of tuberculosis, three of herpes zoster and one of non-Hodgkin lymphoma. One death occurred due to sepsis shock (hospital bronchopneumonia). All patients received prednisone (1mg/kg/day) and 12 (66.7%) participants received methyl prednisolone pulse therapy (1g/day, 3 days). Various immunosuppressants were used as corticosteroid tapers, depending on tolerance, side effects and/or refractoriness. Although disease relapse (clinical and/or laboratory) occurred in 87.5% of cases, 12 out of 16 patients (75%) were in disease remission at study endpoint. Conclusion: In the present study, almost all patients were white females and the disease relapse rate was high.
C1 [Shinjo, Samuel Katsuyuki; Levy-Neto, Mauricio] Univ Sao Paulo, Fac Med, Hosp Clin, Div Rheumatol, Sao Paulo, Brazil.
C3 Universidade de Sao Paulo
RP Shinjo, SK (通讯作者)，Av Dr Arnaldo 455,3 Andar,Sala 3190, BR-01246903 Sao Paulo, Brazil.
EM samuel.shinjo@gmail.com
RI Shinjo, Samuel K/AAF-6221-2021; Shinjo, Samuel/C-2878-2012
OI Shinjo, Samuel K/0000-0002-3682-4517; Shinjo, Samuel/0000-0002-3682-4517
CR Akira M, 1999, RADIOLOGY, V210, P333, DOI 10.1148/radiology.210.2.r99ja15333
   BOHAN A, 1975, NEW ENGL J MED, V292, P344, DOI 10.1056/NEJM197502132920706
   Bronner IM, 2006, ANN RHEUM DIS, V65, P1456, DOI 10.1136/ard.2005.045690
   Brouwer R, 2001, ANN RHEUM DIS, V60, P116, DOI 10.1136/ard.60.2.116
   CLAWSON K, 1995, ARTHRITIS RHEUM, V38, P1519, DOI 10.1002/art.1780381020
   Douglas WW, 2001, AM J RESP CRIT CARE, V164, P1182, DOI 10.1164/ajrccm.164.7.2103110
   ELKON KB, 1984, J IMMUNOL, V132, P2350
   FROST NA, 1993, BRIT J RHEUMATOL, V32, P929
   GOMEZ FP, 1993, AM J MED, V94, P110, DOI 10.1016/0002-9343(93)90130-H
   Gran Jan Tore, 2002, Tidsskr Nor Laegeforen, V122, P2270
   Guglielmi S, 2008, EUR RESPIR J, V31, P213, DOI 10.1183/09031936.00014707
   Handa T, 2005, INTERNAL MED, V44, P319, DOI 10.2169/internalmedicine.44.319
   Hengstman GJD, 2004, CURR OPIN RHEUMATOL, V16, P692
   Hengstman GJD, 2000, ANN RHEUM DIS, V59, P141, DOI 10.1136/ard.59.2.141
   Ikezoe J, 1999, J THORAC IMAG, V11, P250
   Imbert-Masseau A, 2003, JOINT BONE SPINE, V70, P161, DOI 10.1016/S1297-319X(03)00012-5
   Imbert-Masseau A, 2003, ANN MED INTERNE, V154, P483
   Kalenian M, 1997, CLIN DIAGN LAB IMMUN, V4, P236, DOI 10.1128/CDLI.4.2.236-240.1997
   KURATA N, 1976, ARTHRITIS RHEUM, V19, P574, DOI 10.1002/art.1780190309
   La Corte R, 2006, AUTOIMMUNITY, V39, P249, DOI 10.1080/08916930600623791
   Lee W, 1997, J RHEUMATOL, V24, P1641
   Legout L, 2002, REV MED INTERNE, V23, P273, DOI 10.1016/S0248-8663(01)00552-5
   LOVE LA, 1991, MEDICINE, V70, P360, DOI 10.1097/00005792-199111000-00002
   Marie I, 1998, J RHEUMATOL, V25, P1336
   MEDSGER TA, 1994, RHEUMATOLOGY
   Mielnik P, 2006, AUTOIMMUNITY, V39, P243, DOI 10.1080/08916930600623767
   Nagasaka K, 2001, ARTHRITIS RHEUM, V44, pS353
   NISHIKAI M, 1980, ARTHRITIS RHEUM, V23, P881, DOI 10.1002/art.1780230802
   Plotz PH, 1994, MANUAL BIOL MARKERS, V1, P1
   Rozelle A, 2008, JCR-J CLIN RHEUMATOL, V14, P285, DOI 10.1097/RHU.0b013e31817d116f
   Selva-O'Callaghan A, 2006, ARTHRIT RHEUM-ARTHR, V55, P791, DOI 10.1002/art.22237
   Spath M, 2004, J NEUROL, V251, P859, DOI 10.1007/s00415-004-0449-5
   TARGOFF IN, 1990, AM J MED, V88, P241, DOI 10.1016/0002-9343(90)90149-8
   TAZELAAR HD, 1990, AM REV RESPIR DIS, V141, P727, DOI 10.1164/ajrccm/141.3.727
   Tillie-Leblond I, 2008, THORAX, V63, P53, DOI 10.1136/thx.2006.069237
   Vancsa A, 2009, RHEUMATOL INT, V29, P989, DOI 10.1007/s00296-009-0884-9
   Villalobos RS, 2002, ARCH BRONCONEUMOL, V38, P495, DOI 10.1016/S0300-2896(02)75273-3
   Wilkes MR, 2005, ARTHRITIS RHEUM-US, V52, P2439, DOI 10.1002/art.21240
   Yoshifuji H, 2006, AUTOIMMUNITY, V39, P233, DOI 10.1080/08916930600622884
NR 39
TC 6
Z9 6
U1 0
U2 0
PU ELSEVIER SCIENCE INC
PI NEW YORK
PA STE 800, 230 PARK AVE, NEW YORK, NY 10169 USA
SN 0482-5004
J9 REV BRAS REUMATOL
JI Rev. Bras. Reumatol.
PD SEP-OCT
PY 2010
VL 50
IS 5
BP 496
EP 500
PG 5
WC Rheumatology
WE Science Citation Index Expanded (SCI-EXPANDED)
SC Rheumatology
GA V24CW
UT WOS:000208389500003
DA 2023-03-31
ER

PT J
AU Connolly, CM
   Plomp, L
   Paik, JJ
   Allenbach, Y
AF Connolly, Caoilfhionn M.
   Plomp, Lotta
   Paik, Julie J.
   Allenbach, Yves
TI Possible future avenues for myositis therapeutics: DM, IMNM and IBM
SO BEST PRACTICE & RESEARCH IN CLINICAL RHEUMATOLOGY
LA English
DT Article
DE Myositis; DM; IMNM; IBM; Therapy; Future
ID INCLUSION-BODY MYOSITIS; INTERSTITIAL LUNG-DISEASE; IDIOPATHIC
   INFLAMMATORY MYOPATHIES; INTRAVENOUS IMMUNE GLOBULIN; JUVENILE
   DERMATOMYOSITIS; NECROTIZING MYOPATHIES; REFRACTORY ADULT; DOUBLE-BLIND;
   PILOT TRIAL; MYCOPHENOLATE-MOFETIL
AB Idiopathic inflammatory myopathies (IIMs) represent a heteroge-neous group of systemic autoimmune diseases characterized by immune-mediated muscle injury. As insights into pathogenesis of IIM evolve, novel therapeutic strategies have become available to optimize outcomes. Herein, we summarize novel and emerging strategies in the management of dermatomyositis (DM), immune -mediated necrotizing myopathy (IMNM), and inclusion body myositis (IBM).(c) 2022 Elsevier Ltd. All rights reserved.
C1 [Connolly, Caoilfhionn M.; Paik, Julie J.] Johns Hopkins Univ, Sch Med, Dept Med, Div Rheumatol, Baltimore, MD USA.
   [Plomp, Lotta; Allenbach, Yves] Sorbonne Univ, Pitie Salpetrie re Hosp, Dept Internal Med & Clin Immunol, Paris, France.
   [Paik, Julie J.] Johns Hopkins Univ, Div Rheumatol, 5501 Hopkins Bayview Circle Asthma & Allergy Ctr 1, Baltimore, MD 21224 USA.
   [Allenbach, Yves] Hop La Pitie Salpetriere, Dept internal Med & Clin immunol, 42 Blvd lHop, F-75103 Paris, France.
C3 Johns Hopkins University; UDICE-French Research Universities; Sorbonne
   Universite; Johns Hopkins University; Assistance Publique Hopitaux Paris
   (APHP); Hopital Universitaire Pitie-Salpetriere - APHP; UDICE-French
   Research Universities; Sorbonne Universite
RP Paik, JJ (通讯作者)，Johns Hopkins Univ, Sch Med, Dept Med, Div Rheumatol, Baltimore, MD USA.; Paik, JJ (通讯作者)，Johns Hopkins Univ, Div Rheumatol, 5501 Hopkins Bayview Circle Asthma & Allergy Ctr 1, Baltimore, MD 21224 USA.; Allenbach, Y (通讯作者)，Hop La Pitie Salpetriere, Dept internal Med & Clin immunol, 42 Blvd lHop, F-75103 Paris, France.
EM jpaik1@jhmi.edu; yves.allenbach@aphp.fr
FU National Institute of Arthritis and Musculoskeletal and Skin Diseases
   (NIAMS);  [K23AR073927]
FX Funding This work was supported by grant number K23AR073927 (Paik) from
   the National Institute of Arthritis and Musculoskeletal and Skin
   Diseases (NIAMS) .
CR Aggarwal R, 2021, MEDICINE, V100, DOI 10.1097/MD.0000000000023677
   Aggarwal R, 2020, ARTHRITIS RHEUMATOL, V72
   Aggarwal R, 2017, RHEUMATOLOGY, V56, P247, DOI 10.1093/rheumatology/kew396
   Aggarwal R, 2014, ARTHRITIS RHEUMATOL, V66, P740, DOI 10.1002/art.38270
   Aggarwal R, 2014, ANN RHEUM DIS, V73, P227, DOI 10.1136/annrheumdis-2012-201800
   Ahmed M, 2016, SCI TRANSL MED, V8, DOI 10.1126/scitranslmed.aad4583
   Allenbach Y, 2018, NEUROLOGY, V90, pE507, DOI 10.1212/WNL.0000000000004923
   Allenbach Y, 2018, NEUROMUSCULAR DISORD, V28, P87, DOI 10.1016/j.nmd.2017.09.016
   Allenbach Y, 2016, BRAIN, V139, P2131, DOI 10.1093/brain/aww054
   Allenbach Y, 2015, PLOS ONE, V10, DOI 10.1371/journal.pone.0133702
   Allenbach Y, 2014, MEDICINE, V93, P150, DOI 10.1097/MD.0000000000000028
   Allenbach Y, 2014, PLOS ONE, V9, DOI 10.1371/journal.pone.0088788
   Amato AA, 2021, NEUROLOGY, V96, pE1595, DOI 10.1212/WNL.0000000000011626
   Amato AA, 2014, NEUROLOGY, V83, P2239, DOI 10.1212/WNL.0000000000001070
   Andersson H, 2015, RHEUMATOLOGY, V54, P1420, DOI 10.1093/rheumatology/kev004
   Arabshahi B, 2012, J PEDIATR-US, V160, P520, DOI 10.1016/j.jpeds.2011.11.057
   ARAHATA K, 1995, MUSCLE NERVE, pS56
   Arouche-Delaperche L, 2017, ANN NEUROL, V81, P538, DOI 10.1002/ana.24902
   Ascherman DP, 2015, CURR RHEUMATOL REP, V17, DOI 10.1007/s11926-015-0532-1
   Askanas V, 2005, MICROSC RES TECHNIQ, V67, P114, DOI 10.1002/jemt.20186
   Badrising UA, 2002, ANN NEUROL, V51, P369, DOI 10.1002/ana.10121
   Bakewell CJ, 2011, CHEST, V139, P441, DOI 10.1378/chest.10-0360
   BARNES BE, 1976, ANN INTERN MED, V84, P68, DOI 10.7326/0003-4819-84-1-68
   BAROHN RJ, 1995, NEUROLOGY, V45, P1302, DOI 10.1212/WNL.45.7.1302
   Barohn RJ, 2006, NEUROLOGY, V66, pS123, DOI 10.1212/01.wnl.0000192258.32408.54
   Basler M, 2015, CLIN EXP RHEUMATOL, V33, pS74
   Bauhammer J, 2016, J RHEUMATOL, V43, P1566, DOI 10.3899/jrheum.150844
   Bendewald MJ, 2010, ARCH DERMATOL, V146, P26, DOI 10.1001/archdermatol.2009.328
   Benveniste O, 2021, LANCET RHEUMATOL, V3, pE40, DOI 10.1016/S2665-9913(20)30280-0
   Benveniste O, 2011, BRAIN, V134, P3176, DOI 10.1093/brain/awr213
   Benveniste Olivier, 2011, Presse Med, V40, pe249, DOI 10.1016/j.lpm.2010.11.023
   Bergua C, 2019, ANN RHEUM DIS, V78, P131, DOI 10.1136/annrheumdis-2018-213518
   Betteridge ZE, 2011, ARTHRITIS RES THER, V13, DOI 10.1186/ar3275
   Bitar Carole, 2019, JAAD Case Rep, V5, P191, DOI 10.1016/j.jdcr.2018.11.019
   BUNCH TW, 1980, ANN INTERN MED, V92, P365, DOI 10.7326/0003-4819-92-3-365
   Chadha P, 2021, ARTHRITIS RHEUMATOL, V73, P910
   Chandra T, 2020, EXPERT OPIN EMERG DR, V25, P213, DOI 10.1080/14728214.2020.1787985
   Chen ZW, 2019, NEW ENGL J MED, V381, P291, DOI 10.1056/NEJMc1900045
   Christopher-Stine L, 2010, ARTHRITIS RHEUM-US, V62, P2757, DOI 10.1002/art.27572
   Chung L, 2007, ARCH DERMATOL, V143, P763, DOI 10.1001/archderm.143.6.763
   Connors GR, 2010, CHEST, V138, P1464, DOI 10.1378/chest.10-0180
   Cupler EJ, 1996, BRAIN, V119, P1887, DOI 10.1093/brain/119.6.1887
   Dalakas MC, 2015, NEW ENGL J MED, V373, P393, DOI 10.1056/NEJMc1506827
   Dalakas MC, 2009, BRAIN, V132, P1536, DOI 10.1093/brain/awp104
   Dalakas MC, 2003, LANCET, V362, P971, DOI 10.1016/S0140-6736(03)14368-1
   DALAKAS MC, 1993, NEW ENGL J MED, V329, P1993, DOI 10.1056/NEJM199312303292704
   Dalakas MC, 2001, NEUROLOGY, V56, P323, DOI 10.1212/WNL.56.3.323
   Dalakas MC, 1997, NEUROLOGY, V48, P712, DOI 10.1212/WNL.48.3.712
   Dastmalchi M, 2008, ANN RHEUM DIS, V67, P1670, DOI 10.1136/ard.2007.077974
   Derk CT, 2003, CLIN RHEUMATOL, V22, P324, DOI 10.1007/s10067-003-0715-4
   Dimachkie MM, 2014, NEUROL CLIN, V32, P629, DOI 10.1016/j.ncl.2014.04.001
   Dobloug GC, 2015, EUR J NEUROL, V22, P672, DOI 10.1111/ene.12627
   Dubourg O, 2011, Acta Myol, V30, P103
   Dzangue-Tchoupou G, 2019, AUTOIMMUN REV, V18, P325, DOI 10.1016/j.autrev.2019.02.003
   Engel P, 2011, PHARMACOL REV, V63, P127, DOI 10.1124/pr.109.002006
   Fischer A, 2013, J RHEUMATOL, V40, P640, DOI 10.3899/jrheum.121043
   Friedman B, 2019, JOINT BONE SPINE, V86, P301, DOI 10.1016/j.jbspin.2018.07.004
   Galindo-Feria AS, 2020, ARTHRITIS RHEUMATOL, V72, P179, DOI 10.1002/art.41075
   Gallardo E, 2001, NEUROLOGY, V57, P2136, DOI 10.1212/WNL.57.11.2136
   Genovese MC, 2005, NEW ENGL J MED, V353, P1114, DOI 10.1056/NEJMoa050524
   Gerami P, 2006, J AM ACAD DERMATOL, V54, P597, DOI 10.1016/j.jaad.2005.10.041
   Glaubitz S, 2020, THER ADV MUSCULOSKEL, V12, DOI 10.1177/1759720X19886494
   Greenberg SA, 2007, NEUROLOGY, V69, P2008, DOI 10.1212/01.WNL.0000291619.17160.b8
   Greenberg SA, 2019, BRAIN, V142, P2590, DOI 10.1093/brain/awz207
   Greenberg SA, 2010, ARTHRITIS RES THER, V12, DOI 10.1186/ar2885
   Hamaguchi Y, 2013, PLOS ONE, V8, DOI 10.1371/journal.pone.0060442
   Hanna MG, 2019, LANCET NEUROL, V18, P834, DOI 10.1016/S1474-4422(19)30200-5
   Hengstman GJD, 2006, ANN RHEUM DIS, V65, P1635, DOI 10.1136/ard.2006.052191
   Higgs BW, 2014, ANN RHEUM DIS, V73, P256, DOI 10.1136/annrheumdis-2012-202794
   Huapaya JA, 2019, CHEST, V156, P896, DOI 10.1016/j.chest.2019.05.023
   JOFFE MM, 1993, AM J MED, V94, P379, DOI 10.1016/0002-9343(93)90148-I
   Jorgensen A, 2018, SCAND J RHEUMATOL, V47, P400, DOI 10.1080/03009742.2017.1423109
   Ju JS, 2010, AUTOPHAGY, V6, P283, DOI 10.4161/auto.6.2.11063
   Kalluri M, 2009, CHEST, V135, P1550, DOI 10.1378/chest.08-2233
   Kameda H, 2005, J RHEUMATOL, V32, P1719
   Katsumata Y, 2007, J AUTOIMMUN, V29, P174, DOI 10.1016/j.jaut.2007.07.005
   Kim H, 2021, ANN RHEUM DIS, V80, P406, DOI 10.1136/annrheumdis-2020-218690
   Konishi R, 2022, J DERMATOL, V49, P118, DOI 10.1111/1346-8138.16179
   Kosmidis ML, 2019, NEUROL-NEUROIMMUNOL, V6, DOI 10.1212/NXI.0000000000000581
   Kosmidis ML, 2013, J NEUROL SCI, V334, P123, DOI 10.1016/j.jns.2013.08.007
   Kotani T, 2011, CLIN RHEUMATOL, V30, P1021, DOI 10.1007/s10067-011-1713-6
   Kuo CF, 2011, BRIT J DERMATOL, V165, P1273, DOI 10.1111/j.1365-2133.2011.10595.x
   Kurtzman DJB, 2016, JAMA DERMATOL, V152, P944, DOI 10.1001/jamadermatol.2016.0866
   Landon-Cardinal O, 2018, NEUROLOGY, V91, P760, DOI 10.1212/WNL.0000000000006365
   Lee NK, 2018, HISTOL HISTOPATHOL, V33, P629, DOI 10.14670/HH-11-951
   LEFF RL, 1993, MEDICINE, V72, P225, DOI 10.1097/00005792-199307000-00002
   Lefter S, 2017, NEUROLOGY, V88, P304, DOI 10.1212/WNL.0000000000003504
   Li SZ, 2021, FRONT PHARMACOL, V12, DOI 10.3389/fphar.2021.635654
   Li T, 2016, SCI REP-UK, V6, DOI 10.1038/srep33226
   Liang L, 2020, EUR J DERMATOL, V30, P151, DOI 10.1684/ejd.2020.3750
   Lilleker JB, 2017, ANN RHEUM DIS, V76, DOI 10.1136/annrheumdis-2016-210282
   Lim J, 2019, NEUROL-NEUROIMMUNOL, V6, DOI 10.1212/NXI.0000000000000513
   Lindberg C, 2003, NEUROLOGY, V61, P260, DOI 10.1212/01.WNL.0000071852.27182.C7
   Lloyd TE, 2014, NEUROLOGY, V83, P426, DOI 10.1212/WNL.0000000000000642
   Loarce-Martos J, 2021, RHEUMATOLOGY, V60, P3398, DOI 10.1093/rheumatology/keaa801
   Machado P, 2021, ARTHRITIS RHEUMATOL, V73
   Madan V, 2009, CLIN EXP DERMATOL, V34, P451, DOI 10.1111/j.1365-2230.2009.03216.x
   Mammen AL, 2015, NEW ENGL J MED, V373, P1680, DOI 10.1056/NEJMc1506163
   Marie I, 2001, J RHEUMATOL, V28, P2230
   Marie I, 2011, ARTHRITIS RHEUM-US, V63, P3439, DOI 10.1002/art.30513
   Mendell JR, 2017, MOL THER, V25, P870, DOI 10.1016/j.ymthe.2017.02.015
   Miao M, 2021, RHEUMATOL THER, V8, P835, DOI 10.1007/s40744-021-00301-3
   Min MS, 2022, J AM ACAD DERMATOL, V86, P423, DOI 10.1016/j.jaad.2021.07.003
   Morrow JM, 2016, LANCET NEUROL, V15, P65, DOI 10.1016/S1474-4422(15)00242-2
   Jorgensen AN, 2022, SCAND J MED SCI SPOR, V32, P359, DOI 10.1111/sms.14079
   Newman E D, 1995, J Clin Rheumatol, V1, P99, DOI 10.1097/00124743-199504000-00007
   Oddis CV, 2018, NAT REV RHEUMATOL, V14, P279, DOI 10.1038/nrrheum.2018.42
   Oddis CV, 2013, ARTHRITIS RHEUM-US, V65, P314, DOI 10.1002/art.37754
   Oddis CV, 1999, LANCET, V353, P1762, DOI 10.1016/S0140-6736(99)01927-3
   Oh TH, 2008, AM J PHYS MED REHAB, V87, P883, DOI 10.1097/PHM.0b013e31818a50e2
   Paik JJ, 2022, ARTHRITIS RHEUMATOL, V74, P371, DOI 10.1002/art.41944
   Paik JJ, 2021, ARTHRITIS RHEUMATOL, V73, P875, DOI 10.1002/art.41602
   Paik Julie J, 2017, Semin Arthritis Rheum, V46, pe19, DOI 10.1016/j.semarthrit.2016.08.009
   Papadopoulou C, 2019, BRAIN, V142, DOI 10.1093/brain/awz005
   Peng A, 2000, NEUROLOGY, V55, P296, DOI 10.1212/WNL.55.2.296
   Pinal-Fernandez I, 2020, ANN RHEUM DIS, V79, P1234, DOI 10.1136/annrheumdis-2019-216599
   Pinal-Fernandez I, 2019, ARTHRITIS RHEUMATOL, V71, P1371, DOI 10.1002/art.40883
   Pinal-Fernandez I, 2019, RHEUMATOLOGY, V58, P1307, DOI 10.1093/rheumatology/kez020
   Pinal-Fernandez I, 2017, ANN RHEUM DIS, V76, DOI 10.1136/annrheumdis-2016-210198
   Pinal-Fernandez I, 2017, ARTHRIT CARE RES, V69, P263, DOI 10.1002/acr.22920
   Rojana-udomsart A, 2013, J NEUROIMMUNOL, V264, P65, DOI 10.1016/j.jneuroim.2013.08.008
   Romisch K, 2006, ARTHRITIS RES THER, V8, DOI 10.1186/ar1895
   Rothwell S, 2017, ARTHRITIS RHEUMATOL, V69, P1090, DOI 10.1002/art.40045
   Rutkove SB, 2002, NEUROLOGY, V58, P1081, DOI 10.1212/WNL.58.7.1081
   Salaiegheh M, 2010, ANN NEUROL, V67, P53, DOI 10.1002/ana.21805
   Saperstein D, 2016, NEUROLOGY, V86
   Schmidt K, 2017, MEDIAT INFLAMM, V2017, DOI 10.1155/2017/5470831
   Schrey A, 2017, J NEUROL SCI, V380, P142, DOI 10.1016/j.jns.2017.07.031
   Selva-O'Callaghan A, 2018, LANCET NEUROL, V17, P816, DOI 10.1016/S1474-4422(18)30254-0
   Shneyderman M, 2021, RHEUMATOLOGY, V60, pE387, DOI 10.1093/rheumatology/keab421
   Sivakumar K, 2020, NEUROLOGY, V95, pE1971, DOI 10.1212/WNL.0000000000010417
   Suzuki N, 2020, J CLIN NEUROSCI, V81, P92, DOI 10.1016/j.jocn.2020.09.031
   Suzuki S, 2015, ORPHANET J RARE DIS, V10, DOI 10.1186/s13023-015-0277-y
   Suzuki Y, 2009, LUNG, V187, P201, DOI 10.1007/s00408-009-9146-6
   Swigris JJ, 2006, CHEST, V130, P30, DOI 10.1016/S0012-3692(15)50949-5
   Takada K, 2002, ARTHRITIS RHEUM, V46
   Tawara N, 2017, ANN NEUROL, V81, P512, DOI 10.1002/ana.24919
   Tawil R, 2004, NEUROLOGY, V63, P718
   Tawil R, 2001, NEUROLOGY, V57, P1566
   Tiniakou E, 2019, ARTHRITIS RHEUMATOL, V71, P1723, DOI 10.1002/art.40919
   Tiniakou E, 2017, RHEUMATOLOGY, V56, P787, DOI 10.1093/rheumatology/kew470
   Tjarnlund A, 2018, ANN RHEUM DIS, V77, P55, DOI 10.1136/annrheumdis-2017-211751
   Treppo E, 2020, J CLIN MED, V9, DOI 10.3390/jcm9113454
   Umezawa N, 2018, SCI REP-UK, V8, DOI 10.1038/s41598-018-23539-4
   Van Thillo A, 2019, CLIN RHEUMATOL, V38, P2039, DOI 10.1007/s10067-019-04571-9
   Wallace A, 2019, NEUROLOGY, V92, pE1773, DOI 10.1212/WNL.0000000000007265
   Walter MC, 2000, J NEUROL, V247, P22, DOI 10.1007/s004150050005
   Watanabe Y, 2016, J NEUROL NEUROSUR PS, V87, P1038, DOI 10.1136/jnnp-2016-313166
   Wendel S, 2019, J AUTOIMMUN, V100, P131, DOI 10.1016/j.jaut.2019.03.003
   Wilkes MR, 2005, ARTHRITIS RHEUM-US, V52, P2439, DOI 10.1002/art.21240
   Yamasaki Y, 2007, RHEUMATOLOGY, V46, P124, DOI 10.1093/rheumatology/kel112
   Yoo IS, 2019, J RHEUMAT DIS, V26, P165, DOI 10.4078/jrd.2019.26.3.165
   Zhang T, 2017, ELIFE, V6, DOI 10.7554/eLife.17834
   Zong M, 2014, ANN RHEUM DIS, V73, P913, DOI 10.1136/annrheumdis-2012-202857
NR 154
TC 2
Z9 2
U1 2
U2 2
PU ELSEVIER SCI LTD
PI OXFORD
PA THE BOULEVARD, LANGFORD LANE, KIDLINGTON, OXFORD OX5 1GB, OXON, ENGLAND
SN 1521-6942
EI 1521-1770
J9 BEST PRACT RES CL RH
JI Best Pract. Res. Clin. Rheumatol.
PD JUN
PY 2022
VL 36
IS 2
AR 101762
DI 10.1016/j.berh.2022.101762
PG 21
WC Rheumatology
WE Science Citation Index Expanded (SCI-EXPANDED)
SC Rheumatology
GA 5W7CN
UT WOS:000878068100008
PM 35778272
DA 2023-03-31
ER

PT J
AU Ono, N
   Kai, K
   Maruyama, A
   Sakai, M
   Sadanaga, Y
   Koarada, S
   Inoue, T
   Tada, Y
AF Ono, Nobuyuki
   Kai, Keita
   Maruyama, Akihito
   Sakai, Mariko
   Sadanaga, Yuri
   Koarada, Shuichi
   Inoue, Takuya
   Tada, Yoshifumi
TI The relationship between type 1 IFN and vasculopathy in anti-MDA5
   antibody-positive dermatomyositis patients
SO RHEUMATOLOGY
LA English
DT Article
DE DM; CADM; MDA5; type 1 IFN; IFN signature; vasculopathy; ARS
ID CLINICALLY AMYOPATHIC DERMATOMYOSITIS; INTERSTITIAL LUNG-DISEASE; I
   INTERFERON; RISK-FACTOR; LUPUS; POLYMYOSITIS; AUTOANTIGEN; MDA5
AB Objectives. Based on the antibody profiles of inflammatory myositis patients, we investigated the type 1 IFN (T1-IFN) signature in serum and DM skin to determine the relationship between T1-IFN and vasculo-pathy in anti-melanoma differentiation-associated 5 gene (MDA5) antibody-positive DM patients.
   Methods. We examined 47 patients with new-onset inflammatory myositis. We divided them into three groups: the anti-MDA5 antibody-positive patients (MDA5 group, n = 16), the anti-aminoacyltRNA synthetase antibody-positive patients (aminoacyl-tRNA synthetase group, n = 12), and the double-negative patients (n = 19). Serum T1-IFN signatures were revealed by a functional reporter assay, and we evaluated the T1-IFN signatures of skin based on Mx1 expression by immunohistochemistry.
   Results. The numbers of patients with classical DM, clinically amyopathic DM and interstitial lung disease were 1, 15 and 13 in the MDA5 group, 2, 3 and 11 in the aminoacyl-tRNA synthetase group, and 10, 1 and 4 in the double-negative group, respectively. The signs of vasculopathies (i.e. palmer papules, skin ulcers and mononeuritis multiplex) were identified only in the MDA5 patients. Most of the MDA5 group showed the highest serum T1-IFN signatures among the three groups. In the histological analysis of DM skin, perivascular inflammations were significant in the MDA5 group. The MDA5 group's Mx1 expression was significantly strong, distributed in blood vessels and interstitial fibroblasts, and had spread to deep dermis.
   Conclusion. Anti-MDA5 antibody-positive DM patients showed high T1-IFN signatures in serum and affected skin. The high T1-IFN signatures of the MDA5 antibody-positive DM patients in serum and deep vasculatures suggested that T1-IFN may have important roles in the vasculopathy of these patients.
C1 [Ono, Nobuyuki; Maruyama, Akihito; Sakai, Mariko; Sadanaga, Yuri; Koarada, Shuichi; Tada, Yoshifumi] Saga Univ, Dept Rheumatol, Fac Med, 5-1-1 Nabeshima, Saga 8498501, Japan.
   [Kai, Keita] Saga Univ, Fac Med, Dept Pathol, Saga, Japan.
   [Inoue, Takuya] Saga Univ, Fac Med, Dept Dermatol, Saga, Japan.
C3 Saga University; Saga University; Saga University
RP Ono, N (通讯作者)，Saga Univ, Dept Rheumatol, Fac Med, 5-1-1 Nabeshima, Saga 8498501, Japan.
EM nono@cc.saga-u.ac.jp
RI Ono, Nobuyuki/T-7414-2019
OI ONO, NOBUYUKI/0000-0003-0709-4858
CR BOHAN A, 1975, NEW ENGL J MED, V292, P403, DOI 10.1056/NEJM197502202920807
   DALAKAS MC, 1991, NEW ENGL J MED, V325, P1487, DOI 10.1056/NEJM199111213252107
   Denny MF, 2007, BLOOD, V110, P2907, DOI 10.1182/blood-2007-05-089086
   Ekholm L, 2016, RHEUMATOLOGY, V55, P1987, DOI 10.1093/rheumatology/kew288
   Fiorentino D, 2011, J AM ACAD DERMATOL, V65, P25, DOI 10.1016/j.jaad.2010.09.016
   Funauchi M, 2006, J RHEUMATOL, V33, P903
   Gono T, 2011, MOD RHEUMATOL, V21, P223, DOI 10.1007/s10165-010-0371-x
   Higgs BW, 2011, ANN RHEUM DIS, V70, P2029, DOI 10.1136/ard.2011.150326
   Hochberg MC, 1997, ARTHRITIS RHEUM, V40, P1725, DOI 10.1002/art.1780400928
   Kato H, 2006, NATURE, V441, P101, DOI 10.1038/nature04734
   Lee PY, 2007, ARTHRITIS RHEUM-US, V56, P3759, DOI 10.1002/art.23035
   Liu Y, 2014, NEW ENGL J MED, V371, P507, DOI 10.1056/NEJMoa1312625
   Marie I, 2011, ARTHRITIS RHEUM-US, V63, P3439, DOI 10.1002/art.30513
   Nakashima R, 2010, RHEUMATOLOGY, V49, P433, DOI 10.1093/rheumatology/kep375
   Niewold TB, 2007, GENES IMMUN, V8, P492, DOI 10.1038/sj.gene.6364408
   Picard C, 2016, CHEST, V150, pE65, DOI 10.1016/j.chest.2016.02.682
   Sato S, 2009, ARTHRITIS RHEUM-US, V60, P2193, DOI 10.1002/art.24621
   Sontheimer RD, 2010, ARCH DERMATOL, V146, P76, DOI 10.1001/archdermatol.2009.323
   Sun WC, 2012, BRIT J DERMATOL, V167, P1236, DOI 10.1111/j.1365-2133.2012.11145.x
   Walsh RJ, 2007, ARTHRITIS RHEUM, V56, P3784, DOI 10.1002/art.22928
NR 20
TC 34
Z9 33
U1 1
U2 6
PU OXFORD UNIV PRESS
PI OXFORD
PA GREAT CLARENDON ST, OXFORD OX2 6DP, ENGLAND
SN 1462-0324
EI 1462-0332
J9 RHEUMATOLOGY
JI RHEUMATOLOGY
PD MAY
PY 2019
VL 58
IS 5
BP 786
EP 791
DI 10.1093/rheumatology/key386
PG 6
WC Rheumatology
WE Science Citation Index Expanded (SCI-EXPANDED)
SC Rheumatology
GA IJ2RD
UT WOS:000475751700008
PM 30541137
DA 2023-03-31
ER

PT J
AU Hodgkinson, LM
   Wu, TT
   Fiorentino, DF
AF Hodgkinson, Luqman Mushila
   Wu, Tiffany Tingshuen
   Fiorentino, David Franklin
TI Dermatomyositis autoantibodies: how can we maximize utility?
SO ANNALS OF TRANSLATIONAL MEDICINE
LA English
DT Review
DE Dermatomyositis (DM); autoantibodies; immunoassay
ID INTERSTITIAL LUNG-DISEASE; IDIOPATHIC INFLAMMATORY MYOPATHIES;
   MYOSITIS-SPECIFIC AUTOANTIBODIES; MODIFIER ACTIVATING ENZYME;
   ULTRAVIOLET-RADIATION INTENSITY; CANCER-ASSOCIATED MYOSITIS; ANTI-SAE
   ANTIBODIES; JAPANESE PATIENTS; GENE 5; JUVENILE DERMATOMYOSITIS
AB The past 15 years has seen significant advances in the characterization of myositis-specific autoantibodies (MSAs) and their associated phenotypes in patients with dermatomyositis (DM). As more careful studies are performed, it is clear that unique combinations of clinical and pathological phenotypes are associated with each MSA, despite the fact that there is considerable heterogeneity within antibody classes as well as overlap across the groups. Because risk for interstitial lung disease (ILD), internal malignancy, adverse disease trajectory, and, potentially response to therapy differ by DM MSA group, a deeper understanding of MSAs and validation and standardization of assays used for detection are critical for optimizing diagnosis and treatment. Like any test, the diagnostic sensitivity and specificity of assays for various MSAs is not perfect. Currently tests for MSAs are helpful at minimum for a clinician to assess relative risk or contribute to diagnosis and perhaps counsel the appropriate patient about what to expect. With international standardization and larger studies it is likely that more antibody tests will make their way into formal schemata for diagnosis and actionable risk assessment in DM. In this review, we summarize key considerations for interpreting the clinical and pathologic associations with MSA in DM and identify critical gaps in knowledge and practice that will maximize their clinical utility and utility for understanding disease pathogenesis.
C1 [Hodgkinson, Luqman Mushila; Wu, Tiffany Tingshuen; Fiorentino, David Franklin] Stanford Univ, Sch Med, Dept Dermatol, Redwood City, CA 94063 USA.
C3 Stanford University
RP Fiorentino, DF (通讯作者)，Stanford Univ, Sch Med, Dept Dermatol, Redwood City, CA 94063 USA.
EM fiorentino@stanford.edu
OI Hodgkinson, Luqman Mushila/0000-0002-7475-9090
CR Abe Y, 2017, RHEUMATOLOGY, V56, P1492, DOI 10.1093/rheumatology/kex188
   Aggarwal R, 2014, ARTHRITIS RHEUMATOL, V66, P740, DOI 10.1002/art.38270
   Agricola E, 2011, MOL CELL, V43, P85, DOI 10.1016/j.molcel.2011.05.020
   Albayda J, 2017, ARTHRIT CARE RES, V69, P1771, DOI 10.1002/acr.23188
   Andras C, 2008, J RHEUMATOL, V35, P438
   Aussy A, 2019, ARTHRITIS RHEUMATOL, V71, P1360, DOI 10.1002/art.40895
   Bachmeyer C, 2007, BRIT J DERMATOL, V156, P192, DOI 10.1111/j.1365-2133.2006.07593.x
   Bendewald MJ, 2010, ARCH DERMATOL, V146, P26, DOI 10.1001/archdermatol.2009.328
   Best M, 2018, J EUR ACAD DERMATOL, V32, P1164, DOI 10.1111/jdv.14759
   Best M, 2019, ACTA DERM-VENEREOL, V99, P256, DOI 10.2340/00015555-3091
   Betteridge Z, 2019, J AUTOIMMUN, V101, P48, DOI 10.1016/j.jaut.2019.04.001
   Betteridge Z, 2016, J INTERN MED, V280, P8, DOI 10.1111/joim.12451
   Betteridge ZE, 2009, ANN RHEUM DIS, V68, P1621, DOI 10.1136/ard.2008.097162
   Betteridge Z, 2007, ARTHRITIS RHEUM-US, V56, P3132, DOI 10.1002/art.22862
   Bodoki L, 2014, AUTOIMMUN REV, V13, P1211, DOI 10.1016/j.autrev.2014.08.011
   BOHAN A, 1975, NEW ENGL J MED, V292, P403, DOI 10.1056/NEJM197502202920807
   BOHAN A, 1975, NEW ENGL J MED, V292, P344, DOI 10.1056/NEJM197502132920706
   Bossuyt X, 2019, ANN RHEUM DIS
   Brouwer R, 2001, ANN RHEUM DIS, V60, P116, DOI 10.1136/ard.60.2.116
   Bundell C, 2016, PATHOLOGY, V48, P363, DOI 10.1016/j.pathol.2016.03.012
   Cabezas-Rodriguez I, 2018, REUMATOL CLIN, V14, P224, DOI 10.1016/j.reuma.2016.10.010
   Cao H, 2012, ARTHRIT CARE RES, V64, P1602, DOI 10.1002/acr.21728
   Carvalho MICD, 2019, ADV RHEUMATOL, V59, DOI 10.1186/s42358-019-0071-y
   Cavazzana I, 2020, ANN RHEUM DIS, V79, DOI 10.1136/annrheumdis-2019-215884
   Cavazzana I, 2016, J IMMUNOL METHODS, V433, P1, DOI 10.1016/j.jim.2016.02.017
   Ceribelli A, 2012, ARTHRITIS RES THER, V14, DOI 10.1186/ar3822
   Chaisson NF, 2012, MEDICINE, V91, P220, DOI 10.1097/MD.0b013e3182606f0b
   Chen ZY, 2017, J RHEUMATOL, V44, P1389, DOI 10.3899/jrheum.170165
   Chen ZY, 2015, CLIN RHEUMATOL, V34, P1627, DOI 10.1007/s10067-015-2935-9
   Chinoy H, 2006, ARTHRITIS RES THER, V8, DOI 10.1186/ar1862
   Cobos GA, 2020, AM J CLIN DERMATOL, V21, P339, DOI 10.1007/s40257-020-00502-6
   Concha JSS, 2020, BRIT J DERMATOL, V182, P410, DOI 10.1111/bjd.18096
   Darnoiseaux J, 2019, AUTOIMMUN REV, V18, P293, DOI 10.1016/j.autrev.2018.10.004
   De Vooght J, 2020, RHEUMATOLOGY, V59, P469, DOI 10.1093/rheumatology/kez572
   Deakin CT, 2016, ARTHRITIS RHEUMATOL, V68, P2806, DOI 10.1002/art.39753
   DeWane ME, 2020, J AM ACAD DERMATOL, V82, P267, DOI 10.1016/j.jaad.2019.06.1309
   Eifler K, 2015, TRENDS BIOCHEM SCI, V40, P779, DOI 10.1016/j.tibs.2015.09.006
   Espinosa-Ortega F, 2019, ANN RHEUM DIS, V78, P858, DOI 10.1136/annrheumdis-2018-214690
   Femia AN, 2013, AM J CLIN DERMATOL, V14, P291, DOI 10.1007/s40257-013-0028-6
   Fiorentino D, 2019, BRIT J DERMATOL, V180, P709, DOI 10.1111/bjd.17497
   Fiorentino DF, 2019, CLIN EXP RHEUMATOL, V37, P1048
   Fiorentino D, 2011, J AM ACAD DERMATOL, V65, P25, DOI 10.1016/j.jaad.2010.09.016
   Fiorentino DF, 2015, J AM ACAD DERMATOL, V72, P449, DOI 10.1016/j.jaad.2014.12.009
   Fiorentino DF, 2013, ARTHRITIS RHEUM-US, V65, P2954, DOI 10.1002/art.38093
   Fujikawa K, 2009, SCAND J RHEUMATOL, V38, P263, DOI 10.1080/03009740802687455
   Fujimoto M, 2016, J DERMATOL SCI, V84, P272, DOI 10.1016/j.jdermsci.2016.09.013
   Fujimoto M, 2016, CURR OPIN RHEUMATOL, V28, P636, DOI 10.1097/BOR.0000000000000329
   Fujimoto M, 2013, ANN RHEUM DIS, V72, P151, DOI 10.1136/annrheumdis-2012-201736
   Fujimoto M, 2012, ARTHRITIS RHEUM-US, V64, P513, DOI 10.1002/art.33403
   Ge YP, 2017, SCI REP-UK, V7, DOI 10.1038/s41598-017-00240-6
   Gerami P, 2006, J AM ACAD DERMATOL, V54, P597, DOI 10.1016/j.jaad.2005.10.041
   Ghirardello A, 2017, CLIN EXP RHEUMATOL, V35, P176
   Ghirardello A, 2018, CURR OPIN RHEUMATOL, V30, P614, DOI 10.1097/BOR.0000000000000548
   Ghirardello A, 2010, RHEUMATOLOGY, V49, P2370, DOI 10.1093/rheumatology/keq281
   Ghirardello A, 2009, AUTOIMMUN REV, V8, P645, DOI 10.1016/j.autrev.2009.02.012
   Gono T, 2020, MANAGING MYOSITIS, P193
   Gono T, 2012, RHEUMATOLOGY, V51, P1563, DOI 10.1093/rheumatology/kes102
   Gunawardena H, 2008, RHEUMATOLOGY, V47, P324, DOI 10.1093/rheumatology/kem359
   Gunawardena H, 2009, ARTHRITIS RHEUM-US, V60, P1807, DOI 10.1002/art.24547
   Gunawardena H, 2008, CURR OPIN RHEUMATOL, V20, P675, DOI 10.1097/BOR.0b013e328313bff4
   Gunawardena H, 2017, CLIN REV ALLERG IMMU, V52, P45, DOI 10.1007/s12016-015-8513-8
   Hall JC, 2013, ARTHRIT CARE RES, V65, P1307, DOI 10.1002/acr.21992
   Hamaguchi Y, 2013, PLOS ONE, V8, DOI 10.1371/journal.pone.0060442
   Hamaguchi Y, 2011, ARCH DERMATOL, V147, P391, DOI 10.1001/archdermatol.2011.52
   HausmanowaPetrusewicz I, 1997, ARTHRITIS RHEUM-US, V40, P1257, DOI 10.1002/art.10
   Hengstman GJD, 2006, ANN RHEUM DIS, V65, P242, DOI 10.1136/ard.2005.040717
   Hida A, 2016, NEUROLOGY, V87, P299, DOI 10.1212/WNL.0000000000002863
   Hoshino K, 2010, RHEUMATOLOGY, V49, P1726, DOI 10.1093/rheumatology/keq153
   Huber AM, 2020, MANAGING MYOSITIS PR, P81
   Ichimura Y, 2012, ANN RHEUM DIS, V71, P710, DOI 10.1136/annrheumdis-2011-200697
   Ikeda N, 2011, J DERMATOL, V38, P973, DOI 10.1111/j.1346-8138.2011.01262.x
   Inoue S, 2018, BRIT J DERMATOL, V179, P1414, DOI 10.1111/bjd.17026
   Ishikawa A, 2012, RHEUMATOLOGY, V51, P1181, DOI 10.1093/rheumatology/kes033
   Johnson C, 2014, RESP MED, V108, P1542, DOI 10.1016/j.rmed.2014.09.003
   Kaji K, 2007, RHEUMATOLOGY, V46, P25, DOI 10.1093/rheumatology/kel161
   Kang EH, 2010, BMC MUSCULOSKEL DIS, V11, DOI 10.1186/1471-2474-11-223
   Kiely PDW, 2013, CURR RHEUMATOL REP, V15, DOI 10.1007/s11926-013-0359-6
   Kobayashi N, 2015, RHEUMATOLOGY, V54, P784, DOI 10.1093/rheumatology/keu385
   Komura K, 2005, J DERMATOL SCI, V40, P215, DOI 10.1016/j.jdermsci.2005.09.004
   Kulkarni A, 2013, J BIOL CHEM, V288, P32357, DOI 10.1074/jbc.M113.459164
   Kundrick A, 2020, BRIT J DERMATOL, V182, P1283, DOI 10.1111/bjd.18618
   Labrador-Horrillo M, 2014, J IMMUNOL RES, V2014, DOI 10.1155/2014/290797
   Leatham H, 2018, MEDICINE, V97, DOI 10.1097/MD.0000000000009639
   Lee S, 2018, AUSTRALAS J DERMATOL, V59, pE76, DOI 10.1111/ajd.12659
   Lega JC, 2014, AUTOIMMUN REV, V13, P883, DOI 10.1016/j.autrev.2014.03.004
   Li LB, 2017, ONCOTARGET, V8, P76129, DOI 10.18632/oncotarget.19050
   Li SS, 2019, CLIN RHEUMATOL, V38, P2171, DOI 10.1007/s10067-019-04503-7
   Lin JM, 2017, HLA, V90, P354, DOI 10.1111/tan.13171
   LOVE LA, 1991, MEDICINE, V70, P360, DOI 10.1097/00005792-199111000-00002
   Love LA, 2009, ARTHRITIS RHEUM-US, V60, P2499, DOI 10.1002/art.24702
   Lundberg IE, 2018, NAT REV RHEUMATOL, V14, P269, DOI 10.1038/nrrheum.2018.41
   Lundberg IE, 2017, ANN RHEUM DIS, V76, P1955, DOI 10.1136/annrheumdis-2017-211468
   Mahler M, 2019, FRONT IMMUNOL, V10, DOI 10.3389/fimmu.2019.00848
   Mahler M, 2019, ANN RHEUM DIS, V78, pE45, DOI 10.1136/annrheumdis-2018-213153
   Mahler M, 2014, AUTOIMMUN REV, V13, P367, DOI 10.1016/j.autrev.2014.01.022
   Maier L, 2020, J EUR ACAD DERMATOL, V34, pE50, DOI 10.1111/jdv.15897
   Malaviya AN, 2018, ANN RHEUM DIS, V77, DOI 10.1136/annrheumdis-2017-212701
   Mammen AL, 2011, NAT REV NEUROL, V7, P343, DOI 10.1038/nrneurol.2011.63
   Mammen AL, 2009, ARTHRITIS RHEUM, V60, P3784, DOI 10.1002/art.24977
   Mariampillai K, 2018, JAMA NEUROL, V75, P1528, DOI 10.1001/jamaneurol.2018.2598
   Marie I, 2012, CURR RHEUMATOL REP, V14, P275, DOI 10.1007/s11926-012-0249-3
   Marvi Umaima, 2012, Indian J Dermatol, V57, P375, DOI 10.4103/0019-5154.100486
   Matsushita T, 2017, BRIT J DERMATOL, V176, P395, DOI 10.1111/bjd.14882
   Matsushita T, 2007, J RHEUMATOL, V34, P1012
   McHugh NJ, 2018, NAT REV RHEUMATOL, V14, P290, DOI 10.1038/nrrheum.2018.56
   Mierau R, 1996, ARTHRITIS RHEUM-US, V39, P868, DOI 10.1002/art.1780390521
   Moghadam-Kia S, 2016, ARTHRIT CARE RES, V68, P689, DOI 10.1002/acr.22728
   Monseau G, 2020, J AM ACAD DERMATOL, V83, P1759, DOI 10.1016/j.jaad.2020.03.058
   Muro Y, 2015, RHEUMATOLOGY, V54, P1745, DOI 10.1093/rheumatology/kev247
   Muro Y, 2013, CLIN DEV IMMUNOL, DOI 10.1155/2013/856815
   Muro Y, 2013, AUTOIMMUNITY, V46, P279, DOI 10.3109/08916934.2012.755958
   Muro Y, 2012, RHEUMATOLOGY, V51, P1508, DOI 10.1093/rheumatology/kes073
   Nakashima R, 2010, RHEUMATOLOGY, V49, P433, DOI 10.1093/rheumatology/kep375
   Narang NS, 2015, ARTHRIT CARE RES, V67, P667, DOI 10.1002/acr.22498
   NISHIKAI M, 1980, ARTHRITIS RHEUM, V23, P881, DOI 10.1002/art.1780230802
   O'Hanlon TP, 2008, ARTHRITIS RHEUM, V58, P3239, DOI 10.1002/art.23899
   O'Hanlon TP, 2006, ARTHRITIS RHEUM-US, V54, P3670, DOI 10.1002/art.22205
   O'Hanlon TP, 2006, MEDICINE, V85, P111, DOI 10.1097/01.md.0000217525.82287.eb
   Oddis CV, 1997, ARTHRITIS RHEUM, V40, P652
   Okada S, 2003, ARTHRITIS RHEUM-US, V48, P2285, DOI 10.1002/art.11090
   Okiyama N, 2019, JAMA DERMATOL, V155, P1080, DOI 10.1001/jamadermatol.2019.1668
   Oldroyd A, 2019, RHEUMATOLOGY, V58, P650, DOI 10.1093/rheumatology/key357
   Palterer Boaz, 2018, Clin Mol Allergy, V16, P5, DOI 10.1186/s12948-018-0084-9
   Petri MH, 2013, ARTHRITIS RES THER, V15, DOI 10.1186/ar4207
   Cruellas MGP, 2013, CLINICS, V68, P909, DOI 10.6061/clinics/2013(07)04
   Pinal-Fernandez I, 2020, AUTOIMMUN REV, V19, DOI 10.1016/j.autrev.2019.102425
   Pinal-Fernandez Iago, 2019, Neurology, V93, pe1768, DOI 10.1212/WNL.0000000000008443
   Pinal-Fernandez I, 2015, J RHEUMATOL, V42, P1448, DOI 10.3899/jrheum.141443
   Reed AM, 2015, BMC MUSCULOSKEL DIS, V16, DOI 10.1186/s12891-015-0710-3
   REICHLIN M, 1976, CLIN IMMUNOL IMMUNOP, V5, P12, DOI 10.1016/0090-1229(76)90145-8
   Rider LG, 2013, MEDICINE, V92, P223, DOI 10.1097/MD.0b013e31829d08f9
   Rogers A, 2017, ARTHRIT CARE RES, V69, P1909, DOI 10.1002/acr.23210
   Ronnelid J, 2009, AUTOIMMUN REV, V9, P58, DOI 10.1016/j.autrev.2009.03.005
   Rothwell S, 2019, ANN RHEUM DIS, V78, P996, DOI 10.1136/annrheumdis-2019-215046
   Sato S, 2005, ARTHRITIS RHEUM-US, V52, P1571, DOI 10.1002/art.21023
   Sato S, 2013, MOD RHEUMATOL, V23, P496, DOI 10.1007/s10165-012-0663-4
   Sato S, 2009, ARTHRITIS RHEUM-US, V60, P2193, DOI 10.1002/art.24621
   Satoh M, 2012, ARTHRITIS RES THER, V14, DOI 10.1186/ar3802
   Selcen D, 2011, NEUROMUSCULAR DISORD, V21, P161, DOI 10.1016/j.nmd.2010.12.007
   Selva-O'Callaghan A, 2006, ARTHRIT RHEUM-ARTHR, V55, P791, DOI 10.1002/art.22237
   Selva-O'Callaghan A, 2018, CURR OPIN RHEUMATOL, V30, P630, DOI 10.1097/BOR.0000000000000535
   Selva-O'Callaghan A, 2010, CURR OPIN RHEUMATOL, V22, P627, DOI 10.1097/BOR.0b013e32833f1075
   Senecal JL, 2017, ARTHRITIS RHEUMATOL, V69, P878, DOI 10.1002/art.40063
   Shah M, 2013, ARTHRITIS RHEUM-US, V65, P1934, DOI 10.1002/art.37985
   Shamim EA, 2002, ARTHRITIS RHEUM, V46, P1885, DOI 10.1002/art.10358
   Sontheimer RD, 2002, J AM ACAD DERMATOL, V46, P626, DOI 10.1067/mjd.2002.120621
   Sontheimer RD, 2017, ANN TRANSL MED, V5, DOI 10.21037/atm.2017.03.94
   Sontheimer Richard D., 1999, Current Opinion in Rheumatology, V11, P475, DOI 10.1097/00002281-199911000-00006
   Srivastava P, 2016, RHEUMATOL INT, V36, P935, DOI 10.1007/s00296-016-3494-3
   Stenzel W, 2018, 239 ENMC INT WORKSH
   Takahashi K, 2007, MOL BIOL CELL, V18, P1701, DOI 10.1091/mbc.E06-08-0747
   Tansley SL, 2020, ARTHRITIS RES THER, V22, DOI 10.1186/s13075-020-02210-2
   Tansley SL, 2014, RHEUMATOLOGY, V53, P2204, DOI 10.1093/rheumatology/keu259
   TARGOFF IN, 1985, ARTHRITIS RHEUM, V28, P796, DOI 10.1002/art.1780280711
   Targoff IN, 2007, ARTHRITIS RHEUM, V56, pS787
   Targoff IN, 2006, ARTHRITIS RHEUM, V54, P3682, DOI 10.1002/art.22164
   Tarricone E, 2012, J IMMUNOL METHODS, V384, P128, DOI 10.1016/j.jim.2012.07.019
   Thomas C, 2019, NEW ENGL J MED, V381, P2253, DOI 10.1056/NEJMcps1906037
   Trallero-Araguas E, 2010, MEDICINE, V89, P47, DOI 10.1097/MD.0b013e3181ca14ff
   Ueda-Hayakawa I, 2019, BRIT J DERMATOL, V180, P881, DOI 10.1111/bjd.17098
   Valenzuela A, 2014, JAMA DERMATOL, V150, P724, DOI 10.1001/jamadermatol.2013.10416
   Vulsteke JB, 2019, ANN RHEUM DIS, V78, DOI 10.1136/annrheumdis-2017-212915
   Wolstencroft PW, 2018, JAMA DERMATOL, V154, P1199, DOI 10.1001/jamadermatol.2018.2549
   Wolstencroft PW, 2018, CURR RHEUMATOL REP, V20, DOI 10.1007/s11926-018-0733-5
   Wolstencroft PW, 2018, JAMA DERMATOL, V154, P44, DOI 10.1001/jamadermatol.2017.3758
   Yang HB, 2017, ARTHRITIS RES THER, V19, DOI 10.1186/s13075-017-1469-8
   Ye LF, 2019, J IMMUNOL RES, V2019, DOI 10.1155/2019/2927061
   Yoo IS, 2019, J RHEUMAT DIS, V26, P165, DOI 10.4078/jrd.2019.26.3.165
   Zampeli E, 2020, ARTHRITIS RHEUMATOL, V72, P1042, DOI 10.1002/art.41228
   Zhang Y, 1998, CELL, V95, P279, DOI 10.1016/S0092-8674(00)81758-4
NR 170
TC 14
Z9 14
U1 1
U2 3
PU AME PUBLISHING COMPANY
PI SHATIN
PA FLAT-RM C 16F, KINGS WING PLAZA 1, NO 3 KWAN ST, SHATIN, HONG KONG
   00000, PEOPLES R CHINA
SN 2305-5839
EI 2305-5847
J9 ANN TRANSL MED
JI ANN. TRANSL. MED.
PD MAR
PY 2021
VL 9
IS 5
AR 433
DI 10.21037/atm-20-5175
PG 18
WC Oncology; Medicine, Research & Experimental
WE Science Citation Index Expanded (SCI-EXPANDED)
SC Oncology; Research & Experimental Medicine
GA RB3TT
UT WOS:000632037900012
PM 33842654
OA Green Published, gold
DA 2023-03-31
ER

PT J
AU Moghadam-Kia, S
   Aggarwal, R
   Oddis, CV
AF Moghadam-Kia, Siamak
   Aggarwal, Rohit
   Oddis, Chester V.
TI Biologics for idiopathic inflammatory myopathies
SO CURRENT OPINION IN RHEUMATOLOGY
LA English
DT Review
DE biologic agents; dermatomyositis; idiopathic inflammatory myopathy;
   myositis; polymyositis; treatment
ID INTERSTITIAL LUNG-DISEASE; NECROSIS-FACTOR-ALPHA; JUVENILE
   DERMATOMYOSITIS; REFRACTORY ADULT; ANTISYNTHETASE SYNDROME;
   CONTROLLED-TRIAL; PLASMA-EXCHANGE; CLINICAL-TRIAL; PILOT TRIAL; CASE
   SERIES
AB Purpose of review
   As treatment of refractory cases of idiopathic inflammatory myopathies (IIMs) has been challenging, there is growing interest in assessing novel biologics that target various pathways implicated in the pathogenesis of IIM.
   Recent findings
   In the largest clinical trial in adult and juvenile IIM assessing the effectiveness of rituximab, the primary outcome was not met but 83% of this refractory group of IIM patients met a predefined definition of improvement and rituximab demonstrated a significant glucocorticoid-sparing effect. Antitumor necrosis factor utility in IIM is generally limited by uncertain efficacy data along with recent reports suggesting their potential for inducing systemic autoimmune disease including IIM.
   Summary
   Further research is required to evaluate the role of newer therapies such as tocilizumab (anti-interleukin-6), abatacept (inhibition of T-cell costimulation), sifalimumab (anti-interferona) and ruxolitinib, (Janus kinase inhibitor) given their biological plausibility and encouraging recent small case series results. Future clinical trials should consider the targeting of biomarkers implicated in the etiopathogenesis of IIM, predictive factors of treatment response, recent revisions in IIM classification criteria, as well as newly developed data-driven response criteria which employ validated core set measures.
C1 [Moghadam-Kia, Siamak; Aggarwal, Rohit; Oddis, Chester V.] Univ Pittsburgh, Sch Med, Div Rheumatol & Clin Immunol, Dept Med,Myositis Ctr, S705 BST,3500 Terrace St, Pittsburgh, PA 15261 USA.
   [Moghadam-Kia, Siamak] VA Pittsburgh Healthcare Syst, Pittsburgh, PA USA.
C3 Pennsylvania Commonwealth System of Higher Education (PCSHE); University
   of Pittsburgh; US Department of Veterans Affairs; Veterans Health
   Administration (VHA); VA Pittsburgh Healthcare System
RP Oddis, CV (通讯作者)，Univ Pittsburgh, Sch Med, Div Rheumatol & Clin Immunol, Dept Med,Myositis Ctr, S705 BST,3500 Terrace St, Pittsburgh, PA 15261 USA.
EM moghaddamkias@upmc.edu; oddis@msx.dept-med.pitt.edu
CR Aggarwal R, 2014, ARTHRITIS RHEUM, V64, pS10
   Aggarwal R, 2017, RHEUMATOLOGY, V56, P247, DOI 10.1093/rheumatology/kew396
   Aggarwal R, 2014, ARTHRITIS RHEUMATOL, V66, P740, DOI 10.1002/art.38270
   Allenbach Y, 2015, PLOS ONE, V10, DOI 10.1371/journal.pone.0133702
   Amato AA, 2011, ANN NEUROL, V70, P427, DOI 10.1002/ana.22477
   Anandacoomarasamy A, 2005, RHEUMATOLOGY, V44, P562, DOI 10.1093/rheumatology/keh539
   Andersson H, 2015, RHEUMATOLOGY, V54, P1420, DOI 10.1093/rheumatology/kev004
   Arabshahi B, 2012, J PEDIATR-US, V160, P520, DOI 10.1016/j.jpeds.2011.11.057
   Arlet JB, 2006, NEUROMUSCULAR DISORD, V16, P334, DOI 10.1016/j.nmd.2006.03.002
   Baechler EC, 2007, MOL MED, V13, P59, DOI 10.2119/2006-00085.Baechler
   Bauhammer J, 2016, J RHEUMATOL, V43, P1566, DOI 10.3899/jrheum.150844
   Bilgic H, 2009, ARTHRITIS RHEUM-US, V60, P3436, DOI 10.1002/art.24936
   Brulhart L, 2006, ANN RHEUM DIS, V65, P974, DOI 10.1136/ard.2005.045898
   Brunasso AMG, 2010, J RHEUMATOL, V37, P1549, DOI 10.3899/jrheum.091413
   BUNCH TW, 1980, ANN INTERN MED, V92, P365, DOI 10.7326/0003-4819-92-3-365
   Chung L, 2007, ARCH DERMATOL, V143, P763, DOI 10.1001/archderm.143.6.763
   Coyle K, 2008, ARTHRITIS RES, V58, pS293
   DALAKAS MC, 1993, NEW ENGL J MED, V329, P1993, DOI 10.1056/NEJM199312303292704
   Dastmalchi M, 2008, ANN RHEUM DIS, V67, P1670, DOI 10.1136/ard.2007.077974
   Efthimiou P, 2006, ANN RHEUM DIS, V65, P1233, DOI 10.1136/ard.2005.048744
   Greenberg SA, 2005, ANN NEUROL, V57, P664, DOI 10.1002/ana.20464
   Hengstman GJD, 2008, EUR NEUROL, V59, P159, DOI 10.1159/000114036
   Hengstman GJD, 2003, EUR NEUROL, V50, P10, DOI 10.1159/000070852
   Hengstman GJD, 2004, EUR NEUROL, V52, P61, DOI 10.1159/000079547
   Higgs BW, 2014, ANN RHEUM DIS, V73, P256, DOI 10.1136/annrheumdis-2012-202794
   Hornung T, 2014, NEW ENGL J MED, V371, P2537, DOI 10.1056/NEJMc1412997
   Iannone F, 2006, J RHEUMATOL, V33, P1802
   Isenberg DA, 2004, RHEUMATOLOGY, V43, P49, DOI 10.1093/rheumatology/keg427
   Ishikawa Y, 2010, CLIN RHEUMATOL, V29, P563, DOI 10.1007/s10067-009-1370-1
   Keir GJ, 2014, RESPIROLOGY, V19, P353, DOI 10.1111/resp.12214
   Kerola AM, 2015, CLIN RHEUMATOL, V34, P609, DOI 10.1007/s10067-014-2507-4
   Klein R, 2010, ARCH DERMATOL, V146, P780, DOI 10.1001/archdermatol.2010.142
   Koenig M, 2007, ARTHRITIS RES THER, V9, DOI 10.1186/ar2276
   Kondo M, 2014, RHEUMATOLOGY, V53, P1907, DOI 10.1093/rheumatology/keu234
   Lambotte O, 2005, J RHEUMATOL, V32, P1369
   Levine TD, 2005, ARTHRITIS RHEUM, V52, P601, DOI 10.1002/art.20849
   Maeshima K, 2014, RHEUMATOLOGY, V53, P379, DOI 10.1093/rheumatology/ket251
   Mahler EAM, 2011, RHEUMATOLOGY, V50, P2206, DOI 10.1093/rheumatology/ker088
   MILLER FW, 1992, NEW ENGL J MED, V326, P1380, DOI 10.1056/NEJM199205213262102
   Mok CC, 2007, J RHEUMATOL, V34, P1864
   Murata K, 1999, AM J PATHOL, V155, P453, DOI 10.1016/S0002-9440(10)65141-3
   Musuruana JL, 2011, JOINT BONE SPINE, V78, P431, DOI 10.1016/j.jbspin.2011.03.022
   Nagaraju K, 1999, CLIN IMMUNOL, V92, P161, DOI 10.1006/clim.1999.4743
   Narazaki M, 2011, RHEUMATOLOGY, V50, P1344, DOI 10.1093/rheumatology/ker152
   Oddis CV, 2013, ARTHRITIS RHEUM-US, V65, P314, DOI 10.1002/art.37754
   Oddis CV, 2005, ARTHRITIS RHEUM, V52, P2607, DOI 10.1002/art.21291
   Rider LG, 2011, ARTHRIT CARE RES, V63, pS118, DOI 10.1002/acr.20532
   Riolo G, 2012, J RHEUMATOL, V39, P193, DOI 10.3899/jrheum.110612
   Selva-O'Callaghan A, 2004, RHEUMATOLOGY, V43, P1196, DOI 10.1093/rheumatology/keh285
   Troyanov Y, 2005, MEDICINE, V84, P231, DOI 10.1097/01.md.0000173991.74008.b0
   Valiyil R, 2010, ARTHRIT CARE RES, V62, P1328, DOI 10.1002/acr.20219
   Walsh RJ, 2007, ARTHRITIS RHEUM, V56, P3784, DOI 10.1002/art.22928
NR 52
TC 6
Z9 6
U1 1
U2 10
PU LIPPINCOTT WILLIAMS & WILKINS
PI PHILADELPHIA
PA TWO COMMERCE SQ, 2001 MARKET ST, PHILADELPHIA, PA 19103 USA
SN 1040-8711
EI 1531-6963
J9 CURR OPIN RHEUMATOL
JI Curr. Opin. Rheumatol.
PD NOV
PY 2017
VL 29
IS 6
BP 645
EP 651
DI 10.1097/BOR.0000000000000432
PG 7
WC Rheumatology
WE Science Citation Index Expanded (SCI-EXPANDED)
SC Rheumatology
GA FJ2IK
UT WOS:000412548600014
PM 28817464
DA 2023-03-31
ER

PT J
AU Xu, WW
   Wu, WL
   Zheng, Y
   Chen, ZW
   Tao, XW
   Zhang, DT
   Zhao, JF
   Wang, KW
   Guo, BP
   Luo, Q
   Han, Q
   Zhou, Y
   Ye, S
AF Xu, Wenwen
   Wu, Wanlong
   Zheng, Yu
   Chen, Zhiwei
   Tao, Xinwei
   Zhang, Danting
   Zhao, Jiangfeng
   Wang, Kaiwen
   Guo, Bingpeng
   Luo, Qun
   Han, Qian
   Zhou, Yan
   Ye, Shuang
TI A Computed Tomography Radiomics-Based Prediction Model on Interstitial
   Lung Disease in Anti-MDA5-Positive Dermatomyositis
SO FRONTIERS IN MEDICINE
LA English
DT Article
DE anti-melanoma differentiation-associated gene 5; dermatomyositis;
   interstitial lung disease; prognosis; radiomics
ID CLINICALLY AMYOPATHIC DERMATOMYOSITIS; RISK PREDICTION; CT; MORTALITY;
   FERRITIN; SURVIVAL; MYOSITIS; ANTIBODY; TESTS; HRCT
AB Objectives: Anti-melanoma differentiation-associated gene 5-positive dermatomyositis-associated interstitial lung disease (MDA5(+) DM-ILD) is a life-threatening disease. The current study aimed to quantitatively assess the pulmonary high-resolution computed tomography (HRCT) images of MDA5(+) DM-ILD by applying the radiomics approach and establish a multidimensional risk prediction model for the 6-month mortality.Methods: This retrospective study was conducted in 228 patients from two centers, namely, a derivation cohort and a longitudinal internal validation cohort in Renji Hospital, as well as an external validation cohort in Guangzhou. The derivation cohort was randomly divided into training and testing sets. The primary outcome was 6-month all-cause mortality since the time of admission. Baseline pulmonary HRCT images were quantitatively analyzed by radiomics approach, and a radiomic score (Rad-score) was generated. Clinical predictors selected by univariable Cox regression were further incorporated with the Rad-score, to enhance the prediction performance of the final model (Rad-score plus model). In parallel, an idiopathic pulmonary fibrosis (IPF)-based visual CT score and ILD-GAP score were calculated as comparators.Results: The Rad-score was significantly associated with the 6-month mortality, outperformed the traditional visual score and ILD-GAP score. The Rad-score plus model was successfully developed to predict the 6-month mortality, with C-index values of 0.88 [95% confidence interval (CI), 0.79-0.96] in the training set (n = 121), 0.88 (95%CI, 0.71-1.0) in the testing set (n = 31), 0.83 (95%CI, 0.68-0.98) in the internal validation cohort (n = 44), and 0.84 (95%CI, 0.64-1.0) in the external validation cohort (n = 32).Conclusions: The radiomic feature was an independent and reliable prognostic predictor for MDA5(+) DM-ILD.
C1 [Xu, Wenwen; Wu, Wanlong; Chen, Zhiwei; Zhang, Danting; Zhao, Jiangfeng; Wang, Kaiwen; Ye, Shuang] Shanghai Jiao Tong Univ, Renji Hosp, Dept Rheumatol, Sch Med, Shanghai, Peoples R China.
   [Zheng, Yu] Shanghai Jiao Tong Univ, Renji Hosp, Dept Pulmonol, Sch Med, Shanghai, Peoples R China.
   [Tao, Xinwei] Siemens Healthineers, CT Sci Collaborat, Shanghai, Peoples R China.
   [Guo, Bingpeng; Luo, Qun; Han, Qian] Guangzhou Med Univ, State Key Lab Resp Dis, Natl Clin Ctr Resp Dis, Guangzhou Inst Resp Hlth,Affiliated Hosp 1, Guangzhou, Peoples R China.
   [Zhou, Yan] Shanghai Jiao Tong Univ, Renji Hosp, Dept Radiol, Sch Med, Shanghai, Peoples R China.
C3 Shanghai Jiao Tong University; Shanghai Jiao Tong University; Siemens
   AG; Guangzhou Medical University; State Key Laboratory of Respiratory
   Disease; Shanghai Jiao Tong University
RP Ye, S (通讯作者)，Shanghai Jiao Tong Univ, Renji Hosp, Dept Rheumatol, Sch Med, Shanghai, Peoples R China.; Han, Q (通讯作者)，Guangzhou Med Univ, State Key Lab Resp Dis, Natl Clin Ctr Resp Dis, Guangzhou Inst Resp Hlth,Affiliated Hosp 1, Guangzhou, Peoples R China.; Zhou, Y (通讯作者)，Shanghai Jiao Tong Univ, Renji Hosp, Dept Radiol, Sch Med, Shanghai, Peoples R China.
EM hanqian1020@yahoo.com; clare1475@hotmail.com; ye_shuang2000@163.com
OI Xu, Wenwen/0000-0003-2605-2127; Zhang, Danting/0000-0001-7205-8795
FU Clinical Research Plan of SHDC [SHDC2020CR1015B]
FX Funding This study was supported by Clinical Research Plan of SHDC (No.
   SHDC2020CR1015B).
CR Allenbach Y, 2020, NEUROLOGY, V95, pE70, DOI 10.1212/WNL.0000000000009727
   Best AC, 2008, RADIOLOGY, V246, P935, DOI 10.1148/radiol.2463062200
   BOHAN A, 1975, NEW ENGL J MED, V292, P344, DOI 10.1056/NEJM197502132920706
   Camp RL, 2004, CLIN CANCER RES, V10, P7252, DOI 10.1158/1078-0432.CCR-04-0713
   Chen ZW, 2019, NEW ENGL J MED, V381, P291, DOI 10.1056/NEJMc1900045
   Chino H, 2019, INTERNAL MED, V58, P2605, DOI 10.2169/internalmedicine.2328-18
   Demler OV, 2015, STAT MED, V34, P1659, DOI 10.1002/sim.6428
   Fujisawa T, 2014, PLOS ONE, V9, DOI 10.1371/journal.pone.0098824
   Gillies RJ, 2016, RADIOLOGY, V278, P563, DOI 10.1148/radiol.2015151169
   Gono T, 2012, RHEUMATOLOGY, V51, P1563, DOI 10.1093/rheumatology/kes102
   Hansell DM, 2015, LANCET RESP MED, V3, P483, DOI 10.1016/S2213-2600(15)00096-X
   Hozumi H, 2016, RESP MED, V121, P91, DOI 10.1016/j.rmed.2016.10.019
   Ichikado K, 2006, RADIOLOGY, V238, P321, DOI 10.1148/radiol.2373041515
   Kattan MW, 2003, J NATL CANCER I, V95, P634, DOI 10.1093/jnci/95.9.634
   Kerr KF, 2016, J CLIN ONCOL, V34, P2534, DOI 10.1200/JCO.2015.65.5654
   Lambin P, 2017, NAT REV CLIN ONCOL, V14, P749, DOI 10.1038/nrclinonc.2017.141
   Ley B, 2012, ANN INTERN MED, V156, P684, DOI 10.7326/0003-4819-156-10-201205150-00004
   Lian XY, 2020, CHEST, V158, P1535, DOI 10.1016/j.chest.2020.04.057
   Mammen AL, 2020, NEUROMUSCULAR DISORD, V30, P70, DOI 10.1016/j.nmd.2019.10.005
   Ryerson CJ, 2014, CHEST, V145, P723, DOI 10.1378/chest.13-1474
   Sontheimer RD, 2002, J AM ACAD DERMATOL, V46, P626, DOI 10.1067/mjd.2002.120621
   Tibshirani R, 1997, STAT MED, V16, P385, DOI 10.1002/(SICI)1097-0258(19970228)16:4<385::AID-SIM380>3.0.CO;2-3
   Tsuji H, 2020, ARTHRITIS RHEUMATOL, V72, P488, DOI 10.1002/art.41105
   Wang KW, 2019, RHEUMATOLOGY, V58, P511, DOI 10.1093/rheumatology/key341
   Wu WL, 2022, RHEUMATOLOGY, V61, P230, DOI 10.1093/rheumatology/keab305
   Wu WL, 2021, CLIN REV ALLERG IMMU, V60, P293, DOI 10.1007/s12016-020-08822-5
   Xu WW, 2021, SCI REP-UK, V11, DOI 10.1038/s41598-021-96292-w
   Yamaguchi K, 2019, CLIN RHEUMATOL, V38, P3443, DOI 10.1007/s10067-019-04729-5
   Ye S, 2007, CLIN RHEUMATOL, V26, P1647, DOI 10.1007/s10067-007-0562-9
   Zou J, 2015, CLIN RHEUMATOL, V34, P707, DOI 10.1007/s10067-015-2866-5
   Zuo Y, 2020, RHEUMATOLOGY, V59, P2829, DOI 10.1093/rheumatology/keaa034
NR 31
TC 2
Z9 2
U1 0
U2 4
PU FRONTIERS MEDIA SA
PI LAUSANNE
PA AVENUE DU TRIBUNAL FEDERAL 34, LAUSANNE, CH-1015, SWITZERLAND
EI 2296-858X
J9 FRONT MED-LAUSANNE
JI Front. Med.
PD NOV 29
PY 2021
VL 8
AR 768052
DI 10.3389/fmed.2021.768052
PG 12
WC Medicine, General & Internal
WE Science Citation Index Expanded (SCI-EXPANDED)
SC General & Internal Medicine
GA YF6NX
UT WOS:000741922000001
PM 34912828
OA gold, Green Published
DA 2023-03-31
ER

PT J
AU Griger, Z
   Nagy-Vincze, M
   Danko, K
AF Griger, Zoltan
   Nagy-Vincze, Melinda
   Danko, Katalin
TI Pharmacological management of dermatomyositis
SO EXPERT REVIEW OF CLINICAL PHARMACOLOGY
LA English
DT Review
DE Antibodies; anti-MDA5; anti-Mi2; antisynthetase syndrome; anti-TIF1;
   azathioprine; cyclophosphamide; cyclosporine-A; dermatomyositis;
   intravenous immunoglobuline; rituximab; methotrexate; mycophenolate
   mofetyl; tacrolimus
ID IDIOPATHIC INFLAMMATORY MYOPATHIES; INTERSTITIAL LUNG-DISEASE;
   MYOSITIS-SPECIFIC AUTOANTIBODIES; CANCER-ASSOCIATED DERMATOMYOSITIS;
   ULTRAVIOLET-RADIATION INTENSITY; JUVENILE DERMATOMYOSITIS; AMYOPATHIC
   DERMATOMYOSITIS; CUTANEOUS DERMATOMYOSITIS; ANTISYNTHETASE SYNDROME;
   MYCOPHENOLATE-MOFETIL
AB Introduction: Dermatomyositis is a rare heterogeneous systemic autoimmune disease with multiple organ involvement which can result in significant disability and mortality. Despite the lack of placebo-controlled trials, glucocorticoids are considered to be the mainstay of initial management. Treatment strategies are mainly based on uncontrolled studies, evidence based guidelines for treatments do not exist.Areas covered: This review provides an overview of the currently available pharmacological treatments in the field of dermatomyositis including conventional immunosuppressants, biologics and topical agents. The role of antibodies in different treatment responses of dermatomyositis related clinicoserological syndromes is also discussed. A PubMed search was performed in order to find relevant literature for this review.Expert commentary: Early recognition and intervention is essential to ameliorate disease outcome. Determination of antibodies provide a useful key in diagnosis, clinical manifestations, malignancy, prognosis, and treatment response and may lead to wider acceptance of personalized medicine. Corticosteroids with adjunctive steroid-sparing immunosuppressive therapies are recommended to treat disease activity, prevent mortality, and reduce long-term disability. Combinations of second-line therapies or newer third-line therapies are used in severe, refractory, or corticosteroid-dependent diseases. Further research is required to assess the role of new therapies.
C1 [Griger, Zoltan; Nagy-Vincze, Melinda; Danko, Katalin] Univ Debrecen, Fac Med, Div Clin Immunol, Moricz Zs Krt 22, H-4032 Debrecen, Hungary.
C3 University of Debrecen
RP Danko, K (通讯作者)，Univ Debrecen, Fac Med, Div Clin Immunol, Moricz Zs Krt 22, H-4032 Debrecen, Hungary.
EM katalin.danko@med.unideb.hu
OI Griger, Zoltan/0000-0002-1371-7911
CR AGGARWAL R, 2017, ANN RHEUM DIS, V76
   Aggarwal R, 2017, ARTHRITIS RHEUMATOL, V69, P898, DOI 10.1002/art.40064
   Aggarwal R, 2016, RHEUMATOLOGY, V55, P991, DOI 10.1093/rheumatology/kev444
   Aggarwal R, 2014, ARTHRITIS RHEUMATOL, V66, P740, DOI 10.1002/art.38270
   Aggarwal R, 2014, ANN RHEUM DIS, V73, P227, DOI 10.1136/annrheumdis-2012-201800
   Amato AA, 2011, ANN NEUROL, V70, P427, DOI 10.1002/ana.22477
   [Anonymous], 2016, INT COLL RES TREATM
   Arabshahi B, 2012, J PEDIATR-US, V160, P520, DOI 10.1016/j.jpeds.2011.11.057
   Bauhammer J, 2016, J RHEUMATOL, V43, P1566, DOI 10.3899/jrheum.150844
   Betteridge Z, 2016, J INTERN MED, V280, P8, DOI 10.1111/joim.12451
   Betteridge ZE, 2009, ANN RHEUM DIS, V68, P1621, DOI 10.1136/ard.2008.097162
   Bodoki L, 2014, AUTOIMMUN REV, V13, P1211, DOI 10.1016/j.autrev.2014.08.011
   BOHAN A, 1975, NEW ENGL J MED, V292, P344, DOI 10.1056/NEJM197502132920706
   Bolosiu HD, 1999, ADV EXP MED BIOL, V455, P349
   Chen ZY, 2015, CLIN RHEUMATOL, V34, P1627, DOI 10.1007/s10067-015-2935-9
   Chiu YE, 2011, PEDIATR DERMATOL, V28, P357, DOI 10.1111/j.1525-1470.2011.01501.x
   DALAKAS MC, 1993, NEW ENGL J MED, V329, P1993, DOI 10.1056/NEJM199312303292704
   Danieli MG, 2014, CLIN RHEUMATOL, V33, P531, DOI 10.1007/s10067-013-2478-x
   Danieli MG, 2011, AUTOIMMUN REV, V10, P144, DOI 10.1016/j.autrev.2010.09.004
   Danieli MG, 2009, AUTOIMMUN REV, V9, P124, DOI 10.1016/j.autrev.2009.04.003
   Dastmalchi M, 2017, 2 GLOB C MYOS MAY 5
   De Bleecker JL, 1999, NEUROMUSCULAR DISORD, V9, P239, DOI 10.1016/S0960-8966(98)00126-6
   Dicaro D, 2014, J AM ACAD DERMATOL, V70, pE64, DOI 10.1016/j.jaad.2013.11.012
   Feldman BM, 2008, LANCET, V371, P2201, DOI 10.1016/S0140-6736(08)60955-1
   Femia AN, 2013, J AM ACAD DERMATOL, V69, P654, DOI 10.1016/j.jaad.2013.06.007
   Fiorentino DF, 2013, ARTHRITIS RHEUM-US, V65, P2954, DOI 10.1002/art.38093
   Fredi M, 2017, CLIN EXP RHEUMATOL, V35, P303
   Ge YP, 2015, CLIN RHEUMATOL, V34, P2097, DOI 10.1007/s10067-015-3065-0
   Gelber AC, 2000, J RHEUMATOL, V27, P1542
   Ghirardello A, 2005, AUTOIMMUNITY, V38, P79, DOI 10.1080/08916930400022681
   Ghirardello A, 2014, AUTOIMMUN HIGHLIGHTS, V5, P69, DOI 10.1007/s13317-014-0060-4
   Gunawardena H, 2009, ARTHRITIS RHEUM-US, V60, P1807, DOI 10.1002/art.24547
   Gunawardena H, 2009, RHEUMATOLOGY, V48, P607, DOI 10.1093/rheumatology/kep078
   Hall JC, 2013, ARTHRIT CARE RES, V65, P1307, DOI 10.1002/acr.21992
   Hasija R, 2011, ARTHRITIS RHEUM-US, V63, P3142, DOI 10.1002/art.30475
   Hollar C B, 2004, J Dermatolog Treat, V15, P35
   Hornung T, 2012, CLIN EXP DERMATOL, V37, P139, DOI 10.1111/j.1365-2230.2011.04188.x
   Ichimura Y, 2012, ANN RHEUM DIS, V71, P710, DOI 10.1136/annrheumdis-2011-200697
   International Myosisitis Assessment & Clinical Studies Group (IMACS), GLOB APPR IMPR TREAT
   JOFFE MM, 1993, AM J MED, V94, P379, DOI 10.1016/0002-9343(93)90148-I
   Johnson C, 2016, LUNG, V194, P733, DOI 10.1007/s00408-016-9896-x
   Kawasumi H, 2015, CLIN MED INSIGHTS-CI, V9, P9, DOI [10.4137/CCRPM.S23313, 10.4137/CCRPRPM.S23313]
   Kim JE, 2011, ANN DERMATOL, V23, P348, DOI 10.5021/ad.2011.23.3.348
   Kishi T, 2017, ARTHRIT CARE RES, V69, P1088, DOI 10.1002/acr.23113
   Klein R, 2010, ARCH DERMATOL, V146, P780, DOI 10.1001/archdermatol.2010.142
   Kotani T, 2008, J RHEUMATOL, V35, P254
   Kotani T, 2011, CLIN RHEUMATOL, V30, P1021, DOI 10.1007/s10067-011-1713-6
   Kuo CF, 2011, BRIT J DERMATOL, V165, P1273, DOI 10.1111/j.1365-2133.2011.10595.x
   Lam CG, 2011, ANN RHEUM DIS, V70, P2089, DOI 10.1136/ard.2011.153718
   Lega JC, 2014, AUTOIMMUN REV, V13, P883, DOI 10.1016/j.autrev.2014.03.004
   Levine TD, 2005, ARTHRITIS RHEUM, V52, P601, DOI 10.1002/art.20849
   Love LA, 2009, ARTHRITIS RHEUM-US, V60, P2499, DOI 10.1002/art.24702
   Lundberg IE, 2008, CLIN EXP RHEUMATOL, V26, pS109
   Lundberg IE, 2015, ARTHRITIS RHEUMA S10, V67
   Mammen AL, 2011, ARTHRITIS RHEUM-US, V63, P713, DOI 10.1002/art.30156
   Morganroth PA, 2010, ARTHRIT CARE RES, V62, P1496, DOI 10.1002/acr.20212
   Nagy-Vincze M, 2014, ORVOSI HETILAP, V155, P1643, DOI 10.1556/OH.2014.29993
   Oddis CV, 2013, ARTHRITIS RHEUM-US, V65, P314, DOI 10.1002/art.37754
   ODDIS CV, 1990, J RHEUMATOL, V17, P1329
   Okada S, 2003, ARTHRITIS RHEUM-US, V48, P2285, DOI 10.1002/art.11090
   Quain RD, 2006, AM J CLIN DERMATOL, V7, P341, DOI 10.2165/00128071-200607060-00002
   Rider LG, 2014, CURR OPIN RHEUMATOL, V26, P724, DOI 10.1097/BOR.0000000000000119
   Rider LG, 2011, ARTHRIT CARE RES, V63, pS118, DOI 10.1002/acr.20532
   Rider LG, 2009, ARTHRITIS RHEUM-US, V60, P3425, DOI 10.1002/art.24904
   Riley P, 2004, RHEUMATOLOGY, V43, P491, DOI 10.1093/rheumatology/keh082
   Fernandez RR, 2009, CLIN EXP RHEUMATOL, V27, P1009
   Rojas-Serrano J, 2015, CLIN RHEUMATOL, V34, P1563, DOI 10.1007/s10067-015-3023-x
   Rouster-Stevens KA, 2014, ARTHRIT CARE RES, V66, P783, DOI 10.1002/acr.22198
   Rowin J, 2006, NEUROLOGY, V66, P1245, DOI 10.1212/01.wnl.0000208416.32471.c0
   Saito E, 2008, MOD RHEUMATOL, V18, P34, DOI 10.1007/s10165-007-0013-0
   Sato S, 2005, ARTHRITIS RHEUM-US, V52, P1571, DOI 10.1002/art.21023
   Schiopu E, 2012, ARTHRITIS RES THER, V14, DOI 10.1186/ar3704
   Sharp C, 2016, RHEUMATOLOGY, V55, P1318, DOI 10.1093/rheumatology/kew195
   Shimojima Y, 2017, JCR-J CLIN RHEUMATOL, V23, P87, DOI 10.1097/RHU.0000000000000487
   Sontheimer RD, 2004, EXPERT OPIN PHARMACO, V5, P1083, DOI 10.1517/14656566.5.5.1083
   Tansley S, 2014, CLIN REV ALLERG IMMU, V47, P264, DOI 10.1007/s12016-013-8387-6
   Tansley SL, 2017, J RHEUMATOL, V44, P488, DOI 10.3899/jrheum.160871
   Tansley SL, 2013, CURR OPIN RHEUMATOL, V25, P772, DOI 10.1097/01.bor.0000434664.37880.ac
   TARGOFF IN, 1985, ARTHRITIS RHEUM, V28, P796, DOI 10.1002/art.1780280711
   Targoff IN, 2006, ARTHRITIS RHEUM, V54, P3682, DOI 10.1002/art.22164
   Tarricone E, 2012, J IMMUNOL METHODS, V384, P128, DOI 10.1016/j.jim.2012.07.019
   Trallero-Araguas E, 2012, ARTHRITIS RHEUM-US, V64, P523, DOI 10.1002/art.33379
   Ueda M, 2003, BRIT J DERMATOL, V148, P595, DOI 10.1046/j.1365-2133.2003.05209_4.x
   Ueno K, 2016, INT J RHEUM DIS, V19, P1322, DOI 10.1111/1756-185X.12931
   Valenzuela A, 2014, JAMA DERMATOL, V150, P724, DOI 10.1001/jamadermatol.2013.10416
   Vancsa A, 2009, RHEUMATOL INT, V29, P989, DOI 10.1007/s00296-009-0884-9
   Vargas-Leguas H, 2007, MED CLIN-BARCELONA, V129, P721, DOI 10.1157/13113285
   Vencovsky J, 2000, SCAND J RHEUMATOL, V29, P95, DOI 10.1080/030097400750001897
   Villalba L, 1998, ARTHRITIS RHEUM-US, V41, P392, DOI 10.1002/1529-0131(199803)41:3<392::AID-ART3>3.3.CO;2-O
   Wan J, 2016, CLIN DERMATOL, V34, P344, DOI 10.1016/j.clindermatol.2016.02.006
   Wedderburn LR, 2009, BEST PRACT RES CL RH, V23, P665, DOI 10.1016/j.berh.2009.07.007
   Yamasaki Y, 2007, RHEUMATOLOGY, V46, P124, DOI 10.1093/rheumatology/kel112
   Yamasaki Y, 2011, J RHEUMATOL, V38, P1636, DOI 10.3899/jrheum.101002
   Yu KH, 2011, CLIN RHEUMATOL, V30, P1595, DOI 10.1007/s10067-011-1840-0
NR 94
TC 6
Z9 8
U1 0
U2 8
PU TAYLOR & FRANCIS LTD
PI ABINGDON
PA 2-4 PARK SQUARE, MILTON PARK, ABINGDON OR14 4RN, OXON, ENGLAND
SN 1751-2433
EI 1751-2441
J9 EXPERT REV CLIN PHAR
JI Expert Rev. Clin. Pharmacol.
PY 2017
VL 10
IS 10
BP 1109
EP 1118
DI 10.1080/17512433.2017.1353910
PG 10
WC Pharmacology & Pharmacy
WE Science Citation Index Expanded (SCI-EXPANDED)
SC Pharmacology & Pharmacy
GA FK9VS
UT WOS:000413860000009
PM 28691537
OA Green Submitted
DA 2023-03-31
ER

PT J
AU Bodoki, L
   Nagy-Vincze, M
   Griger, Z
   Betteridge, Z
   Szollosi, L
   Jobanputra, R
   Danko, K
AF Bodoki, L.
   Nagy-Vincze, M.
   Griger, Z.
   Betteridge, Z.
   Szoelloesi, L.
   Jobanputra, R.
   Danko, K.
TI Rare myositis-specific autoantibody associations among Hungarian
   patients with idiopathic inflammatory myopathy
SO ACTA REUMATOLOGICA PORTUGUESA
LA English
DT Article
DE Anti-Mi-2; Anti-SRP; Idiopathic inflammatory; myopathy; Anti-synthetase
   syndrome.
ID SIGNAL RECOGNITION PARTICLE; INTERSTITIAL LUNG-DISEASE; ANTI-SYNTHETASE
   SYNDROME; ANTISYNTHETASE SYNDROME; NECROTIZING MYOPATHY; AUTOIMMUNE
   MYOSITIS; JUVENILE MYOSITIS; EUROPEAN PATIENTS; DERMATOMYOSITIS;
   ANTIBODIES
AB Idiopathic inflammatory myopathies are systemic, chronic autoimmune diseases characterized by symmetrical, proximal muscle weakness. Homogeneous groups present with similar symptoms. The response to therapy and prognosis could be facilitated by myositis-specific autoantibodies, and in this way, give rise to immunoserological classification. The myositis-specific autoantibodies are directed against specific proteins found in the cytoplasm or in the nucleus of the cells. To date, literature suggests the rarity of the co-existence of two myositis-specific autoantibodies. In this study the authors highlight rare associations of myositis-specific autoantibodies. Three hundred and thirty-seven Hungarian patients with polymyositis or dermatomyositis were studied. Their clinical findings were noted retrospectively Specific blood tests identified six patients with the rare co-existence of myositis-specific autoantibodies, anti-Jo-1 and anti-SRE anti-Jo-1 and anti-Mi-2, anti-Mi-2 and anti-PL-12, anti-Mi-2 and anti-SRP, and anti-SRP and anti-PL-7, respectively This case review aims to identify the clinical importance of these rare associations and their place within the immunoserological classification.
C1 [Bodoki, L.; Nagy-Vincze, M.; Griger, Z.; Szoelloesi, L.; Danko, K.] Univ Debrecen Moricz Zs, Fac Med, Dept Clin Immunol, Debrecen, Hungary.
   [Betteridge, Z.] Univ Bath, Bath Inst Rheumat Dis, Bath BA2 7AY, Avon, England.
   [Jobanputra, R.] Salford Royal Hosp, Salford, Lancs, England.
C3 University of Bath; Salford Royal NHS Foundation Trust; Salford Royal
   Hospital
RP Bodoki, L (通讯作者)，Univ Debrecen, Fac Med, Dept Clin Immunol, Moricz Zs Krt 22, H-4032 Debrecen, Hungary.
EM bodoki.levente@gmail.com
RI Bodoki, Levente/ABC-3546-2021
OI Bodoki, Levente/0000-0002-4934-6032; Griger, Zoltan/0000-0002-1371-7911
CR Alexanderson H, 2002, J RHEUMATOL, V29, P2386
   Allenbach Y, 2014, MEDICINE, V93, P150, DOI 10.1097/MD.0000000000000028
   Basnayake SK, 2014, CLIN RHEUMATOL
   Betteridge ZE, 2009, ANN RHEUM DIS, V68, P1621, DOI 10.1136/ard.2008.097162
   Betteridge ZE, 2011, ARTHRITIS RES THER, V13, DOI 10.1186/ar3275
   Bodoki L, 2014, AUTOIMMUN REV, V13, P1211, DOI 10.1016/j.autrev.2014.08.011
   BOHAN A, 1975, NEW ENGL J MED, V292, P344, DOI 10.1056/NEJM197502132920706
   Brouwer R, 2001, ANN RHEUM DIS, V60, P116, DOI 10.1136/ard.60.2.116
   Casciola-Rosen L, 2012, CURR OPIN RHEUMATOL, V24, P602, DOI 10.1097/BOR.0b013e328358bd85
   Christopher-Stine L, 2010, ARTHRITIS RHEUM-US, V62, P2757, DOI 10.1002/art.27572
   Drouot L, 2014, ARTHRITIS RES THER, V16, DOI 10.1186/ar4468
   Gelpi C, 1996, ARTHRITIS RHEUM, V39, P692, DOI 10.1002/art.1780390424
   Ghirardello A, 2013, CURR RHEUMATOL REP, V15, DOI 10.1007/s11926-013-0335-1
   Hamaguchi Y, 2011, ARCH DERMATOL, V147, P391, DOI 10.1001/archdermatol.2011.52
   Haussermann A, 2010, Pneumologie, V64, P496, DOI 10.1055/s-0029-1244054
   Kendall F.P., 1993, MUSCLES TESTING FUNC
   Koenig M, 2007, ARTHRITIS RES THER, V9, DOI 10.1186/ar2276
   Koreeda Y, 2010, INTERNAL MED, V49, P361, DOI 10.2169/internalmedicine.49.2889
   Lowry CA, 2009, CURR OPIN RHEUMATOL, V21, P575, DOI 10.1097/BOR.0b013e328331927e
   Maddison Peter J., 1996, P31, DOI 10.1016/B978-044482383-0/50007-8
   Mahler M, 2014, AUTOIMMUN REV, V13, P367, DOI 10.1016/j.autrev.2014.01.022
   Malkan A, 2015, J CLIN NEUROSCI, V22, P396, DOI 10.1016/j.jocn.2014.04.031
   Mammen AL, 2011, ARTHRITIS RHEUM-US, V63, P713, DOI 10.1002/art.30156
   Marie I, 2012, AUTOIMMUN REV, V11, P739, DOI 10.1016/j.autrev.2012.01.006
   Nakajima A, 2012, RHEUMATOL INT, V32, P2057, DOI 10.1007/s00296-011-1931-x
   Pluk H, 2013, ANN NEUROL, V73, P397, DOI 10.1002/ana.23822
   Rojana-udomsart A, 2013, J NEUROIMMUNOL, V264, P65, DOI 10.1016/j.jneuroim.2013.08.008
   Rouster-Stevens KA, 2008, J RHEUMATOL, V35, P927
   Sato S, 2013, MOD RHEUMATOL, V23, P496, DOI 10.1007/s10165-012-0663-4
   Selva-O'Callaghan A, 2006, ARTHRIT RHEUM-ARTHR, V55, P791, DOI 10.1002/art.22237
   Sugie K, 2012, INTERNAL MED, V51, P799, DOI 10.2169/internalmedicine.51.6566
   Suzuki S, 2012, CLIN NEUROL, V52, P1148
   Tansley SL, 2013, CURR OPIN RHEUMATOL, V25, P772, DOI 10.1097/01.bor.0000434664.37880.ac
   Targoff IN, 2000, CURR OPIN RHEUMATOL, V12, P475, DOI 10.1097/00002281-200011000-00001
   Targoff IN, 2006, ARTHRITIS RHEUM, V54, P3682, DOI 10.1002/art.22164
   Wang L, 2014, NEUROMUSCULAR DISORD, V24, P335, DOI 10.1016/j.nmd.2014.01.002
   World Medical Association, 2013, JAMA-J AM MED ASSOC, V310, P2191, DOI DOI 10.1001/JAMA.2013.281053
NR 37
TC 4
Z9 4
U1 0
U2 0
PU PUBLISAUDE-EDICOES MEDICAS LDA
PI ALGES
PA ALAMEDA ANTONIO SERGIO 22, 4 B EDIF AMADEO SOUZA-CARDOSO, ALGES,
   1495-132, PORTUGAL
SN 0303-464X
J9 ACTA REUMATOL PORT
JI Acta Reumatol. Port.
PD OCT-DEC
PY 2015
VL 40
IS 4
BP 337
EP 347
PG 11
WC Rheumatology
WE Science Citation Index Expanded (SCI-EXPANDED)
SC Rheumatology
GA DB2EE
UT WOS:000368320300004
PM 26922197
DA 2023-03-31
ER

PT J
AU Bay, P
   de Chambrun, MP
   Rothstein, V
   Mahevas, M
   De Prost, N
   Roux, A
   Zuber, B
   Biet, DI
   Hervier, B
   Tazi, A
   Mouthon, L
   Mekinian, A
   Deligny, C
   Borie, R
   Meurice, JC
   Meyer, A
   Priou, P
   Savale, L
   Martin, LD
   Gallay, L
   Cottin, V
   Blanchard, E
   Brillet, PY
   Khafagy, P
   Benveniste, O
   Nunes, H
   Allenbach
   Uzunhan, Y
AF Bay, Pierre
   de Chambrun, Marc Pineton
   Rothstein, Vincent
   Mahevas, Matthieu
   De Prost, Nicolas
   Roux, Antoine
   Zuber, Benjamin
   Biet, Dominique Israel
   Hervier, Baptiste
   Tazi, Abdellatif
   Mouthon, Luc
   Mekinian, Arsene
   Deligny, Christophe
   Borie, Raphael
   Meurice, Jean Claude
   Meyer, Alain
   Priou, Pascaline
   Savale, Laurent
   Martin, Luc De Saint
   Gallay, Laure
   Cottin, Vincent
   Blanchard, Elodie
   Brillet, Pierre-Yves
   Khafagy, Philippe
   Benveniste, Olivier
   Nunes, Hilario
   Allenbach
   Uzunhan, Yurdaguel
TI Efficacy of plasma exchange in patients with anti-MDA5 rapidly
   progressive interstitial lung disease
SO JOURNAL OF AUTOIMMUNITY
LA English
DT Article
DE Dermatomyositis; Intensive care unit; MDA5; Plasma exchange; Rapidly
   progressive interstitial lung disease
ID AMYOPATHIC DERMATOMYOSITIS; POSITIVE DERMATOMYOSITIS; FEATURES;
   PREDICTS; MDA5
AB Background: Rapidly progressive interstitial lung disease (RP-ILD) is a frequent and severe manifestation of anti-MDA5 dermatomyositis (MDA5-DM) associated with poor outcome. The optimal treatment regimen for MDA5-DM RP-ILD is yet to be determined. Specifically, the value of adding plasma exchange (PLEX) to corticosteroids and immunosuppressants remains unclear. We aimed to evaluate the effect of PLEX on the outcome of patients with MDA5-DM RP-ILD. Methods: This French nationwide multicentre retrospective study included all MDA5-DM RP-ILD patients from 2012 to 2021 admitted to 18 centres. The primary endpoint was one-year transplant-free survival.Results: 51 patients with MDA5-DM RP-ILD (female 67%; mean age at disease onset: 51 +/- 11.6 years) were included. Thirty-two (63%) patients required mechanical ventilation and twenty-five (49%) received PLEX. One-year mortality or lung transplant occurred in 63% cases after a median follow-up of 77 [38-264] days. The Cox proportional hazards multivariable model only retained mechanical ventilation but not PLEX (p = 0.7) as in-dependent predictor of the primary endpoint. One-year transplant-free survival rates in PLEX + vs. PLEX-were 20% vs. 54% (p = 0.01), respectively. The Kaplan-Meier estimated probabilities of one-year transplant-free survival was statistically higher in PLEX-compared to PLEX + patients (p = 0.05). PLEX + compared to PLEX-patients more frequently received mechanical ventilation and immunosuppressants suggesting PLEX + pa-tients had a more severe disease.Conclusion: MDA5-DM RP-ILD is associated with poor rate of one-year transplant-free survival. The use of PLEX was not associated with a better outcome albeit they were mainly given to more severe patients. While our study reports the largest series of MDA5-DM RP-ILD given PLEX, these results needs to be interpreted with caution owing the numerous selection, indication and interpretation bias. Further studies are needed to evaluate their efficacy in this setting.
C1 [Bay, Pierre; Rothstein, Vincent; Nunes, Hilario; Uzunhan, Yurdaguel] Univ Sorbonne Paris Nord, Hop Avicenne, Assistance Publ Hop Paris, Serv Pneumol, Bobigny, France.
   [Bay, Pierre; De Prost, Nicolas] Hop Univ Henri Mondor Albert Chenevier, Assistance Publ Hop Paris AP HP, Serv Med Intens Reanimat, Creteil, France.
   [de Chambrun, Marc Pineton] Sorbonne Univ, Hop La Pitie Salpetriere, Assistance Publ Hop Paris, Serv Med Intens Reanimat, Paris, France.
   [de Chambrun, Marc Pineton] Sorbonne Univ, Inst Cardiometab & Nutr ICAN, INSERM, UMRS 1166 ICAN, Paris, France.
   [de Chambrun, Marc Pineton] Sorbonne Univ, Hop Pitie Salpetriere, AP HP, Serv Med Interne 2,Inst E3M, Paris, France.
   [Rothstein, Vincent] Univ Paris, Hop Europeen Georges Pompidou, Assistance Publ Hop Paris, Serv Pneumol, Paris, France.
   [Mahevas, Matthieu] Univ Paris Est Creteil, Ctr Hosp Univ Henri Mondor, Assistance Publ Hop Paris, Serv Med Interne, Creteil, France.
   [Roux, Antoine] Hop Foch, Serv Pneumol, Suresnes, France.
   [Roux, Antoine] Univ Versailles St Quentin Yvelines, Versailles, France.
   [Zuber, Benjamin] Hop Foch, Serv Reanimat Polyvalente, Suresnes, France.
   [Biet, Dominique Israel] Univ Paris Cite, Pneumol, Paris, France.
   [Hervier, Baptiste] Univ Paris Cite, Hop St Louis, Assistance Publ Hop Paris, Serv Med Interne, Paris, France.
   [Hervier, Baptiste] Univ Paris Cite, Hop St Louis, HIPI, Inserm UMR S 976, Paris, France.
   [Tazi, Abdellatif] Hop St Louis, Assistance Publ Hop Paris, Serv Pneumol, Paris, France.
   [Mouthon, Luc] Hop Cochin, Assistance Publ Hop Paris, Ctr Reference Malad Autoimmunes & Syst Rares, Serv Med Interne, Paris, France.
   [Mekinian, Arsene] Sorbonne Univ, Hop St Antoine, Assistance Publ Hop Paris, Serv Med Interne,DMU I3, Paris, France.
   [Deligny, Christophe] CHU Martinique, Serv Med Interne, Fort De France, France.
   [Borie, Raphael] Univ Paris, Hop Bichat Claude Bernard, Assistance Publ Hop Paris, Serv Pneumol A, Paris, France.
   [Meurice, Jean Claude] CHU Poitiers, Serv Pneumol, Poitiers, France.
   [Meyer, Alain] Ctr Hosp Univ Strasbourg, Dept Physiol, Strasbourg, France.
   [Priou, Pascaline] CHU Angers, Dept Pneumol, Angers, France.
   [Savale, Laurent] Hop Bicetre, Assistance Publ Hop Paris, Dept Serv Pneumol, Le Kremlin Bicetre, France.
   [Martin, Luc De Saint] Ctr Hosp Univ, Serv Med Interne, Brest, France.
   [Gallay, Laure] Hosp Civils Lyon, Hop Edouard Herriot, Med Interne, Lyon, France.
   [Gallay, Laure] Univ Lyon, Lyon, France.
   [Cottin, Vincent] Univ Claude Bernard Lyon 1, Hosp Civils Lyon, Hop Louis Pradel, Serv Pneumol,Ctr Natl Reference Malad Plum Rares, Lyon, France.
   [Blanchard, Elodie] CHU Bordeaux, Hop Haut Leveque, Serv Malad Resp, Bordeaux, France.
   [Brillet, Pierre-Yves; Khafagy, Philippe] Univ Paris Sorbonne Nord, Hop Avicenne, Assistance Publ Hop Paris APHP, Serv Radiol, Bobigny, France.
   [Benveniste, Olivier] Univ Paris 06, Ctr Rech Myol, Unite Mixte Rech Sci 974, INSERM, Paris, France.
   [Benveniste, Olivier] Grp Hosp Pitie Salpetriere, Assistance Publ Hop Paris, Ctr Reference Malad Neuromusculaires, Dept Med Interne & Immunol Clin,DHUi2B, Paris, France.
   [Nunes, Hilario; Uzunhan, Yurdaguel] Univ Sorbonne Paris Nord, INSERM U1272, Villetaneuse, France.
C3 Assistance Publique Hopitaux Paris (APHP); Hopital Universitaire
   Avicenne - APHP; UDICE-French Research Universities; Aix-Marseille
   Universite; Assistance Publique-Hopitaux de Marseille; Universite Paris
   13; Assistance Publique Hopitaux Paris (APHP); Universite
   Paris-Est-Creteil-Val-de-Marne (UPEC); Hopital Universitaire
   Henri-Mondor - APHP; Assistance Publique Hopitaux Paris (APHP); Hopital
   Universitaire Pitie-Salpetriere - APHP; UDICE-French Research
   Universities; Aix-Marseille Universite; Assistance Publique-Hopitaux de
   Marseille; Sorbonne Universite; Institut National de la Sante et de la
   Recherche Medicale (Inserm); UDICE-French Research Universities;
   Sorbonne Universite; Assistance Publique Hopitaux Paris (APHP); Hopital
   Universitaire Pitie-Salpetriere - APHP; UDICE-French Research
   Universities; Sorbonne Universite; UDICE-French Research Universities;
   Aix-Marseille Universite; Assistance Publique-Hopitaux de Marseille;
   Universite Paris Cite; Assistance Publique Hopitaux Paris (APHP);
   Hopital Universitaire Europeen Georges-Pompidou - APHP; Assistance
   Publique Hopitaux Paris (APHP); Universite
   Paris-Est-Creteil-Val-de-Marne (UPEC); Hopital Universitaire
   Henri-Mondor - APHP; UDICE-French Research Universities; Aix-Marseille
   Universite; Assistance Publique-Hopitaux de Marseille; Hospital Foch;
   UDICE-French Research Universities; Universite Paris Saclay; Hospital
   Foch; UDICE-French Research Universities; Aix-Marseille Universite;
   Assistance Publique-Hopitaux de Marseille; Universite Paris Cite;
   Assistance Publique Hopitaux Paris (APHP); Hopital Universitaire
   Saint-Louis - APHP; Institut National de la Sante et de la Recherche
   Medicale (Inserm); UDICE-French Research Universities; Universite Paris
   Cite; Assistance Publique Hopitaux Paris (APHP); Hopital Universitaire
   Saint-Louis - APHP; UDICE-French Research Universities; Aix-Marseille
   Universite; Assistance Publique-Hopitaux de Marseille; Universite Paris
   Cite; Assistance Publique Hopitaux Paris (APHP); Hopital Universitaire
   Saint-Louis - APHP; UDICE-French Research Universities; Aix-Marseille
   Universite; Assistance Publique-Hopitaux de Marseille; Universite Paris
   Cite; Assistance Publique Hopitaux Paris (APHP); Hopital Universitaire
   Cochin - APHP; Assistance Publique Hopitaux Paris (APHP); Hopital
   Universitaire Saint-Antoine - APHP; UDICE-French Research Universities;
   Aix-Marseille Universite; Assistance Publique-Hopitaux de Marseille;
   Sorbonne Universite; CHU Martinique; UDICE-French Research Universities;
   Aix-Marseille Universite; Assistance Publique-Hopitaux de Marseille;
   Universite Paris Cite; Assistance Publique Hopitaux Paris (APHP);
   Hopital Universitaire Bichat-Claude Bernard - APHP; CHU Poitiers;
   Universite de Poitiers; CHU Strasbourg; UDICE-French Research
   Universities; Universites de Strasbourg Etablissements Associes;
   Universite de Strasbourg; Universite d'Angers; Centre Hospitalier
   Universitaire d'Angers; Assistance Publique Hopitaux Paris (APHP);
   Hopital Universitaire Bicetre - APHP; UDICE-French Research
   Universities; Aix-Marseille Universite; Assistance Publique-Hopitaux de
   Marseille; Universite Paris Saclay; CHU Brest; Universite de Bretagne
   Occidentale; CHU Lyon; CHU Lyon; UDICE-French Research Universities;
   Universite Claude Bernard Lyon 1; CHU Bordeaux; UDICE-French Research
   Universities; Universite de Bordeaux; Assistance Publique Hopitaux Paris
   (APHP); Hopital Universitaire Avicenne - APHP; Universite Paris 13;
   Institut National de la Sante et de la Recherche Medicale (Inserm);
   UDICE-French Research Universities; Sorbonne Universite; Assistance
   Publique Hopitaux Paris (APHP); Hopital Universitaire Pitie-Salpetriere
   - APHP; UDICE-French Research Universities; Aix-Marseille Universite;
   Assistance Publique-Hopitaux de Marseille; Sorbonne Universite
RP Uzunhan, Y (通讯作者)，Univ Sorbonne Paris Nord, Hop Avicenne, Assistance Publ Hop Paris, Serv Pneumol, Bobigny, France.
RI PINETON DE CHAMBRUN, Marc/AEM-8094-2022
OI PINETON DE CHAMBRUN, Marc/0000-0002-6321-858X; Bay,
   Pierre/0000-0002-6751-2110
CR Abe Y, 2020, RHEUMATOLOGY, V59, P767, DOI 10.1093/rheumatology/kez357
   Allenbach Y, 2020, NEUROLOGY, V95, pE70, DOI 10.1212/WNL.0000000000009727
   Anzueto A, 2004, INTENS CARE MED, V30, P612, DOI 10.1007/s00134-004-2187-7
   Bay P, 2022, EUR RESPIR J, V59, DOI 10.1183/13993003.02968-2021
   Cavagna L, 2022, CLIN EXP RHEUMATOL, V40, P274, DOI 10.55563/clinexprheumatol/di1083
   Chen ZW, 2019, NEW ENGL J MED, V381, P291, DOI 10.1056/NEJMc1900045
   DeWane ME, 2020, J AM ACAD DERMATOL, V82, P267, DOI 10.1016/j.jaad.2019.06.1309
   Fiorentino D, 2011, J AM ACAD DERMATOL, V65, P25, DOI 10.1016/j.jaad.2010.09.016
   Gono T, 2022, RHEUMATOLOGY, V61, P806, DOI 10.1093/rheumatology/keab371
   Gono T, 2021, ARTHRITIS RHEUMATOL, V73, P677, DOI 10.1002/art.41566
   Gono T, 2014, RHEUMATOLOGY, V53, P2196, DOI 10.1093/rheumatology/keu258
   Hallowell RW, 2022, CLIN EXP RHEUMATOL, V40, P373, DOI 10.55563/clinexprheumatol/brvl1v
   He LR, 2022, RHEUMATOLOGY, V61, P345, DOI 10.1093/rheumatology/keab586
   Hensgens MPM, 2022, RHEUMATOLOGY, V61, P4087, DOI 10.1093/rheumatology/keac030
   Huang LL, 2021, ARTHRITIS RES THER, V23, DOI 10.1186/s13075-021-02606-8
   Kameda H, 2005, J RHEUMATOL, V32, P1719
   Kato H, 2006, NATURE, V441, P101, DOI 10.1038/nature04734
   Kurita T, 2015, RHEUMATOLOGY, V54, P1536, DOI 10.1093/rheumatology/kev192
   Le Goff B, 2009, ARTHRIT RHEUM-ARTHR, V61, P108, DOI 10.1002/art.24372
   Li YH, 2020, FRONT MED-LAUSANNE, V7, DOI 10.3389/fmed.2020.00363
   Lynch DA, 2018, LANCET RESP MED, V6, P138, DOI 10.1016/S2213-2600(17)30433-2
   Ma XL, 2016, CLIN RHEUMATOL, V35, P489, DOI 10.1007/s10067-015-3001-3
   Matsushita T, 2017, BRIT J DERMATOL, V176, P395, DOI 10.1111/bjd.14882
   Morisset J, 2016, CHEST, V150, P1118, DOI 10.1016/j.chest.2016.04.007
   Motegi S, 2019, EUR J DERMATOL, V29, P511, DOI 10.1684/ejd.2019.3634
   Romero-Bueno F, 2020, SEMIN ARTHRITIS RHEU, V50, P776, DOI 10.1016/j.semarthrit.2020.03.007
   Sato S, 2013, MOD RHEUMATOL, V23, P496, DOI 10.1007/s10165-012-0663-4
   Shirakashi M, 2020, RHEUMATOLOGY, V59, P3284, DOI 10.1093/rheumatology/keaa123
   So J, 2022, RHEUMATOLOGY, V61, P4437, DOI 10.1093/rheumatology/keac094
   Streicher F, 2019, TRENDS IMMUNOL, V40, P1134, DOI 10.1016/j.it.2019.10.009
   Sun WC, 2012, BRIT J DERMATOL, V167, P1236, DOI 10.1111/j.1365-2133.2012.11145.x
   Takada K, 2020, RHEUMATOLOGY, V59, P1084, DOI 10.1093/rheumatology/kez394
   Takeuchi O, 2008, CURR OPIN IMMUNOL, V20, P17, DOI 10.1016/j.coi.2008.01.002
   Tsuji H., 2019, MULTICENTER PROSPECT
   Vuillard C, 2018, ANN INTENSIVE CARE, V8, DOI 10.1186/s13613-018-0433-3
   Walsh RJ, 2007, ARTHRITIS RHEUM, V56, P3784, DOI 10.1002/art.22928
   Wang LM, 2022, RHEUMATOLOGY, V61, P3704, DOI 10.1093/rheumatology/keab928
   Wu WL, 2022, RHEUMATOLOGY, V61, P230, DOI 10.1093/rheumatology/keab305
   Yamagata A, 2020, J CLIN APHERESIS, V35, P435, DOI 10.1002/jca.21824
   Zhou MM, 2020, CLIN RHEUMATOL, V39, P1919, DOI 10.1007/s10067-019-04918-2
NR 40
TC 0
Z9 0
U1 3
U2 3
PU ACADEMIC PRESS LTD- ELSEVIER SCIENCE LTD
PI LONDON
PA 24-28 OVAL RD, LONDON NW1 7DX, ENGLAND
SN 0896-8411
EI 1095-9157
J9 J AUTOIMMUN
JI J. Autoimmun.
PD DEC
PY 2022
VL 133
AR 102941
DI 10.1016/j.jaut.2022.102941
EA OCT 2022
PG 9
WC Immunology
WE Science Citation Index Expanded (SCI-EXPANDED)
SC Immunology
GA 6J0ZO
UT WOS:000886558900002
PM 36323067
DA 2023-03-31
ER

PT J
AU Seiller, H
   Schmutz, JL
   Poreaux, C
   Bursztejn, AC
AF Seiller, H.
   Schmutz, J. -L.
   Poreaux, C.
   Bursztejn, A. -C.
TI Fatal interstitial lung disease and pneumocystis during dermatomyositis
   associated with anti-MDA5 antibodies
SO ANNALES DE DERMATOLOGIE ET DE VENEREOLOGIE
LA French
DT Article
DE Dermatomyositis; Anti-MDA5 antibody; Interstitial lung disease;
   Pneumocystosis
ID GENE 5; PNEUMONIA; PROPHYLAXIS; CADM-140
AB Background. - Dermatomyositis (DM) in an auto-immune inflammatory myopathy with skin lesions, and, occasionally, organ involvement. Herein, we report a case of DM during antiMDA5 antibody therapy associated with interstitial lung disease (ILD) and pneumocystosis.
   Patients and methods. - A 64-year-old woman was hospitalized for impairment of her general health and skin lesions. Dermatological examination revealed classic signs of DM associated with hyperkeratotic papules on the palm creases. This led us to suspect DM with anti-MDA5 antibodies, which was subsequently confirmed by immunologic tests. We also noted dysphonia, exertional dyspnea and proximal muscles weakness. Despite early corticosteroid therapy, combined later with azathioprine, the patient's dyspnoea worsened; one month later, sudden pulmonary decompensation resulted in her admission to intensive care. A chest scan showed evidence of ILD and infectious signs, and the bronchoalveolar lavage was positive for Pneumocystis jiroveci. Despite treatment of this opportunist infection with cotrimoxazole and intensified immunosuppression, the patient died in intensive care.
   Discussion. - Anti-MDA5 antibodies are associated with a specific clinical phenotype and a high degree of risk that should alert the dermatologist to the high likelihood of ILD having a poor prognosis. Associated clinical signs are erythematous, hyperkeratotic or ulcerated papules on the palm creases, as well as fingertip or periungual ulcerations or digital necrosis. This situation is associated with a high risk of pneumocystosis. However, no recommendations concerning prophylaxis are currently available. (C) 2020 Published by Elsevier Masson SAS.
C1 [Seiller, H.; Schmutz, J. -L.; Poreaux, C.; Bursztejn, A. -C.] CHRU Nancy, Dept Dermatoallergol, 6,Rue Morvan, F-54500 Vandoeuvre Les Nancy, France.
C3 CHU de Nancy
RP Bursztejn, AC (通讯作者)，CHRU Nancy, Serv Dermatol & Allergol, Batiment Philippe Canton,6,Rue Morvan, F-54500 Vandoeuvre Les Nancy, France.
EM ac.bursztejn@chru-nancy.fr
CR Aymonier M, 2017, ANN DERMATOL VENER, V144, P279, DOI 10.1016/j.annder.2016.09.677
   Baulier G, 2018, CLIN EXP RHEUMATOL, V36, P490
   Best M, 2018, J EUR ACAD DERMATOL, V32, P1164, DOI 10.1111/jdv.14759
   Chen ZW, 2019, NEW ENGL J MED, V381, P291, DOI 10.1056/NEJMc1900045
   Chen ZY, 2013, ARTHRIT CARE RES, V65, P1316, DOI 10.1002/acr.21985
   Fillatre P, 2016, REV MED INTERNE, V37, P327, DOI 10.1016/j.revmed.2015.10.002
   Fillatre P, 2014, AM J MED, V127, DOI 10.1016/j.amjmed.2014.07.010
   Fiorentino D, 2011, J AM ACAD DERMATOL, V65, P25, DOI 10.1016/j.jaad.2010.09.016
   Fujimoto M, 2016, CURR OPIN RHEUMATOL, V28, P636, DOI 10.1097/BOR.0000000000000329
   Ghillani P, 2011, AUTOIMMUN REV, V10, P509, DOI 10.1016/j.autrev.2011.03.004
   Gono T, 2010, RHEUMATOLOGY, V49, P1713, DOI 10.1093/rheumatology/keq149
   Santiago TM, 2016, INT J DERMATOL, V55, P823, DOI 10.1111/ijd.13231
   Hall JC, 2013, ARTHRIT CARE RES, V65, P1307, DOI 10.1002/acr.21992
   Marie I, 2011, SEMIN ARTHRITIS RHEU, V41, P48, DOI 10.1016/j.semarthrit.2010.08.003
   Moghadam-Kia S, 2018, CURR RHEUMATOL REP, V20, DOI 10.1007/s11926-018-0798-1
   Moghadam-Kia S, 2016, ARTHRIT CARE RES, V68, P689, DOI 10.1002/acr.22728
   Nakashima R, 2010, RHEUMATOLOGY, V49, P433, DOI 10.1093/rheumatology/kep375
   Parronchi Paola, 2015, Clin Mol Allergy, V13, P22, DOI 10.1186/s12948-015-0031-y
   Sato S, 2005, ARTHRITIS RHEUM-US, V52, P1571, DOI 10.1002/art.21023
   Su YS, 2008, J MICROBIOL IMMUNOL, V41, P478
   Vernovsky I, 2000, JCR-J CLIN RHEUMATOL, V6, P94, DOI 10.1097/00124743-200004000-00007
NR 21
TC 2
Z9 2
U1 1
U2 2
PU MASSON EDITEUR
PI MOULINEAUX CEDEX 9
PA 21 STREET CAMILLE DESMOULINS, ISSY, 92789 MOULINEAUX CEDEX 9, FRANCE
SN 0151-9638
EI 2214-5451
J9 ANN DERMATOL VENER
JI Ann. Dermatol. Venereol.
PD DEC
PY 2020
VL 147
IS 12
BP 862
EP 867
DI 10.1016/j.annder.2020.08.046
PG 6
WC Dermatology
WE Science Citation Index Expanded (SCI-EXPANDED)
SC Dermatology
GA PI9IK
UT WOS:000601395200011
PM 33131899
OA Green Published, Bronze
DA 2023-03-31
ER

PT J
AU Tsuji, H
   Nakashima, R
   Hosono, Y
   Imura, Y
   Yagita, M
   Yoshifuji, H
   Hirata, S
   Nojima, T
   Sugiyama, E
   Hatta, K
   Taguchi, Y
   Katayama, M
   Tanizawa, K
   Handa, T
   Uozumi, R
   Akizuki, S
   Murakami, K
   Hashimoto, M
   Tanaka, M
   Ohmura, K
   Mimori, T
AF Tsuji, Hideaki
   Nakashima, Ran
   Hosono, Yuji
   Imura, Yoshitaka
   Yagita, Masato
   Yoshifuji, Hajime
   Hirata, Shintaro
   Nojima, Takaki
   Sugiyama, Eiji
   Hatta, Kazuhiro
   Taguchi, Yoshio
   Katayama, Masaki
   Tanizawa, Kiminobu
   Handa, Tomohiro
   Uozumi, Ryuji
   Akizuki, Shuji
   Murakami, Kosaku
   Hashimoto, Motomu
   Tanaka, Masao
   Ohmura, Koichiro
   Mimori, Tsuneyo
TI Multicenter Prospective Study of the Efficacy and Safety of Combined
   Immunosuppressive Therapy With High-Dose Glucocorticoid, Tacrolimus, and
   Cyclophosphamide in Interstitial Lung Diseases Accompanied by
   Anti-Melanoma Differentiation-Associated Gene 5-Positive Dermatomyositis
SO ARTHRITIS & RHEUMATOLOGY
LA English
DT Article
ID CLINICALLY AMYOPATHIC DERMATOMYOSITIS; JAPANESE PATIENTS; ANTIBODY;
   PNEUMONIA; AUTOANTIBODIES; POLYMYOSITIS; AUTOANTIGEN; COMBINATION;
   SURVIVAL; MYOSITIS
AB Objective Interstitial lung disease (ILD) accompanied by anti-melanoma differentiation-associated gene 5 (anti-MDA-5)-positive dermatomyositis (DM) is often rapidly progressive and associated with poor prognosis. Because there is no established treatment, we undertook this study to prospectively evaluate the efficacy and safety of a combined immunosuppressive regimen for anti-MDA-5-positive DM patients with ILD. Methods Adult Japanese patients with new-onset anti-MDA-5-positive DM with ILD (n = 29) were enrolled at multiple study centers from 2014 to 2017. They were treated with a regimen of high-dose glucocorticoids (GCs), tacrolimus, and intravenous cyclophosphamide (IV CYC). Plasmapheresis was used if a patient's condition worsened after the regimen started. The primary end point was 6-month survival, which was compared between this group of patients and a historical control group (n = 15) consisting of anti-MDA-5-positive DM patients with ILD who received step-up treatment (high-dose GC and stepwise addition of immunosuppressant). Secondary end points were 12-month survival rate, adverse events, and changes in laboratory data. Results The combined immunosuppressive regimen group showed significantly higher 6-month survival rates than the step-up treatment group (89% versus 33%; P < 0.0001). Over a period of 52 weeks, improvements in anti-MDA-5 titers, serum ferritin levels, vital capacity, and chest high-resolution computed tomography scores were observed. The combined immunosuppressive regimen group received IV CYC nearly 20 days earlier with shorter intervals and tended to receive plasmapheresis more often than patients undergoing step-up treatment. Cytomegalovirus reactivation was frequently observed over 52 weeks. Conclusion A combined immunosuppressive regimen is effective for anti-MDA-5-positive DM patients with ILD. Plasmapheresis can be used for additional effect in intractable disease. Patients should be carefully monitored for opportunistic infections during treatment.
C1 [Tsuji, Hideaki; Nakashima, Ran; Yoshifuji, Hajime; Tanizawa, Kiminobu; Handa, Tomohiro; Uozumi, Ryuji; Akizuki, Shuji; Murakami, Kosaku; Hashimoto, Motomu; Tanaka, Masao; Ohmura, Koichiro; Mimori, Tsuneyo] Kyoto Univ, Grad Sch Med, Kyoto, Japan.
   [Hosono, Yuji] NIAMSD, NIH, Bethesda, MD 20892 USA.
   [Imura, Yoshitaka; Yagita, Masato] Kitano Hosp, Osaka, Japan.
   [Hirata, Shintaro; Nojima, Takaki; Sugiyama, Eiji] Hiroshima Univ Hosp, Hiroshima, Japan.
   [Hatta, Kazuhiro; Taguchi, Yoshio] Tenri Hosp, Tenri, Nara, Japan.
   [Katayama, Masaki] Osaka Red Cross Hosp, Osaka, Japan.
C3 Kyoto University; National Institutes of Health (NIH) - USA; NIH
   National Institute of Arthritis & Musculoskeletal & Skin Diseases
   (NIAMS); Kitano Hospital; Hiroshima University; Tenri Hospital; Osaka
   Red Cross Hospital
RP Nakashima, R (通讯作者)，Kyoto Univ, Grad Sch Med, Kyoto, Japan.
EM ranran@kuhp.kyoto-u.ac.jp
RI Akizuki, Shuji/ABE-7043-2020; Tanizawa, Kiminobu/GPC-4728-2022;
   Yoshifuji, Hajime/AAZ-1657-2020; Hirata, Shintaro/O-5091-2019; tsuji,
   hideaki/AAM-9952-2020
OI Hirata, Shintaro/0000-0002-2474-9943; tsuji,
   hideaki/0000-0002-2521-246X; Tanizawa, Kiminobu/0000-0002-5719-0744
FU Japan Society for the Promotion of Science [JP25293222, 16H05341];
   Grants-in-Aid for Scientific Research [16H05341] Funding Source: KAKEN
FX Supported in part by the Japan Society for the Promotion of Science
   (grants JP25293222 and 16H05341 to Dr. Mimori).
CR Bellomo R, 2004, CRIT CARE, V8, pR204, DOI 10.1186/cc2872
   BOHAN A, 1975, NEW ENGL J MED, V292, P344, DOI 10.1056/NEJM197502132920706
   Chen F, 2012, RHEUMATOL INT, V32, P3909, DOI 10.1007/s00296-011-2323-y
   Chen ZY, 2017, J RHEUMATOL, V44, P1389, DOI 10.3899/jrheum.170165
   Chen ZY, 2013, ARTHRIT CARE RES, V65, P1316, DOI 10.1002/acr.21985
   CHRISTENSEN ML, 1986, ARTHRITIS RHEUM, V29, P1365, DOI 10.1002/art.1780291109
   Endo Y, 2018, MEDICINE, V97, DOI 10.1097/MD.0000000000010436
   EUWER RL, 1993, J INVEST DERMATOL, V100, pS124, DOI 10.1038/jid.1993.35
   Fiorentino D, 2011, J AM ACAD DERMATOL, V65, P25, DOI 10.1016/j.jaad.2010.09.016
   Fujita Y, 2018, INTERNAL MED, V57, P3473, DOI 10.2169/internalmedicine.1121-18
   Gerami P, 2006, J AM ACAD DERMATOL, V54, P597, DOI 10.1016/j.jaad.2005.10.041
   Go DJ, 2016, RHEUMATOL INT, V36, P125, DOI 10.1007/s00296-015-3328-8
   Gono T, 2012, ARTHRITIS RHEUM-US, V64, P3736, DOI 10.1002/art.34657
   Gono T, 2012, RHEUMATOLOGY, V51, P1563, DOI 10.1093/rheumatology/kes102
   Gono T, 2010, RHEUMATOLOGY, V49, P1878, DOI 10.1093/rheumatology/keq196
   Hamaguchi Y, 2011, ARCH DERMATOL, V147, P391, DOI 10.1001/archdermatol.2011.52
   Horai Y, 2015, MOD RHEUMATOL, V25, P85, DOI 10.3109/14397595.2014.900843
   Kaieda S, 2015, MOD RHEUMATOL, V25, P962, DOI 10.3109/14397595.2013.844402
   Kameda H, 2005, J RHEUMATOL, V32, P1719
   Koga T, 2012, RHEUMATOLOGY, V51, P1278, DOI 10.1093/rheumatology/ker518
   Labrador-Horrillo M, 2014, J IMMUNOL RES, V2014, DOI 10.1155/2014/290797
   Matsushita T, 2017, BRIT J DERMATOL, V176, P395, DOI 10.1111/bjd.14882
   Matz EL, 2017, UROLOGY, V100, P16, DOI 10.1016/j.urology.2016.07.030
   MILLER FW, 1992, NEW ENGL J MED, V326, P1380, DOI 10.1056/NEJM199205213262102
   Moghadam-Kia S, 2016, ARTHRIT CARE RES, V68, P689, DOI 10.1002/acr.22728
   Mukae H, 2009, CHEST, V136, P1341, DOI 10.1378/chest.08-2740
   Muro Y, 2011, ARTHRITIS RES THER, V13, DOI 10.1186/ar3547
   Nakashima R, 2016, LUPUS, V25, P925, DOI 10.1177/0961203316651748
   Nakashima R, 2010, RHEUMATOLOGY, V49, P433, DOI 10.1093/rheumatology/kep375
   Nara M, 2014, MOD RHEUMATOL, V24, P633, DOI 10.3109/14397595.2013.844390
   Okabayashi H, 2017, BMC PULM MED, V17, DOI 10.1186/s12890-017-0479-2
   Raghu G, 2018, AM J RESP CRIT CARE, V198, pE44, DOI 10.1164/rccm.201807-1255ST
   Sakamoto S, 2018, RESPIR INVESTIG, V56, P464, DOI 10.1016/j.resinv.2018.07.007
   Sasaki O, 2013, CASE REP MED, V2013, DOI 10.1155/2013/750275
   Sato S, 2016, PLOS ONE, V11, DOI 10.1371/journal.pone.0154285
   Sato S, 2013, MOD RHEUMATOL, V23, P496, DOI 10.1007/s10165-012-0663-4
   Sato S, 2009, ARTHRITIS RHEUM-US, V60, P2193, DOI 10.1002/art.24621
   Silveira MG, 2016, QJM-INT J MED, V109, P49, DOI 10.1093/qjmed/hcv068
   Stern A, 2014, COCHRANE DB SYST REV
   Sumikawa H, 2008, AM J RESP CRIT CARE, V177, P433, DOI 10.1164/rccm.200611-1696OC
   Takada T, 2015, RESP MED, V109, P1174, DOI 10.1016/j.rmed.2015.07.004
   Teruya A, 2013, CHEST, V144, P1934, DOI 10.1378/chest.13-0186
   Yasuda H, 2017, J DERMATOL, V44, P1164, DOI 10.1111/1346-8138.13887
NR 43
TC 121
Z9 126
U1 4
U2 28
PU WILEY
PI HOBOKEN
PA 111 RIVER ST, HOBOKEN 07030-5774, NJ USA
SN 2326-5191
EI 2326-5205
J9 ARTHRITIS RHEUMATOL
JI Arthritis Rheumatol.
PD MAR
PY 2020
VL 72
IS 3
BP 488
EP 498
DI 10.1002/art.41105
EA JAN 2020
PG 11
WC Rheumatology
WE Science Citation Index Expanded (SCI-EXPANDED)
SC Rheumatology
GA KQ5OP
UT WOS:000509500300001
PM 31524333
OA Green Submitted
HC Y
HP N
DA 2023-03-31
ER

PT J
AU Gan, YZ
   Zhang, LH
   Ma, L
   Sun, F
   Li, YH
   An, Y
   Li, ZG
   Ye, H
AF Gan, Yu-Zhou
   Zhang, Li-Hua
   Ma, Lin
   Sun, Feng
   Li, Yu-Hui
   An, Yuan
   Li, Zhan-Guo
   Ye, Hua
TI Risk factors of interstitial lung diseases in clinically amyopathic
   dermatomyositis
SO CHINESE MEDICAL JOURNAL
LA English
DT Article
DE Clinically amyopathic dermatomyositis; Interstitial lung diseases;
   Myositis autoantibodies; Tumor-associated antigen
ID PREDICTIVE FACTORS; SINE MYOSITIS; SURVIVAL; AUTOANTIBODIES; PHENOTYPE;
   CADM-140; SPECTRUM; FEATURES
AB Background Clinically amyopathic dermatomyositis (CADM) is a unique sub-type of idiopathic inflammatory myopathies with a high prevalence of interstitial lung disease (ILD). Poor prognosis of the patients was strongly associated with rapid progressive ILD. The aim of this study was to identify risk factors for prediction of different types of ILD in CADM. Methods In this study, data of 108 inpatients with CADM were collected, including 87 with ILD. The baseline clinical data and laboratory parameters, including myositis-specific and associated antibodies and tumor-associated antigens were analyzed to identify risk factors for acute or subacute interstitial pneumonitis (A/SIP) and chronic interstitial pneumonitis (CIP). Results In 87 patients with CADM-ILD, 39 (36.1%) were A/SIP, and 48 (44.4%) were CIP. There were 22 (20.4%) patients with asymptomatic ILD who were detected by routine high resolution computed tomography. Cytokeratin-19 fragment (CYFRA21-1) was significantly higher in CADM-ILD than that in CADM patients without ILD; carcinoembryonic antigen and neuron-specific enolase were significantly elevated in A/SIP than that in CIP. Patients with A/SIP had a higher positive rate of anti-melanoma differentiation-associated gene 5 (MDA5), while patients with CIP had a higher positive rate of anti PL-12 and anti-Ro-52. Logistic regression analysis indicated that elevation of CYFRA21-1 was a risk factor for ILD, higher titer of anti-MDA5 indicated increased likelihood for A/SIP, and higher titer of anti-Ro-52 was also clearly associated with CIP. Conclusions This study indicated that the prevalence of ILD was high in CADM. Asymptomatic ILD has been previously underestimated. Anti-MDA5 was a risk factor for the presence of A/SIP, and CYFRA21-1 was a risk factor for ILD.
C1 [Gan, Yu-Zhou; Sun, Feng; Li, Yu-Hui; An, Yuan; Li, Zhan-Guo; Ye, Hua] Peking Univ, Peoples Hosp, Dept Rheumatol & Immunol, 11 Xizhimen South St, Beijing 100044, Peoples R China.
   [Gan, Yu-Zhou; Sun, Feng; Li, Yu-Hui; An, Yuan; Li, Zhan-Guo; Ye, Hua] Peking Univ, Peoples Hosp, Beijing Key Lab Rheumatism & Immune Diag BZ0135, Beijing 100044, Peoples R China.
   [Gan, Yu-Zhou; Sun, Feng; Li, Yu-Hui; An, Yuan; Li, Zhan-Guo; Ye, Hua] Peking Univ, Ctr Clin Immunol, Beijing 100044, Peoples R China.
   [Zhang, Li-Hua] Hulunbeier Peoples Hosp, Dept Rheumatol, Hulunbeier 021008, Inner Mongolia, Peoples R China.
   [Ma, Lin] Hebei Hosp Tradit Chinese Med, Dept Rheumatol, Shijiazhuang 050200, Hebei, Peoples R China.
C3 Peking University; Peking University; Peking University
RP Ye, H (通讯作者)，Peking Univ, Peoples Hosp, Dept Rheumatol & Immunol, 11 Xizhimen South St, Beijing 100044, Peoples R China.
EM yehbmu@126.com
FU National Natural Science Foundation of China [81801615, 81871289]
FX This work was supported by grants from the National Natural Science
   Foundation of China (Nos. 81801615 and 81871289).
CR Aggarwal R, 2014, ANN RHEUM DIS, V73, P227, DOI 10.1136/annrheumdis-2012-201800
   Bailey EE, 2014, CURR RHEUMATOL REP, V16, DOI 10.1007/s11926-014-0465-0
   Dai HP, 2014, RESPIROLOGY, V19, P707, DOI 10.1111/resp.12317
   Dugar M, 2010, POSTGRAD MED J, V86, P79, DOI 10.1136/pgmj.2009.089656
   Fiorentino D, 2011, J AM ACAD DERMATOL, V65, P25, DOI 10.1016/j.jaad.2010.09.016
   Fujisawa T, 2017, RESPIR INVESTIG, V55, P130, DOI 10.1016/j.resinv.2016.09.006
   Gerami P, 2006, J AM ACAD DERMATOL, V54, P597, DOI 10.1016/j.jaad.2005.10.041
   Ghazi E, 2013, CLIN EXP RHEUMATOL, V31, P128
   Ghirardello A, 2013, CURR RHEUMATOL REP, V15, DOI 10.1007/s11926-013-0335-1
   Hervier B, 2012, AUTOIMMUN REV, V12, P210, DOI 10.1016/j.autrev.2012.06.006
   Huang W, 2019, CLIN EXP RHEUMATOL, V37, P803
   Li LB, 2019, J NEUROL SCI, V397, P123, DOI 10.1016/j.jns.2018.12.040
   Motegi S, 2019, EUR J DERMATOL, V29, P511, DOI 10.1684/ejd.2019.3634
   Mukae H, 2009, CHEST, V136, P1341, DOI 10.1378/chest.08-2740
   Palterer Boaz, 2018, Clin Mol Allergy, V16, P5, DOI 10.1186/s12948-018-0084-9
   Qiang JK, 2017, J CUTAN MED SURG, V21, P131, DOI 10.1177/1203475416665601
   Sato S, 2005, ARTHRITIS RHEUM-US, V52, P1571, DOI 10.1002/art.21023
   Satoh M, 2017, CLIN REV ALLERG IMMU, V52, P1, DOI 10.1007/s12016-015-8510-y
   Sontheimer RD, 2002, J AM ACAD DERMATOL, V46, P626, DOI 10.1067/mjd.2002.120621
   Sun YC, 2013, RHEUMATOL INT, V33, P1295, DOI 10.1007/s00296-012-2545-7
   Temmoku J, 2019, MEDICINE, V98, DOI 10.1097/MD.0000000000015578
   Travis WD, 2013, AM J RESP CRIT CARE, V188, P733, DOI 10.1164/rccm.201308-1483ST
   Wang T, 2016, CLIN EXP RHEUMATOL, V34, P587
   Xu Y, 2016, CLIN RHEUMATOL, V35, P113, DOI 10.1007/s10067-015-3139-z
   Yamasaki Y, 2011, J RHEUMATOL, V38, P1636, DOI 10.3899/jrheum.101002
   Yang Yuan, 2018, Sichuan Da Xue Xue Bao Yi Xue Ban, V49, P195
NR 26
TC 9
Z9 10
U1 3
U2 10
PU LIPPINCOTT WILLIAMS & WILKINS
PI PHILADELPHIA
PA TWO COMMERCE SQ, 2001 MARKET ST, PHILADELPHIA, PA 19103 USA
SN 0366-6999
EI 2542-5641
J9 CHINESE MED J-PEKING
JI Chin. Med. J.
PD MAR 20
PY 2020
VL 133
IS 6
BP 644
EP 649
DI 10.1097/CM9.0000000000000691
PG 6
WC Medicine, General & Internal
WE Science Citation Index Expanded (SCI-EXPANDED)
SC General & Internal Medicine
GA LE6RN
UT WOS:000526850800003
PM 32049748
OA Green Published, Green Accepted, gold
DA 2023-03-31
ER

PT J
AU Hervier, B
   Devilliers, H
   Stanciu, R
   Meyer, A
   Uzunhan, Y
   Masseau, A
   Dubucquoi, S
   Hatron, PY
   Musset, L
   Wallaert, B
   Nunes, H
   Maisonobe, T
   Olsson, NO
   Adoue, D
   Arlet, P
   Sibilia, J
   Guiguet, M
   Lauque, D
   Amoura, Z
   Hachulla, E
   Hamidou, M
   Benveniste, O
AF Hervier, Baptiste
   Devilliers, Herve
   Stanciu, Raluca
   Meyer, Alain
   Uzunhan, Yurdagul
   Masseau, Agathe
   Dubucquoi, Sylvain
   Hatron, Pierre-Yves
   Musset, Lucile
   Wallaert, Benoit
   Nunes, Hilario
   Maisonobe, Thierry
   Olsson, Nils-Olivier
   Adoue, Daniel
   Arlet, Philippe
   Sibilia, Jean
   Guiguet, Marguerite
   Lauque, Dominique
   Amoura, Zahir
   Hachulla, Eric
   Hamidou, Mohamed
   Benveniste, Olivier
TI Hierarchical cluster and survival analyses of antisynthetase syndrome:
   Phenotype and outcome are correlated with anti-tRNA synthetase antibody
   specificity
SO AUTOIMMUNITY REVIEWS
LA English
DT Review
DE Anti-tRNA-synthetase antibody; Myositis; Interstitial lung disease;
   Clustering analysis
ID INTERSTITIAL LUNG-DISEASE; IDIOPATHIC INFLAMMATORY MYOPATHIES;
   SHORT-TERM; AUTOANTIBODIES; CLASSIFICATION; POLYMYOSITIS; CRITERIA;
   DERMATOMYOSITIS; MYOSITIS
AB The clinical phenotype and evolution of antisynthetase syndrome (ASS) are heterogeneous. This study was therefore undertaken to identify subgroups of ASS patients with similar clinico-biological features and outcomes. This retrospective multicentric study included 233 consecutive patients with three different anti-aminoacyl-tRNA-synthetase antibodies (anti-ARS): anti-Jo1 (n = 160), anti-PL7 (n = 25) and anti-PL12 (n = 48). To characterise ASS patients, bivariate, multiple correspondence (MCA), cluster and survival analyses were performed. Interstitial lung disease (ILD) and myositis were the most common ASS manifestations. However, their respective frequencies were correlated to anti-ARS specificity: ILD was more frequent (80% and 88% vs 67%, p = 0.014) whereas myositis was less common (44% and 47% vs 74%, p<0.001) in patients with anti-PL7 and anti-PL12 compared to anti-Jo1. The MCA suggested that anti-PL7 and anti-PL12 phenotypes were close to one another and distinct from anti-Jo1. The clustering analysis confirmed these data, identifying subgroups strongly defined by the anti-ARS specificity and other clinical features. Cluster 1 (n = 175, 86% of anti-Jo1) defined patients with the most diffuse phenotype, whereas patients from cluster 2 (n = 48, 96% of anti-PL12 and anti-PL7) exhibited a disease more restricted to the lung. Patient survival was also conditioned by the anti-ARS specificity, and was significantly lower in patients with anti-PL7/12 rather than anti-Jo1 (p = 0.012). Other factors associated with poor survival were mostly related to pulmonary involvement, including severe dyspnea (p = 0.003) and isolated ILD (p = 0.009) at diagnosis. In patients with ASS, the phenotype and the survival were correlated with the anti-ARS specificity. (C) 2012 Published by Elsevier B.V.
C1 [Hervier, Baptiste; Amoura, Zahir] Hop La Pitie Salpetriere, APHP, French Reference Ctr Lupus, Internal Med Dept 2, Paris, France.
   [Hervier, Baptiste; Stanciu, Raluca; Musset, Lucile; Maisonobe, Thierry; Amoura, Zahir; Benveniste, Olivier] Univ Paris 06, F-75252 Paris 05, France.
   [Stanciu, Raluca; Benveniste, Olivier] Hop La Pitie Salpetriere, APHP, French Reference Ctr Neuromuscular Disorders, Internal Med Dept 1, Paris, France.
   [Musset, Lucile] Hop La Pitie Salpetriere, Lab Immunochem, Paris, France.
   [Devilliers, Herve] Univ Hosp Dijon, INSERM CIE1, Clin Invest Ctr, Dijon, France.
   [Devilliers, Herve] Univ Hosp Dijon, Internal Med & Syst Dis Dept, Dijon, France.
   [Olsson, Nils-Olivier] Univ Hosp Dijon, Immunol Lab, Dijon, France.
   [Meyer, Alain; Olsson, Nils-Olivier; Sibilia, Jean] Hautepierre & Univ Hosp, Dept Rheumatol, French Reference Ctr Syst Rare Dis, Strasbourg, France.
   [Uzunhan, Yurdagul] Univ Paris 13, Avicenne Hosp, Dept Pneumol, AP HP,EA 2363, Bobigny, France.
   [Masseau, Agathe; Nunes, Hilario; Hamidou, Mohamed] Hop Hotel Dieu, Dept Internal Med, Nantes, France.
   [Hatron, Pierre-Yves; Hachulla, Eric] Univ Lille 2, Claude Huriez Hosp, Dept Internal Med, French Natl Ctr Rare Syst Autoimmune Dis Sclerode, Lille, France.
   [Dubucquoi, Sylvain] Ctr Hosp Reg Univ, Immunol Lab, Lille, France.
   [Wallaert, Benoit] Ctr Hosp Reg Univ, Dept Pneumol, Lille, France.
   [Adoue, Daniel; Arlet, Philippe] CHU Toulouse, Dept Internal Med, Toulouse, France.
   [Guiguet, Marguerite; Lauque, Dominique] CHU Toulouse, Dept Pneumol, Toulouse, France.
   UPMC, INSERM, UMR S 943, F-75013 Paris, France.
C3 Assistance Publique Hopitaux Paris (APHP); Hopital Universitaire
   Ambroise-Pare - APHP; Hopital Universitaire Pitie-Salpetriere - APHP;
   UDICE-French Research Universities; Sorbonne Universite; UDICE-French
   Research Universities; Sorbonne Universite; Assistance Publique Hopitaux
   Paris (APHP); Hopital Universitaire Ambroise-Pare - APHP; Hopital
   Universitaire Pitie-Salpetriere - APHP; UDICE-French Research
   Universities; Sorbonne Universite; Assistance Publique Hopitaux Paris
   (APHP); Hopital Universitaire Pitie-Salpetriere - APHP; UDICE-French
   Research Universities; Sorbonne Universite; CHU Dijon Bourgogne;
   Institut National de la Sante et de la Recherche Medicale (Inserm); CHU
   Dijon Bourgogne; CHU Dijon Bourgogne; CHU Strasbourg; Assistance
   Publique Hopitaux Paris (APHP); Hopital Universitaire Avicenne - APHP;
   Universite Paris 13; Nantes Universite; CHU de Nantes; Universite de
   Lille - ISITE; CHU Lille; Universite de Lille; Universite de Lille -
   ISITE; CHU Lille; CHU de Toulouse; Universite de Toulouse; Universite
   Toulouse III - Paul Sabatier; CHU de Toulouse; Institut National de la
   Sante et de la Recherche Medicale (Inserm); UDICE-French Research
   Universities; Sorbonne Universite
RP Hervier, B (通讯作者)，Ctr Natl Reference Lupus, Serv Med Interne 2, 47-83 Blvd Hop, F-75651 Paris 13, France.
EM bhervier@yahoo.fr
RI Guiguet, Marguerite/L-8480-2018; Uzunhan, Yurdagul/P-5437-2017;
   Dubucquoi, Sylvain/I-5756-2018; HACHULLA, ERIC/R-8488-2018; Devilliers,
   Hervé/I-5464-2016; AMOURA, Zahir/P-5324-2017; Amoura, Zahir/P-5325-2017;
   Uzunhan, Yurdagul/AHA-1706-2022; Nunes, Hilario/AAM-8127-2020
OI Uzunhan, Yurdagul/0000-0002-1607-1407; Dubucquoi,
   Sylvain/0000-0002-8962-3719; HACHULLA, ERIC/0000-0001-7432-847X; AMOURA,
   Zahir/0000-0003-0292-9043; Uzunhan, Yurdagul/0000-0002-1607-1407; Nunes,
   Hilario/0000-0003-2896-7347; Sibilia, Jean/0000-0002-1601-4795
CR Amer Thoracic Soc, 2000, AM J RESP CRIT CARE, V161, P646
   BOHAN A, 1975, NEW ENGL J MED, V292, P403, DOI 10.1056/NEJM197502202920807
   Connors GR, 2010, CHEST, V138, P1464, DOI 10.1378/chest.10-0180
   Dugar M, 2011, INTERN MED J, V41, P674, DOI 10.1111/j.1445-5994.2010.02164.x
   Friedman AW, 1996, SEMIN ARTHRITIS RHEU, V26, P459, DOI 10.1016/S0049-0172(96)80026-6
   Galie N, 2009, EUR RESPIR J, V34, P1219, DOI 10.1183/09031936.00139009
   Ghillani P, 2011, AUTOIMMUN REV, V10, P509, DOI 10.1016/j.autrev.2011.03.004
   Hervier B, 2011, EUR RESPIR J, V37, P714, DOI 10.1183/09031936.00104310
   Hervier B, 2010, RHEUMATOLOGY, V49, P972, DOI 10.1093/rheumatology/kep455
   Hochberg MC, 1997, ARTHRITIS RHEUM, V40, P1725, DOI 10.1002/art.1780400928
   Izenman AJ, 2008, SPRINGER TEXTS STAT, P1, DOI 10.1007/978-0-387-78189-1_1
   Kalluri M, 2009, CHEST, V135, P1550, DOI 10.1378/chest.08-2233
   Kendall FP, 2005, MUCLES TESTING FUNCT
   La Corte R, 2006, AUTOIMMUNITY, V39, P249, DOI 10.1080/08916930600623791
   LeRoy EC, 2001, J RHEUMATOL, V28, P1573
   LOVE LA, 1991, MEDICINE, V70, P360, DOI 10.1097/00005792-199111000-00002
   MARGUERIE C, 1990, Q J MED, V77, P1019, DOI 10.1093/qjmed/77.1.1019
   Marie I, 2011, ARTHRITIS RHEUM-US, V63, P3439, DOI 10.1002/art.30513
   Marie I, 2012, AUTOIMMUN REV
   Marie I, 2012, SEMIN ARTHRITIS RHEU, V41, P890, DOI 10.1016/j.semarthrit.2011.09.008
   Mimori T, 2007, CURR OPIN RHEUMATOL, V19, P523, DOI 10.1097/BOR.0b013e3282f01a8c
   Ronnelid J, 2009, AUTOIMMUN REV, V9, P58, DOI 10.1016/j.autrev.2009.03.005
   SHARP GC, 1972, AM J MED, V52, P148, DOI 10.1016/0002-9343(72)90064-2
   Spath M, 2004, J NEUROL, V251, P859, DOI 10.1007/s00415-004-0449-5
   Tillie-Leblond I, 2008, THORAX, V63, P53, DOI 10.1136/thx.2006.069237
   Vitali C, 2002, ANN RHEUM DIS, V61, P554, DOI 10.1136/ard.61.6.554
   Watanabe K, 2011, RESP MED, V105, P1238, DOI 10.1016/j.rmed.2011.03.022
   Yamasaki Y, 2006, ARTHRITIS RHEUM-US, V54, P2004, DOI 10.1002/art.21883
   Yoshifuji H, 2006, AUTOIMMUNITY, V39, P233, DOI 10.1080/08916930600622884
NR 29
TC 174
Z9 182
U1 3
U2 14
PU ELSEVIER SCIENCE BV
PI AMSTERDAM
PA PO BOX 211, 1000 AE AMSTERDAM, NETHERLANDS
SN 1568-9972
EI 1873-0183
J9 AUTOIMMUN REV
JI Autoimmun. Rev.
PD DEC
PY 2012
VL 12
IS 2
SI SI
BP 210
EP 217
DI 10.1016/j.autrev.2012.06.006
PG 8
WC Immunology
WE Science Citation Index Expanded (SCI-EXPANDED)
SC Immunology
GA 068ZA
UT WOS:000313403500017
PM 22771754
DA 2023-03-31
ER

PT J
AU Richards, TJ
   Eggebeen, A
   Gibson, K
   Yousem, S
   Fuhrman, C
   Gochuico, BR
   Fertig, N
   Oddis, CV
   Kaminski, N
   Rosas, IO
   Ascherman, DP
AF Richards, Thomas J.
   Eggebeen, Aaron
   Gibson, Kevin
   Yousem, Samuel
   Fuhrman, Carl
   Gochuico, Bernadette R.
   Fertig, Noreen
   Oddis, Chester V.
   Kaminski, Naftali
   Rosas, Ivan O.
   Ascherman, Dana P.
TI Characterization and Peripheral Blood Biomarker Assessment of Anti-Jo-1
   Antibody-Positive Interstitial Lung Disease
SO ARTHRITIS AND RHEUMATISM
LA English
DT Article
ID TRANSFER-RNA-SYNTHETASE; PULMONARY-FIBROSIS; CLINICAL-FEATURES;
   POLYMYOSITIS; DERMATOMYOSITIS; AUTOANTIBODIES; PNEUMONIA; PROGNOSIS;
   MYOSITIS
AB Objective. Using a combination of clinical, radiographic, functional, and serum protein biomarker assessments, this study was aimed at defining the prevalence and clinical characteristics of interstitial lung disease (ILD) in a large cohort of patients with anti-Jo-1 antibodies.
   Methods. A review of clinical records, pulmonary function test results, and findings on imaging studies determined the existence of ILD in anti-Jo-1 antibody-positive individuals whose data were accumulated in the University of Pittsburgh Myositis Database from 1982 to 2007. Multiplex enzyme-linked immunosorbent assays (ELISAs) for serum inflammation markers, cytokines, chemokines, and matrix metalloproteinases in different patient subgroups were performed to assess the serum proteins associated with anti-Jo-1. antibody-positive ILD.
   Results. Among the 90 anti-Jo-1 antibody-positive individuals with sufficient clinical, radiographic, and/or pulmonary function data, 77 (86%) met the criteria for ILD. While computed tomography scans revealed a variety of patterns suggestive of underlying usual interstitial pneumonia (UIP) or nonspecific interstitial pneumonia, a review of the histopathologic abnormalities in a subset of patients undergoing open lung biopsy or transplantation or whose lung tissue was obtained at autopsy (n = 22) demonstrated a preponderance of UIP and diffuse alveolar damage. Analysis by multiplex ELISA yielded statistically significant associations between anti-Jo-1 antibody-positive ILD and elevated serum levels of C-reactive protein (CRP), CXCL9, and CXCL10, which distinguished this disease entity from idiopathic pulmonary fibrosis and anti-signal recognition particle antibody-positive myositis. Recursive partitioning further demonstrated that combinations of these and other serum protein biomarkers can distinguish these disease subgroups at high levels of sensitivity and specificity.
   Conclusion. In this large cohort of anti-Jo-1 antibody-positive individuals, the incidence of ILD approached 90%. Multiplex ELISA demonstrated disease-specific associations between anti-Jo-1 antibody-positive ILD and serum levels of CRP as well as the interferon-gamma-inducible chemokines CXCL9 and CXCL10, highlighting the potential of this approach to define biologically active molecules contributing to the pathogenesis of myositis-associated ILD.
C1 [Ascherman, Dana P.] Univ Pittsburgh, Sch Med, Dept Med, Div Clin Immunol & Rheumatol, Pittsburgh, PA 15261 USA.
   [Gochuico, Bernadette R.] NHGRI, NIH, Bethesda, MD 20892 USA.
   [Rosas, Ivan O.] Brigham & Womens Hosp, Boston, MA 02115 USA.
   [Rosas, Ivan O.] Harvard Univ, Sch Med, Boston, MA USA.
C3 Pennsylvania Commonwealth System of Higher Education (PCSHE); University
   of Pittsburgh; National Institutes of Health (NIH) - USA; NIH National
   Human Genome Research Institute (NHGRI); Harvard University; Brigham &
   Women's Hospital; Harvard University; Harvard Medical School
RP Ascherman, DP (通讯作者)，Univ Pittsburgh, Sch Med, Dept Med, Div Clin Immunol & Rheumatol, BST S707,3500 Terrace St, Pittsburgh, PA 15261 USA.
EM irosas@rics.bwh.harvard.edu; ascher@pitt.edu
OI Kaminski, Naftali/0000-0001-5917-4601
FU NIH [HL-0894932, HL-073745, HL-087030, K08-AR-047891]; Arthritis
   Foundation Arthritis Investigator
FX Drs. Richards and Kaminski's work was supported by NIH grants HL-0894932
   and HL-073745. Dr. Gibson's work was supported by NIH grant HL-0894932.
   Dr. Kaminski holds the Dorothy P. and Richard P. Simmons Endowed Chair
   for Interstitial Lung Disease at the University of Pittsburgh. Dr.
   Rosas' work was supported by NIH grant HL-087030. Dr. Ascherman's work
   was supported by NIH grant K08-AR-047891; he also is recipient of an
   Arthritis Foundation Arthritis Investigator Award.
CR Agarwal R, 2008, EUR J INTERN MED, V19, P227, DOI 10.1016/j.ejim.2007.04.024
   *AM THOR SOC, 2000, AM J RESP CRIT CARE, V161, P646, DOI DOI 10.1164/AJRCCM.161.2.ATS3-00
   Ascherman Dana P, 2002, Curr Rheumatol Rep, V4, P409, DOI 10.1007/s11926-002-0086-x
   BENBASSAT J, 1985, ARTHRITIS RHEUM-US, V28, P249, DOI 10.1002/art.1780280303
   Betteridge Z, 2007, RHEUMATOLOGY, V46, P1005, DOI 10.1093/rheumatology/kem045
   BOHAN A, 1975, NEW ENGL J MED, V292, P344, DOI 10.1056/NEJM197502132920706
   Collard HR, 2007, AM J RESP CRIT CARE, V176, P636, DOI 10.1164/rccm.200703-463PP
   DICKEY BF, 1984, SEMIN ARTHRITIS RHEU, V14, P60, DOI 10.1016/0049-0172(84)90010-6
   Douglas WW, 2001, AM J RESP CRIT CARE, V164, P1182, DOI 10.1164/ajrccm.164.7.2103110
   Fathi M, 2005, CURR OPIN RHEUMATOL, V17, P701, DOI 10.1097/01.bor.0000179949.65895.53
   Fathi M, 2004, ANN RHEUM DIS, V63, P297, DOI 10.1136/ard.2003.006122
   Fathi M, 2008, ARTHRIT RHEUM-ARTHR, V59, P677, DOI 10.1002/art.23571
   Friedman AW, 1996, SEMIN ARTHRITIS RHEU, V26, P459, DOI 10.1016/S0049-0172(96)80026-6
   Fujita J, 2005, RESP MED, V99, P234, DOI 10.1016/j.rmed.2004.07.001
   Gorelik E, 2005, CANCER EPIDEM BIOMAR, V14, P981, DOI 10.1158/1055-9965.EPI-04-0404
   Grau JM, 1996, J RHEUMATOL, V23, P1921
   Hirakata M, 2007, ARTHRITIS RHEUM, V56, P1295, DOI 10.1002/art.22506
   Kurasawa K, 2002, CLIN EXP IMMUNOL, V129, P541, DOI 10.1046/j.1365-2249.2002.01933.x
   MARGUERIE C, 1990, Q J MED, V77, P1019, DOI 10.1093/qjmed/77.1.1019
   Marie I, 2002, ARTHRIT RHEUM-ARTHR, V47, P614, DOI 10.1002/art.10794
   Mielnik P, 2006, AUTOIMMUNITY, V39, P243, DOI 10.1080/08916930600623767
   Mimori T, 2007, CURR OPIN RHEUMATOL, V19, P523, DOI 10.1097/BOR.0b013e3282f01a8c
   Rosas IO, 2008, PLOS MED, V5, P623, DOI 10.1371/journal.pmed.0050093
   Sato S, 2005, CLIN EXP RHEUMATOL, V23, P609
   Schmidt WA, 2000, CLIN RHEUMATOL, V19, P371, DOI 10.1007/s100670070030
   Schnabel A, 2003, SEMIN ARTHRITIS RHEU, V32, P273, DOI 10.1053/sarh.2002.50012
   Schwarz MI, 1998, CLIN CHEST MED, V19, P701, DOI 10.1016/S0272-5231(05)70111-8
   Stone KB, 2007, ARTHRITIS RHEUM, V56, P3125, DOI 10.1002/art.22865
   Sultan SM, 2008, ARTHRITIS RHEUM, V58, P3593, DOI 10.1002/art.23963
   Tager AM, 2004, AM J RESP CELL MOL, V31, P395, DOI 10.1165/rcmb.2004-0175OC
   TAKIZAWA H, 1987, J RHEUMATOL, V14, P102
   Tansey D, 2004, HISTOPATHOLOGY, V44, P585, DOI 10.1111/j.1365-2559.2004.01896.x
   TARGOFF IN, 1992, ARTHRITIS RHEUM, V35, P821, DOI 10.1002/art.1780350718
   TARGOFF IN, 1993, J INVEST DERMATOL, V100, pS116, DOI 10.1111/1523-1747.ep12356607
   Targoff Ira N, 2006, Curr Rheumatol Rep, V8, P196, DOI 10.1007/s11926-996-0025-3
   Targoff Ira N, 2002, Curr Rheumatol Rep, V4, P434, DOI 10.1007/s11926-002-0089-7
   TAZELAAR HD, 1990, AM REV RESPIR DIS, V141, P727, DOI 10.1164/ajrccm/141.3.727
   Tillie-Leblond I, 2008, THORAX, V63, P53, DOI 10.1136/thx.2006.069237
   Yamadori I, 2001, RHEUMATOL INT, V21, P89
   YOSHIDA S, 1983, ARTHRITIS RHEUM, V26, P604, DOI 10.1002/art.1780260505
   Yoshifuji H, 2006, AUTOIMMUNITY, V39, P233, DOI 10.1080/08916930600622884
NR 41
TC 95
Z9 111
U1 2
U2 7
PU WILEY
PI HOBOKEN
PA 111 RIVER ST, HOBOKEN 07030-5774, NJ USA
SN 0004-3591
EI 1529-0131
J9 ARTHRITIS RHEUM-US
JI Arthritis Rheum.
PD JUL
PY 2009
VL 60
IS 7
BP 2183
EP 2192
DI 10.1002/art.24631
PG 10
WC Rheumatology
WE Science Citation Index Expanded (SCI-EXPANDED)
SC Rheumatology
GA 470HN
UT WOS:000267965900036
PM 19565490
OA Green Accepted
DA 2023-03-31
ER

PT J
AU Yasuda, H
   Ikeda, T
   Hamaguchi, Y
   Furukawa, F
AF Yasuda, Hazuki
   Ikeda, Takaharu
   Hamaguchi, Yasuhito
   Furukawa, Fukumi
TI Clinically amyopathic dermatomyositis with rapidly progressive
   interstitial pneumonia: The relation between the disease activity and
   the serum interleukin-6 level
SO JOURNAL OF DERMATOLOGY
LA English
DT Article
DE clinically amyopathic dermatomyositis; interleukin-10; interleukin-6;
   polymyxin B-immobilized fiber column direct hemoperfusion; rapidly
   progressive interstitial lung disease
ID IMMOBILIZED FIBER COLUMN; ACUTE EXACERBATION; LUNG-DISEASE;
   HEMOPERFUSION; MYOSITIS
AB A 67-year-old woman exhibited chilblain-like erythema on the bilateral auricles, erythema with hyperkeratosis on the sides of fingers and the bilateral elbows, and erythema on the extensor/flexor sides of the finger joints and the iliac regions. Fine crackles were audible on the dorsal side of the bilateral lower lung regions. We diagnosed clinically amyopathic dermatomyositis accompanied by rapidly progressive interstitial pneumonia. While we initiated immunosuppressive therapy, the respiratory failure showed no responses. We performed endotoxin adsorption therapy using polymyxin B-immobilized fiber column direct hemoperfusion (PMX-DHP). After the first PMX-DHP session, the respiratory condition was slightly improved but it soon deteriorated. At the second PMX-DHP session, subcutaneous and mediastinal emphysema was noted. The patient died, showing no improvement in the respiratory condition. We measured the levels of serum interleukin (IL)-6, tumor necrosis factor (TNF)- and IL-10 before and after PMX-DHP and compared them with previously reported levels. The levels of TNF- and IL-10 showed no or slight changes, but those of IL-6 at the beginning of the treatment were higher compared with previous reports. After the first PMX-DHP, the IL-6 level decreased with slight improvement in respiratory condition. However, after the second PMX-DHP, it increased markedly with exacerbation of the respiratory failure. The serum IL-6 level is considered to be effective for the evaluation of the disease activity and prognosis under the treatment by PMX-DHP.
C1 [Yasuda, Hazuki; Ikeda, Takaharu; Furukawa, Fukumi] Wakayama Med Univ, Dept Dermatol, Grad Sch Med, 811-1 Kimiidera, Wakayama, Wakayama 6410012, Japan.
   [Yasuda, Hazuki] Toho Univ, Dept Dermatol, Ohashi Med Ctr, Tokyo, Japan.
   [Hamaguchi, Yasuhito] Kanazawa Univ, Fac Med, Inst Med Pharmaceut & Hlth Sci, Dept Dermatol, Kanazawa, Ishikawa, Japan.
C3 Wakayama Medical University; Toho University; Kanazawa University
RP Ikeda, T (通讯作者)，Wakayama Med Univ, Dept Dermatol, Grad Sch Med, 811-1 Kimiidera, Wakayama, Wakayama 6410012, Japan.
EM t-ikeda@wakayama-med.ac.jp
CR Gono T, 2014, RHEUMATOLOGY, V53, P2196, DOI 10.1093/rheumatology/keu258
   Ichiyasu H, 2014, MOD RHEUMATOL, V24, P361, DOI 10.3109/14397595.2013.852847
   Ikeda T, 2006, EUR J DERMATOL, V16, P423
   Kakugawa T, 2008, INTERNAL MED, V47, P785, DOI 10.2169/internalmedicine.47.0639
   Kawasumi H, 2015, CLIN MED INSIGHTS-CI, V9, P9, DOI [10.4137/CCRPM.S23313, 10.4137/CCRPRPM.S23313]
   Kawasumi H, 2014, BIOMED RES INT, V2014, DOI 10.1155/2014/815245
   Mimori T, 2012, CURR RHEUMATOL REP, V14, P264, DOI 10.1007/s11926-012-0246-6
   Nakashima R, 2010, RHEUMATOLOGY, V49, P433, DOI 10.1093/rheumatology/kep375
   Nara M, 2014, MOD RHEUMATOL, V24, P633, DOI 10.3109/14397595.2013.844390
   Noma S, 2007, INTERNAL MED, V46, P1447, DOI 10.2169/internalmedicine.46.0117
   Sasaki O, 2013, CASE REP MED, V2013, DOI 10.1155/2013/750275
   Seo Y, 2006, INTERNAL MED, V45, P1033, DOI 10.2169/internalmedicine.45.6018
   Sontheimer RD, 2002, J AM ACAD DERMATOL, V46, P626, DOI 10.1067/mjd.2002.120621
   Tani T, 1998, ARTIF ORGANS, V22, P1038, DOI 10.1046/j.1525-1594.1998.06086.x
   Tsushima K, 2002, J CLIN APHERESIS, V17, P97, DOI 10.1002/jca.10019
NR 15
TC 12
Z9 12
U1 0
U2 1
PU WILEY
PI HOBOKEN
PA 111 RIVER ST, HOBOKEN 07030-5774, NJ USA
SN 0385-2407
EI 1346-8138
J9 J DERMATOL
JI J. Dermatol.
PD OCT
PY 2017
VL 44
IS 10
BP 1164
EP 1167
DI 10.1111/1346-8138.13887
PG 4
WC Dermatology
WE Science Citation Index Expanded (SCI-EXPANDED)
SC Dermatology
GA FI7LD
UT WOS:000412177300033
PM 28543432
DA 2023-03-31
ER

PT J
AU Veyrac, G
   Cellerin, L
   Jolliet, P
AF Veyrac, Gwenaelle
   Cellerin, Laurent
   Jolliet, Pascale
TI A case of interstitial lung disease with atorvastatin (Tahor (R)) and a
   review of the literature about these effects observed under statins
SO THERAPIE
LA French
DT Article
DE statins; interstitial lung disease; atorvastatin
ID COA REDUCTASE INHIBITORS; HYPERSENSITIVITY PNEUMONITIS; PATIENT
AB The 3-Hydroxy-3-methyl-glutaryl coenzyme A (HGM-CoA) reductase inhibitors, or statins, are competitive inhibitors of the rate-limiting enzyme in cholesterol synthesis. Generally, statins have an excellent safety profile. Elevations of liver transaminases and creatine phosphokinase with myalgia have been associated with the use of HGM-Co A reductase inhibitors, case reports of rhabdomyolysis are rare, most occurring with concomitant use with other drugs such as cyclosporin, fusidic acid and gemfibrozil. We describe here the clinical case of a patient who developed interstitial lung disease as probably a result of the use of statins which particularly increased with long-term atorvastatin treatment. The present review details some case-reports of interstitial lung disease reported under statins in the literature. Few systemic adverse effects such as lupus-like-syndromes and polymyositis have been reported. Recent experimentations have demonstrated that cholesterol is not the only intracellular target of statins but that they also have a potential role in atherosclerosis and in organ transplantation as immunosuppressor agents.
C1 [Veyrac, Gwenaelle; Cellerin, Laurent; Jolliet, Pascale] Inst Biol, Ctr Reg Pharmacovigilance, F-44093 Nantes, France.
RP Veyrac, G (通讯作者)，Inst Biol, Ctr Reg Pharmacovigilance, 9 Quai Moncousu, F-44093 Nantes, France.
EM pharmacovigilance@chu-nantes.fr
RI Cellerin, Laurent/L-9945-2015
OI Cellerin, Laurent/0000-0002-7752-3040; Pascale,
   JOLLIET/0000-0003-0191-9249
CR AHMAD S, 1991, ARCH INTERN MED, V151, P1667, DOI 10.1001/archinte.151.8.1667
   BANNWARTH B, 1992, ARCH INTERN MED, V152, P1093, DOI 10.1001/archinte.1992.00400170157032
   BEGAUD B, 1985, THERAPIE, V40, P111
   Bocan Thomas M A, 2002, Curr Opin Investig Drugs, V3, P1312
   CAILLAUD D, 2004, TRAITE MED, V1, P1029
   CAMUS P, 1997, FLAMMARION MED SCI, V67, P751
   Danesh FR, 2003, ARCH IMMUNOL THER EX, V51, P139
   Davidson MH, 2001, DRUGS, V61, P197, DOI 10.2165/00003495-200161020-00005
   deGroot REB, 1996, J INTERN MED, V239, P361, DOI 10.1046/j.1365-2796.1996.411762000.x
   Hill C, 1995, AUST NZ J MED, V25, P745, DOI 10.1111/j.1445-5994.1995.tb02870.x
   Johnson BA, 2003, AM J RESP CRIT CARE, V167, P1271, DOI 10.1164/rccm.200205-410OC
   Krysiak R, 2003, DRUGS, V63, P1821, DOI 10.2165/00003495-200363170-00005
   Kwak B, 2000, NAT MED, V6, P1399, DOI 10.1038/82219
   Lantuejoul S, 2002, EUR RESPIR J, V19, P577, DOI 10.1183/09031936.02.00258802
   Liebhaber MI, 1999, CHEST, V115, P886, DOI 10.1378/chest.115.3.886
   Liscoet-Loheac N, 2001, REV MAL RESPIR, V18, P426
   Mach F, 2002, TRANSPL IMMUNOL, V9, P197, DOI 10.1016/S0966-3274(02)00030-8
   Malhotra HS, 2001, DRUGS, V61, P1835, DOI 10.2165/00003495-200161120-00012
   Nalbone G, 2003, ARCH MAL COEUR VAISS, V96, P207
   Raggatt LJ, 2002, DRUGS, V62, P2185, DOI 10.2165/00003495-200262150-00002
   Stoebner PE, 2003, ANN DERMATOL VENER, V130, P187
   Sulem P, 2001, ANN PHARMACOTHER, V35, P1292
   Weinstein A, 1980, Prog Clin Immunol, V4, P1
NR 23
TC 5
Z9 6
U1 0
U2 0
PU ELSEVIER
PI AMSTERDAM
PA RADARWEG 29, 1043 NX AMSTERDAM, NETHERLANDS
SN 0040-5957
EI 1958-5578
J9 THERAPIE
JI Therapie
PD JAN-FEB
PY 2006
VL 61
IS 1
BP 57
EP 67
DI 10.2515/therapie:2006017
PG 11
WC Pharmacology & Pharmacy
WE Science Citation Index Expanded (SCI-EXPANDED)
SC Pharmacology & Pharmacy
GA V44RB
UT WOS:000203018700009
PM 16792155
DA 2023-03-31
ER

PT J
AU Layoun, H
   Hajal, J
   Saliba, Y
   Smayra, V
   Habr, B
   Fares, N
AF Layoun, Habib
   Hajal, Joelle
   Saliba, Youakim
   Smayra, Viviane
   Habr, Bassem
   Fares, Nassim
TI Pirfenidone mitigates TGF-?1-mediated fibrosis in an idiopathic
   inflammatory myositis-associated interstitial lung disease model
SO CYTOKINE
LA English
DT Article
DE Antisynthetase syndrome; Fibrosis; Interstitial lung disease; Myositis;
   Pirfenidone; TGF-&beta; 1
ID PULMONARY-FIBROSIS; TGF-BETA; MESENCHYMAL TRANSITION; ELBOW POSITION;
   POLYMYOSITIS; DERMATOMYOSITIS; CLASSIFICATION; MYOPATHIES; SEVERITY;
   ANTI-PL7
AB Idiopathic inflammatory myositis (IIM) is a group of rare diseases of unknown etiology, with a pathognomonic muscular deficiency. Antisynthetase syndrome is a subtype of IIM with an associated interstitial lung disease (ILD), characterized by pulmonary inflammation and fibrosis mediated by TGF-beta. Pirfenidone is a new molecule with anti-inflammatory and anti-fibrotic properties, used for the treatment of idiopathic ILD, but has never been assessed in IIM. The aim of our study is to evaluate the effect of pirfenidone on IIM-associated ILD. Thirty-two BALB/c male mice were divided into three groups: Sham, IIM-untreated (IIM), and IIM pirfenidone-treated (IIM + PIR). IIM was induced by intramuscular injections of guinea pig muscle myosin extract and intraperitoneal injections of Pertussis toxin. Pirfenidone was given orally at a dose of 30 mg kg(-1) day(-1) for two months. Muscle force, blood and bronchoalveolar lavage fluid samples, as well as muscle and lung tissues, were analyzed. Progressive deterioration of muscle force and infiltration of the muscular tissue by inflammatory cells were observed with IIM. Auto-immune antibodies specific to the antisynthetase syndrome were also increased in IIM mice. Pirfenidone attenuated IIM-associated ILD with anti-inflammatory properties evidenced by decreased peribronchial inflammation and TGF-beta 1 in bronchoalveolar lavage fluid. Likewise, pirfenidone attenuated pulmonary fibrosis by fine-tuning TGF-beta 1-mediated epithelial-to-mesenchymal and fibrotic signaling pathways; profibrotic SMAD3, ZEB2 and STAT1 expression and activation were decreased, whereas anti-fibrotic SMAD2 activation was increased. This study unravels for the first time that pirfenidone has the potential to fine-tune TGF-beta 1 fibrotic signaling in IIM-associated ILD.
C1 [Layoun, Habib; Hajal, Joelle; Saliba, Youakim; Fares, Nassim] Univ St Joseph, Fac Med, Pole Technol Sante, Lab Rech Physiol & Physiopathol, Beirut, Lebanon.
   [Smayra, Viviane; Habr, Bassem] Univ St Joseph, Fac Med, Beirut, Lebanon.
C3 Saint Joseph University Beirut; Saint Joseph University Beirut
RP Fares, N (通讯作者)，Univ St Joseph, Fac Med, Pole Technol Sante, Lab Rech Physiol & Physiopathol, Beirut, Lebanon.
EM nassim.fares@usj.edu.lb
CR Aartsma-Rus A, 2014, JOVE-J VIS EXP, DOI 10.3791/51303
   Antoniou KM, 2014, EUR RESPIR REV, V23, P40, DOI 10.1183/09059180.00009113
   ASHCROFT T, 1988, J CLIN PATHOL, V41, P467, DOI 10.1136/jcp.41.4.467
   Barba T, 2019, AUTOIMMUN REV, V18, P113, DOI 10.1016/j.autrev.2018.07.013
   Bellinger AM, 2009, NAT MED, V15, P325, DOI 10.1038/nm.1916
   Bernatsky S, 2009, ANN RHEUM DIS, V68, P1192, DOI 10.1136/ard.2008.093161
   BOHAN A, 1988, CLIN DERMATOL, V6, P3, DOI 10.1016/0738-081X(88)90044-2
   Bouros D, 2011, LANCET, V377, P1727, DOI 10.1016/S0140-6736(11)60546-1
   Cataldo DD, 2002, AM J PATHOL, V161, P491, DOI 10.1016/S0002-9440(10)64205-8
   Collard HR, 2010, EUR RESPIR J, V35, P728, DOI 10.1183/09031936.00006610
   Collins BF, 2019, EUR RESPIR REV, V28, DOI 10.1183/16000617.0022-2019
   Connors GR, 2010, CHEST, V138, P1464, DOI 10.1378/chest.10-0180
   Cottin V, 2003, EUR RESPIR J, V22, P245, DOI 10.1183/09031936.03.00026703
   Dalakas MC, 2015, NEW ENGL J MED, V372, P1734, DOI 10.1056/NEJMra1402225
   Dalakas MC, 2010, CURR OPIN PHARMACOL, V10, P346, DOI 10.1016/j.coph.2010.03.001
   Degryse AL, 2011, AM J PHYSIOL-LUNG C, V300, pL887, DOI 10.1152/ajplung.00397.2010
   Derynck R, 2003, NATURE, V425, P577, DOI 10.1038/nature02006
   Fujisawa T, 2005, J RHEUMATOL, V32, P58
   Gono T, 2014, RHEUMATOLOGY, V53, P2196, DOI 10.1093/rheumatology/keu258
   Gueders MM, 2005, J IMMUNOL, V175, P2589, DOI 10.4049/jimmunol.175.4.2589
   Guo JW, 2019, TOXICOL LETT, V300, P59, DOI 10.1016/j.toxlet.2018.10.019
   Hamaguchi Y, 2013, PLOS ONE, V8, DOI 10.1371/journal.pone.0060442
   Hirano A, 2006, AM J RESP CELL MOL, V35, P366, DOI 10.1165/rcmb.2005-0452OC
   Huebner RH, 2008, BIOTECHNIQUES, V44, P507, DOI 10.2144/000112729
   Hyland BI, 1997, BEHAV BRAIN RES, V85, P175, DOI 10.1016/S0166-4328(97)87582-1
   Inomata M, 2014, RESP RES, V15, DOI 10.1186/1465-9921-15-16
   Iyer SN, 2000, INFLAMMATION, V24, P477, DOI 10.1023/A:1007068313370
   Jin J, 2019, RESP RES, V20, DOI 10.1186/s12931-019-1093-z
   Julien SG, 2017, PLOS BIOL, V15, DOI 10.1371/journal.pbio.1002597
   Kang EH, 2005, RHEUMATOLOGY, V44, P1282, DOI 10.1093/rheumatology/keh723
   Kang J, 2015, INT J CLIN EXP PATHO, V8, P14457
   Kim KK, 2006, P NATL ACAD SCI USA, V103, P13180, DOI 10.1073/pnas.0605669103
   King TE, 2014, NEW ENGL J MED, V370, P2083, DOI 10.1056/NEJMoa1402582
   KUZALA EA, 1992, AM J OCCUP THER, V46, P509, DOI 10.5014/ajot.46.6.509
   Lamouille S, 2014, NAT REV MOL CELL BIO, V15, P178, DOI 10.1038/nrm3758
   Lee KW, 2006, CIRCULATION, V114, P1703, DOI 10.1161/CIRCULATIONAHA.106.624320
   Lega JC, 2015, EUR RESPIR REV, V24, P216, DOI 10.1183/16000617.00002015
   Li T, 2016, SCI REP-UK, V6, DOI 10.1038/srep33226
   Liu HZ, 2005, J THORAC CARDIOV SUR, V130, P852, DOI 10.1016/j.jtcvs.2005.04.012
   Long K, 2019, CLIN CHEST MED, V40, P561, DOI 10.1016/j.ccm.2019.05.004
   Lundberg IE, 2018, NAT REV RHEUMATOL, V14, P269, DOI 10.1038/nrrheum.2018.41
   Lv Q, 2020, MOL MED, V26, DOI 10.1186/s10020-020-00173-3
   Maalouly G, 2020, INT IMMUNOPHARMACOL, V79, DOI 10.1016/j.intimp.2019.106051
   Maalouly G, 2021, LUPUS, V30, P926, DOI 10.1177/0961203321995254
   Maher TM, 2020, LANCET RESP MED, V8, P147, DOI 10.1016/S2213-2600(19)30341-8
   Mandel DE, 2017, INT J MOL SCI, V18, DOI 10.3390/ijms18051084
   Marie I, 2002, ARTHRIT RHEUM-ARTHR, V47, P614, DOI 10.1002/art.10794
   Marie I, 2013, EUR J INTERN MED, V24, P474, DOI 10.1016/j.ejim.2013.01.002
   MATHIOWETZ V, 1985, J HAND SURG-AM, V10A, P694, DOI 10.1016/S0363-5023(85)80210-0
   Matsuda S, 2020, RHEUMATOLOGY, V59, P310, DOI 10.1093/rheumatology/kez301
   Mattos MS, 2020, FRONT IMMUNOL, V11, DOI 10.3389/fimmu.2020.566953
   McHugh NJ, 2018, NAT REV RHEUMATOL, V14, P290, DOI 10.1038/nrrheum.2018.56
   Mecoli CA, 2018, CURR RHEUMATOL REP, V20, DOI 10.1007/s11926-018-0731-7
   Meng XM, 2010, J AM SOC NEPHROL, V21, P1477, DOI 10.1681/ASN.2009121244
   Meng XM, 2016, NAT REV NEPHROL, V12, P325, DOI 10.1038/nrneph.2016.48
   Nathan SD, 2017, LANCET RESP MED, V5, P33, DOI 10.1016/S2213-2600(16)30326-5
   Noble PW, 2016, EUR RESPIR J, V47, P243, DOI 10.1183/13993003.00026-2015
   Noble PW, 2011, LANCET, V377, P1760, DOI 10.1016/S0140-6736(11)60405-4
   Noguchi E, 2017, JAMA NEUROL, V74, P992, DOI 10.1001/jamaneurol.2017.0934
   Oku H, 2008, EUR J PHARMACOL, V590, P400, DOI 10.1016/j.ejphar.2008.06.046
   Pinal-Fernandez I, 2017, RHEUMATOLOGY, V56, P999, DOI 10.1093/rheumatology/kex021
   Ravanetti F, 2020, AM J PHYSIOL-LUNG C, V318, pL376, DOI 10.1152/ajplung.00311.2019
   Ruscitti F, 2020, FRONT PHARMACOL, V11, DOI 10.3389/fphar.2020.01117
   Ruscitti F, 2017, MULTIDISCIP RESP MED, V12, DOI 10.1186/s40248-017-0089-0
   Satoh M, 2017, CLIN REV ALLERG IMMU, V52, P1, DOI 10.1007/s12016-015-8510-y
   Shappley CL, 2019, CURR TREAT OPT RHEUM, V5, P56, DOI 10.1007/s40674-018-0110-6
   Smith JP, 1995, J NEUROSCI METH, V62, P15, DOI 10.1016/0165-0270(95)00049-6
   Spond J, 2003, PULM PHARMACOL THER, V16, P207, DOI 10.1016/s1094-5539(03)00026-9
   Suzuki S, 2015, ORPHANET J RARE DIS, V10, DOI 10.1186/s13023-015-0277-y
   Taniguchi H, 2010, EUR RESPIR J, V35, P821, DOI 10.1183/09031936.00005209
   Tanjore H, 2009, AM J RESP CRIT CARE, V180, P657, DOI 10.1164/rccm.200903-0322OC
   Tashiro J, 2017, FRONT MED-LAUSANNE, V4, DOI 10.3389/fmed.2017.00118
   Wang YC, 2016, INT J MOL MED, V38, P1208, DOI 10.3892/ijmm.2016.2705
   Wu CC, 2019, INT IMMUNOPHARMACOL, V74, DOI 10.1016/j.intimp.2019.105700
   Zhang L, 2015, LAB INVEST, V95, P65, DOI 10.1038/labinvest.2014.135
NR 75
TC 1
Z9 1
U1 0
U2 2
PU ACADEMIC PRESS LTD- ELSEVIER SCIENCE LTD
PI LONDON
PA 24-28 OVAL RD, LONDON NW1 7DX, ENGLAND
SN 1043-4666
EI 1096-0023
J9 CYTOKINE
JI Cytokine
PD JUN
PY 2022
VL 154
AR 155899
DI 10.1016/j.cyto.2022.155899
EA APR 2022
PG 9
WC Biochemistry & Molecular Biology; Cell Biology; Immunology
WE Science Citation Index Expanded (SCI-EXPANDED)
SC Biochemistry & Molecular Biology; Cell Biology; Immunology
GA 1J9NL
UT WOS:000798238400001
PM 35504143
DA 2023-03-31
ER

PT J
AU Lee, LW
   Narang, NS
   Postolova, A
   Seminara, N
   Kantor, MA
AF Lee, Lori W.
   Narang, Neera S.
   Postolova, Anna
   Seminara, Nicole
   Kantor, Molly A.
TI Anti-MDA5-Positive Dermatomyositis Presenting as Fever of Unknown Origin
SO JOURNAL OF GENERAL INTERNAL MEDICINE
LA English
DT Article
DE case report; clinical vignette; diagnosis; evaluation; rheumatology;
   dermatomyositis; fever of unknown origin; clinical evaluation; clinical
   reasoning; errors in clinical reasoning
ID INTERSTITIAL LUNG-DISEASE; CLINICALLY AMYOPATHIC DERMATOMYOSITIS; GENE 5
   ANTIBODY; MYOSITIS-SPECIFIC AUTOANTIBODIES; CANCER-ASSOCIATED
   DERMATOMYOSITIS; IDIOPATHIC INFLAMMATORY MYOPATHY; JAPANESE PATIENTS;
   SITUATION AWARENESS; HEMOPHAGOCYTIC LYMPHOHISTIOCYTOSIS; ANTI-P155
   AUTOANTIBODY
AB Dermatomyositis is a chronic systemic autoimmune disease characterized by inflammatory infiltrates in the skin and muscle. The wide variability in clinical and serologic presentation poses a diagnostic challenge for the internist. Appreciation of the clinical variants of dermatomyositis allows for expedient diagnosis and avoidance of diagnostic error. We illustrate these challenges with the case of a 51-year-old Vietnamese-American man who initially presented with fever of unknown origin in the absence of overt skin and muscle manifestations. The diagnosis of dermatomyositis was not evident on several clinical encounters due to the absence of these hallmark symptoms. We review the variable clinical manifestations of a subtype of dermatomyositis associated with an autoantibody against melanoma differentiation-associated protein 5 (anti-MDA5) and suggest consideration of dermatomyositis as a diagnosis in patients presenting with systemic illness and markedly elevated ferritin, even in the absence of elevated muscle enzymes and classic autoantibodies.
C1 [Lee, Lori W.] Stanford Univ, Sch Med, Stanford, CA 94305 USA.
   [Narang, Neera S.; Postolova, Anna] Stanford Univ, Sch Med, Div Rheumatol & Immunol, Stanford, CA 94305 USA.
   [Kantor, Molly A.] Stanford Univ, Dept Med, Sch Med, Stanford, CA 94305 USA.
   [Seminara, Nicole] Stanford Univ, Dept Dermatol, Sch ofMedicine, Stanford, CA 94305 USA.
   [Kantor, Molly A.] Univ Calif San Diego, Dept Med, Sch Med, Div Hosp Med, San Diego, CA 92103 USA.
C3 Stanford University; Stanford University; Stanford University; Stanford
   University; University of California System; University of California
   San Diego
RP Lee, LW (通讯作者)，Stanford Univ, Sch Med, Stanford, CA 94305 USA.
EM lwhlee@stanford.edu
FU NIH [5T32AR050942-10]
FX The authors would like to thank Dr. Frank Chen for his dedicated
   clinical care for the patient, Dr. Lorinda Chung and Dr. David
   Florentino for their guidance in researching the manuscript, Dr. Hannes
   Vogel for his assistance in obtaining and interpreting the pathology
   images, and Dr. Khalil Jivraj for his assistance in obtaining and
   interpreting the radiology images. A.P. receives research support from
   NIH grant 5T32AR050942-10. An earlier version of this work was presented
   as a poster presentation at the American College of Physicians Northern
   California Chapter meeting on 22 November 2014 and as a poster
   presentation at the Society of General Internal Medicine,
   California-Hawaii 2015 Regional meeting, on 10 January 2015.
CR Bawden D, 2009, J INF SCI, V35, P180, DOI 10.1177/0165551508095781
   Betteridge ZE, 2009, ANN RHEUM DIS, V68, P1621, DOI 10.1136/ard.2008.097162
   Betteridge ZE, 2009, ARTHRITIS RHEUM, V60, P815, DOI DOI 10.1002/ART.25895
   Betteridge Z, 2007, ARTHRITIS RHEUM-US, V56, P3132, DOI 10.1002/art.22862
   Cao H, 2012, ARTHRIT CARE RES, V64, P1602, DOI 10.1002/acr.21728
   Case DO, 2005, J MED LIBR ASSOC, V93, P353
   Chen ZY, 2013, ARTHRIT CARE RES, V65, P1316, DOI 10.1002/acr.21985
   ENDSLEY MR, 1995, HUM FACTORS, V37, P32, DOI 10.1518/001872095779049543
   Fiorentino D, 2011, J AM ACAD DERMATOL, V65, P25, DOI 10.1016/j.jaad.2010.09.016
   Fiorentino DF, 2013, ARTHRITIS RHEUM-US, V65, P2954, DOI 10.1002/art.38093
   Fujikawa K, 2009, SCAND J RHEUMATOL, V38, P263, DOI 10.1080/03009740802687455
   Fujimoto M, 2012, ARTHRITIS RHEUM-US, V64, pS97
   Fujimoto M, 2012, ARTHRITIS RHEUM-US, V64, P513, DOI 10.1002/art.33403
   Fukukura J, 2013, J EXP PSYCHOL GEN, V142, P658, DOI 10.1037/a0030730
   Ghirardello A, 2014, AUTOIMMUN HIGHLIGHTS, V5, P69, DOI 10.1007/s13317-014-0060-4
   Gono T, 2012, RHEUMATOLOGY, V51, P1563, DOI 10.1093/rheumatology/kes102
   Gono T, 2010, RHEUMATOLOGY, V49, P1713, DOI 10.1093/rheumatology/keq149
   Gunawardena H, 2008, RHEUMATOLOGY, V47, P324, DOI 10.1093/rheumatology/kem359
   Gunawardena H, 2015, CLIN REV ALLERG IMMU, DOI [10.1007/s12016-015-8513-8, DOI 10.1007/S12016-015-8513-8.]
   Gunawardena H, 2009, RHEUMATOLOGY, V48, P607, DOI 10.1093/rheumatology/kep078
   Hall JC, 2013, ARTHRIT CARE RES, V65, P1307, DOI 10.1002/acr.21992
   Hamaguchi Y, 2011, ARCH DERMATOL, V147, P391, DOI 10.1001/archdermatol.2011.52
   Hancock P. A., 2003, Ergonomics in Design, V11, P13, DOI 10.1177/106480460301100205
   Hazlehurst B, 2007, J BIOMED INFORM, V40, P539, DOI 10.1016/j.jbi.2007.02.001
   Henter JI, 2007, PEDIATR BLOOD CANCER, V48, P124, DOI 10.1002/pbc.21039
   Hu WH, 1996, AM J CLIN ONCOL-CANC, V19, P35, DOI 10.1097/00000421-199602000-00008
   Huang YL, 2009, BRIT J DERMATOL, V161, P854, DOI 10.1111/j.1365-2133.2009.09274.x
   Iaccarino L, 2014, J AUTOIMMUN, V48-49, P122, DOI 10.1016/j.jaut.2013.11.005
   Ichimura Y, 2012, ANN RHEUM DIS, V71, P710, DOI 10.1136/annrheumdis-2011-200697
   Ikeda N, 2011, J DERMATOL, V38, P973, DOI 10.1111/j.1346-8138.2011.01262.x
   Jain A, 2011, ACTA NEUROL SCAND, V123, P122, DOI 10.1111/j.1600-0404.2010.01353.x
   Jordan MB, 2011, BLOOD, V118, P4041, DOI 10.1182/blood-2011-03-278127
   Koga T, 2012, RHEUMATOLOGY, V51, P1278, DOI 10.1093/rheumatology/ker518
   LOVE LA, 1991, MEDICINE, V70, P360, DOI 10.1097/00005792-199111000-00002
   Mack A, 1998, INATTENTIONAL BLINDN, V7, P287
   Mammen AL, 2011, NAT REV NEUROL, V7, P343, DOI 10.1038/nrneurol.2011.63
   Nakashima R, 2010, INT J CLIN RHEUMATOL, V5, P523, DOI [10.2217/ijr.10.48, DOI 10.2217/IJR.10.48]
   Nakashima R, 2010, RHEUMATOLOGY, V49, P433, DOI 10.1093/rheumatology/kep375
   Narang NS, 2015, ARTHRIT CARE RES, V67, P667, DOI 10.1002/acr.22498
   NISHIKAI M, 1980, ARTHRITIS RHEUM, V23, P881, DOI 10.1002/art.1780230802
   Ponyi A, 2005, ANN NY ACAD SCI, V1051, P64, DOI 10.1196/annals.1361.047
   Redelmeier DA, 2005, ANN INTERN MED, V142, P115, DOI 10.7326/0003-4819-142-2-200501180-00010
   Sato S, 2005, ARTHRITIS RHEUM-US, V52, P1571, DOI 10.1002/art.21023
   Sato S, 2010, CURR OPIN RHEUMATOL, V22, P639, DOI 10.1097/BOR.0b013e32833f1987
   Sato S, 2009, ARTHRITIS RHEUM-US, V60, P2193, DOI 10.1002/art.24621
   Schiff GD, 2007, ADV PATIENT SAFETY R, V2
   Singh H, 2008, J GEN INTERN MED, V23, P489, DOI 10.1007/s11606-007-0393-z
   SMITH K, 1995, HUM FACTORS, V37, P137, DOI 10.1518/001872095779049444
   Stanton NA, 2006, ERGONOMICS, V49, P1288, DOI 10.1080/00140130600612762
   Stanton NA, 2001, SAFETY SCI, V39, P189, DOI 10.1016/S0925-7535(01)00010-8
   Tanizawa K, 2011, RESP MED, V105, P1380, DOI 10.1016/j.rmed.2011.05.006
   TARGOFF IN, 1985, ARTHRITIS RHEUM, V28, P796, DOI 10.1002/art.1780280711
   Targoff IN, 2000, CURR OPIN RHEUMATOL, V12, P475, DOI 10.1097/00002281-200011000-00001
   Targoff IN, 2006, ARTHRITIS RHEUM, V54, P3682, DOI 10.1002/art.22164
   Targoff Ira N, 2002, Curr Rheumatol Rep, V4, P434, DOI 10.1007/s11926-002-0089-7
   Tarricone E, 2012, J IMMUNOL METHODS, V384, P128, DOI 10.1016/j.jim.2012.07.019
   Trallero-Araguas E, 2012, ARTHRITIS RHEUM-US, V64, P523, DOI 10.1002/art.33379
   Trallero-Araguas E, 2010, MEDICINE, V89, P47, DOI 10.1097/MD.0b013e3181ca14ff
   YOSHIDA S, 1983, ARTHRITIS RHEUM, V26, P604, DOI 10.1002/art.1780260505
NR 59
TC 10
Z9 10
U1 0
U2 2
PU SPRINGER
PI NEW YORK
PA 233 SPRING ST, NEW YORK, NY 10013 USA
SN 0884-8734
EI 1525-1497
J9 J GEN INTERN MED
JI J. Gen. Intern. Med.
PD DEC
PY 2016
VL 31
IS 12
BP 1530
EP 1536
DI 10.1007/s11606-016-3769-0
PG 7
WC Health Care Sciences & Services; Medicine, General & Internal
WE Science Citation Index Expanded (SCI-EXPANDED)
SC Health Care Sciences & Services; General & Internal Medicine
GA EE5DX
UT WOS:000389626600028
PM 27350281
OA Green Published, Bronze
DA 2023-03-31
ER

PT J
AU Fett, N
   Liu, RH
AF Fett, Nicole
   Liu, Rosemarie H.
TI Multicentric Reticulohistiocytosis with Dermatomyositis-Like Features: A
   More Common Disease Presentation than Previously Thought
SO DERMATOLOGY
LA English
DT Review
DE Multicentric reticulohistiocytosis; Dermatomyositis
ID INTERSTITIAL LUNG-DISEASE; AMYOPATHIC DERMATOMYOSITIS; THERAPY;
   METHOTREXATE; CYCLOPHOSPHAMIDE; COMBINATION; INFLIXIMAB; INHIBITOR;
   LESIONS
AB Multicentric reticulohistiocytosis (MRH) is a rare form of non-Langerhans histiocytosis that presents with erosive arthritis and skin nodules. Approximately 25% of patients with MRH have an associated malignancy. Dermatomyositis is an inflammatory autoimmune condition that has also been associated with malignancy. To date, 7 cases of MRH have been reported to present with cutaneous features of dermatomyositis. We describe an eighth patient with MRH who presented with dermatomyositis-like features (V-neck erythema, shawl sign, Gottron's papules and periungual erythema), who developed metastatic breast cancer 1 year after diagnosis. We hypothesized that clinical overlap between MRH and dermatomyositis was not as uncommon as review of the literature suggested. Careful review of the physical exam findings and photographs of the 234 papers reporting MRH revealed 27 cases of MRH with dermatomyositis-like features. Of these 27 cases, 7 (26%) were associated with a malignancy. Skin biopsies of the cutaneous features mimicking dermatomyositis revealed pathologic features of MRH. This is a descriptive analysis of published case reports. Based on a review of published case reports, MRH presenting with dermatomyositis-like features is likely fairly common. Histological examination of skin biopsies allows for disease differentiation. Differentiating MRH from dermatomyositis is important for management decisions and comorbidity screening. Copyright (C) 2011 S. Karger AG, Basel
C1 [Fett, Nicole] Univ Penn, Sch Med, Perelman Ctr Adv Med, Dept Dermatol, Philadelphia, PA 19104 USA.
   [Fett, Nicole] Univ Penn, Sch Med, Philadelphia VA Med Ctr, Philadelphia, PA 19104 USA.
   [Liu, Rosemarie H.] Univ Wisconsin, Madison Hosp & Clin, Madison, WI USA.
C3 University of Pennsylvania; Pennsylvania Medicine; University of
   Pennsylvania; Pennsylvania Medicine; US Department of Veterans Affairs;
   Veterans Health Administration (VHA); Philadelphia Veterans Affairs
   Medical Center; University of Wisconsin System; University of Wisconsin
   Madison
RP Fett, N (通讯作者)，Univ Penn, Sch Med, Perelman Ctr Adv Med, Dept Dermatol, Suite 1-330A,3400 Civ Ctr Blvd, Philadelphia, PA 19104 USA.
EM nicole.fett@uphs.upenn.edu
CR Badlissi F, 2002, JCR-J CLIN RHEUMATOL, V8, P232, DOI 10.1097/00124743-200208000-00015
   BARROW MV, 1969, MEDICINE, V48, P287, DOI 10.1097/00005792-196907000-00002
   Benucci M, 2008, INTERN EMERG MED, V3, P165, DOI 10.1007/s11739-008-0102-x
   Cash JM, 1997, J RHEUMATOL, V24, P2250
   CATTERALL MD, 1980, CLIN EXP DERMATOL, V5, P267, DOI 10.1111/j.1365-2230.1980.tb01705.x
   Chen IJ, 2009, CLIN RHEUMATOL, V28, P639, DOI 10.1007/s10067-009-1110-6
   CONAGHAN P, 1993, ARTHRITIS RHEUM, V36, P269, DOI 10.1002/art.1780360221
   Dugan Elizabeth M, 2009, Dermatol Online J, V15, P1
   EHRLICH GE, 1972, AM J MED, V52, P830, DOI 10.1016/0002-9343(72)90090-3
   Fathi M, 2008, ARTHRIT RHEUM-ARTHR, V59, P677, DOI 10.1002/art.23571
   FLAM M, 1972, AM J MED, V52, P841, DOI 10.1016/0002-9343(72)90091-5
   Flendrie M, 2005, ARTHRITIS RES THER, V7, pR666, DOI 10.1186/ar1724
   Goto H, 2003, ARTHRITIS RHEUM, V48, P3538, DOI 10.1002/art.11362
   Hall HA, 2006, ARTHRIT RHEUM-ARTHR, V55, P982, DOI 10.1002/art.22358
   Hiramanek Navaz, 2002, Australas J Dermatol, V43, P136, DOI 10.1046/j.1440-0960.2002.00577.x
   Hsiung SH, 2003, J AM ACAD DERMATOL, V48, pS11, DOI 10.1067/mjd.2003.126
   Ideura G, 2007, RESP MED, V101, P1406, DOI 10.1016/j.rmed.2007.01.023
   Kalajian AH, 2008, ARCH DERMATOL, V144, P1360, DOI 10.1001/archderm.144.10.1360
   KENIK JG, 1990, ARTHRITIS RHEUM, V33, P1047, DOI 10.1002/art.1780330720
   Klein R, 2010, ARCH DERMATOL, V146, P780, DOI 10.1001/archdermatol.2010.142
   Klein RQ, 2007, J AM ACAD DERMATOL, V57, P937, DOI 10.1016/j.jaad.2007.08.024
   Kovach BT, 2004, ARCH DERMATOL, V140, P919, DOI 10.1001/archderm.140.8.919
   Lee MW, 2004, ACTA DERM-VENEREOL, V84, P478
   LESHER JL, 1984, J AM ACAD DERMATOL, V11, P713, DOI 10.1016/S0190-9622(84)70228-3
   Liang GC, 1996, ARTHRITIS RHEUM, V39, P171, DOI 10.1002/art.1780390125
   Lonsdale-Eccles AA, 2009, BRIT J DERMATOL, V161, P470, DOI 10.1111/j.1365-2133.2009.09227.x
   Malik MK, 2005, J AM ACAD DERMATOL, V53, P1075, DOI 10.1016/j.jaad.2005.08.019
   Matejicka C, 2003, ARTHRITIS RHEUM, V48, P864, DOI 10.1002/art.10781
   MAZZOLA G, 1995, CLIN EXP RHEUMATOL, V13, P411
   McIlwain KL, 2005, J RHEUMATOL, V32, P193
   Mukae H, 2009, CHEST, V136, P1341, DOI 10.1378/chest.08-2740
   Munoz-Santos C, 2007, DERMATOLOGY, V214, P268, DOI 10.1159/000099594
   Okiyama N, 2008, DERMATOLOGY, V217, P374, DOI 10.1159/000158637
   QURESHI F, 1993, IRISH J MED SCI, V162, P313, DOI 10.1007/BF02960727
   Ramos-Casals M, 2008, BEST PRACT RES CL RH, V22, P847, DOI 10.1016/j.berh.2008.09.008
   SantaLucia P, 2009, CUTIS, V84, P246
   Shannon SE, 2005, J RHEUMATOL, V32, P565
   TAIT TJ, 1994, BRIT J RHEUMATOL, V33, P100
   Tajirian AL, 2006, CLIN DERMATOL, V24, P486, DOI 10.1016/j.clindermatol.2006.07.010
   Trotta F, 2004, BEST PRACT RES CL RH, V18, P759, DOI 10.1016/j.berh.2004.06.002
   Werth VP, 2004, J INVEST DERM SYMP P, V9, P57, DOI 10.1111/j.1087-0024.2004.00839.x
   Yap Felix Boon Bin, 2009, Dermatol Online J, V15, P2
NR 42
TC 22
Z9 24
U1 0
U2 2
PU KARGER
PI BASEL
PA ALLSCHWILERSTRASSE 10, CH-4009 BASEL, SWITZERLAND
SN 1018-8665
J9 DERMATOLOGY
JI Dermatology
PY 2011
VL 222
IS 2
BP 102
EP 108
DI 10.1159/000323254
PG 7
WC Dermatology
WE Science Citation Index Expanded (SCI-EXPANDED)
SC Dermatology
GA 757NM
UT WOS:000290094200002
PM 21252485
DA 2023-03-31
ER

PT J
AU Sasaki, H
   Takamura, A
   Kawahata, K
   Takashima, T
   Imai, K
   Morio, T
   Kohsaka, H
AF Sasaki, H.
   Takamura, A.
   Kawahata, K.
   Takashima, T.
   Imai, K.
   Morio, T.
   Kohsaka, H.
TI Peripheral blood lymphocyte subset repertoires are biased and reflect
   clinical features in patients with dermatomyositis
SO SCANDINAVIAN JOURNAL OF RHEUMATOLOGY
LA English
DT Article
ID CYTOKINE EXPRESSION; POLYMYOSITIS; BALANCE
AB Objective: Dermatomyositis (DM) is an idiopathic inflammatory myopathy which often involves the lungs. DM is likely to be associated with aberrant T- and B-cell activation in the pathogenesis because of the proven effectiveness of T- and B-cell-targeted treatments. Assuming that the aberrant activation is reflected by biases in the lymphocyte subset repertoires, we aimed to elucidate these biases, especially in relation to clinical features of DM. Method: Based on the immunophenotyping standardized by the Human Immunology Project Consortium, untreated 13 DM patients, including seven patients with interstitial lung disease (ILD), and 18 age-matched healthy donors (HDs) were examined for proportions of peripheral blood lymphocyte subsets. Six DM patients were examined before and after successful induction of remission. Results: Naive CD4(+) T cells and naive B cells were more abundant, while there were fewer naive CD8(+) T cells, central memory CD8(+) T cells, effector memory CD4(+) T cells, Th1 cells, Tfh cells, and memory B cells in DM patients than in HDs. When the patients were subgrouped according to the presence of ILD, the lymphocyte subset repertoires in the patients with ILD contributed to the statistical differences in all the biased lymphocyte subset proportions. After treatment, transitional B cells vanished and there was an increase in memory B cells. Conclusion: The lymphocyte subset repertoires in the DM patients were biased, and were associated with the presence of ILD and disease activity of DM.
C1 [Sasaki, H.; Takamura, A.; Kawahata, K.; Kohsaka, H.] Tokyo Med & Dent Univ, Grad Sch Med & Dent Sci, Dept Rheumatol, Tokyo, Japan.
   [Takashima, T.; Imai, K.; Morio, T.] Tokyo Med & Dent Univ, Grad Sch Med & Dent Sci, Dept Pediat, Tokyo, Japan.
C3 Tokyo Medical & Dental University (TMDU); Tokyo Medical & Dental
   University (TMDU)
RP Kohsaka, H (通讯作者)，Tokyo Med & Dent Univ, Grad Sch Med & Dent Sci, Dept Rheumatol, Bunkyo Ku, 1-5-45 Yushima, Tokyo, Japan.
EM kohsaka.rheu@tmd.ac.jp
RI Imai, Kohsuke/Q-2602-2015
OI Imai, Kohsuke/0000-0003-2132-8403
FU Ministry of Education, Culture, Sports, Science, and Technology of
   Japan; Ministry of Health, Labour, and Welfare of Japan
FX This study was supported by grants from the Ministry of Education,
   Culture, Sports, Science, and Technology of Japan and the Ministry of
   Health, Labour, and Welfare of Japan.
CR Aleksza M, 2005, ANN RHEUM DIS, V64, P1485, DOI 10.1136/ard.2003.017715
   Antiga E, 2010, J AUTOIMMUN, V35, P342, DOI 10.1016/j.jaut.2010.07.006
   Espinosa-Ortega F, 2015, CLIN EXP IMMUNOL, V179, P520, DOI 10.1111/cei.12475
   Ishii W, 2008, INTERNAL MED, V47, P1593, DOI 10.2169/internalmedicine.47.0967
   Krystufkova O, 2009, ANN RHEUM DIS, V68, P836, DOI 10.1136/ard.2008.091405
   Lepse N, 2014, RHEUMATOLOGY, V53, P1683, DOI 10.1093/rheumatology/keu149
   Maecker HT, 2012, NAT REV IMMUNOL, V12, P191, DOI 10.1038/nri3158
   Morita R, 2011, IMMUNITY, V34, P108, DOI 10.1016/j.immuni.2010.12.012
   Oddis CV, 2013, ARTHRITIS RHEUM-US, V65, P314, DOI 10.1002/art.37754
   Rothwell S, 2016, CURR OPIN RHEUMATOL, V28, P651, DOI 10.1097/BOR.0000000000000328
   Shimojima Y, 2012, CLIN MED INSIGHTS-AR, V5, P77, DOI 10.4137/CMAMD.S10272
   Takashima T, 2017, J CLIN IMMUNOL, V37, P486, DOI 10.1007/s10875-017-0405-7
   Vercoulen Y, 2014, PLOS ONE, V9, DOI 10.1371/journal.pone.0105353
   Wang DX, 2012, CLIN RHEUMATOL, V31, P1691, DOI 10.1007/s10067-012-2075-4
NR 14
TC 9
Z9 9
U1 0
U2 4
PU TAYLOR & FRANCIS LTD
PI ABINGDON
PA 2-4 PARK SQUARE, MILTON PARK, ABINGDON OR14 4RN, OXON, ENGLAND
SN 0300-9742
EI 1502-7732
J9 SCAND J RHEUMATOL
JI Scand. J. Rheumatol.
PD MAY 4
PY 2019
VL 48
IS 3
BP 225
EP 229
DI 10.1080/03009742.2018.1530371
PG 5
WC Rheumatology
WE Science Citation Index Expanded (SCI-EXPANDED)
SC Rheumatology
GA HY2HS
UT WOS:000467940900008
PM 30516404
OA Green Submitted
DA 2023-03-31
ER

PT J
AU Srivastava, P
   Dwivedi, S
   Misra, R
AF Srivastava, Puja
   Dwivedi, Sanjay
   Misra, Ramnath
TI Myositis-specific and myositis-associated autoantibodies in Indian
   patients with inflammatory myositis
SO RHEUMATOLOGY INTERNATIONAL
LA English
DT Article
DE Myositis-specific antibody; Myositis-associated antibody;
   Anti-synthetase syndrome; Mi2; SRP; Ro52; Ku; Pm-Scl 75/100
ID SIGNAL RECOGNITION PARTICLE; CONNECTIVE-TISSUE DISEASES; INTERSTITIAL
   LUNG-DISEASE; CLASSIFICATION CRITERIA; CLINICAL CHARACTERISTICS;
   ANTIBODIES; POLYMYOSITIS; MYOPATHY; DERMATOMYOSITIS; PREVALENCE
AB We aimed to study the prevalence and clinical associations of myositis-specific autoantibodies (MSAs) and myositis-associated autoantibodies (MAAs) in a large cohort of Indian patients with idiopathic inflammatory myositis (IIM). Clinical details and serum samples were collected from patients with IIM (satisfying Bohan and Peter Criteria, 1975) and CTD-associated myositis. Sera were analysed for antibodies against SRP, Mi2, Jo1, PL7, PL12, EJ, OJ, Ro52, Ku, Pm-Scl 75 and PM-Scl 100, using immunoblot assay. The cohort comprised 124 patients with IIM (M:F = 1:3.6). Fifty-five of them had dermatomyositis (DM), 22 had juvenile dermatomyositis (JDM), 25 had polymyositis (PM) and 22 had connective tissue disease-associated myositis (CTD myositis). Mean disease duration was 10.9 months. ANA was positive in 84 (68.9 %), and MSAs in 61 (49.2 %) patients. Among MSAs, autoantibodies to Mi2, synthetase (Jo1, PL7, PL12, EJ) and SRP were present in 26 (20.9 %), 29 (23.4 %) and 6 (4.8 %) patients, respectively. Prevalence of MAAs was as follows: antibodies to Ro52 in 45 (36.3 %), Ku and PM-Scl 75 in 13 (10.5 %) and PM-Scl 100 in 5 (4 %) patients. Anti-Mi2 antibodies were positively associated with DM (21/55, 38.2 %; p < 0.0001) and pharyngeal weakness (13/34, 38.2 %; p = 0.004) and negatively associated with ILD (0/28; p = 0.001). ILD and mechanics' hands were significantly more in patients with anti-synthetase antibodies (16/28, 57 % and 14/22, 63.6 %; p < 0.0001). Four of six patients with anti-SRP antibody showed poor response to multiple drugs. Higher prevalence of anti-Mi2 is probably related to higher proportion of patients with DM. Absence of ILD in patients with anti-Mi2 antibody suggests that it may protect against ILD. In Indian population also, anti-synthetase antibodies are associated with ILD, and anti-SRP antibodies with poor response to treatment.
C1 [Srivastava, Puja; Dwivedi, Sanjay; Misra, Ramnath] Sanjay Gandhi Postgrad Inst Med Sci, Dept Clin Immunol, Lucknow 226014, Uttar Pradesh, India.
C3 Sanjay Gandhi Postgraduate Institute of Medical Sciences
RP Misra, R (通讯作者)，Sanjay Gandhi Postgrad Inst Med Sci, Dept Clin Immunol, Lucknow 226014, Uttar Pradesh, India.
EM rnmisra2000@gmail.com
RI Misra, Ramnath/N-9808-2019
FU Sanjay Gandhi Postgraduate Institute of Medical Sciences Intramural
   Research Grant Committee [PGI/DIR/RC/306/2013]
FX We acknowledge the Sanjay Gandhi Postgraduate Institute of Medical
   Sciences Intramural Research Grant Committee for funding current
   research (Intramural Grant No.: PGI/DIR/RC/306/2013).
CR Amigues JM, 1996, J RHEUMATOL, V23, P2055
   [Anonymous], 1980, ARTHRITIS RHEUM, V23, P581, DOI 10.1002/art.1780230510
   BOHAN A, 1975, NEW ENGL J MED, V292, P403, DOI 10.1056/NEJM197502202920807
   Brouwer R, 1998, ARTHRITIS RHEUM, V41, P1428, DOI 10.1002/1529-0131(199808)41:8<1428::AID-ART12>3.0.CO;2-J
   Brouwer R, 2001, ANN RHEUM DIS, V60, P116, DOI 10.1136/ard.60.2.116
   Castelino FV, 2010, ARTHRITIS RES THER, V12, DOI 10.1186/ar3097
   Chowdhary V, 2000, APLAR J RHEUMATOL, V4, P104
   Franceschini F, 2002, J RHEUMATOL, V29, P1393
   Friedman AW, 1996, SEMIN ARTHRITIS RHEU, V26, P459, DOI 10.1016/S0049-0172(96)80026-6
   Ghirardello A, 2010, RHEUMATOLOGY, V49, P2370, DOI 10.1093/rheumatology/keq281
   Gunawardena H, 2009, RHEUMATOLOGY, V48, P607, DOI 10.1093/rheumatology/kep078
   Hamaguchi Y, 2011, ARCH DERMATOL, V147, P391, DOI 10.1001/archdermatol.2011.52
   Kao AH, 2004, ARTHRITIS RHEUM, V50, P209, DOI 10.1002/art.11484
   Komura K, 2005, J DERMATOL SCI, V40, P215, DOI 10.1016/j.jdermsci.2005.09.004
   LOVE LA, 1991, MEDICINE, V70, P360, DOI 10.1097/00005792-199111000-00002
   Mileti LM, 2009, JCR-J CLIN RHEUMATOL, V15, P254, DOI 10.1097/RHU.0b013e3181b0e910
   Miller T, 2002, J NEUROL NEUROSUR PS, V73, P420, DOI 10.1136/jnnp.73.4.420
   Nakashima R, 2010, ARTHRITIS RHEUM S10, V62, P1377
   ODDIS CV, 1990, J RHEUMATOL, V17, P1329
   ODDIS CV, 1992, ARTHRITIS RHEUM, V35, P1211, DOI 10.1002/art.1780351014
   Okada S, 2003, ARTHRITIS RHEUM-US, V48, P2285, DOI 10.1002/art.11090
   Petri MH, 2013, ARTHRITIS RES THER, V15, DOI 10.1186/ar4207
   Petri M, 2012, ARTHRITIS RHEUM-US, V64, P2677, DOI 10.1002/art.34473
   Cruellas MGP, 2013, CLINICS, V68, P909, DOI 10.6061/clinics/2013(07)04
   Ranque B, 2009, ANN RHEUM DIS, V68, P1474, DOI 10.1136/ard.2008.095919
   RIDER LG, 1994, ARTHRITIS RHEUM, V37, P1534, DOI 10.1002/art.1780371019
   Rider LG, 2013, MEDICINE, V92, P223, DOI 10.1097/MD.0b013e31829d08f9
   Rojana-udomsart A, 2013, J NEUROIMMUNOL, V264, P65, DOI 10.1016/j.jneuroim.2013.08.008
   Ronnelid J, 2009, AUTOIMMUN REV, V9, P58, DOI 10.1016/j.autrev.2009.03.005
   Satoh M, 2015, CLIN REV ALLERGY IMM
   Selva-O'Callaghan A, 2006, ARTHRIT RHEUM-ARTHR, V55, P791, DOI 10.1002/art.22237
   Shiboski SC, 2012, ARTHRIT CARE RES, V64, P475, DOI 10.1002/acr.21591
   Sordet C, 2006, JOINT BONE SPINE, V73, P646, DOI 10.1016/j.jbspin.2006.04.005
   Sultan SM, 2010, RHEUMATOLOGY, V49, P831, DOI 10.1093/rheumatology/kep355
   TANIMOTO K, 1995, J RHEUMATOL, V22, P668
   Tansley SL, 2013, CURR OPIN RHEUMATOL, V25, P772, DOI 10.1097/01.bor.0000434664.37880.ac
   TARGOFF IN, 1985, ARTHRITIS RHEUM, V28, P796, DOI 10.1002/art.1780280711
   TARGOFF IN, 1990, ARTHRITIS RHEUM, V33, P1361, DOI 10.1002/art.1780330908
   Targoff Ira N., 1997, Current Opinion in Rheumatology, V9, P527, DOI 10.1097/00002281-199711000-00008
   Targoff Ira N, 2002, Curr Rheumatol Rep, V4, P434, DOI 10.1007/s11926-002-0089-7
   Troyanov Y, 2005, MEDICINE, V84, P231, DOI 10.1097/01.md.0000173991.74008.b0
   Valiyil R, 2010, ARTHRIT CARE RES, V62, P1328, DOI 10.1002/acr.20219
   Wade PA, 1999, NAT GENET, V23, P62, DOI 10.1038/12664
   Weitoft T, 1997, SCAND J RHEUMATOL, V26, P104, DOI 10.3109/03009749709115827
NR 44
TC 37
Z9 40
U1 1
U2 4
PU SPRINGER HEIDELBERG
PI HEIDELBERG
PA TIERGARTENSTRASSE 17, D-69121 HEIDELBERG, GERMANY
SN 0172-8172
EI 1437-160X
J9 RHEUMATOL INT
JI Rheumatol. Int.
PD JUL
PY 2016
VL 36
IS 7
BP 935
EP 943
DI 10.1007/s00296-016-3494-3
PG 9
WC Rheumatology
WE Science Citation Index Expanded (SCI-EXPANDED)
SC Rheumatology
GA DQ0IX
UT WOS:000378883700006
PM 27193471
DA 2023-03-31
ER

PT J
AU Takahashi, K
   Taniguchi, H
   Ando, M
   Sakamoto, K
   Kondoh, Y
   Watanabe, N
   Kimura, T
   Kataoka, K
   Suzuki, A
   Ito, S
   Hasegawa, Y
AF Takahashi, Kota
   Taniguchi, Hiroyuki
   Ando, Masahiko
   Sakamoto, Koji
   Kondoh, Yasuhiro
   Watanabe, Naohiro
   Kimura, Tomoki
   Kataoka, Kensuke
   Suzuki, Atsushi
   Ito, Satoru
   Hasegawa, Yoshinori
TI Mean pulmonary arterial pressure as a prognostic indicator in connective
   tissue disease associated with interstitial lung disease: a
   retrospective cohort study
SO BMC PULMONARY MEDICINE
LA English
DT Article
DE Interstitial lung diseases; Pulmonary hypertension; Connective tissue
   disease; Mean pulmonary arterial pressure; Interstitial pneumonia;
   Prognosis
ID REVISED CRITERIA; SYSTEMIC-SCLEROSIS; HYPERTENSION; CLASSIFICATION;
   FIBROSIS; PNEUMONIA; DIAGNOSIS; SURVIVAL; THERAPY
AB Background: Pulmonary hypertension (PH) can develop in connective tissue disease associated interstitial lung disease (CTD-ILD), and contributes to increased morbidity and mortality. However, except for systemic sclerosis and mixed connective tissue disease, the impact of mean pulmonary arterial pressure (MPAP) on survival in CTD-ILD has not been sufficiently elucidated. We hypothesized that pulmonary arterial pressure may be a prognostic factor in CTD-ILDs regardless of the kind of CTD.
   Methods: We evaluated the survival impact of MPAP, which is measured using right heart catheterization, on survival of patients with CTD-ILD with various CTD backgrounds. We retrospectively analyzed data of consecutive CTD-ILD patients undergoing a pulmonary function test and right-heart-catheterization at the initial evaluation.
   Results: We studied 74 patients (33 men and 41 women, mean age 62.8 +/- 9.6, 24 with rheumatoid arthritis, 14 with systemic sclerosis, 14 with polymyositis/dermatomyositis, 11 with primary Sjogren's syndrome, and 11 with other diagnoses). Six patients exhibited pulmonary hypertension (MPAP >= 25 mmHg), and 16 (21.6 %) had mild elevation of MPAP (>= 20 mmHg). The mean MPAP was 17.2 +/- 5.5 mmHg. We did not observe a significant difference in MPAP among various CTDs. A univariate Cox proportional hazard model showed that MPAP has a significant impact on survival, while the type of CTD did not contribute to survival in our cohort. A multivariate Cox proportional hazard model showed MPAP (HR = 1.087; 95 % CI 1.008-1.172; p = 0.030) to be the sole independent determinant of survival.
   Conclusions: Mild elevation of MPAP is relatively common in CTD-ILD patients with various CTD backgrounds. A higher MPAP at the initial evaluation was a significant independent predictor of survival in CTD-ILD. MPAP evaluation provides additional information on disease status and will help physicians predict mortality in CTD-ILD.
C1 [Takahashi, Kota; Sakamoto, Koji; Watanabe, Naohiro; Ito, Satoru; Hasegawa, Yoshinori] Nagoya Univ, Grad Sch Med, Dept Resp Med, Nagoya, Aichi 4648601, Japan.
   [Takahashi, Kota; Taniguchi, Hiroyuki; Kondoh, Yasuhiro; Kimura, Tomoki; Kataoka, Kensuke; Suzuki, Atsushi] Tosei Gen Hosp, Dept Resp Med & Allergy, 160 Nishioiwake Cho, Seto, Aichi 4898642, Japan.
   [Ando, Masahiko] Nagoya Univ Hosp, Ctr Adv Med & Clin Res, Nagoya, Aichi, Japan.
C3 Nagoya University; Tosei General Hospital; Nagoya University
RP Taniguchi, H (通讯作者)，Tosei Gen Hosp, Dept Resp Med & Allergy, 160 Nishioiwake Cho, Seto, Aichi 4898642, Japan.
EM taniguchi@tosei.or.jp
RI Kondo, Yasuhiro/AAP-3658-2020; Suzuki, Atsushi/AAX-9649-2021; SAKAMOTO,
   Koji/E-2138-2017
OI SAKAMOTO, Koji/0000-0002-1794-576X
FU Japanese Ministry of Health, Labor and Welfare; NPO Respiratory Disease
   Conference; Grants-in-Aid for Scientific Research [25460896] Funding
   Source: KAKEN
FX This work was supported in part by a grant-in-aid for the Diffuse Lung
   Disease Research Group from the Japanese Ministry of Health, Labor and
   Welfare and the NPO Respiratory Disease Conference.
CR [Anonymous], 1995, AM J RESP CRIT CARE, V152, P1107, DOI 10.1164/ajrccm.152.3.7663792
   [Anonymous], 1980, ARTHRITIS RHEUM, V23, P581, DOI 10.1002/art.1780230510
   [Anonymous], 2004, Nihon Kokyuki Gakkai Zasshi, VSuppl, P1
   ARNETT FC, 1988, ARTHRITIS RHEUM, V31, P315, DOI 10.1002/art.1780310302
   BOHAN A, 1977, MEDICINE, V56, P255, DOI 10.1097/00005792-197707000-00001
   Burdt MA, 1999, ARTHRITIS RHEUM-US, V42, P899, DOI 10.1002/1529-0131(199905)42:5<899::AID-ANR8>3.0.CO;2-L
   Cottin V, 2010, EUR RESPIR J, V35, P105, DOI 10.1183/09031936.00038709
   Fischer A, 2012, LANCET, V380, P689, DOI 10.1016/S0140-6736(12)61079-4
   Fischer A, 2010, CHEST, V138, P251, DOI 10.1378/chest.10-0194
   Hochberg MC, 1997, ARTHRITIS RHEUM, V40, P1725, DOI 10.1002/art.1780400928
   KASUKAWA R, 1987, MIXED CONNECTIVE TIS
   Kimura M, 2013, RESPIRATION, V85, P456, DOI 10.1159/000345221
   Latsi PI, 2003, AM J RESP CRIT CARE, V168, P531, DOI 10.1164/rccm.200210-1245OC
   Launay D, 2007, J RHEUMATOL, V34, P1005
   Mathai SC, 2012, HEART FAIL CLIN, V8, P413, DOI 10.1016/j.hfc.2012.04.001
   Mathai SC, 2009, ARTHRITIS RHEUM-US, V60, P569, DOI 10.1002/art.24267
   Mejia M, 2009, CHEST, V136, P10, DOI 10.1378/chest.08-2306
   Minai OA, 2007, CHEST, V131, P109, DOI 10.1378/chest.06-1378
   Patel NM, 2007, CHEST, V132, P998, DOI 10.1378/chest.06-3087
   Raghu G, 2011, AM J RESP CRIT CARE, V183, P788, DOI 10.1164/rccm.2009-040GL
   Sanchez O, 2006, CHEST, V130, P182, DOI 10.1378/chest.130.1.182
   Seeger W, 2013, J AM COLL CARDIOL, V62, pD109, DOI 10.1016/j.jacc.2013.10.036
   SULLIVAN WD, 1984, MEDICINE, V63, P92, DOI 10.1097/00005792-198403000-00003
   Suzuki A, 2014, PLOS ONE, V9, DOI 10.1371/journal.pone.0108339
   TAN EM, 1982, ARTHRITIS RHEUM, V25, P1271, DOI 10.1002/art.1780251101
   Valerio CJ, 2013, ARTHRITIS RHEUM-US, V65, P1074, DOI 10.1002/art.37838
   Vij R, 2013, CHEST, V143, P814, DOI 10.1378/chest.12-0741
   VITALI C, 1993, ARTHRITIS RHEUM, V36, P340, DOI 10.1002/art.1780360309
   Watanabe N, 2014, RESPIRATION, V87, P469, DOI 10.1159/000358098
   Wright JL, 2012, INHAL TOXICOL, V24, P732, DOI 10.3109/08958378.2012.715698
NR 30
TC 19
Z9 21
U1 0
U2 3
PU BMC
PI LONDON
PA CAMPUS, 4 CRINAN ST, LONDON N1 9XW, ENGLAND
SN 1471-2466
J9 BMC PULM MED
JI BMC Pulm. Med.
PD APR 19
PY 2016
VL 16
AR 55
DI 10.1186/s12890-016-0207-3
PG 7
WC Respiratory System
WE Science Citation Index Expanded (SCI-EXPANDED)
SC Respiratory System
GA DJ8IQ
UT WOS:000374456400002
PM 27094018
OA Green Published, gold
DA 2023-03-31
ER

PT J
AU Ernste, FC
   Reed, AM
AF Ernste, Floranne C.
   Reed, Ann M.
TI Idiopathic Inflammatory Myopathies: Current Trends in Pathogenesis,
   Clinical Features, and Up-to-Date Treatment Recommendations
SO MAYO CLINIC PROCEEDINGS
LA English
DT Review
ID INCLUSION-BODY MYOSITIS; SEVERE JUVENILE DERMATOMYOSITIS; CUTANEOUS
   ASSESSMENT-TOOL; PROGRESSIVE MULTIFOCAL LEUKOENCEPHALOPATHY; MODIFYING
   ANTIRHEUMATIC DRUGS; MONOCLONAL-ANTIBODY ANALYSIS; SIGNAL RECOGNITION
   PARTICLE; INTERSTITIAL LUNG-DISEASE; FUNCTIONAL RATING-SCALE; MEMBRANE
   ATTACK COMPLEX
AB Recently, there have been important advances in the understanding of the pathophysiologic features, assessment, and management of patients with a newly diagnosed idiopathic inflammatory myopathy (IIM). Myositis-specific autoantibodies have been identified to define patient subgroups and offer prognostic implications. Similarly, proinflammatory cytokines, such as interleukin 6 and type 1 interferon-dependent genes, may serve as potential biomarkers of disease activity in adult and juvenile patients with dermatomyositis (DM). Moreover, magnetic resonance imaging has become an important modality for the assessment of muscle inflammation in adult IIM and juvenile DM. Immune-mediated necrotizing myopathies also are being recognized as a subset of IIM triggered by medications such as statins. However, confusion exists regarding effective management strategies for patients with IIM because of the lack of large-scale, randomized, controlled studies. This review focuses primarily on our current management and treatment algorithms for IIM including the care of pediatric patients with juvenile DM. For this review, we conducted a search of PubMed and MEDLINE for articles published from January 1, 1970, to December 1, 2011, using the following search terms: idiopathic inflammatory myopathies, dermatomyositis, polymyositis, juvenile dermatomyositis, sporadic inclusion body myositis, inclusion body myositis, inflammatory myositis, myositis, myopathies, pathogenesis, therapy, and treatment. Studies published in English were selected for inclusion in our review as well as additional articles identified from bibliographies. (C) 2013 Mayo Foundation for Medical Education and Research square Mayo Clin Proc. 2013;88(1):83-105
C1 [Ernste, Floranne C.] Mayo Clin, Div Rheumatol, Rochester, MN 55905 USA.
   [Reed, Ann M.] Mayo Clin, Div Pediat Rheumatol, Rochester, MN 55905 USA.
C3 Mayo Clinic; Mayo Clinic
RP Ernste, FC (通讯作者)，Mayo Clin, Div Rheumatol, 200 1st St SW, Rochester, MN 55905 USA.
EM ernste.floranne@mayo.edu
CR ADAMS EM, 1995, RADIOGRAPHICS, V15, P563, DOI 10.1148/radiographics.15.3.7624563
   Al-Mayouf S, 2000, CLIN RHEUMATOL, V19, P138, DOI 10.1007/s100670050032
   Alexanderson H, 2006, ARTHRIT RHEUM-ARTHR, V55, P114, DOI 10.1002/art.21715
   Alexanderson H, 2002, J RHEUMATOL, V29, P2386
   Alexanderson H, 2007, ARTHRIT RHEUM-ARTHR, V57, P768, DOI 10.1002/art.22780
   Alexanderson H, 2012, J RHEUMATOL, V39, P2134, DOI 10.3899/jrheum.120504
   Amarteifio E, 2011, INSIGHTS IMAGING, V2, P609, DOI 10.1007/s13244-011-0111-6
   Arabshahi B, 2012, J PEDIATR-US, V160, P520, DOI 10.1016/j.jpeds.2011.11.057
   ARAHATA K, 1986, ANN NEUROL, V19, P112, DOI 10.1002/ana.410190203
   ARAHATA K, 1988, ANN NEUROL, V23, P168, DOI 10.1002/ana.410230210
   Bader-Meunier B, 2011, J RHEUMATOL, V38, P1436, DOI 10.3899/jrheum.101321
   Baechler EC, 2004, CURR OPIN IMMUNOL, V16, P801, DOI 10.1016/j.coi.2004.09.014
   Baechler EC, 2007, MOL MED, V13, P59, DOI 10.2119/2006-00085.Baechler
   Balin SJ, 2012, ARCH DERMATOL, V148, P455, DOI 10.1001/archdermatol.2011.2052
   Bendewald MJ, 2010, ARCH DERMATOL, V146, P26, DOI 10.1001/archdermatol.2009.328
   Benveniste Olivier, 2011, Presse Med, V40, pe249, DOI 10.1016/j.lpm.2010.11.023
   Benveniste O, 2011, ARTHRITIS RHEUM-US, V63, P1961, DOI 10.1002/art.30344
   Betteridge ZE, 2011, ARTHRITIS RES THER, V13, DOI 10.1186/ar3275
   Bilgic H, 2009, ARTHRITIS RHEUM-US, V60, P3436, DOI 10.1002/art.24936
   BOHAN A, 1975, NEW ENGL J MED, V292, P403, DOI 10.1056/NEJM197502202920807
   BOHAN A, 1975, NEW ENGL J MED, V292, P344, DOI 10.1056/NEJM197502132920706
   Bolosiu HD, 1999, ADV EXP MED BIOL, V455, P349
   Bronner IM, 2003, J NEUROL, V250, P480, DOI 10.1007/s00415-003-1027-y
   Brooks BR, 1996, ARCH NEUROL-CHICAGO, V53, P141
   Brown VE, 2006, RHEUMATOLOGY, V45, P990, DOI 10.1093/rheumatology/kel025
   Buchbinder R, 2001, ANN INTERN MED, V134, P1087, DOI 10.7326/0003-4819-134-12-200106190-00008
   BUNCH TW, 1981, ARTHRITIS RHEUM, V24, P45, DOI 10.1002/art.1780240107
   BUNCH TW, 1980, ANN INTERN MED, V92, P365, DOI 10.7326/0003-4819-92-3-365
   Callen Jeffrey P, 2010, Curr Rheumatol Rep, V12, P192, DOI 10.1007/s11926-010-0100-7
   Carroll CL, 2008, BRIT J DERMATOL, V158, P345, DOI 10.1111/j.1365-2133.2007.08342.x
   Cedarbaum JM, 1999, J NEUROL SCI, V169, P13, DOI 10.1016/S0022-510X(99)00210-5
   Cherin P, 2002, NEUROLOGY, V58, P326, DOI 10.1212/WNL.58.2.326
   Chinoy H, 2007, ANN RHEUM DIS, V66, P1345, DOI 10.1136/ard.2006.068502
   CHRISTENSEN ML, 1986, ARTHRITIS RHEUM, V29, P1365, DOI 10.1002/art.1780291109
   Christopher-Stine L, 2010, ARTHRITIS RHEUM-US, V62, P2757, DOI 10.1002/art.27572
   Constantin T, 2006, AUTOIMMUNITY, V39, P223, DOI 10.1080/08916930600622819
   CROWE WE, 1982, ARTHRITIS RHEUM, V25, P126, DOI 10.1002/art.1780250203
   Dagher R, 2012, RHEUMATOL INT, V32, P711, DOI 10.1007/s00296-010-1653-5
   Dalakas Marinos C, 2011, Presse Med, V40, pe237, DOI 10.1016/j.lpm.2011.01.005
   Dalakas MC, 2011, CURR TREAT OPTION NE, V13, P311, DOI 10.1007/s11940-011-0119-8
   Dalakas MC, 2009, BRAIN, V132, P1536, DOI 10.1093/brain/awp104
   Dalakas MC, 1998, NEUROLOGY, V51, pS2, DOI 10.1212/WNL.51.6_Suppl_5.S2
   Dalakas MC, 1996, CURR OPIN NEUROL, V9, P235, DOI 10.1097/00019052-199606000-00015
   Dalakas MC, 2004, JAMA-J AM MED ASSOC, V291, P2367, DOI 10.1001/jama.291.19.2367
   DALAKAS MC, 1993, NEW ENGL J MED, V329, P1993, DOI 10.1056/NEJM199312303292704
   Dalakas MC, 1997, NEUROLOGY, V48, P712, DOI 10.1212/WNL.48.3.712
   Davis WR, 2011, RHEUMATOLOGY, V50, P2237, DOI 10.1093/rheumatology/ker262
   de Padilla CML, 2007, ARTHRITIS RHEUM, V56, P1658, DOI 10.1002/art.22558
   de Padilla CML, 2009, ARTHRITIS RHEUM-US, V60, P1160, DOI 10.1002/art.24411
   De Paepe B, 2009, CURR OPIN RHEUMATOL, V21, P610, DOI 10.1097/BOR.0b013e3283317b31
   Dolezalova P, 2003, ANN RHEUM DIS, V62, P444, DOI 10.1136/ard.62.5.444
   Edge JC, 2006, ARCH DERMATOL, V142, P65, DOI 10.1001/archderm.142.1.65
   Eloranta ML, 2007, ARTHRITIS RHEUM-US, V56, P3112, DOI 10.1002/art.22860
   Emery AEH, 2002, LANCET, V359, P687, DOI 10.1016/S0140-6736(02)07815-7
   EMSLIESMITH AM, 1991, NEUROLOGY, V41, P936
   EMSLIESMITH AM, 1989, HUM PATHOL, V20, P224, DOI 10.1016/0046-8177(89)90128-7
   EMSLIESMITH AM, 1990, ANN NEUROL, V27, P343, DOI 10.1002/ana.410270402
   ENGEL AG, 1990, RES P ARNMD, V68, P141
   ENGEL AG, 1986, HUM PATHOL, V17, P704, DOI 10.1016/S0046-8177(86)80180-0
   EUWER RL, 1993, J INVEST DERMATOL, V100, pS124, DOI 10.1038/jid.1993.35
   Feldman BM, 1996, J RHEUMATOL, V23, P1794
   Feldman BM, 2008, LANCET, V371, P2201, DOI 10.1016/S0140-6736(08)60955-1
   FRIES JF, 1980, ARTHRITIS RHEUM, V23, P137, DOI 10.1002/art.1780230202
   Gattorno M, 2008, ARTHRITIS RHEUM, V58, P1505, DOI 10.1002/art.23437
   Gelber AC, 2000, J RHEUMATOL, V27, P1542
   Gerami P, 2006, J AM ACAD DERMATOL, V54, P597, DOI 10.1016/j.jaad.2005.10.041
   Grable-Esposito P, 2010, MUSCLE NERVE, V41, P185, DOI 10.1002/mus.21486
   Green H, 2007, MAYO CLIN PROC, V82, P1052, DOI 10.4065/82.9.1052
   Greenberg SA, 2005, ANN NEUROL, V57, P664, DOI 10.1002/ana.20464
   Greenberg SA, 2007, NEUROLOGY, V69, P2008, DOI 10.1212/01.WNL.0000291619.17160.b8
   Griffin TA, 2007, CURR OPIN RHEUMATOL, V19, P487, DOI 10.1097/BOR.0b013e32825a6a57
   GRIGGS RC, 1995, ANN NEUROL, V38, P705, DOI 10.1002/ana.410380504
   Gunawardena H, 2009, ARTHRITIS RHEUM-US, V60, P1807, DOI 10.1002/art.24547
   Gunawardena H, 2009, RHEUMATOLOGY, V48, P607, DOI 10.1093/rheumatology/kep078
   Gupta R, 2011, INT J CARDIOL, V148, P261, DOI 10.1016/j.ijcard.2010.08.013
   Harpaz Rafael, 2007, Morbidity and Mortality Weekly Report, V57, P1
   Harris-Love MO, 2009, RHEUMATOLOGY, V48, P134, DOI 10.1093/rheumatology/ken441
   Helmers SB, 2007, ANN RHEUM DIS, V66, P1276, DOI 10.1136/ard.2006.058644
   Hengstman GJD, 2005, J NEUROL, V252, P534, DOI 10.1007/s00415-005-0683-5
   HERNANDEZ RJ, 1993, AM J ROENTGENOL, V161, P359, DOI 10.2214/ajr.161.2.8333378
   Hill CL, 2001, LANCET, V357, P96, DOI 10.1016/S0140-6736(00)03540-6
   Hoshino K, 2010, RHEUMATOLOGY, V49, P1726, DOI 10.1093/rheumatology/keq153
   Huang JL, 1999, CLIN EXP RHEUMATOL, V17, P621
   Huber AM, 2007, RHEUMATOLOGY, V46, P1606, DOI 10.1093/rheumatology/kem179
   Huber AM, 2008, ARTHRIT RHEUM-ARTHR, V59, P214, DOI 10.1002/art.23340
   Huber AM, 2012, ARTHRIT CARE RES, V64, P546, DOI 10.1002/acr.20695
   Huber AM, 2010, ARTHRIT CARE RES, V62, P219, DOI 10.1002/acr.20071
   Huber AM, 2004, ARTHRITIS RHEUM, V50, P1595, DOI 10.1002/art.20179
   Huber AM, 2001, J RHEUMATOL, V28, P1106
   Jackson CE, 2008, MUSCLE NERVE, V37, P473, DOI 10.1002/mus.20958
   Josefson A, 1996, J RHEUMATOL, V23, P1380
   Karpati G, 2009, ANN NEUROL, V65, P7, DOI 10.1002/ana.21622
   Kimball AB, 2000, ARTHRITIS RHEUM, V43, P1866, DOI 10.1002/1529-0131(200008)43:8<1866::AID-ANR24>3.0.CO;2-6
   KISSEL JT, 1986, NEW ENGL J MED, V314, P329, DOI 10.1056/NEJM198602063140601
   Klein RQ, 2008, BRIT J DERMATOL, V159, P887, DOI 10.1111/j.1365-2133.2008.08711.x
   Levine TD, 2005, ARTHRITIS RHEUM, V52, P601, DOI 10.1002/art.20849
   Li CKC, 2004, J RHEUMATOL, V31, P605
   Liang C, 2011, CURR OPIN RHEUMATOL, V23, P612, DOI 10.1097/BOR.0b013e32834b324b
   Lindberg C, 2003, NEUROLOGY, V61, P260, DOI 10.1212/01.WNL.0000071852.27182.C7
   Liprandi A, 1999, ACTA NEUROPATHOL, V97, P642, DOI 10.1007/s004010051041
   Liu YJ, 2005, ANNU REV IMMUNOL, V23, P275, DOI 10.1146/annurev.immunol.23.021704.115633
   Lorenzoni PJ, 2011, PEDIATR NEUROL, V45, P17, DOI 10.1016/j.pediatrneurol.2011.01.018
   LOTZ BP, 1989, BRAIN, V112, P727, DOI 10.1093/brain/112.3.727
   LOVE LA, 1991, MEDICINE, V70, P360, DOI 10.1097/00005792-199111000-00002
   Love LA, 2009, ARTHRITIS RHEUM-US, V60, P2499, DOI 10.1002/art.24702
   Lovell DJ, 1999, ARTHRITIS RHEUM-US, V42, P2213, DOI 10.1002/1529-0131(199910)42:10<2213::AID-ANR25>3.0.CO;2-8
   Lundberg I, 2000, ARTHRITIS RHEUM, V43, P336, DOI 10.1002/1529-0131(200002)43:2<336::AID-ANR13>3.0.CO;2-V
   Lundberg I, 1997, ARTHRITIS RHEUM, V40, P865, DOI 10.1002/art.1780400514
   Maeda K, 1997, SCAND J RHEUMATOL, V26, P24, DOI 10.3109/03009749709065660
   Mahler EAM, 2011, RHEUMATOLOGY, V50, P2206, DOI 10.1093/rheumatology/ker088
   Maillard SM, 2004, RHEUMATOLOGY, V43, P603, DOI 10.1093/rheumatology/keh130
   Manlhiot C, 2008, PEDIATRICS, V121, pE626, DOI 10.1542/peds.2007-1218
   Marie I, 2002, ARTHRIT RHEUM-ARTHR, V47, P614, DOI 10.1002/art.10794
   Marmor MF, 2011, OPHTHALMOLOGY, V118, P415, DOI 10.1016/j.ophtha.2010.11.017
   McCullough MB, 2011, MUSCLE NERVE, V43, P585, DOI 10.1002/mus.21923
   Medical Research Council (Great Britain), 1976, AIDS EX PER NERV SYS
   METZGER AL, 1974, ANN INTERN MED, V81, P182, DOI 10.7326/0003-4819-81-2-182
   Miller FW, 2001, RHEUMATOLOGY, V40, P1262, DOI 10.1093/rheumatology/40.11.1262
   MILLER LC, 1987, CLIN PEDIATR, V26, P561, DOI 10.1177/000992288702601101
   Molloy ES, 2012, ARTHRITIS RHEUM-US, V64, P3043, DOI 10.1002/art.34468
   Morganroth PA, 2010, ARTHRIT CARE RES, V62, P1496, DOI 10.1002/acr.20212
   Morris P, 2010, J PEDIAT HEMATOL ONC, V32, P189, DOI 10.1097/MPH.0b013e3181bf29a2
   Nader GA, 2009, CURR OPIN RHEUMATOL, V21, P599, DOI 10.1097/BOR.0b013e3283319d53
   Nishimoto N, 2000, ANN RHEUM DIS, V59, P21, DOI 10.1136/ard.59.suppl_1.i21
   Oddis CV, 1999, LANCET, V353, P1762, DOI 10.1016/S0140-6736(99)01927-3
   Oddis CV, ARTHRITIS RHEUM
   Oh TH, 2007, MAYO CLIN PROC, V82, P441, DOI 10.4065/82.4.441
   Pachman LM, 1998, J RHEUMATOL, V25, P1198
   Pachman LM, 2000, ARTHRITIS RHEUM, V43, P2368, DOI 10.1002/1529-0131(200010)43:10<2368::AID-ANR26>3.0.CO;2-8
   PARK JH, 1990, RADIOLOGY, V177, P473, DOI 10.1148/radiology.177.2.2217788
   Ponyi A, 2005, RHEUMATOLOGY, V44, P83, DOI 10.1093/rheumatology/keh404
   Qushmaq KA, 2000, J RHEUMATOL, V27, P2855
   Raju R, 2005, BRAIN, V128, P1887, DOI 10.1093/brain/awh518
   RAY PN, 1985, NATURE, V318, P672, DOI 10.1038/318672a0
   Reed AM, 1995, HUM IMMUNOL, V44, P131, DOI 10.1016/0198-8859(95)00035-6
   Reed AM, 2002, RHEUM DIS CLIN N AM, V28, P891, DOI 10.1016/S0889-857X(02)00029-7
   Reed AM, ARTHRITIS RHEUM
   Reichmann H, 1996, EUR NEUROL, V36, P98, DOI 10.1159/000117217
   Rider LG, 1997, RHEUM DIS CLIN N AM, V23, P619, DOI 10.1016/S0889-857X(05)70350-1
   RIDER LG, 1994, ARTHRITIS RHEUM, V37, P1534, DOI 10.1002/art.1780371019
   Rider LG, 2011, ARTHRIT CARE RES, V63, pS118, DOI 10.1002/acr.20532
   Riley P, 2004, RHEUMATOLOGY, V43, P491, DOI 10.1093/rheumatology/keh082
   Ronnblom L, 2006, ARTHRITIS RHEUM-US, V54, P408, DOI 10.1002/art.21571
   Rouster-Stevens KA, 2008, J RHEUMATOL, V35, P927
   Ruperto N, 2008, ARTHRIT RHEUM-ARTHR, V59, P4, DOI 10.1002/art.23248
   Rutkove SB, 2002, NEUROLOGY, V58, P1081, DOI 10.1212/WNL.58.7.1081
   Saag KG, 2008, ARTHRIT RHEUM-ARTHR, V59, P762, DOI 10.1002/art.23721
   Salajegheh M, 2009, MUSCLE NERVE, V40, P520, DOI 10.1002/mus.21471
   Santmyire-Rosenberger B, 2003, CURR OPIN RHEUMATOL, V15, P714, DOI 10.1097/00002281-200311000-00006
   Sato S, 2009, ARTHRITIS RHEUM-US, V60, P2193, DOI 10.1002/art.24621
   Schulze M, 2009, AM J ROENTGENOL, V192, P1708, DOI 10.2214/AJR.08.1764
   Scuderi F, 2006, J NEUROIMMUNOL, V176, P9, DOI 10.1016/j.jneuroim.2006.03.026
   Selva-O'Callaghan A, 2005, LUPUS, V14, P534, DOI 10.1191/0961203305lu2158oa
   Shamim EA, 2000, CURR OPIN RHEUMATOL, V12, P482, DOI 10.1097/00002281-200011000-00002
   SHERRY DD, 1993, PEDIATR NEUROL, V9, P155, DOI 10.1016/0887-8994(93)90055-H
   Shulman AI, 2011, CURR OPIN PEDIATR, V23, P263, DOI 10.1097/MOP.0b013e328346198f
   SIGURGEIRSSON B, 1992, NEW ENGL J MED, V326, P363, DOI 10.1056/NEJM199202063260602
   Singh JA, 2012, ARTHRIT CARE RES, V64, P625, DOI 10.1002/acr.21641
   SPENCER CH, 1984, J PEDIATR-US, V105, P399, DOI 10.1016/S0022-3476(84)80012-8
   Stamp LK, 2010, J RHEUMATOL, V37, P686, DOI 10.3899/jrheum.091426
   Sterba G, 2004, J RHEUMATOL, V31, P1014
   Suda T, 2006, EUR RESPIR J, V28, P1005, DOI 10.1183/09031936.06.00038806
   Swiecki M, 2010, EUR J IMMUNOL, V40, P2094, DOI 10.1002/eji.201040602
   Targoff Ira N, 2006, Curr Rheumatol Rep, V8, P196, DOI 10.1007/s11926-996-0025-3
   Targoff IN, 2006, ARTHRITIS RHEUM, V54, P3682, DOI 10.1002/art.22164
   Tawil R, 2004, NEUROLOGY, V63, P718
   Tawil R, 2001, NEUROLOGY, V57, P1566
   Valiyil R, 2010, ARTHRIT CARE RES, V62, P1328, DOI 10.1002/acr.20219
   Vencovsky J, 2000, SCAND J RHEUMATOL, V29, P95, DOI 10.1080/030097400750001897
   Vulliemoz S, 2006, J NEUROL NEUROSUR PS, V77, P1079, DOI 10.1136/jnnp.2006.092353
   Walter MC, 2000, J NEUROL, V247, P22, DOI 10.1007/s004150050005
   Wedderburn LR, 2007, RHEUMATOLOGY, V46, P1786, DOI 10.1093/rheumatology/kem265
   Weihl CC, 2010, CURR OPIN NEUROL, V23, P482, DOI 10.1097/WCO.0b013e32833d3897
   Werner JL, ARTHRITIS RHEUM
   Whitmore SE, 1997, GYNECOL ONCOL, V65, P241, DOI 10.1006/gyno.1997.4666
   WINKELMA.RK, 1968, MAYO CLIN PROC, V43, P545
   Yamada A, 2004, EUR J PEDIATR, V163, P561, DOI 10.1007/s00431-004-1497-7
   Yamasaki Y, 2007, RHEUMATOLOGY, V46, P124, DOI 10.1093/rheumatology/kel112
   Yazici Y, 2002, CURR OPIN RHEUMATOL, V14, P663, DOI 10.1097/00002281-200211000-00006
   Yoshimasu T, 2002, EUR J DERMATOL, V12, P50
   Zampieri S, 2006, AUTOIMMUNITY, V39, P191, DOI 10.1080/08916930600622348
   ZANTOS D, 1994, J RHEUMATOL, V21, P1855
   Zeller V, 1996, J RHEUMATOL, V23, P1424
NR 183
TC 114
Z9 127
U1 1
U2 31
PU ELSEVIER SCIENCE INC
PI NEW YORK
PA STE 800, 230 PARK AVE, NEW YORK, NY 10169 USA
SN 0025-6196
EI 1942-5546
J9 MAYO CLIN PROC
JI Mayo Clin. Proc.
PD JAN
PY 2013
VL 88
IS 1
BP 83
EP 105
DI 10.1016/j.mayocp.2012.10.017
PG 23
WC Medicine, General & Internal
WE Science Citation Index Expanded (SCI-EXPANDED)
SC General & Internal Medicine
GA 060VT
UT WOS:000312807000016
PM 23274022
OA Bronze
DA 2023-03-31
ER

PT J
AU Rodriguez-Tejero, A
   Lopez-Espadafor, B
   Montero-Vilchez, T
   Sanchez-Diaz, M
   Arias-Santiago, S
   Molina-Leyva, A
AF Rodriguez-Tejero, Andrea
   Lopez-Espadafor, Beatriz
   Montero-Vilchez, Trinidad
   Sanchez-Diaz, Manuel
   Arias-Santiago, Salvador
   Molina-Leyva, Alejandro
TI Treatment challenges in clinically amyopathic dermatomyositis: A case
   series and review of new therapeutic options for skin involvement
SO DERMATOLOGIC THERAPY
LA English
DT Review
DE clinically amyopathic dermatomyositis; intravenous immunoglobulin; Janus
   kinase inhibitors; mycophenolate mofetil; myositis&#8208; specific
   antibodies; refractory cutaneous dermatomyositis
AB The term clinically amyopathic dermatomyositis (CADM) is used to represent a subgroup of patients with the typical cutaneous features of dermatomyositis (DM) in the absence of muscle involvement. Similar to classic DM, CADM can be associated with other connective tissue disorders and systemic manifestations such as interstitial lung disease and malignancy. Owing to the frequent discordance between muscle response and skin disease, the therapeutic approach to CADM represents a challenge. The current literature suggests that CADM treatment should follow a specific protocol, influenced by visceral involvement and the expression of certain myositis-specific antibodies, and different from the recommendation in the presence of myositis. Here, we present five new cases of CADM. We describe the available therapeutic options for skin manifestations in this type of DM, and we propose a step-by-step therapeutic scheme, using the cutaneous dermatomyositis disease area and severity index to assess response. Our literature review establishes mycophenolate mofetil and intravenous immunoglobulin as the most frequently successful therapies in refractory skin disease.
C1 [Rodriguez-Tejero, Andrea; Lopez-Espadafor, Beatriz; Montero-Vilchez, Trinidad; Sanchez-Diaz, Manuel; Arias-Santiago, Salvador; Molina-Leyva, Alejandro] Hosp Univ Virgen de las Nieves, Serv Dermatol, Ave Fuerzas Armadas 2, Granada 18014, Spain.
   [Arias-Santiago, Salvador] Univ Granada, Fac Med, Dept Dermatol, Granada, Spain.
C3 Hospital Universitario Virgen de las Nieves; University of Granada
RP Arias-Santiago, S (通讯作者)，Hosp Univ Virgen de las Nieves, Serv Dermatol, Ave Fuerzas Armadas 2, Granada 18014, Spain.
EM salvadorarias@hotmail.es
RI Molina-Leyva, Alejandro/M-1213-2014; Sanchez-Diaz, Manuel/AEN-9582-2022;
   Montero-Vílchez, Trinidad/AAK-6878-2020
OI Molina-Leyva, Alejandro/0000-0001-6882-2113; Sanchez-Diaz,
   Manuel/0000-0002-3626-1558; Montero-Vílchez,
   Trinidad/0000-0003-4035-7955
CR Aggarwal R, 2017, RHEUMATOLOGY, V56, P247, DOI 10.1093/rheumatology/kew396
   Anyanwu C O, 2017, Int J Womens Dermatol, V3, P189, DOI 10.1016/j.ijwd.2017.05.001
   Bounfour T, 2014, J EUR ACAD DERMATOL, V28, P1150, DOI 10.1111/jdv.12223
   Callander J, 2018, BRIT J DERMATOL, V179, P1248, DOI 10.1111/bjd.14726
   Clottu A, 2012, DERMATOLOGY, V225, P376, DOI 10.1159/000346573
   Heinen A, 2021, RHEUMATOLOGY, V60, pE136, DOI 10.1093/rheumatology/keaa657
   Kim H, 2021, ANN RHEUM DIS, V80, P406, DOI 10.1136/annrheumdis-2020-218690
   Kurtzman DJB, 2016, JAMA DERMATOL, V152, P944, DOI 10.1001/jamadermatol.2016.0866
   Levine TD, 2005, ARTHRITIS RHEUM, V52, P601, DOI 10.1002/art.20849
   Moghadam-Kia S, 2019, RHEUMATOLOGY, V58, P1011, DOI 10.1093/rheumatology/key366
   Pinard J, 2019, JAMA DERMATOL, V155, P494, DOI 10.1001/jamadermatol.2018.5215
   Selva-O'Callaghan A, 2018, CURR OPIN RHEUMATOL, V30, P630, DOI 10.1097/BOR.0000000000000535
   Waldman R, 2020, J AM ACAD DERMATOL, V82, P283, DOI 10.1016/j.jaad.2019.05.105
   Werth VP, 2018, ANN RHEUM DIS, V77, P763, DOI 10.1136/annrheumdis-2018-eular.3531
   Wolstencroft PW, 2018, JAMA DERMATOL, V154, P44, DOI 10.1001/jamadermatol.2017.3758
NR 15
TC 2
Z9 2
U1 0
U2 4
PU WILEY
PI HOBOKEN
PA 111 RIVER ST, HOBOKEN 07030-5774, NJ USA
SN 1396-0296
EI 1529-8019
J9 DERMATOL THER
JI Dermatol. Ther.
PD MAY
PY 2021
VL 34
IS 3
AR e14942
DI 10.1111/dth.14942
EA MAR 2021
PG 5
WC Dermatology
WE Science Citation Index Expanded (SCI-EXPANDED)
SC Dermatology
GA SM8QB
UT WOS:000631620100001
PM 33719170
OA gold
DA 2023-03-31
ER

PT J
AU Ge, YP
   Li, SS
   Tian, XL
   He, LR
   Lu, X
   Wang, GC
AF Ge, Yongpeng
   Li, Shanshan
   Tian, Xiaolan
   He, Linrong
   Lu, Xin
   Wang, Guochun
TI Anti-melanoma differentiation-associated gene 5 (MDA5) antibody-positive
   dermatomyositis responds to rituximab therapy
SO CLINICAL RHEUMATOLOGY
LA English
DT Article
DE Anti-MDA5 antibody; Dermatomyositis; Interstitial lung disease;
   Rituximab
ID INTERSTITIAL LUNG-DISEASE; JAPANESE PATIENTS; CYCLOPHOSPHAMIDE;
   AUTOANTIBODIES; ADULT
AB Objectives The purpose of this study was to assess the efficacy of rituximab (RTX) in the management of anti-melanoma differentiation-associated gene 5 (anti-MDA5) antibody-positive dermatomyositis (DM), with or without rapidly progressive interstitial lung disease (RP-ILD).
   Methods Medical records of DM patients with anti-MDA5 antibodies treated with RTX therapy were reviewed retrospectively. Skin rash data, lung function tests, chest high-resolution computed tomography (HRCT), and serum markers were compared before and after RTX.
   Results Eleven consecutive cases, including 5 males and 6 females, were identified. One hundred percent of patients had a typical DM rash and about 45% presented with skin ulceration. All the patients had ILD, 73% had RP-ILD, and 27% had mild or asymptomatic ILD. Ro-52 antibodies were found in 55% of this group. Lymphopenia was present in 10/11 patients (91%). Around half (55%) had a level of ferritin greater than 1000 ng/ml. Nine patients (82%) were refractory. These patients received intravenous RTX (375 mg/m(2)) at 0 and 14 days (conventional dose) or 100 mg once a week for 4 weeks (low dose). After RTX treatment, 2 patients (18%) with mild ILD showed complete remission, and 6 (55%) showed improvement in lung HRCT and/or lung function. Skin rash in 4 patients (100%) and ILD in 3 (75%) showed improvement in the low-dose group. Infection episodes occurred in four (57%) and one (25%) of the conventional-dose and low-dose group, respectively.
   Conclusions Our study found that RTX is sufficient to improve skin rash and ILD or RP-ILD. Our results also suggest that lower RTX doses may be a useful therapy for anti-MDA5 antibody-positive DM patients.
C1 [Ge, Yongpeng; Li, Shanshan; Tian, Xiaolan; He, Linrong; Lu, Xin; Wang, Guochun] China Japan Friendship Hosp, Dept Rheumatol, Yinghua East Rd, Beijing 100029, Peoples R China.
C3 China-Japan Friendship Hospital
RP Wang, GC (通讯作者)，China Japan Friendship Hosp, Dept Rheumatol, Yinghua East Rd, Beijing 100029, Peoples R China.
EM guochunwang@hotmail.com
OI Ge, Yongpeng/0000-0003-3674-9307
CR Amer Thoracic Soc, 2000, AM J RESP CRIT CARE, V161, P646
   Blum S, 2011, J NEUROL NEUROSUR PS, V82, P659, DOI 10.1136/jnnp.2010.220475
   Chen ZY, 2013, ARTHRIT CARE RES, V65, P1316, DOI 10.1002/acr.21985
   Clottu A, 2012, DERMATOLOGY, V225, P376, DOI 10.1159/000346573
   Girard C, 2013, ANN DERMATOL VENER, V140, P628, DOI 10.1016/j.annder.2013.04.083
   Gono T, 2012, RHEUMATOLOGY, V51, P1563, DOI 10.1093/rheumatology/kes102
   Gono T, 2010, RHEUMATOLOGY, V49, P1713, DOI 10.1093/rheumatology/keq149
   Hamaguchi Y, 2011, ARCH DERMATOL, V147, P391, DOI 10.1001/archdermatol.2011.52
   Huang K, 2019, RHEUMATOL INT, V39, P1971, DOI 10.1007/s00296-019-04398-2
   Huang WH, 2020, RHEUMATOLOGY, V59, P3886, DOI 10.1093/rheumatology/keaa266
   Kameda H, 2005, J RHEUMATOL, V32, P1719
   Kawasumi H, 2015, CLIN MED INSIGHTS-CI, V9, P9, DOI [10.4137/CCRPM.S23313, 10.4137/CCRPRPM.S23313]
   Leandro MJ, 2006, ARTHRITIS RHEUM-US, V54, P613, DOI 10.1002/art.21617
   Li YJ, 2019, PLATELETS, V30, P690, DOI 10.1080/09537104.2019.1624706
   Moghadam-Kia S, 2017, J RHEUMATOL, V44, P319, DOI 10.3899/jrheum.160682
   Oddis CV, 2013, ARTHRITIS RHEUM-US, V65, P314, DOI 10.1002/art.37754
   Ogawa Yuka, 2017, Case Rep Rheumatol, V2017, P5386797, DOI 10.1155/2017/5386797
   Sato S, 2005, ARTHRITIS RHEUM-US, V52, P1571, DOI 10.1002/art.21023
   Sato S, 2009, ARTHRITIS RHEUM-US, V60, P2193, DOI 10.1002/art.24621
   So H, 2018, CLIN RHEUMATOL, V37, P1983, DOI 10.1007/s10067-018-4122-2
   Tokunaga K, 2017, INTERNAL MED, V56, P1399, DOI 10.2169/internalmedicine.56.7956
   Wang BJ, 2017, J NEUROL SCI, V377, P127, DOI 10.1016/j.jns.2017.04.007
   Watanabe R, 2016, MOD RHEUMATOL, V26, P465, DOI 10.3109/14397595.2015.1012797
   Yang CS, 2013, NEUROLOGY, V81, P710, DOI 10.1212/WNL.0b013e3182a1aac7
NR 24
TC 16
Z9 18
U1 1
U2 2
PU SPRINGER LONDON LTD
PI LONDON
PA 236 GRAYS INN RD, 6TH FLOOR, LONDON WC1X 8HL, ENGLAND
SN 0770-3198
EI 1434-9949
J9 CLIN RHEUMATOL
JI Clin. Rheumatol.
PD JUN
PY 2021
VL 40
IS 6
BP 2311
EP 2317
DI 10.1007/s10067-020-05530-5
EA JAN 2021
PG 7
WC Rheumatology
WE Science Citation Index Expanded (SCI-EXPANDED)
SC Rheumatology
GA SC4MN
UT WOS:000605855300012
PM 33411136
DA 2023-03-31
ER

PT J
AU Kowal-Bielecka, O
   Kowal, K
   Chyczewska, E
AF Kowal-Bielecka, Otylia
   Kowal, Krzysztof
   Chyczewska, Elzbieta
TI Utility of Bronchoalveolar Lavage in Evaluation of Patients with
   Connective Tissue Diseases
SO CLINICS IN CHEST MEDICINE
LA English
DT Article
DE Bronchoalveolar lavage; Connective tissue diseases; Lung pathology;
   Pulmonary complications
ID INTERSTITIAL LUNG-DISEASE; SYSTEMIC-LUPUS-ERYTHEMATOSUS; LOWER
   RESPIRATORY-TRACT; PULMONARY INVOLVEMENT; ALVEOLAR HEMORRHAGE;
   RHEUMATOID-ARTHRITIS; SJOGRENS-SYNDROME; POLYMYOSITIS; MANIFESTATIONS;
   SCLERODERMA
AB Pulmonary involvement is common in patients with connective tissue diseases (CTDs), and significantly contributes to morbidity and mortality in this patient population. There are different forms of lung pathology in CTDs, which include primary involvement such as interstitial lung disease or pulmonary hemorrhage, and pulmonary complications resulting from other CTD-related organ involvement including aspiration pneumonia due to muscle weakness or esophageal fibrosis. Moreover, iatrogenic lung disease, such as medication-induced hypersensitivity pneumonitis or opportunistic infections due to immunosuppression, may develop. Appropriate treatment of pulmonary complications in patients with CTDs requires careful diagnostic workup because different forms of lung involvement may overlap, causing similar clinical manifestations and similar radiological or functional impairment. Moreover, in view of the broad variability of clinical course of CTD-related interstitial lung disease, identification of biomarkers helpful in predicting prognosis becomes of key importance. In addition to radiological assessment and functional testing that provide information regarding localization and severity of lung disease, bronchoalveolar lavage (BAL) appears helpful in revealing the nature of lung pathology and intensity of lung inflammation through sampling of cells and fluid from the lower respiratory tract. The aim of this article is to critically review available data concerning the evaluation of BAL cytology in different forms of lung disease associated with CTDs.
C1 [Kowal-Bielecka, Otylia] Med Univ Bialystok, Dept Rheumatol & Internal Med, PL-15276 Bialystok, Poland.
   [Kowal, Krzysztof] Med Univ Bialystok, Dept Allergol & Internal Med, PL-15276 Bialystok, Poland.
   [Chyczewska, Elzbieta] Med Univ Bialystok, Dept Lung Dis & TB, PL-15540 Bialystok, Poland.
C3 Medical University of Bialystok; Medical University of Bialystok;
   Medical University of Bialystok
RP Kowal-Bielecka, O (通讯作者)，Med Univ Bialystok, Dept Rheumatol & Internal Med, Ul M Sklodowskiej Curie 24A, PL-15276 Bialystok, Poland.
EM otylia@umwb.edu.pl
RI Kowal-Bielecka, Otylia/T-3378-2018
OI Kowal-Bielecka, Otylia/0000-0002-0613-1306; /0000-0002-0910-1292
CR American Thoracic Society, 2002, AM J RESP CRIT CARE, V165, P277, DOI [DOI 10.1164/AJRCCM.165.2.ATS01, 10.1164/ajrccm.165.2.ats01]
   [Anonymous], 1989, Eur Respir J, V2, P561
   [Anonymous], 1990, Am Rev Respir Dis, V141, pS169
   Antoniou KM, 2009, EUR RESPIR J, V33, P882, DOI 10.1183/09031936.00152607
   Barile LA, 1997, LUPUS, V6, P445, DOI 10.1177/096120339700600506
   Bernatsky S, 2006, ARTHRITIS RHEUM-US, V54, P2550, DOI 10.1002/art.21955
   Biederer J, 2004, EUR RADIOL, V14, P272, DOI 10.1007/s00330-003-2026-1
   Bouros D, 2002, AM J RESP CRIT CARE, V165, P1581, DOI 10.1164/rccm.2106012
   Cain HC, 1998, CLIN CHEST MED, V19, P687, DOI 10.1016/S0272-5231(05)70110-6
   CERVERA R, 1993, MEDICINE, V72, P113, DOI 10.1097/00005792-199303000-00005
   Clements PJ, 2004, ARTHRITIS RHEUM-US, V50, P1909, DOI 10.1002/art.20265
   Costabel U, 2004, CLIN CHEST MED, V25, P25, DOI 10.1016/S0272-5231(03)00143-6
   DALAVANGA YA, 1991, CHEST, V99, P1394, DOI 10.1378/chest.99.6.1394
   Davidson BKS, 2000, ANN RHEUM DIS, V59, P709, DOI 10.1136/ard.59.9.709
   De Santis M, 2005, RESP RES, V6, DOI 10.1186/1465-9921-6-96
   Deheinzelin D, 1996, AM J RESP CRIT CARE, V154, P794, DOI 10.1164/ajrccm.154.3.8810621
   Devouassoux G, 2009, EUR RESPIR J, V33, P1053, DOI 10.1183/09031936.00091608
   DICKEY BF, 1984, SEMIN ARTHRITIS RHEU, V14, P60, DOI 10.1016/0049-0172(84)90010-6
   Fujisawa T, 2005, J RHEUMATOL, V32, P58
   Gabbay E, 1997, AM J RESP CRIT CARE, V156, P528, DOI 10.1164/ajrccm.156.2.9609016
   GARCIA JGN, 1987, AM REV RESPIR DIS, V136, P811, DOI 10.1164/ajrccm/136.4.811
   GARCIA JGN, 1986, AM REV RESPIR DIS, V133, P450
   GILLIGAN DM, 1990, THORAX, V45, P591, DOI 10.1136/thx.45.8.591
   Gladman D., 2003, RHEUMATOLOGY, VThird, P1359
   Goh NSL, 2007, ARTHRITIS RHEUM-US, V56, P2005, DOI 10.1002/art.22696
   Grau JM, 1996, J RHEUMATOL, V23, P1921
   GROEN H, 1993, CLIN EXP IMMUNOL, V94, P127
   HARTON PY, 1987, ARTHRITIS RHEUM, V30, P1226
   HAUPT HM, 1981, AM J MED, V71, P791, DOI 10.1016/0002-9343(81)90366-1
   Ito I, 2005, AM J RESP CRIT CARE, V171, P632, DOI 10.1164/rccm.200403-417OC
   Kim DS, 2002, SARCOIDOSIS VASC DIF, V19, P121
   Kim EJ, 2009, CHEST, V136, P1397, DOI 10.1378/chest.09-0444
   Kinder BW, 2008, CHEST, V133, P226, DOI 10.1378/chest.07-1948
   Kinder BW, 2007, ARTHRITIS RHEUM, V56, P2679, DOI 10.1002/art.22804
   KORNOCSI A, 2001, RHEUMATOL INT, V20, P113
   Kourakata H, 1999, Respirology, V4, P223, DOI 10.1046/j.1440-1843.1999.00179.x
   KOWALBIELECKA O, SEMIN ARTHR IN PRESS
   Kurasawa K, 2002, CLIN EXP IMMUNOL, V129, P541, DOI 10.1046/j.1365-2249.2002.01933.x
   Marie I, 2002, ARTHRIT RHEUM-ARTHR, V47, P614, DOI 10.1002/art.10794
   Marie I, 1998, J RHEUMATOL, V25, P1336
   MIYASAKA N, 1986, CLIN EXP IMMUNOL, V65, P497
   ORENS JB, 1994, RHEUM DIS CLIN N AM, V20, P159
   Ostor AJK, 2006, J RHEUMATOL, V33, P622
   Paran D., 2002, Lupus, V11, P546
   Petri M, 1998, RHEUM DIS CLIN N AM, V24, P423, DOI 10.1016/S0889-857X(05)70016-8
   Rojas-Serrano J, 2008, LUPUS, V17, P295, DOI 10.1177/0961203307086930
   Salaffi F, 1998, BRIT J RHEUMATOL, V37, P263
   SALAFFI F, 1995, EUR J INTERN MED, V6, P109
   Santos-Ocampo AS, 2000, CHEST, V118, P1083, DOI 10.1378/chest.118.4.1083
   Sauty A, 1997, EUR RESPIR J, V10, P2907, DOI 10.1183/09031936.97.10122907
   Schnabel A, 2003, SEMIN ARTHRITIS RHEU, V32, P273, DOI 10.1053/sarh.2002.50012
   SCHWAB EP, 1993, SEMIN ARTHRITIS RHEU, V23, P8, DOI 10.1016/S0049-0172(05)80022-8
   SILVER AM, 2008, RHEUMATOLOGY OXFO S5, V47, P62
   SILVER RM, 1990, AM J MED, V88, P470, DOI 10.1016/0002-9343(90)90425-D
   STAPLES PJ, 1974, ARTHRITIS RHEUM, V17, P1, DOI 10.1002/art.1780170102
   STEEN VD, 1994, ARTHRITIS RHEUM, V37, P1283, DOI 10.1002/art.1780370903
   Steen VD, 2007, ANN RHEUM DIS, V66, P940, DOI 10.1136/ard.2006.066068
   Strange C, 2008, AM J RESP CRIT CARE, V177, P91, DOI 10.1164/rccm.200705-655OC
   STRIMLAN CV, 1976, CHEST, V70, P354, DOI 10.1378/chest.70.3.354
   Torralba KD, 2009, CURR OPIN RHEUMATOL, V21, P62, DOI 10.1097/BOR.0b013e32831dde88
   WALLAERT B, 1987, CHEST, V92, P1025, DOI 10.1378/chest.92.6.1025
   WALLAERT B, 1986, AM REV RESPIR DIS, V133, P574
   WALLAERT B, 1987, AM REV RESPIR DIS, V136, P293, DOI 10.1164/ajrccm/136.2.293
   WEINRIB L, 1990, SEMIN ARTHRITIS RHEU, V20, P48, DOI 10.1016/0049-0172(90)90094-V
   Wells AU, 2008, THORAX, V63, DOI 10.1136/thx.2008.101691
   White B, 2000, ANN INTERN MED, V132, P947, DOI 10.7326/0003-4819-132-12-200006200-00004
   Young A, 2007, RHEUMATOLOGY, V46, P350, DOI 10.1093/rheumatology/kel253
   ZADMANGODDARD G, 2005, AUTOIMMUNITY, V38, P473
   Zamora MR, 1997, MEDICINE, V76, P192, DOI 10.1097/00005792-199705000-00005
   Zisman DA, 2001, SARCOIDOSIS VASC DIF, V18, P243
NR 70
TC 10
Z9 10
U1 0
U2 3
PU W B SAUNDERS CO-ELSEVIER INC
PI PHILADELPHIA
PA 1600 JOHN F KENNEDY BOULEVARD, STE 1800, PHILADELPHIA, PA 19103-2899 USA
SN 0272-5231
EI 1557-8216
J9 CLIN CHEST MED
JI Clin. Chest Med.
PD SEP
PY 2010
VL 31
IS 3
BP 423
EP +
DI 10.1016/j.ccm.2010.04.002
PG 10
WC Respiratory System
WE Science Citation Index Expanded (SCI-EXPANDED)
SC Respiratory System
GA 646HY
UT WOS:000281531400003
PM 20692537
DA 2023-03-31
ER

PT J
AU Isak, V
   Jorizzo, JL
AF Isak, Verena
   Jorizzo, Joseph L.
TI Recent developments on treatment strategies and the prognosis of
   dermatomyositis: a review
SO JOURNAL OF DERMATOLOGICAL TREATMENT
LA English
DT Review
DE Dermatomyositis; inflammatory myopathy; systemic steroids;
   immunosuppressants
ID INTERSTITIAL LUNG-DISEASE; CLINICALLY AMYOPATHIC DERMATOMYOSITIS;
   INTRAVENOUS IMMUNOGLOBULIN THERAPY; MACROPHAGE ACTIVATION SYNDROME;
   ALPHA MONOCLONAL-ANTIBODY; JUVENILE DERMATOMYOSITIS;
   MYCOPHENOLATE-MOFETIL; SUBCUTANEOUS IMMUNOGLOBULIN; SODIUM THIOSULFATE;
   JAPANESE PATIENTS
AB Dermatomyositis is an autoimmune disease affecting both skin and muscle. Steroids are the first line treatment. However, no consensus regarding dosing, length of treatment, tapering speed, or when to add which immunosuppressant in case of steroid resistance, has been reached, as randomized-controlled trials are scarce. Especially data on long-term treatment is lacking in order to decide on the most effective treatment for long-term remission. Empiric evidence suggests that with an initially aggressive treatment with oral steroids followed by a slow taper, during which disease activity is adequately controlled, patients can be off therapy within typically 24-48months, and remain disease-free without medication for over 20years. Biologics such as rituximab have shown good results in the treatment of refractory DM. New, targeted therapies have been reported to improve DM in single cases or case series, but have to be evaluated for efficacy in randomized controlled trials.
C1 [Isak, Verena; Jorizzo, Joseph L.] Wake Forest Sch Med, Dept Dermatol, New York, NY USA.
   [Isak, Verena] Med Univ Vienna, Vienna, Austria.
   [Jorizzo, Joseph L.] Weill Cornell Med Coll, Dept Dermatol, New York, NY USA.
C3 Medical University of Vienna; Cornell University; Weill Cornell Medicine
RP Isak, V (通讯作者)，Wake Forest Sch Med, Dept Dermatol, 4618 Country Club Rd, Winston Salem, NC 27103 USA.
EM verenaisak@gmx.at
CR Aggarwal R, 2017, RHEUMATOLOGY, V56, P247, DOI 10.1093/rheumatology/kew396
   Aggarwal R, 2014, ARTHRITIS RHEUMATOL, V66, P740, DOI 10.1002/art.38270
   Amato AA, 2011, ANN NEUROL, V70, P427, DOI 10.1002/ana.22477
   Arabshahi B, 2012, J PEDIATR-US, V160, P520, DOI 10.1016/j.jpeds.2011.11.057
   Bader-Meunier B, 2011, J RHEUMATOL, V38, P1436, DOI 10.3899/jrheum.101321
   Bendewald MJ, 2010, ARCH DERMATOL, V146, P26, DOI 10.1001/archdermatol.2009.328
   BOHAN A, 1975, NEW ENGL J MED, V292, P403, DOI 10.1056/NEJM197502202920807
   BOHAN A, 1975, NEW ENGL J MED, V292, P344, DOI 10.1056/NEJM197502132920706
   Boswell JS, 2008, J AM ACAD DERMATOL, V58, P403, DOI 10.1016/j.jaad.2007.08.014
   Bounfour T, 2014, J EUR ACAD DERMATOL, V28, P1150, DOI 10.1111/jdv.12223
   Bronner IM, 2006, ANN RHEUM DIS, V65, P1456, DOI 10.1136/ard.2005.045690
   Bustos R, 2012, AN PEDIATR, V77, P47, DOI 10.1016/j.anpedi.2011.12.011
   Callen Jeffrey P, 2010, Curr Rheumatol Rep, V12, P192, DOI 10.1007/s11926-010-0100-7
   Casado E, 2006, ANN RHEUM DIS, V65, P385, DOI 10.1136/ard.2004.023200
   Cherin P, 2016, AUTOIMMUN REV, V15, P281, DOI 10.1016/j.autrev.2015.12.003
   Clemenz MR, 2013, J DRUGS DERMATOL, V12, P111
   Cozzani E, 2013, IMMUNOPHARM IMMUNOT, V35, P687, DOI 10.3109/08923973.2013.833624
   Cozzi F, 2015, TRANSFUS APHER SCI, V53, P368, DOI 10.1016/j.transci.2015.07.005
   Cuttner J, 2013, ARTHRITIS RHEUM-US, V65, P2497, DOI 10.1002/art.38018
   Dalakas MC, 2011, CURR OPIN NEUROL, V24, P457, DOI 10.1097/WCO.0b013e32834a9589
   Dalakas MC, 2010, NAT REV RHEUMATOL, V6, P129, DOI 10.1038/nrrheum.2010.2
   Danieli MG, 2014, AUTOIMMUN REV, V13, P1182, DOI 10.1016/j.autrev.2014.08.018
   Danieli MG, 2014, AUTOIMMUN REV, V13, P1048, DOI 10.1016/j.autrev.2014.08.023
   Danieli MG, 2011, AUTOIMMUN REV, V10, P144, DOI 10.1016/j.autrev.2010.09.004
   Dawkins MA, 1998, J AM ACAD DERMATOL, V38, P397, DOI 10.1016/S0190-9622(98)70496-7
   de Souza RC, CLIN EXP RHEUMATOL
   Deakin CT, 2016, ARTHRITIS RHEUMATOL, V68, P2806, DOI 10.1002/art.39753
   del Barrio-Diaz P, 2016, BRIT J DERMATOL, V175, P608, DOI 10.1111/bjd.14412
   Drake LA, 1996, J AM ACAD DERMATOL, V34, P824
   Dubos Maria, 2016, BMJ Case Rep, V2016, DOI 10.1136/bcr-2015-213179
   Eissa Khaled, 2016, J La State Med Soc, V168, P99
   Emilie S, 2010, CLIN EXP RHEUMATOL, V28, P444
   Enders FB, 2017, ANN RHEUM DIS, V76, P329, DOI 10.1136/annrheumdis-2016-209247
   Fathi M, 2004, ANN RHEUM DIS, V63, P297, DOI 10.1136/ard.2003.006122
   Femia AN, 2013, J AM ACAD DERMATOL, V69, P654, DOI 10.1016/j.jaad.2013.06.007
   Fendler C, 2010, CLIN EXP RHEUMATOL, V28, pS164
   Fiehn C, 2018, Z Rheumatol, V77, P40, DOI 10.1007/s00393-017-0327-z
   Findlay AR, 2015, MUSCLE NERVE, V51, P638, DOI 10.1002/mus.24566
   Foreman C, 2017, INTERN MED J, V47, P112, DOI 10.1111/imj.13308
   Foulke G, 2012, ARCH DERMATOL, V148, P1100, DOI 10.1001/archdermatol.2012.1711
   Genth E, 2005, INTERNIST, V46, P1218, DOI 10.1007/s00108-005-1496-4
   Gerami P, 2006, J AM ACAD DERMATOL, V54, P597, DOI 10.1016/j.jaad.2005.10.041
   Gerfaud-Valentin M, 2014, REV MAL RESPIR, V31, P849, DOI 10.1016/j.rmr.2014.02.010
   Ghate J, 2000, INT J DERMATOL, V39, P81, DOI 10.1046/j.1365-4362.2000.00851.x
   Go DJ, 2016, RHEUMATOL INT, V36, P125, DOI 10.1007/s00296-015-3328-8
   Gunawardena H, 2009, ARTHRITIS RHEUM-US, V60, P1807, DOI 10.1002/art.24547
   Guo X, 2014, RHEUMATOLOGY, V53, P686, DOI 10.1093/rheumatology/ket413
   Habers GEA, 2016, RHEUMATOLOGY, V55, P1251, DOI 10.1093/rheumatology/kew026
   Hak AE, 2011, NETH J MED, V69, P410
   HALL WH, 1990, JAMA-J AM MED ASSOC, V264, P3189
   Hamada-Ode K, 2015, EUR J RHEUMATOL, V2, P83, DOI 10.5152/eurjrheum.2015.0076
   Hashkes PJ, 2010, ARTHRITIS RHEUM-US, V62, P599, DOI 10.1002/art.27218
   Hayashi M, 2017, RESPIROL CASE REP, V5, DOI 10.1002/rcr2.235
   Hayashi M, 2017, CLIN RHEUMATOL, V36, P239, DOI 10.1007/s10067-016-3443-2
   Hengstman GJD, 2008, EUR NEUROL, V59, P159, DOI 10.1159/000114036
   Higgs BW, 2014, ANN RHEUM DIS, V73, P256, DOI 10.1136/annrheumdis-2012-202794
   Hildebrand BA, 2010, JCR-J CLIN RHEUMATOL, V16, P143, DOI 10.1097/RHU.0b013e3181d59c59
   Hill CL, 2001, LANCET, V357, P96, DOI 10.1016/S0140-6736(00)03540-6
   Hirakata M, 2000, CURR OPIN RHEUMATOL, V12, P501, DOI 10.1097/00002281-200011000-00005
   Hisanaga J, 2017, INT J RHEUM DIS, V20, P2182, DOI 10.1111/1756-185X.13136
   Hoeltzel MF, 2014, CURR RHEUMATOL REP, V16, DOI 10.1007/s11926-014-0467-y
   Holzer U, 2010, SCAND J RHEUMATOL, V39, P88, DOI 10.3109/03009740903096622
   Hornung T, 2012, CLIN EXP DERMATOL, V37, P139, DOI 10.1111/j.1365-2230.2011.04188.x
   Huber AM, 2012, ARTHRIT CARE RES, V64, P546, DOI 10.1002/acr.20695
   Ikeda S, 2015, SPRINGERPLUS, V4, DOI 10.1186/s40064-015-1013-8
   Iorizzo LJ, 2008, J AM ACAD DERMATOL, V59, P99, DOI 10.1016/j.jaad.2008.02.043
   Ishibuchi H, 2015, J DERMATOL, V42, P1019, DOI 10.1111/1346-8138.12999
   Johnson NE, 2015, NEUROMUSCULAR DISORD, V25, P625, DOI 10.1016/j.nmd.2015.04.013
   Jorizzo JL, 2002, ARCH DERMATOL, V138, P114, DOI 10.1001/archderm.138.1.114
   Kaieda S, 2015, MOD RHEUMATOL, V25, P962, DOI 10.3109/14397595.2013.844402
   Kalajian AH, 2009, ARCH DERMATOL, V145, P334, DOI 10.1001/archdermatol.2008.620
   Kampylafka EI, 2012, CLIN EXP RHEUMATOL, V30, P397
   Kawachi Y, 2012, EUR J DERMATOL, V22, P289, DOI 10.1684/ejd.2012.1669
   Kim JE, 2011, ANN DERMATOL, V23, P348, DOI 10.5021/ad.2011.23.3.348
   Kishi T, 2013, MOD RHEUMATOL, V23, P311, DOI 10.1007/s10165-012-0647-4
   Klein R, 2010, ARCH DERMATOL, V146, P780, DOI 10.1001/archdermatol.2010.142
   Koguchi-Yoshioka H, 2017, BRIT J DERMATOL, V177, P1442, DOI 10.1111/bjd.15499
   Koichi Y, 2017, MOD RHEUMATOL, V27, P536, DOI 10.3109/14397595.2015.1014140
   Kondo M, 2014, RHEUMATOLOGY, V53, P1907, DOI 10.1093/rheumatology/keu234
   Kotani T, 2008, J RHEUMATOL, V35, P254
   Kuczia Pawel, 2012, Przegl Lek, V69, P1230
   Kurita T, 2015, RHEUMATOLOGY, V54, P39, DOI 10.1093/rheumatology/keu166
   Kuye IO, 2017, J DRUGS DERMATOL, V16, P162
   Levine T, 2012, DRUG DES DEV THER, V6, P133, DOI 10.2147/DDDT.S33110
   Linardaki G, 2011, RHEUMATOL INT, V31, P113, DOI 10.1007/s00296-009-1166-2
   Liu SW, 2013, JAMA DERMATOL, V149, P1204, DOI 10.1001/jamadermatol.2013.5220
   Koyama RVL, 2017, CLIN RHEUMATOL, V36, P1919, DOI 10.1007/s10067-017-3671-0
   Mahler EAM, 2011, RHEUMATOLOGY, V50, P2206, DOI 10.1093/rheumatology/ker088
   Manlhiot C, 2008, PEDIATRICS, V121, pE626, DOI 10.1542/peds.2007-1218
   Marie I, 2010, ARTHRIT CARE RES, V62, P1748, DOI 10.1002/acr.20325
   Marie I, 2011, AUTOIMMUN REV, V11, P6, DOI 10.1016/j.autrev.2011.06.007
   Matsubara S, 2012, CLIN RHEUMATOL, V31, P1493, DOI 10.1007/s10067-012-2044-y
   Mattar MA, 2014, ARTHRITIS RES THER, V16, DOI 10.1186/s13075-014-0473-5
   Maugars YM, 1996, CLIN EXP RHEUMATOL, V14, P263
   Mira-Avendano IC, 2013, RESP MED, V107, P890, DOI 10.1016/j.rmed.2013.02.015
   Miyasaka N, 2012, MOD RHEUMATOL, V22, P382, DOI 10.1007/s10165-011-0534-4
   Mizoguchi F, 2015, MOD RHEUMATOL, V25, P646, DOI 10.3109/14397595.2013.843753
   Morganroth PA, 2010, ARTHRIT CARE RES, V62, P1496, DOI 10.1002/acr.20212
   Munters LA, 2013, ARTHRITIS RES THER, V15, DOI 10.1186/ar4263
   Navarrete-Dechent C, 2016, J EUR ACAD DERMATOL, V30, P476, DOI 10.1111/jdv.12859
   Nozaki Y, 2008, J RHEUMATOL, V35, P2289, DOI 10.3899/jrheum.080389
   O'Leary PA, 1940, ARCH DERMATOL SYPH, V41, P1001, DOI 10.1001/archderm.1940.01490120003001
   Oddis CV, 2013, ARTHRITIS RHEUM-US, V65, P314, DOI 10.1002/art.37754
   Pagnini I, 2014, CLIN EXP RHEUMATOL, V32, P408
   Quartier P, 2013, HAND CLINIC, V113, P1457, DOI 10.1016/B978-0-444-59565-2.00014-9
   Reed AM, 2015, BMC MUSCULOSKEL DIS, V16, DOI 10.1186/s12891-015-0710-3
   Fernandez RR, 2009, CLIN EXP RHEUMATOL, V27, P1009
   Rouster-Stevens KA, 2014, ARTHRIT CARE RES, V66, P783, DOI 10.1002/acr.22198
   Ruperto N, 2016, LANCET, V387, P671, DOI 10.1016/S0140-6736(15)01021-1
   Saito E, 2008, MOD RHEUMATOL, V18, P34, DOI 10.1007/s10165-007-0013-0
   Saketkoo LA, 2009, AM J MED SCI, V337, P329, DOI 10.1097/MAJ.0b013e31818d094b
   Sallum AME, 2008, J PEDIAT-BRAZIL, V84, P68, DOI 10.2223/JPED.1746
   Sallum AME, 2002, ARQ NEURO-PSIQUIAT, V60, P889, DOI 10.1590/S0004-282X2002000600001
   Sanchez-Ramon S, 2010, RHEUMATOL INT, V30, P817, DOI 10.1007/s00296-009-1000-x
   Sangle VS, 2008, ANN RHEUM DIS, V67, P723, DOI 10.1136/ard.2007.073221
   Sato S, 2005, ARTHRITIS RHEUM-US, V52, P1571, DOI 10.1002/art.21023
   Saunders P, 2017, TRIALS, V18, DOI 10.1186/s13063-017-2016-2
   Schanz S, 2008, ARCH DERMATOL, V144, P585, DOI 10.1001/archderm.144.5.585
   Schiopu E, 2012, ARTHRITIS RES THER, V14, DOI 10.1186/ar3704
   Schleinitz N, 2008, CLIN RHEUMATOL, V27, P1067, DOI 10.1007/s10067-008-0892-2
   Seshadri R, 2008, ARTHRIT RHEUM-ARTHR, V59, P989, DOI 10.1002/art.23829
   Shahani Lokesh, 2012, BMJ Case Rep, V2012, DOI 10.1136/bcr-2012-006629
   Shimojima Y, 2012, BMC MUSCULOSKEL DIS, V13, DOI 10.1186/1471-2474-13-228
   SIGURGEIRSSON B, 1992, NEW ENGL J MED, V326, P363, DOI 10.1056/NEJM199202063260602
   Silveira MG, 2016, QJM-INT J MED, V109, P49, DOI 10.1093/qjmed/hcv068
   Sinha A, 2008, INDIAN J PEDIATR, V75, P1057, DOI 10.1007/s12098-008-0210-7
   Smith GP, 2013, J AM ACAD DERMATOL, V69, pE146, DOI 10.1016/j.jaad.2013.03.022
   Sontheimer RD, 2002, DERMATOL CLIN, V20, P387, DOI 10.1016/S0733-8635(02)00021-9
   Speth F, 2016, PEDIATR RHEUMATOL, V14, DOI 10.1186/s12969-016-0112-6
   Stockton D, 2001, BRIT J CANCER, V85, P41, DOI 10.1054/bjoc.2001.1699
   Suda T, 2006, EUR RESPIR J, V28, P1005, DOI 10.1183/09031936.06.00038806
   Sunderkotter C, 2016, J DTSCH DERMATOL GES, V14, P321, DOI 10.1111/ddg.12909
   Suzuki Y, 2009, LUNG, V187, P201, DOI 10.1007/s00408-009-9146-6
   Takai M, 2015, INTERNAL MED, V54, P2225, DOI 10.2169/internalmedicine.54.3597
   Tansley SL, 2014, RHEUMATOLOGY, V53, P2204, DOI 10.1093/rheumatology/keu259
   Tokunaga K, 2017, INTERNAL MED, V56, P1399, DOI 10.2169/internalmedicine.56.7956
   Tsuchiya H, 2014, MOD RHEUMATOL, V24, P694, DOI 10.3109/14397595.2013.874762
   Ueno K, 2016, INT J RHEUM DIS, V19, P1322, DOI 10.1111/1756-185X.12931
   Vencovsky J, 2000, SCAND J RHEUMATOL, V29, P95, DOI 10.1080/030097400750001897
   Vermaak E, 2015, CLIN RHEUMATOL, V34, P2089, DOI 10.1007/s10067-015-3059-y
   Volc-Platzer B, 2015, HAUTARZT, V66, P604, DOI 10.1007/s00105-015-3659-0
   Watanabe R, 2016, MOD RHEUMATOL, V26, P465, DOI 10.3109/14397595.2015.1012797
   Witt LJ, 2016, PULM PHARMACOL THER, V36, P46, DOI 10.1016/j.pupt.2015.12.004
   Wolff Marisa, 2017, J Clin Aesthet Dermatol, V10, P57
   Yamasaki Y, 2011, J RHEUMATOL, V38, P1636, DOI 10.3899/jrheum.101002
   Yokoyama Y, 2015, MOD RHEUMATOL, V25, P888, DOI 10.3109/14397595.2015.1029239
   Yoshimatsu Y, 2019, INT J RHEUM DIS, V22, P321, DOI 10.1111/1756-185X.12746
   Yu KH, 2011, CLIN RHEUMATOL, V30, P1595, DOI 10.1007/s10067-011-1840-0
   Zhang YF, 2014, RHEUMATOL INT, V34, P1765, DOI 10.1007/s00296-014-3073-4
   Zou J, 2014, ANN RHEUM DIS, V73, P1591, DOI 10.1136/annrheumdis-2014-205278
NR 150
TC 8
Z9 8
U1 2
U2 9
PU TAYLOR & FRANCIS LTD
PI ABINGDON
PA 2-4 PARK SQUARE, MILTON PARK, ABINGDON OR14 4RN, OXON, ENGLAND
SN 0954-6634
EI 1471-1753
J9 J DERMATOL TREAT
JI J. Dermatol. Treat.
PY 2018
VL 29
IS 5
BP 450
EP 459
DI 10.1080/09546634.2017.1403549
PG 10
WC Dermatology
WE Science Citation Index Expanded (SCI-EXPANDED)
SC Dermatology
GA GO3LJ
UT WOS:000439891900004
PM 29160756
DA 2023-03-31
ER

PT J
AU Silva, MA
   Cogollo, E
   Isenberg, DA
AF Silva, M. Amaral
   Cogollo, E.
   Isenberg, D. A.
TI Why do patients with myositis die? A retrospective analysis of a
   single-centre cohort
SO CLINICAL AND EXPERIMENTAL RHEUMATOLOGY
LA English
DT Article
DE inflammatory myopathies; extramuscular complications; causes of death;
   long-term survival; predictors of poor prognosis
ID ONSET POLYMYOSITIS DERMATOMYOSITIS; IDIOPATHIC INFLAMMATORY MYOPATHIES;
   INTERSTITIAL LUNG-DISEASE; LABORATORY FEATURES; TERM; PROGNOSIS;
   MORTALITY; SURVIVAL; DEATH; COMPLICATIONS
AB Objective
   Causes of death in inflammatory myopathies have rarely been studied. We have assessed a cohort of myositis patients followed in a single centre over a 37-year period, reviewing the mortality rate, causes of death and predictors of poor prognosis.
   Methods
   We performed a single-centre, retrospective study on patients aged >= 16 years fulfilling 3 or 4 of the Bohan and Peter criteria, noting their demographic data, clinical features, serology, treatment and outcome.
   Results
   Of 97 patients identified, 74.2% were female. The mean age at diagnosis was 40.5 years (SD 13.2). 38.1% had adult-onset dermatomyositis, 36.1% adult-onset polymyositis and 25.8% overlap myositis. 96.9% had upper and lower limb involvement (UL+/LL+) and 62.9% had a highest CK >= 10 times the upper limit of normal. 33% had significant infection(s). The disease course was chronic persistent in 29.9%, relapsing and remitting in 34% and monophasic in 36.1%. All received steroids and 92.8% other immunosuppressant(s). The median follow-up was 9 years (IQR 11.5). The estimated cumulative proportion survival at 5, 10, 15 and 20 years were 94.6%, 82.2%, 72,1% and 66.1%, respectively. 24.7% of patients died, mostly due to infection (29.2%). In univariate analysis, lung involvement (HR 1.78, p=0.013), infection (HR 4.18, p=0.003) and UL+/LL+ (HR 0.13, p=0.010) were statistically significantly associated with the risk of death. In the multivariate analysis infection (HR 3.68, p=0.009) and UL+/LL+ (HR 0.16, p=0.027) were statistically significantly associated with survival.
   Conclusion
   A good long-term survival is reported. Nevertheless, careful follow-up of myositis patients is important.
C1 [Silva, M. Amaral] Hosp Dist Figueira da Foz, Dept Internal Med, Coimbra, Portugal.
   [Cogollo, E.] Hosp Principe Asturias, Dept Internal Med, Madrid, Spain.
   [Isenberg, D. A.] UCL, Dept Med, Ctr Rheumatol, London WC1E 6BT, England.
C3 Prince of Asturias University Hospital; University of London; University
   College London
RP Isenberg, DA (通讯作者)，UCL, Rayne Bldg,Room 424,5 Univ St, London WC1E 6JF, England.
EM d.isenberg@ucl.ac.uk
CR Airio A, 2006, CLIN RHEUMATOL, V25, P234, DOI 10.1007/s10067-005-1164-z
   Andras C, 2008, J RHEUMATOL, V35, P438
   ARSURA EL, 1988, SEMIN ARTHRITIS RHEU, V18, P29, DOI 10.1016/0049-0172(88)90032-7
   Barsotti S, 2015, CLIN EXP RHEUMATOL, V33, P593
   BENBASSAT J, 1985, ARTHRITIS RHEUM-US, V28, P249, DOI 10.1002/art.1780280303
   BOHAN A, 1975, NEW ENGL J MED, V292, P403, DOI 10.1056/NEJM197502202920807
   Bronner IM, 2006, ANN RHEUM DIS, V65, P1456, DOI 10.1136/ard.2005.045690
   Buchbinder R, 2001, ANN INTERN MED, V134, P1087, DOI 10.7326/0003-4819-134-12-200106190-00008
   Castro C, 2012, THER ADV MUSCULOSKEL, V4, P111, DOI 10.1177/1759720X11425092
   Chen IJ, 2009, CLIN RHEUMATOL, V28, P639, DOI 10.1007/s10067-009-1110-6
   Danko K, 2004, MEDICINE, V83, P35, DOI 10.1097/01.md.0000109755.65914.5e
   Dorph C, 2002, BEST PRACT RES CL RH, V16, P817, DOI 10.1053/berh.2002.0261
   Gundogdu BM, 2013, CURR ATHEROSCLER REP, V15, DOI 10.1007/s11883-012-0308-2
   Hengstman GJD, 2002, J NEUROL, V249, P69, DOI 10.1007/PL00007850
   HOCHBERG MC, 1986, SEMIN ARTHRITIS RHEU, V15, P168, DOI 10.1016/0049-0172(86)90014-4
   Kaplan MJ, 2009, AUTOIMMUNITY, V42, P561, DOI 10.1080/08916930903002453
   KOH ET, 1993, ANN RHEUM DIS, V52, P857, DOI 10.1136/ard.52.12.857
   Limaye V, 2012, INTERN MED J, V42, P191, DOI 10.1111/j.1445-5994.2010.02406.x
   LOVE LA, 1991, MEDICINE, V70, P360, DOI 10.1097/00005792-199111000-00002
   Lundberg IE, 2008, CLIN EXP RHEUMATOL, V26, pS109
   Lynn SJ, 2005, INTERN MED J, V35, P170, DOI 10.1111/j.1445-5994.2004.00764.x
   Maldonado F, 2012, RESPIROLOGY, V17, P455, DOI 10.1111/j.1440-1843.2011.02103.x
   Marie I, 2002, ARTHRIT RHEUM-ARTHR, V47, P614, DOI 10.1002/art.10794
   Marie I, 1999, MEDICINE, V78, P139, DOI 10.1097/00005792-199905000-00001
   Marie I, 2001, J RHEUMATOL, V28, P2230
   Marie I, 2012, AUTOIMMUN REV, V11, P615, DOI 10.1016/j.autrev.2011.10.024
   Marie I, 2011, SEMIN ARTHRITIS RHEU, V41, P48, DOI 10.1016/j.semarthrit.2010.08.003
   Maugars YM, 1996, CLIN EXP RHEUMATOL, V14, P263
   MEDSGER TA, 1971, ARTHRITIS RHEUM-US, V14, P249, DOI 10.1002/art.1780140210
   Salvador FB, 2012, CLIN EXP RHEUMATOL, V30, P980
   Santo Augusto H, 2010, BMC Public Health, V10, P597, DOI 10.1186/1471-2458-10-597
   Schiopu E, 2012, ARTHRITIS RES THER, V14, DOI 10.1186/ar3704
   Schnabel A, 2003, SEMIN ARTHRITIS RHEU, V32, P273, DOI 10.1053/sarh.2002.50012
   SIGURGEIRSSON B, 1992, NEW ENGL J MED, V326, P363, DOI 10.1056/NEJM199202063260602
   Taborda AL, 2014, CLIN EXP RHEUMATOL, V32, P188
   Tani Kenji, 2007, J Med Invest, V54, P295, DOI 10.2152/jmi.54.295
   Torres C, 2006, AUTOIMMUNITY, V39, P205, DOI 10.1080/08916930600622603
   Viguier M, 2003, MEDICINE, V82, P82, DOI 10.1097/00005792-200303000-00002
   Zhang Lu, 2012, Clin Cardiol, V35, P686, DOI 10.1002/clc.22026
NR 39
TC 18
Z9 19
U1 0
U2 1
PU CLINICAL & EXPER RHEUMATOLOGY
PI PISA
PA VIA SANTA MARIA 31, 56126 PISA, ITALY
SN 0392-856X
EI 1593-098X
J9 CLIN EXP RHEUMATOL
JI Clin. Exp. Rheumatol.
PD SEP-OCT
PY 2016
VL 34
IS 5
BP 820
EP 826
PG 7
WC Rheumatology
WE Science Citation Index Expanded (SCI-EXPANDED)
SC Rheumatology
GA DY3QA
UT WOS:000385007500005
PM 27494511
DA 2023-03-31
ER

PT J
AU Girard, C
   Vincent, T
   Bessis, D
AF Girard, C.
   Vincent, T.
   Bessis, D.
TI Dermatomyositis and acute interstitial lung disease associated with
   MDA-5 antibodies: An atypical case
SO ANNALES DE DERMATOLOGIE ET DE VENEREOLOGIE
LA French
DT Article
DE Dermatomyositis; MDA-5 antibodies; Interstitial lung disease; Acquired
   ichthyosis
ID JAPANESE PATIENTS; GENE 5; JUVENILE DERMATOMYOSITIS; INFLAMMATORY
   MYOPATHIES; AUTOANTIBODIES; CALCINOSIS; ANTI-MDA5; CADM-140; FEATURES;
   PROTEIN
AB Background. - A new antibody known as anti-MDA-5 has recently been identified in association with a specific phenotype of dermatomyositis (DM), in which muscular involvement is minimal or absent, but where there is a particularly high risk of onset of aggressive interstitial lung disease. Below, we report a case associated with the presence of anti-MDA-5 antibodies complicated by aggressive interstitial lung disease; the cutaneous phenotype of this patient is novel due to the constitution of diffuse ichthyosis and of profuse subcutaneous calcinosis.
   Patients and methods. - A 35-year-old man was hospitalised for a skin rash associated with arthralgia, dry cough, asthenia and weight-loss of 8 kg in 5 months. The dermatological examination revealed purple erythema of the upper eyelids and cheeks, diffuse acquired ichthyosis of the trunk and limbs, and striated erythema on the proximal and distal metacarpal and interphalangeal joints of the fingers. A diagnosis of DM was suspected in patients treated with prednisolone, 1.5 mg/kg/d. Immunological tests identified the presence of anti-MDA-5 antibodies. One month later, the cutaneous signs continued to progress and were marked by the development of painful ulcers on the back of the fingers, as well as dyspnoea accompanying the slightest effort. Chest images showed constituted pulmonary fibrosis lesions. At the same time, within several months, diffuse, pseudo-tumoural calcifications developed in the subcutaneous tissue of the trunk and limbs. The patient was treated successively with intravenous gammaglobulins, cyclophosphamide, mycophenolate mofetil, azathioprine and rituximab in combination with oral corticosteroids, but with no improvement in respiratory function or in the skin lesions. Because of the decline in the patient's respiratory status, a lung graft was envisaged but subsequently abandoned because of the patient's excessively precarious state of health.
   Discussion. - Anti-MDA-5 antibody appears to constitute a specific immunological marker for a special dermatological phenotype of adult DM, significantly associated with the presence of: 1) keratotic papules in the skin folds of the palms and fingers; 2) cutaneous ulcers along the periungueal edges, Gottron's papules on the back of the hands and on the extensor surface of the elbows and knees; 3) pain and ulceration in the oral mucosa, diffuse alopecia, and appearance of "mechanic's hands" and Gottron's sign on the elbows and knees. To our knowledge, the presence of extensive ichthyosis and profuse subcutaneous calcinosis has not been previously reported in this particular form of DM. The risk of aggressive interstitial lung disease is particularly high and worsens the prognosis, since 40% of patients with anti-MDA-5 die, usually within the first year.
   Conclusion. Herein, we describe a patient presenting amyopathic DM complicated by aggressive interstitial lung disease associated with the presence of anti-MDA-5 antibodies, but with a hitherto unreported cutaneous phenotype combining diffuse ichthyosis and profuse subcutaneous calcinosis. (C) 2013 Elsevier Masson SAS. All rights reserved.
C1 [Girard, C.; Bessis, D.] Univ Montpellier I, CHU, Hop St Eloi, Dept Dermatol, F-34295 Montpellier 5, France.
   [Vincent, T.] Univ Montpellier I, CHU, Hop St Eloi, Immunol Lab, F-34295 Montpellier 5, France.
C3 Universite de Montpellier; CHU de Montpellier; Universite de
   Montpellier; CHU de Montpellier
RP Girard, C (通讯作者)，Univ Montpellier I, CHU, Hop St Eloi, Dept Dermatol, 80 Ave Augustin Fliche, F-34295 Montpellier 5, France.
EM celine-girard@chu-montpellier.fr
CR Abou Zahr Z, 2011, CURR RHEUMATOL REP, V13, P208, DOI 10.1007/s11926-011-0169-7
   Cao H, 2012, ARTHRIT CARE RES, V64, P1602, DOI 10.1002/acr.21728
   Chaisson NF, 2012, MEDICINE, V91, P220, DOI 10.1097/MD.0b013e3182606f0b
   Fiorentino D, 2011, J AM ACAD DERMATOL, V65, P25, DOI 10.1016/j.jaad.2010.09.016
   Fisler RE, 2002, J AM ACAD DERMATOL, V47, P505, DOI 10.1067/mjd.2002.122196
   Fujikawa K, 2009, SCAND J RHEUMATOL, V38, P263, DOI 10.1080/03009740802687455
   Gono T, 2012, RHEUMATOLOGY, V51, P1563, DOI 10.1093/rheumatology/kes102
   Gono T, 2010, RHEUMATOLOGY, V49, P1713, DOI 10.1093/rheumatology/keq149
   Gunawardena H, 2009, ARTHRITIS RHEUM-US, V60, P1807, DOI 10.1002/art.24547
   Hamaguchi Y, 2011, ARCH DERMATOL, V147, P391, DOI 10.1001/archdermatol.2011.52
   Hoshino K, 2010, RHEUMATOLOGY, V49, P1726, DOI 10.1093/rheumatology/keq153
   Inuzuka M, 2001, BRIT J DERMATOL, V144, P416, DOI 10.1046/j.1365-2133.2001.04040.x
   Kavala M, 2009, CLIN EXP DERMATOL, V34, P115, DOI 10.1111/j.1365-2230.2008.02708.x
   Muro Y, 2012, RHEUMATOLOGY, V51, P800, DOI 10.1093/rheumatology/ker408
   Sallum AME, 2008, J PEDIAT-BRAZIL, V84, P68, DOI 10.2223/JPED.1746
   Sato S, 2005, ARTHRITIS RHEUM-US, V52, P1571, DOI 10.1002/art.21023
   Sato S, 2013, MOD RHEUMATOL, V23, P496, DOI 10.1007/s10165-012-0663-4
   Sato S, 2009, ARTHRITIS RHEUM-US, V60, P2193, DOI 10.1002/art.24621
   Sibilia J, 2010, PRESSE MED, V39, P1010, DOI 10.1016/j.lpm.2010.06.008
   Slimani S, 2010, JOINT BONE SPINE, V77, P70, DOI 10.1016/j.jbspin.2009.04.011
   Sugiura K, 2012, J AM ACAD DERMATOL, V67, pE167, DOI 10.1016/j.jaad.2012.01.015
   Tanizawa K, 2011, RESP MED, V105, P1380, DOI 10.1016/j.rmed.2011.05.006
   Troyanov Y, 2005, MEDICINE, V84, P231, DOI 10.1097/01.md.0000173991.74008.b0
   URRUTIA S, 1987, J AM ACAD DERMATOL, V16, P627, DOI 10.1016/S0190-9622(87)80107-X
NR 24
TC 11
Z9 11
U1 0
U2 9
PU MASSON EDITEUR
PI MOULINEAUX CEDEX 9
PA 21 STREET CAMILLE DESMOULINS, ISSY, 92789 MOULINEAUX CEDEX 9, FRANCE
SN 0151-9638
EI 2214-5451
J9 ANN DERMATOL VENER
JI Ann. Dermatol. Venereol.
PD OCT
PY 2013
VL 140
IS 10
BP 628
EP 634
DI 10.1016/j.annder.2013.04.083
PG 7
WC Dermatology
WE Science Citation Index Expanded (SCI-EXPANDED)
SC Dermatology
GA 240VT
UT WOS:000326126500008
PM 24090894
DA 2023-03-31
ER

PT J
AU Robinson, AB
   Reed, AM
AF Robinson, Angela B.
   Reed, Ann M.
TI Clinical features, pathogenesis and treatment of juvenile and adult
   dermatomyositis
SO NATURE REVIEWS RHEUMATOLOGY
LA English
DT Review
ID IDIOPATHIC INFLAMMATORY MYOPATHIES; NECROSIS-FACTOR-ALPHA; INTERSTITIAL
   LUNG-DISEASE; COMPLEX CLASS-I; ULTRAVIOLET-RADIATION INTENSITY; ADHESION
   MOLECULE EXPRESSION; MEMBRANE ATTACK COMPLEX; PERIPHERAL-BLOOD;
   CYCLOSPORINE-A; MUSCLE-FIBERS
AB Juvenile and adult dermatomyositis (DM) have multiple commonalities, yet display differing prevalence of features, outcomes and comorbidities. In general, compared with the disease in adults, children with DM have more vasculopathy and a greater likelihood of calcinosis, periungual and gingival telangiectasias, and ulceration, but have a better long-term prognosis with improved survival. Adults with DM are more likely to have myositis-specific antibodies, develop interstitial lung disease, have amyopathic disease, and have a marked association with malignancy and other comorbidities. Both diseases have similar features on muscle biopsy and interferon gene signature, although subtle differences can exist in pathogenesis and pathology, such as more capillary loss and a greater degree of C5b-9 complement deposition in affected muscle of juvenile patients. Initiatives are underway to improve classification, markers of disease activity and ability to predict outcome of juvenile and adult DM. The purpose of this Review is to compare and contrast the unique features between juvenile and adult disease and to outline new initiatives in the field.
C1 [Reed, Ann M.] Mayo Clin, Dept Pediat & Med, Rochester, MN 55905 USA.
   [Robinson, Angela B.] Case Western Reserve Univ Hosp, Dept Pediat, Cleveland, OH 44106 USA.
C3 Mayo Clinic; Case Western Reserve University; Case Western Reserve
   University Hospital
RP Reed, AM (通讯作者)，Mayo Clin, Dept Pediat & Med, 200 1st St SW, Rochester, MN 55905 USA.
EM reed.ann18@mayo.edu
FU State of Minnesota Partnership; National Institute of Arthritis and
   Musculoskeletal and Skin Diseases
FX The authors would like to acknowledge the support of the State of
   Minnesota Partnership and the National Institute of Arthritis and
   Musculoskeletal and Skin Diseases for grant support.
CR Abe Y, 2010, PEDIATR INT, V52, P149, DOI 10.1111/j.1442-200X.2009.02946.x
   Abou Zahr Z, 2011, CURR RHEUMATOL REP, V13, P208, DOI 10.1007/s11926-011-0169-7
   Antiga E, 2010, J AUTOIMMUN, V35, P342, DOI 10.1016/j.jaut.2010.07.006
   Artlett CM, 2000, LANCET, V356, P2155, DOI 10.1016/S0140-6736(00)03499-1
   Azuma K, 2011, MOD RHEUMATOL, V21, P178, DOI 10.1007/s10165-010-0362-y
   Bilgic H, 2009, ARTHRITIS RHEUM-US, V60, P3436, DOI 10.1002/art.24936
   BITNUM S, 1964, J PEDIATR-US, V64, P101, DOI 10.1016/S0022-3476(64)80325-5
   BOHAN A, 1975, NEW ENGL J MED, V292, P344, DOI 10.1056/NEJM197502132920706
   BOHAN A, 1977, MEDICINE, V56, P255, DOI 10.1097/00005792-197707000-00001
   BOWYER SL, 1983, J PEDIATR-US, V103, P882, DOI 10.1016/S0022-3476(83)80706-9
   Brouwer R, 2001, ANN RHEUM DIS, V60, P116, DOI 10.1136/ard.60.2.116
   Chevrel G, 2003, J NEUROIMMUNOL, V137, P125, DOI 10.1016/S0165-5728(03)00032-8
   Chinoy H, 2008, ARTHRITIS RHEUM-US, V58, P3247, DOI 10.1002/art.23900
   Chinoy H, 2007, RHEUMATOLOGY, V46, P1411, DOI 10.1093/rheumatology/kem145
   Chinoy H, 2006, ARTHRITIS RES THER, V8, DOI 10.1186/ar1862
   Chinoy H, 2009, RHEUMATOLOGY, V48, P591, DOI 10.1093/rheumatology/kep035
   Choi JH, 2009, J KOREAN MED SCI, V24, P1015, DOI 10.3346/jkms.2009.24.6.1015
   Connors GR, 2010, CHEST, V138, P1464, DOI 10.1378/chest.10-0180
   Cox S, 2010, INT J RHEUM DIS, V13, P117, DOI 10.1111/j.1756-185X.2010.01472.x
   CROWE WE, 1982, ARTHRITIS RHEUM, V25, P126, DOI 10.1002/art.1780250203
   DAGHER R, RHEUMATOL INT
   DALAKAS MC, 1993, NEW ENGL J MED, V329, P1993, DOI 10.1056/NEJM199312303292704
   Danko K, 2004, MEDICINE, V83, P35, DOI 10.1097/01.md.0000109755.65914.5e
   de Padilla CML, 2007, ARTHRITIS RHEUM, V56, P1658, DOI 10.1002/art.22558
   de Padilla CML, 2009, ARTHRITIS RHEUM-US, V60, P1160, DOI 10.1002/art.24411
   DEBENEDETTI F, 1993, ARCH DIS CHILD, V69, P232, DOI 10.1136/adc.69.2.232
   DeBleecker JL, 1996, NEUROMUSCULAR DISORD, V6, P255, DOI 10.1016/0960-8966(96)00015-6
   Eidelman N, 2009, ARTHRITIS RES THER, V11, DOI 10.1186/ar2841
   Eisenstein DM, 1997, J RHEUMATOL, V24, P1830
   EMSLIESMITH AM, 1990, ANN NEUROL, V27, P343, DOI 10.1002/ana.410270402
   Englund P, 2002, ARTHRITIS RHEUM, V46, P1044, DOI 10.1002/art.10140
   Espada G, 2009, J RHEUMATOL, V36, P2547, DOI 10.3899/jrheum.090461
   Fardet L, 2009, MEDICINE, V88, P91, DOI 10.1097/MD.0b013e31819da352
   Fathi M, 2007, SEMIN RESP CRIT CARE, V28, P451, DOI 10.1055/s-2007-985666
   Fedczyna TO, 2001, CLIN IMMUNOL, V100, P236, DOI 10.1006/clim.2001.5063
   Feldman BM, 2008, LANCET, V371, P2201, DOI 10.1016/S0140-6736(08)60955-1
   FELDMAN D, 1988, LAB INVEST, V58, P584
   Greenberg SA, 2005, NEUROLOGY, V65, P1782, DOI 10.1212/01.wnl.0000187124.92826.20
   GRIMLEY PM, 1985, LAB INVEST, V52, P638
   Grundtman C, 2007, ARTHRITIS RHEUM, V56, P674, DOI 10.1002/art.22388
   Gunawardena H, 2008, RHEUMATOLOGY, V47, P324, DOI 10.1093/rheumatology/kem359
   Gunawardena H, 2009, ARTHRITIS RHEUM-US, V60, P1807, DOI 10.1002/art.24547
   Guseinova D, 2011, CLIN EXP RHEUMATOL, V29, P117
   GUZMAN J, 1994, J RHEUMATOL, V21, P739
   Hassan AB, 2006, J AUTOIMMUN, V27, P62, DOI 10.1016/j.jaut.2006.06.003
   HausmanowaPetrusewicz I, 1997, ARTHRITIS RHEUM-US, V40, P1257, DOI 10.1002/art.10
   HOROWITZ M, 1986, GASTROENTEROLOGY, V90, P434, DOI 10.1016/0016-5085(86)90944-3
   Hoshino K, 2010, RHEUMATOLOGY, V49, P1726, DOI 10.1093/rheumatology/keq153
   Huber AM, 2010, ARTHRIT CARE RES, V62, P219, DOI 10.1002/acr.20071
   Huber AM, 2000, ARTHRITIS RHEUM, V43, P541, DOI 10.1002/1529-0131(200003)43:3<541::AID-ANR9>3.0.CO;2-T
   Huemer C, 2001, J RHEUMATOL, V28, P610
   Iannone F, 1996, BRIT J RHEUMATOL, V35, P839
   Imbert-Masseau A, 2003, JOINT BONE SPINE, V70, P161, DOI 10.1016/S1297-319X(03)00012-5
   Ishii W, 2008, INTERNAL MED, V47, P1593, DOI 10.2169/internalmedicine.47.0967
   Jain A, 2011, ACTA NEUROL SCAND, V123, P122, DOI 10.1111/j.1600-0404.2010.01353.x
   Jain A, 2007, ARCH PATHOL LAB MED, V131, P1070
   Kaji K, 2007, RHEUMATOLOGY, V46, P25, DOI 10.1093/rheumatology/kel161
   Kang EH, 2010, BMC MUSCULOSKEL DIS, V11, DOI 10.1186/1471-2474-11-223
   Khanna S, 2010, MUSCLE NERVE, V41, P581, DOI 10.1002/mus.21669
   KISSEL JT, 1986, NEW ENGL J MED, V314, P329, DOI 10.1056/NEJM198602063140601
   Klein RQ, 2007, J AM ACAD DERMATOL, V57, P937, DOI 10.1016/j.jaad.2007.08.024
   KUYAMA J, 1986, ULTRASTRUCT PATHOL, V10, P77, DOI 10.3109/01913128609015565
   Lee LA, 2007, J AM ACAD DERMATOL, V57, pS85, DOI 10.1016/j.jaad.2006.07.010
   Li CKC, 2004, J RHEUMATOL, V31, P605
   Loell I, 2011, CLIN PHYSIOL FUNCT I, V31, P18, DOI 10.1111/j.1475-097X.2010.00973.x
   Love LA, 2009, ARTHRITIS RHEUM-US, V60, P2499, DOI 10.1002/art.24702
   Lowry CA, 2009, CURR OPIN RHEUMATOL, V21, P575, DOI 10.1097/BOR.0b013e328331927e
   Lundberg I, 2000, ARTHRITIS RHEUM, V43, P336, DOI 10.1002/1529-0131(200002)43:2<336::AID-ANR13>3.0.CO;2-V
   Lundberg IE, 2006, RHEUMATOLOGY, V45, P18, DOI 10.1093/rheumatology/kel311
   Mahler M, 2007, AUTOIMMUN REV, V6, P432, DOI 10.1016/j.autrev.2007.01.013
   Mammen AL, 2010, ANN NY ACAD SCI, V1184, P134, DOI 10.1111/j.1749-6632.2009.05119.x
   Mamyrova G, 2008, ARTHRITIS RHEUM-US, V58, P3941, DOI 10.1002/art.24039
   Mamyrova G, 2006, ARTHRITIS RHEUM-US, V54, P3979, DOI 10.1002/art.22216
   Manlhiot C, 2008, RHEUMATOLOGY, V47, P526, DOI 10.1093/rheumatology/ken038
   Manlhiot C, 2008, PEDIATRICS, V121, pE626, DOI 10.1542/peds.2007-1218
   Puche AM, 2010, CLIN EXP RHEUMATOL, V28, P135
   Marie I, 2010, ARTHRIT CARE RES, V62, P1748, DOI 10.1002/acr.20325
   MARIE I, ARTHRITIS RHEUM
   Martin N, 2011, RHEUMATOLOGY, V50, P137, DOI 10.1093/rheumatology/keq261
   Mathiesen PR, 2010, CLIN EXP RHEUMATOL, V28, P782
   Mendez EP, 2003, ARTHRIT RHEUM-ARTHR, V49, P300, DOI 10.1002/art.11122
   MILES L, 2007, ARTHRITIS RHEUM, V17, P725
   Miller FW, 2005, ARTHRITIS ALLIED CON, P1593
   Miller J, 2002, J NEUROL SCI, V199, pS53
   Mizuno K, 2004, CLIN EXP IMMUNOL, V137, P187, DOI 10.1111/j.1365-2249.2004.02500.x
   Morris P, 2010, J PEDIAT HEMATOL ONC, V32, P189, DOI 10.1097/MPH.0b013e3181bf29a2
   Na SJ, 2009, J KOREAN MED SCI, V24, P715, DOI 10.3346/jkms.2009.24.4.715
   Nagai Y, 2010, EUR J DERMATOL, V20, P208, DOI 10.1684/ejd.2010.0846
   Nagaraju K, 2005, CURR OPIN RHEUMATOL, V17, P725, DOI 10.1097/01.bor.0000179947.58271.9a
   Nagaraju K, 2005, ARTHRITIS RHEUM, V52, P1824, DOI 10.1002/art.21103
   Nakashima R, 2010, RHEUMATOLOGY, V49, P433, DOI 10.1093/rheumatology/kep375
   O'Gorman MRG, 2000, CLIN DIAGN LAB IMMUN, V7, P693, DOI 10.1128/CDLI.7.4.693-697.2000
   O'Hanlon TP, 2006, ARTHRITIS RHEUM-US, V54, P3670, DOI 10.1002/art.22205
   O'Hanlon TP, 2005, MEDICINE, V84, P338, DOI 10.1097/01.md.0000189818.63141.8c
   ODDIS CV, 1990, J RHEUMATOL, V17, P1329
   Oddis CV, 2010, ARTHRITIS RHEUM, V62, P3844
   Okada S, 2003, ARTHRITIS RHEUM-US, V48, P2285, DOI 10.1002/art.11090
   Oliveri MB, 1996, J RHEUMATOL, V23, P2152
   Ostrowski RA, 2010, ARTHRITIS RHEUM-US, V62, P1533, DOI 10.1002/art.27379
   Pachman LM, 2000, ARTHRITIS RHEUM, V43, P2368, DOI 10.1002/1529-0131(200010)43:10<2368::AID-ANR26>3.0.CO;2-8
   PACHMAN LM, 1995, ARTHRITIS RHEUM, V38, P1513, DOI 10.1002/art.1780381019
   Pachman LM, 2005, ARTHRIT RHEUM-ARTHR, V53, P166, DOI 10.1002/art.21068
   PACHMAN LM, 1977, LANCET, V2, P1238
   PACHMAN LM, 2008, CURR RHEUMATOL REP, V3, P379
   Page G, 2004, ARTHRITIS RHEUM, V50, P199, DOI 10.1002/art.11428
   Parodi A, 2002, ACTA DERM-VENEREOL, V82, P48, DOI 10.1080/000155502753600894
   Pestronk A, 2010, MUSCLE NERVE, V42, P53, DOI 10.1002/mus.21651
   Ramanan AV, 2005, ARTHRITIS RHEUM-US, V52, P3570, DOI 10.1002/art.21378
   RAMANAN AV, 2005, RHEUM DIS CLIN N AM, V52, P493
   Ranque B, 2010, SCAND J RHEUMATOL, V39, P498, DOI 10.3109/03009741003774626
   Ravelli A, 2010, ARTHRIT CARE RES, V62, P63, DOI 10.1002/acr.20015
   Reed AM, 1995, HUM IMMUNOL, V44, P131, DOI 10.1016/0198-8859(95)00035-6
   REED AM, 1991, HUM IMMUNOL, V32, P235, DOI 10.1016/0198-8859(91)90085-N
   Reed AM, 2004, J IMMUNOL, V172, P5041, DOI 10.4049/jimmunol.172.8.5041
   Reed AM, 2000, LANCET, V356, P2156, DOI 10.1016/S0140-6736(00)03500-5
   Reiff A, 1997, J RHEUMATOL, V24, P2436
   Rider LG, 1997, RHEUM DIS CLIN N AM, V23, P619, DOI 10.1016/S0889-857X(05)70350-1
   Rider LG, 2002, CLIN CHEM, V48, P1681
   Rider LG, 2011, JAMA-J AM MED ASSOC, V305, P183, DOI 10.1001/jama.2010.1977
   Rider LG, 2009, ARTHRITIS RHEUM-US, V60, P3425, DOI 10.1002/art.24904
   Riley P, 2008, RHEUMATOLOGY, V47, P877, DOI 10.1093/rheumatology/ken074
   Fernandez RR, 2009, CLIN EXP RHEUMATOL, V27, P1009
   ROBINSON AB, AM COLL RHEUM PED RH
   Rouster-Stevens KA, 2010, ARTHRIT CARE RES, V62, P1446, DOI 10.1002/acr.20269
   Sallum AME, 2006, AUTOIMMUN REV, V5, P93, DOI 10.1016/j.autrev.2005.05.008
   Sanner H, 2011, ANN RHEUM DIS, V70, P86, DOI 10.1136/ard.2010.131433
   Santos MJ, 2009, ACTA REUMATOL PORT, V34, P590
   Sato JO, 2009, CLIN EXP RHEUMATOL, V27, P1031
   Sato S, 2005, ARTHRITIS RHEUM-US, V52, P1571, DOI 10.1002/art.21023
   Sato S, 2010, CURR OPIN RHEUMATOL, V22, P639, DOI 10.1097/BOR.0b013e32833f1987
   Schwartz T, 2011, ANN RHEUM DIS, V70, P766, DOI 10.1136/ard.2010.137968
   Selva-O'Callaghan A, 2010, SEMIN ARTHRITIS RHEU, V39, P398, DOI 10.1016/j.semarthrit.2008.09.003
   Shrestha S, 2010, ARTHRITIS RHEUM-US, V62, P2813, DOI 10.1002/art.27529
   SIGURGEIRSSON B, 1992, NEW ENGL J MED, V326, P363, DOI 10.1056/NEJM199202063260602
   Stevens Anne M, 2003, Curr Rheumatol Rep, V5, P437, DOI 10.1007/s11926-003-0054-0
   Stringer E, 2008, ARTHRITIS RHEUM, V58, P3585, DOI 10.1002/art.23960
   Stringer E, 2010, J RHEUMATOL, V37, P1953, DOI 10.3899/jrheum.090953
   Studynkova JT, 2007, RHEUMATOLOGY, V46, P1174, DOI 10.1093/rheumatology/kem088
   Tateyama M, 1997, J NEUROL SCI, V146, P45, DOI 10.1016/S0022-510X(96)00280-8
   Tournadre A, 2009, CYTOKINE, V46, P297, DOI 10.1016/j.cyto.2009.02.013
   Tse S, 2001, J RHEUMATOL, V28, P192
   van der Pas J, 2004, J NEUROL NEUROSUR PS, V75, P136
   Vancsa A, 2010, JOINT BONE SPINE, V77, P125, DOI 10.1016/j.jbspin.2009.08.008
   Vargas-Leguas H, 2007, MED CLIN-BARCELONA, V129, P721, DOI 10.1157/13113285
   Vegosen LJ, 2007, ARTHRITIS RHEUM-US, V56, P2719, DOI 10.1002/art.22751
   Vencovsky J, 2000, SCAND J RHEUMATOL, V29, P95, DOI 10.1080/030097400750001897
   Viguier M, 2003, MEDICINE, V82, P82, DOI 10.1097/00005792-200303000-00002
   Villalba L, 1998, ARTHRITIS RHEUM-US, V41, P392, DOI 10.1002/1529-0131(199803)41:3<392::AID-ART3>3.3.CO;2-O
   Vinen CS, 2000, RHEUMATOLOGY, V39, P333, DOI 10.1093/rheumatology/39.3.333
   Wagner MS, 2008, ARTHRITIS RHEUM, V58, pS499
   Wang Y J, 1993, Zhonghua Yi Xue Za Zhi (Taipei), V52, P285
   Waschbisch A, 2010, J NEUROIMMUNOL, V225, P137, DOI 10.1016/j.jneuroim.2010.03.013
   Wedderburn LR, 2007, RHEUMATOLOGY, V46, P1786, DOI 10.1093/rheumatology/kem265
   Wedderburn LR, 2007, ARTHRIT RHEUM-ARTHR, V57, P1192, DOI 10.1002/art.23012
   Wedderburn LR, 2009, BEST PRACT RES CL RH, V23, P665, DOI 10.1016/j.berh.2009.07.007
   Wenzel J, 2006, CLIN EXP DERMATOL, V31, P576, DOI 10.1111/j.1365-2230.2006.02150.x
   Werth VP, 2002, J INVEST DERMATOL, V119, P617, DOI 10.1046/j.1523-1747.2002.01869.x
   Yamasaki Y, 2006, ARTHRITIS RHEUM-US, V54, P2004, DOI 10.1002/art.21883
   Zeller V, 1996, J RHEUMATOL, V23, P1424
NR 159
TC 71
Z9 82
U1 1
U2 12
PU NATURE PUBLISHING GROUP
PI NEW YORK
PA 75 VARICK ST, 9TH FLR, NEW YORK, NY 10013-1917 USA
SN 1759-4790
EI 1759-4804
J9 NAT REV RHEUMATOL
JI Nat. Rev. Rheumatol.
PD NOV
PY 2011
VL 7
IS 11
BP 664
EP 675
DI 10.1038/nrrheum.2011.139
PG 12
WC Rheumatology
WE Science Citation Index Expanded (SCI-EXPANDED)
SC Rheumatology
GA 842RT
UT WOS:000296618300008
PM 21947177
DA 2023-03-31
ER

PT J
AU Fujimoto, M
   Asai, J
   Asano, Y
   Ishii, T
   Iwata, Y
   Kawakami, T
   Kodera, M
   Abe, M
   Amano, M
   Ikegami, R
   Isei, T
   Isogai, Z
   Ito, T
   Inoue, Y
   Irisawa, R
   Ohtsuka, M
   Omoto, Y
   Kato, H
   Kadono, T
   Kaneko, S
   Kanoh, H
   Kawaguchi, M
   Kukino, R
   Kono, T
   Koga, M
   Sakai, K
   Sakurai, E
   Sarayama, Y
   Shintani, Y
   Tanioka, M
   Tanizaki, H
   Tsujita, J
   Doi, N
   Nakanishi, T
   Hashimoto, A
   Hasegawa, M
   Hayashi, M
   Hirosaki, K
   Fujita, H
   Fujiwara, H
   Maekawa, T
   Matsuo, K
   Madokoro, N
   Motegi, SI
   Yatsushiro, H
   Yamasaki, O
   Yoshino, Y
   Le Pavoux, AJ
   Tachibana, T
   Ihn, H
AF Fujimoto, Manabu
   Asai, Jun
   Asano, Yoshihide
   Ishii, Takayuki
   Iwata, Yohei
   Kawakami, Tamihiro
   Kodera, Masanari
   Abe, Masatoshi
   Amano, Masahiro
   Ikegami, Ryuta
   Isei, Taiki
   Isogai, Zenzo
   Ito, Takaaki
   Inoue, Yuji
   Irisawa, Ryokichi
   Ohtsuka, Masaki
   Omoto, Yoichi
   Kato, Hiroshi
   Kadono, Takafumi
   Kaneko, Sakae
   Kanoh, Hiroyuki
   Kawaguchi, Masakazu
   Kukino, Ryuichi
   Kono, Takeshi
   Koga, Monji
   Sakai, Keisuke
   Sakurai, Eiichi
   Sarayama, Yasuko
   Shintani, Yoichi
   Tanioka, Miki
   Tanizaki, Hideaki
   Tsujita, Jun
   Doi, Naotaka
   Nakanishi, Takeshi
   Hashimoto, Akira
   Hasegawa, Minoru
   Hayashi, Masahiro
   Hirosaki, Kuninori
   Fujita, Hideki
   Fujiwara, Hiroshi
   Maekawa, Takeo
   Matsuo, Koma
   Madokoro, Naoki
   Motegi, Sei-Ichiro
   Yatsushiro, Hiroshi
   Yamasaki, Osamu
   Yoshino, Yuichiro
   Le Pavoux, Andres James
   Tachibana, Takao
   Ihn, Hironobu
CA Japanese Dermatol Assoc Guidelines
TI Wound, pressure ulcer and burn guidelines-4: Guidelines for the
   management of connective tissue disease/vasculitis-associated skin
   ulcers
SO JOURNAL OF DERMATOLOGY
LA English
DT Article
DE antiphospholipid antibody syndrome; dermatomyositis; rheumatoid
   arthritis; systemic lupus erythematosus; vasculitis
ID SYSTEMIC-LUPUS-ERYTHEMATOSUS; NECROSIS-FACTOR-ALPHA; INTRAVENOUS
   IMMUNOGLOBULIN THERAPY; CUTANEOUS POLYARTERITIS-NODOSA;
   RAYNAUDS-PHENOMENON RESISTANT; INTERSTITIAL LUNG-DISEASE;
   PLACEBO-CONTROLLED TRIAL; RHEUMATOID-ARTHRITIS; DIGITAL ULCERS;
   DOUBLE-BLIND
AB The Japanese Dermatological Association prepared guidelines focused on the treatment of skin ulcers associated with connective tissue disease/vasculitis practical in clinical settings of dermatological care. Skin ulcers associated with connective tissue diseases or vasculitis occur on the background of a wide variety of diseases including, typically, systemic sclerosis but also systemic lupus erythematosus (SLE), dermatomyositis, rheumatoid arthritis (RA), various vasculitides and antiphospholipid antibody syndrome (APS). Therefore, in preparing the present guidelines, we considered diagnostic/therapeutic approaches appropriate for each of these disorders to be necessary and developed algorithms and clinical questions for systemic sclerosis, SLE, dermatomyositis, RA, vasculitis and APS.
C1 [Fujimoto, Manabu] Univ Tsukuba, Dept Dermatol, Fac Med, Tsukuba, Ibaraki, Japan.
   [Asai, Jun] Kyoto Prefectural Univ Med, Dept Dermatol, Grad Sch Med Sci, Kyoto, Japan.
   [Asano, Yoshihide] Univ Tokyo, Dept Dermatol, Grad Sch Med, Tokyo, Japan.
   [Ishii, Takayuki] Toyama Prefectural Cent Hosp, Dept Dermatol, Toyama, Japan.
   [Iwata, Yohei] Fujita Hlth Univ, Dept Dermatol, Sch Med, Toyoake, Aichi, Japan.
   [Kawakami, Tamihiro; Kadono, Takafumi] St Marianna Univ, Dept Dermatol, Sch Med, Kawasaki, Kanagawa, Japan.
   [Kodera, Masanari] JCHO Chukyo Hosp, Dept Dermatol, Nagoya, Aichi, Japan.
   [Abe, Masatoshi] Sapporo Dermatol Clin, Sapporo, Hokkaido, Japan.
   [Amano, Masahiro] Miyazaki Univ, Dept Dermatol, Fac Med, Miyazaki, Japan.
   [Ikegami, Ryuta] JCHO Osaka Hosp, Dept Dermatol, Osaka, Japan.
   [Isei, Taiki] Natl Hosp Org Osaka Natl Hosp, Dept Dermatol, Osaka, Japan.
   [Isogai, Zenzo] Natl Ctr Geriatr & Gerontol, Dept Adv Med, Div Dermatol & Connect Tissue Med, Obu, Japan.
   [Ito, Takaaki] Hyogo Coll Med, Dept Dermatol, Nishinomiya, Hyogo, Japan.
   [Inoue, Yuji] Suizenji Dermatol Clin, Kumamoto, Japan.
   [Irisawa, Ryokichi] Tokyo Med Univ, Dept Dermatol, Tokyo, Japan.
   [Ohtsuka, Masaki] Shizuoka Canc Ctr, Dept Dermatol, Shizuoka, Japan.
   [Omoto, Yoichi] Yokkaichi Municipal Hosp, Dept Dermatol, Yokaichi, Japan.
   [Kato, Hiroshi] Nagoya City Univ, Dept Geriatr & Environm Dermatol, Grad Sch Med Sci, Nagoya, Aichi, Japan.
   [Kaneko, Sakae] Shimane Univ, Dept Dermatol, Fac Med, Izumo, Shimane, Japan.
   [Kanoh, Hiroyuki] Gifu Univ, Dept Dermatol, Grad Sch Med, Gifu, Japan.
   [Kawaguchi, Masakazu; Hayashi, Masahiro] Yamagata Univ, Fac Med, Dept Dermatol, Yamagata, Japan.
   [Kukino, Ryuichi] Kukino Dermatol Clin, Izu, Japan.
   [Kono, Takeshi] Chiba Hokusoh Hosp, Dept Dermatol, Nippon Med Sch, Inzei, Japan.
   [Koga, Monji] Fukuoka Univ, Dept Dermatol, Sch Med, Fukuoka, Japan.
   [Sakai, Keisuke] Minamata City Gen Hosp, Dept Dermatol, Med Ctr, Minamata, Japan.
   [Sakurai, Eiichi] Sakurai Dermatol Clin, Yamagata, Japan.
   [Sarayama, Yasuko] Kobe Rosai Hosp, Dept Dermatol, Kobe, Hyogo, Japan.
   [Shintani, Yoichi] Shintani Dermatol Clin, Nagoya, Aichi, Japan.
   [Tanioka, Miki] Tanioka Dermatol Clin, Kyoto, Japan.
   [Tanizaki, Hideaki] Osaka Med Coll, Dept Dermatol, Takatsuki, Osaka, Japan.
   [Tsujita, Jun] Fukuoka Prefecture Social Insurance Hosp Assoc, Dept Dermatol, Social Insurance Inatsuki Hosp, Fukuoka, Japan.
   [Doi, Naotaka] Wakayama Med Univ, Dept Dermatol, Wakayama, Japan.
   [Nakanishi, Takeshi] Shiga Univ Med Sci, Dept Dermatol, Otsu, Shiga, Japan.
   [Hashimoto, Akira] Tohoku Univ, Dept Dermatol, Grad Sch Med, Sendai, Miyagi, Japan.
   [Hasegawa, Minoru] Univ Fukui, Dept Dermatol, Fac Med Sci, Fukui, Japan.
   [Hirosaki, Kuninori] Hokkaido Med Ctr, Dept Dermatol, Sapporo, Hokkaido, Japan.
   [Fujita, Hideki] Nihon Univ, Div Dermatol Sci, Dept Dermatol, Sch Med, Tokyo, Japan.
   [Fujiwara, Hiroshi] Niigata Univ Grad, Sch Med & Dent Sci, Dept Dermatol, Niigata, Japan.
   [Fujiwara, Hiroshi] Uonuma Kikan Hosp, Dept Dermatol, Minamiuonuma, Japan.
   [Maekawa, Takeo] Jichi Med Univ, Dept Dermatol, Shimotsuke, Tochigi, Japan.
   [Matsuo, Koma] Nakano Dermatol Clin, Tokyo, Japan.
   [Madokoro, Naoki] MAZDA Hosp, Dept Dermatol, Fuchu, Tokyo, Japan.
   [Motegi, Sei-Ichiro] Gunma Univ, Dept Dermatol, Grad Sch Med, Maebashi, Gunma, Japan.
   [Yatsushiro, Hiroshi] Fukui Ken Saiseikai Hosp, Dept Dermatol, Fukui, Japan.
   [Yamasaki, Osamu] Okayama Univ, Dept Dermatol, Grad Sch Med Dent & Pharmaceut Sci, Okayama, Japan.
   [Yoshino, Yuichiro] Japanese Red Cross Kumamoto Hosp, Dept Dermatol, Kumamoto, Japan.
   [Le Pavoux, Andres James] Ichige Dermatol Clin, Hitachinaka, Ibaraki, Japan.
   [Tachibana, Takao] Osaka Red Cross Hosp, Dept Dermatol, Osaka, Japan.
   [Ihn, Hironobu] Kumamoto Univ, Dept Dermatol & Plast Surg, Fac Life Sci, Kumamoto, Japan.
   [Ihn, Hironobu] Kumamoto Univ, Dept Dermatol & Plast Surg, Fac Life Sci, Chuo Ku, 1-1-1 Honjo, Kumamoto, Kumamoto 8608556, Japan.
C3 University of Tsukuba; Kyoto Prefectural University of Medicine;
   University of Tokyo; Fujita Health University; Saint Marianna
   University; University of Miyazaki; Osaka National Hospital; National
   Center for Geriatrics & Gerontology; Hyogo College of Medicine; Tokyo
   Medical University; Shizuoka Cancer Center; Nagoya City University;
   Shimane University; Gifu University; Yamagata University; Nippon Medical
   School; Fukuoka University; Osaka Medical College; Wakayama Medical
   University; Shiga University of Medical Science; Tohoku University;
   University of Fukui; Nihon University; Niigata University; Jichi Medical
   University; Gunma University; Okayama University; Osaka Red Cross
   Hospital; Kumamoto University; Kumamoto University
RP Ihn, H (通讯作者)，Kumamoto Univ, Dept Dermatol & Plast Surg, Fac Life Sci, Chuo Ku, 1-1-1 Honjo, Kumamoto, Kumamoto 8608556, Japan.
EM Ihn-der@kumamoto-u.ac.jp
RI HAYASHI, Masahiro/AAD-1772-2021; Isogai, Zenzo/AAD-3690-2022
OI Asai, Jun/0000-0002-7610-0820
CR Abdallah-Lotf M, 2005, EUR J DERMATOL, V15, P102
   ABEL T, 1980, ANN INTERN MED, V93, P407, DOI 10.7326/0003-4819-93-3-407
   Agarwal A, 1995, J Assoc Physicians India, V43, P500
   AIHARA Y, 1995, PEDIAT JPN, V36, P51
   Alarcon-Segovia D, 2003, LUPUS, V12, P499, DOI 10.1191/0961203303lu388oa
   Allanore Y, 2008, J RHEUMATOL, V35, P2274, DOI 10.3899/jrheum.080325
   Alpoz E, 2007, DENTOMAXILLOFAC RAD, V36, P172, DOI 10.1259/dmfr/25037311
   Ambler GR, 2005, J RHEUMATOL, V32, P1837
   Arai S, 2009, AUTOIMMUN REV, V8, P449, DOI 10.1016/j.autrev.2008.12.011
   Armstrong DJ, 2005, J RHEUMATOL, V32, P759
   Asano Y, 2006, CLIN RHEUMATOL, V25, P396, DOI 10.1007/s10067-005-0015-2
   Ashok D, 2008, CLIN RHEUMATOL, V27, P261, DOI 10.1007/s10067-007-0712-0
   Assmann G, 2010, CLIN EXP RHEUMATOL, V28, pS81
   Avouac J, 2006, ANN RHEUM DIS, V65, P1088, DOI 10.1136/ard.2005.044602
   Bartels C, 2009, ARTHRITIS RHEUM-US, V60, P2553, DOI 10.1002/art.24775
   Bartolucci P, 2002, RHEUMATOLOGY, V41, P1126, DOI 10.1093/rheumatology/41.10.1126
   Benucci M, 2008, RHEUMATOL INT, V28, P1253, DOI 10.1007/s00296-008-0592-x
   BERGER RG, 1987, AM J MED, V83, P72, DOI 10.1016/0002-9343(87)90499-2
   BERNARD P, 1988, J AM ACAD DERMATOL, V18, P140, DOI 10.1016/S0190-9622(88)80049-5
   BLANE CE, 1984, AM J ROENTGENOL, V142, P397, DOI 10.2214/ajr.142.2.397
   Bogoch ER, 2005, J RHEUMATOL, V32, P642
   Boulman N, 2005, SEMIN ARTHRITIS RHEU, V34, P805, DOI 10.1016/j.semarthrit.2005.01.016
   BOWYER SL, 1983, J PEDIATR-US, V103, P882, DOI 10.1016/S0022-3476(83)80706-9
   Braun-Moscovici Y, 2008, J RHEUMATOL, V35, P2201, DOI 10.3899/jrheum.071171
   Brion PH, 1999, ANN INTERN MED, V131, P634, DOI 10.7326/0003-4819-131-8-199910190-00031
   Brueckner CS, 2010, ANN RHEUM DIS, V69, P1475, DOI 10.1136/ard.2009.116475
   BURROWS NP, 1993, BRIT J DERMATOL, V128, P332, DOI 10.1111/j.1365-2133.1993.tb00180.x
   Caglayan E, 2012, ARCH INTERN MED, V172, P1182, DOI 10.1001/archinternmed.2012.2271
   CAMISA C, 1986, J INVEST DERMATOL, V86, P606, DOI 10.1111/1523-1747.ep12355583
   CAMISA C, 1983, J AM ACAD DERMATOL, V9, P924, DOI 10.1016/S0190-9622(83)70210-0
   Cao H, 2012, ARTHRIT CARE RES, V64, P1602, DOI 10.1002/acr.21728
   Cervera R, 2002, ARTHRITIS RHEUM-US, V46, P1019, DOI 10.1002/art.10187
   Chamaillard M, 2007, ARCH DERMATOL, V143, P125, DOI 10.1001/archderm.143.1.125
   Chao YY, 2000, INT J DERMATOL, V39, P141, DOI 10.1046/j.1365-4362.2000.00870.x
   Chen KR, 2002, BRIT J DERMATOL, V147, P905, DOI 10.1046/j.1365-2133.2002.04933.x
   Chia HY, 2014, INT WOUND J, V11, P601, DOI 10.1111/iwj.12012
   Chung L, 2014, J AM ACAD DERMATOL, V71, P400, DOI 10.1016/j.jaad.2014.04.028
   Cohen SB, 2006, ARTHRITIS RHEUM-US, V54, P2793, DOI 10.1002/art.22025
   Colglazier CL, 2005, J RHEUMATOL, V32, P2440
   Contestable JJ, 2014, AM J CLIN DERMATOL, V15, P517, DOI 10.1007/s40257-014-0098-0
   Crowther MA, 2003, NEW ENGL J MED, V349, P1133, DOI 10.1056/NEJMoa035241
   Cukierman T, 2004, ANN RHEUM DIS, V63, P1341, DOI 10.1136/ard.2003.014431
   Cunnane G, 2002, ARTHRIT RHEUM-ARTHR, V47, P445, DOI 10.1002/art.10535
   Dabiri G, 2013, J TISSUE VIABILITY, V22, P92, DOI 10.1016/j.jtv.2013.04.003
   Daoud MS, 1997, BRIT J DERMATOL, V136, P706, DOI 10.1111/j.1365-2133.1997.tb03656.x
   Das Nilay Kanti, 2011, Indian J Dermatol, V56, P537, DOI 10.4103/0019-5154.87150
   de la Pena-Lefebvre PG, 2008, RHEUMATOLOGY, V47, P464, DOI 10.1093/rheumatology/ken001
   DOLAN AL, 1995, BRIT J RHEUMATOL, V34, P576
   Doulton TWR, 2004, CLIN NEPHROL, V62, P234
   Douvoyiannis M, 2009, CLIN RHEUMATOL, V28, pS57, DOI 10.1007/s10067-009-1160-9
   Dziadzio M, 1999, ARTHRITIS RHEUM-US, V42, P2646, DOI 10.1002/1529-0131(199912)42:12<2646::AID-ANR21>3.0.CO;2-T
   Edwards JCW, 2004, NEW ENGL J MED, V350, P2572, DOI 10.1056/NEJMoa032534
   Erkan D, 2006, RHEUM DIS CLIN N AM, V32, P129, DOI 10.1016/j.rdc.2005.09.004
   Erkan D, 2007, ARTHRITIS RHEUM-US, V56, P2382, DOI 10.1002/art.22663
   Erkan D, 2013, ARTHRITIS RHEUM-US, V65, P464, DOI 10.1002/art.37759
   FARAH MJ, 1990, ARTHRITIS RHEUM, V33, P1287
   FELDMAN D, 1983, J RHEUMATOL, V10, P85
   Finazzi G, 2005, J THROMB HAEMOST, V3, P848, DOI 10.1111/j.1538-7836.2005.01340.x
   FINCH MB, 1986, CLIN RHEUMATOL, V5, P493
   FITZGERALD OM, 1985, BRIT J RHEUMATOL, V24, P340
   Flendrie M, 2005, ARTHRITIS RES THER, V7, pR666, DOI 10.1186/ar1724
   Flipo RM, 1997, ANN RHEUM DIS, V56, P41, DOI 10.1136/ard.56.1.41
   Frances C, 2005, ARTHRITIS RHEUM-US, V52, P1785, DOI 10.1002/art.21041
   Fries R, 2005, CIRCULATION, V112, P2980, DOI 10.1161/CIRCULATIONAHA.104.523324
   Fujimoto E, 2004, BRIT J DERMATOL, V151, P1090, DOI 10.1111/j.1365-2133.2004.06249.x
   FUJISAWA T, 2005, JPN J DERMATOL, V115, P1189
   Furukawa F, 1995, ACTA DERMATOLOGICA K, V90, P415
   GAHHOS F, 1984, J HAND SURG-AM, V9A, P320, DOI 10.1016/S0363-5023(84)80216-6
   Galaria NA, 2000, J RHEUMATOL, V27, P2041
   GALLOP PM, 1980, NEW ENGL J MED, V302, P1460, DOI 10.1056/NEJM198006263022608
   GAMMON WR, 1993, J INVEST DERMATOL, V100, pS28, DOI 10.1038/jid.1993.20
   Garcia-Porrua C, 2006, J RHEUMATOL, V33, P433
   Garcia-Porrua C, 2002, RHEUMATOLOGY, V41, P234, DOI 10.1093/rheumatology/41.2.234
   Gardinali M, 2001, J RHEUMATOL, V28, P786
   GEIRSSON AJ, 1987, ANN RHEUM DIS, V46, P727, DOI 10.1136/ard.46.10.727
   Gibson GE, 1997, J AM ACAD DERMATOL, V36, P970, DOI 10.1016/S0190-9622(97)80283-6
   Gliddon AE, 2007, ARTHRITIS RHEUM, V56, P3837, DOI 10.1002/art.22965
   Gonzalez-Gay MA, 1999, MEDICINE, V78, P292, DOI 10.1097/00005792-199909000-00002
   Gore J, 2005, ANN RHEUM DIS, V64, P1387, DOI 10.1136/ard.2004.034488
   Gottrup F, 2005, CLIN DERMATOL, V23, P601, DOI 10.1016/j.clindermatol.2005.01.018
   GRAVALLESE EM, 1989, MEDICINE, V68, P95, DOI 10.1097/00005792-198903000-00003
   GUILLEVIN L, 1986, SCAND J RHEUMATOL, V15, P95, DOI 10.3109/03009748609092676
   Hamaguchi Y, 2011, ARCH DERMATOL, V147, P391, DOI 10.1001/archdermatol.2011.52
   Hartzell TL, 2009, J HAND SURG-AM, V34A, P1454, DOI 10.1016/j.jhsa.2009.05.003
   HAZEN PG, 1982, ARCH DERMATOL, V118, P366, DOI 10.1001/archderm.118.5.366
   Hellmann M, 2008, RHEUMATOLOGY, V47, P929, DOI 10.1093/rheumatology/ken129
   Herrick AL, 2011, ARTHRITIS RHEUM-US, V63, P775, DOI 10.1002/art.30195
   Hidaka T, 1997, Ther Apher, V1, P212, DOI 10.1111/j.1744-9987.1997.tb00139.x
   Hidaka T, 1999, ARTHRITIS RHEUM, V42, P431, DOI 10.1002/1529-0131(199904)42:3<431::AID-ANR6>3.0.CO;2-2
   Hochberg MC, 1997, ARTHRITIS RHEUM, V40, P1725, DOI 10.1002/art.1780400928
   Humbert M, 2003, RHEUMATOLOGY, V42, P191, DOI 10.1093/rheumatology/keg050
   Ideura G, 2007, RESP MED, V101, P1406, DOI 10.1016/j.rmed.2007.01.023
   Ishigaki K, 2013, RHEUMATOL INT, V33, P2381, DOI 10.1007/s00296-013-2735-y
   Itoh Y, 2006, THER APHER DIAL, V10, P419, DOI 10.1111/j.1744-9987.2006.00405.x
   Jarrett SJ, 2003, J RHEUMATOL, V30, P2287
   Jennette JC, 2013, ARTHRITIS RHEUM-US, V65, P1, DOI 10.1002/art.37715
   JINNIN M, 2003, RINSHO DERMA TOKYO, V45, P59
   JONES NF, 1987, J HAND SURG-AM, V12A, P391, DOI 10.1016/S0363-5023(87)80012-6
   Jones RB, 2010, NEW ENGL J MED, V363, P211, DOI 10.1056/NEJMoa0909169
   Kanekura T, 2002, J AM ACAD DERMATOL, V47, P320, DOI 10.1067/mjd.2002.120597
   Kanekura T, 2005, JPN J APHERESIS, V24, P179
   Katsuoka K, 2008, JPN J DERMATOL, V118, P2095
   Kawakami T, 2014, J DERMATOL, V41, P191, DOI 10.1111/1346-8138.12396
   Kaye O, 1996, J RHEUMATOL, V23, P253
   Kempe K, 2004, THER APHER DIAL, V8, P197, DOI 10.1111/j.1526-0968.2004.00132.x
   Keogh KA, 2005, ARTHRITIS RHEUM-US, V52, P262, DOI 10.1002/art.20718
   KHAMASHTA MA, 1995, NEW ENGL J MED, V332, P993, DOI 10.1056/NEJM199504133321504
   Koga T, 2012, RHEUMATOLOGY, V51, P1278, DOI 10.1093/rheumatology/ker518
   KONDOH T, 1991, ARTIF ORGANS, V15, P180, DOI 10.1111/j.1525-1594.1991.tb03038.x
   Kono H, 2000, ANN RHEUM DIS, V59, P372, DOI 10.1136/ard.59.5.372
   Konova E, 2005, CLIN REV ALLERG IMMU, V29, P229, DOI 10.1385/CRIAI:29:3:229
   Korn JH, 2004, ARTHRITIS RHEUM-US, V50, P3985, DOI 10.1002/art.20676
   Kotsis SV, 2003, J RHEUMATOL, V30, P1788
   Kreuter A, 2004, J AM ACAD DERMATOL, V51, P574, DOI 10.1016/j.jaad.2004.05.003
   Kumar Deepak, 2010, Curr Rheumatol Rep, V12, P40, DOI 10.1007/s11926-009-0074-5
   KUMAR L, 1995, ANN RHEUM DIS, V54, P134, DOI 10.1136/ard.54.2.134
   Lamprecht P, 2003, ANN RHEUM DIS, V62, P1230, DOI 10.1136/ard.2002.004929
   LASSOUED K, 1988, AM J MED, V84, P795, DOI 10.1016/0002-9343(88)90128-3
   Levine SR, 2004, JAMA-J AM MED ASSOC, V291, P576, DOI 10.1001/jama.291.5.576
   LIAN JB, 1976, BIOCHEM BIOPH RES CO, V73, P349, DOI 10.1016/0006-291X(76)90714-2
   Lim W, 2006, JAMA-J AM MED ASSOC, V295, P1050, DOI 10.1001/jama.295.9.1050
   Ludgate MW, 2008, AUSTRALAS J DERMATOL, V49, P91, DOI 10.1111/j.1440-0960.2008.00437.x
   LUQMANI RA, 1994, ANN MED INTERNE, V145, P566
   Maher LV, 2006, RHEUMATOLOGY, V45, P1450, DOI 10.1093/rheumatology/kel318
   Puche AM, 2010, CLIN EXP RHEUMATOL, V28, P135
   MATSUDA S, 2005, JPN J CLIN DERMATOL, V59, P1255
   Matsunawa M, 2006, ARTHRITIS RHEUM, V54, P3408, DOI 10.1002/art.22208
   Matucci-Cerinic M, 2011, ANN RHEUM DIS, V70, P32, DOI 10.1136/ard.2010.130658
   Mays Jacqueline W, 2012, J Evid Based Dent Pract, V12, P265, DOI 10.1016/S1532-3382(12)70051-9
   McCain ME, 2002, RHEUMATOLOGY, V41, P116, DOI 10.1093/rheumatology/41.1.116
   McCauliffe DP, 2001, SEMIN CUTAN MED SURG, V20, P14, DOI 10.1053/sder.2001.23091
   Mekkes JR, 2003, BRIT J DERMATOL, V148, P388, DOI 10.1046/j.1365-2133.2003.05222.x
   Mimouni D, 2003, BRIT J DERMATOL, V148, P789, DOI 10.1046/j.1365-2133.2003.05176.x
   Mohan N, 2004, J RHEUMATOL, V31, P1955
   Mori S, 2004, INT J DERMATOL, V43, P732, DOI 10.1111/j.1365-4632.2004.01986.x
   Mukamel M, 2001, J PEDIATR-US, V138, P763, DOI 10.1067/mpd.2001.112473
   Nagashima M, 1998, RHEUMATOL INT, V18, P113, DOI 10.1007/s002960050068
   Nakamura H, 2006, J RHEUMATOL, V33, P1691
   NICHOLLS A, 1973, ANN RHEUM DIS, V32, P589, DOI 10.1136/ard.32.6.589
   NISHIOKA K, EVALUATION DRUG THER, P2248
   Ohara M, 1997, ARTIF ORGANS, V21, P989
   Oien RF, 2001, RHEUMATOLOGY, V40, P816, DOI 10.1093/rheumatology/40.7.816
   Okon LG, 2013, BEST PRACT RES CL RH, V27, P391, DOI 10.1016/j.berh.2013.07.008
   Oliveri MB, 1996, J RHEUMATOL, V23, P2152
   Ong CS, 2000, BRIT J DERMATOL, V143, P447, DOI 10.1046/j.1365-2133.2000.03681.x
   Orteu CH, 2001, BRIT J DERMATOL, V144, P1219, DOI 10.1046/j.1365-2133.2001.04236.x
   PALMIERI GMA, 1995, ARTHRITIS RHEUM, V38, P1646, DOI 10.1002/art.1780381117
   PANUSH RS, 1983, CLIN RHEUMATOL, V2, P321, DOI 10.1007/BF02041550
   Parisi S, 2013, RHEUMATOLOGY, V52, P1142, DOI 10.1093/rheumatology/ket019
   Park HS, 2010, AM J DERMATOPATH, V32, P24, DOI 10.1097/DAD.0b013e3181b4a5ec
   Parodi A, 2000, BRIT J DERMATOL, V142, P457, DOI 10.1046/j.1365-2133.2000.03356.x
   Petri M, 2012, ARTHRITIS RHEUM-US, V64, P2677, DOI 10.1002/art.34473
   Ponyi A, 2005, ANN NY ACAD SCI, V1051, P64, DOI 10.1196/annals.1361.047
   Puechal X, 2008, ANN RHEUM DIS, V67, P880, DOI 10.1136/ard.2007.081679
   RABENS SF, 1975, ARCH DERMATOL, V111, P357, DOI 10.1001/archderm.111.3.357
   RAIMER SS, 1985, J AM ACAD DERMATOL, V13, P366, DOI 10.1016/S0190-9622(85)70176-4
   Rajagopalan S, 2003, AM J CARDIOL, V92, P1310, DOI 10.1016/j.amjcard.2003.08.013
   Ramos-Casals M, 2007, MEDICINE, V86, P242, DOI 10.1097/MD.0b013e3181441a68
   Ravat FE, 2002, BRIT J DERMATOL, V147, P166, DOI 10.1046/j.1365-2133.2002.04755.x
   REIDY ME, 1992, ARCH PHYS MED REHAB, V73, P811
   Richette P, 2004, J RHEUMATOL, V31, P2079
   Richter C, 2000, RHEUMATOLOGY, V39, P1436, DOI 10.1093/rheumatology/39.12.1436
   Robertson LP, 2003, ANN RHEUM DIS, V62, P267, DOI 10.1136/ard.62.3.267
   ROSOVE MH, 1992, ANN INTERN MED, V117, P303, DOI 10.7326/0003-4819-117-4-303
   Ruiz-Irastorza G, 2010, ANN RHEUM DIS, V69, P20, DOI 10.1136/ard.2008.101766
   SABROE RA, 1995, CLIN EXP DERMATOL, V20, P164, DOI 10.1111/j.1365-2230.1995.tb02675.x
   Saint Marcoux B, 2006, JOINT BONE SPINE, V73, P710, DOI 10.1016/j.jbspin.2006.02.010
   SALVARANI C, 1992, J RHEUMATOL, V19, P242
   Sanmarti R, 2005, RHEUMATOLOGY, V44, P1140, DOI 10.1093/rheumatology/keh701
   SATO N, 1991, RINSHO DERMA, V45, P477
   Sato S, 2007, JPN J CLIN EXP MED, V84, P984
   SCHIODT M, 1981, ORAL SURG ORAL MED O, V51, P603
   Schiopu E, 2009, J RHEUMATOL, V36, P2264, DOI 10.3899/jrheum.090270
   SCHNEIDER HA, 1985, SEMIN ARTHRITIS RHEU, V14, P280, DOI 10.1016/0049-0172(85)90047-2
   Schulman S, 1998, AM J MED, V104, P332, DOI 10.1016/S0002-9343(98)00060-6
   SCOTT DGI, 1984, AM J MED, V76, P377, DOI 10.1016/0002-9343(84)90654-5
   SCOTT DGI, 1981, MEDICINE, V60, P288, DOI 10.1097/00005792-198107000-00004
   SERUP J, 1984, ARCH DERMATOL RES, V276, P91, DOI 10.1007/BF00511062
   Shenoy PD, 2010, RHEUMATOLOGY, V49, P2420, DOI 10.1093/rheumatology/keq291
   Shimizu T, 2005, RINSHO DERMA TOKYO, V47, P638
   SKUTERUD E, 1981, SCAND J RHEUMATOL, V10, P92, DOI 10.3109/03009748109095279
   Slimani S, 2010, JOINT BONE SPINE, V77, P70, DOI 10.1016/j.jbspin.2009.04.011
   Stokes MB, 2005, NEPHROL DIAL TRANSPL, V20, P1400, DOI 10.1093/ndt/gfh832
   Stone JH, 2010, NEW ENGL J MED, V363, P221, DOI 10.1056/NEJMoa0909905
   Taniguchi T, 2012, BRIT J DERMATOL, V166, P417, DOI 10.1111/j.1365-2133.2011.10581.x
   ten Tusscher MPM, 2003, BRIT MED J, V326, P579, DOI 10.1136/bmj.326.7389.579
   Thompson AE, 2001, ARTHRITIS RHEUM-US, V44, P1841, DOI 10.1002/1529-0131(200108)44:8<1841::AID-ART322>3.0.CO;2-8
   THOMPSON DM, 1976, P ROY SOC MED, V69, P389, DOI 10.1177/003591577606900603
   Thornsberry LA, 2013, J AM ACAD DERMATOL, V69, P450, DOI 10.1016/j.jaad.2013.01.043
   Tillon J, 2006, BRIT J DERMATOL, V154, P1000, DOI 10.1111/j.1365-2133.2006.07194.x
   Tingey T, 2013, ARTHRIT CARE RES, V65, P1460, DOI 10.1002/acr.22018
   TSUCHIDA T, 1987, JPN J DERMATOL, V97, P1521
   Ueki Y, 2000, RHEUMATOLOGY, V39, P165, DOI 10.1093/rheumatology/39.2.165
   Ueki Y, 2001, THER APHER, V5, P455, DOI 10.1046/j.1526-0968.2001.00375.x
   Ujiie H, 2006, ARCH DERMATOL, V142, P399, DOI 10.1001/archderm.142.3.399
   Unger L, 2003, ANN RHEUM DIS, V62, P587, DOI 10.1136/ard.62.6.587
   van der Bijl AE, 2005, J RHEUMATOL, V32, P1607
   Vayssairat M, 1999, J RHEUMATOL, V26, P2173
   Vayssairat M, 1998, ANN RHEUM DIS, V57, P252, DOI 10.1136/ard.57.4.252
   Vignes S, 2005, REV MED INTERNE, V26, P58, DOI 10.1016/j.revmed.2004.09.019
   Vinen CS, 2000, RHEUMATOLOGY, V39, P333, DOI 10.1093/rheumatology/39.3.333
   Voskuyl AE, 1996, ARTHRITIS RHEUM-US, V39, P266, DOI 10.1002/art.1780390213
   WANG WJ, 1988, ARCH DERMATOL, V124, P1721, DOI 10.1001/archderm.124.11.1721
   WATTIAUX MJ, 1987, ANN MED INTERNE, V138, P566
   WATTS RA, 1994, BRIT J RHEUMATOL, V33, P832
   WESTEDT ML, 1984, J RHEUMATOL, V11, P448
   WINKELSTEIN A, 1984, J RHEUMATOL, V11, P162
   WOOD MK, 1995, ANN ROY COLL SURG, V77, P222
   Yamaguchi Y, 2005, BRIT J DERMATOL, V152, P664, DOI 10.1111/j.1365-2133.2005.06401.x
   Yamasaki Y, 2011, J RHEUMATOL, V38, P1636, DOI 10.3899/jrheum.101002
   YELL JA, 1995, BRIT J DERMATOL, V132, P921
   Yokogawa N, 2013, MOD RHEUMATOL, V23, P318, DOI 10.1007/s10165-012-0656-3
NR 212
TC 2
Z9 3
U1 0
U2 4
PU WILEY
PI HOBOKEN
PA 111 RIVER ST, HOBOKEN 07030-5774, NJ USA
SN 0385-2407
EI 1346-8138
J9 J DERMATOL
JI J. Dermatol.
PD OCT
PY 2020
VL 47
IS 10
BP 1071
EP 1109
DI 10.1111/1346-8138.15186
EA JAN 2020
PG 39
WC Dermatology
WE Science Citation Index Expanded (SCI-EXPANDED)
SC Dermatology
GA NW6MI
UT WOS:000508213600001
PM 31960490
DA 2023-03-31
ER

PT J
AU Yeung, TW
   Cheong, KN
   Lau, YL
   Tse, KCN
AF Yeung, Tsz-Wing
   Cheong, Kai-Ning
   Lau, Yu-Lung
   Tse, Kei-Chiu Niko
TI Adolescent-onset anti-MDA5 antibody-positive juvenile dermatomyositis
   with rapidly progressive interstitial lung disease and spontaneous
   pneumomediastinum: a case report and literature review
SO PEDIATRIC RHEUMATOLOGY
LA English
DT Review
DE Juvenile dermatomyositis; Anti-melanoma differentiation-associated gene
   5 antibody; Interstitial lung disease; Pneumomediastinum;
   Myositis-specific antibodies
ID GENE 5; JAPANESE PATIENTS; AUTOANTIBODIES; RECOMMENDATIONS; ARTHRITIS;
   CADM-140
[truncated: 3,341,776 more chars]
