# Supplementary material for: A bibliometric analysis of the research status and trends in studies on polymyositis and dermatomyositis with interstitial lung disease from 2000 to 2022 using Web of Science
Source: Immun Inflamm Dis. 2024 Feb 20;12(2):e1190. doi: 10.1002/iid3.1190 (PMC10878432; doi:10.1002/iid3.1190)
Supplement: Supplementary file 6 — Supporting information. [file IID3-12-e1190-s007.txt]

FN Clarivate Analytics Web of Science
VR 1.0
PT J
AU Casal-Dominguez, M
   Pinal-Fernandez, I
   Huapaya, J
   Albayda, J
   Paik, JJ
   Johnson, C
   Silhan, L
   Mammen, AL
   Danoff, SK
   Christopher-Stine, L
AF Casal-Dominguez, M.
   Pinal-Fernandez, I.
   Huapaya, J.
   Albayda, J.
   Paik, J. J.
   Johnson, C.
   Silhan, L.
   Mammen, A. L.
   Danoff, S. K.
   Christopher-Stine, L.
TI Efficacy and adverse effects of methotrexate compared with azathioprine
   in the antisynthetase syndrome
SO CLINICAL AND EXPERIMENTAL RHEUMATOLOGY
LA English
DT Article
DE antisynthetase syndrome; methotrexate; azathioprine; myositis
ID INTERSTITIAL LUNG-DISEASE; MYCOPHENOLATE-MOFETIL; POLYMYOSITIS;
   EXPERIENCE; RITUXIMAB; THERAPY; COHORT
AB Objective. To study the efficacy in terms of muscle strength, and corticosteroid tapering as well as the prevalence of adverse effects in patients with the antisynthetase syndrome (ASyS) treated with azathioprine (AZA) compared to those treated with methotrexate (MTX).
   Methods. We compared the clinical outcomes in ASyS patients treated with AZA versus MTX including change in corticosteroid dose, strength, and creatine kinase (CK) as well as the prevalence of adverse effects.
   Results. Among 169 patients with ASyS, 102 were treated at some point exclusively with either AZA or MTX (+/- corticosteroids). There were no significant differences in the rate of muscle strength recovery, CK decrease or corticosteroid tapering between those ASyS patients treated with MTX versus AZA. The prevalence of adverse events in patients treated with AZA and MTX was similar (29% vs. 25%, p>0.05); elevated liver enzymes (17% AZA vs. 12% MTX) and gastrointestinal involvement (10% AZA vs. 8% MTX) were the most common adverse events. While no patients treated with AZA developed lung complications, two of the patients treated with MTX experienced reversible pneumonitis with MTX cessation.
   Conclusion. AZA and MTX showed similar efficacy and adverse events in patients with ASyS. Pneumonitis is a rare but important event in patients receiving MTX.
C1 [Casal-Dominguez, M.; Pinal-Fernandez, I.; Mammen, A. L.] NIAMSD, NIH, Bethesda, MD 20892 USA.
   [Casal-Dominguez, M.; Pinal-Fernandez, I.; Huapaya, J.; Albayda, J.; Paik, J. J.; Johnson, C.; Silhan, L.; Mammen, A. L.; Danoff, S. K.; Christopher-Stine, L.] Johns Hopkins Univ, Sch Med, Baltimore, MD USA.
   [Pinal-Fernandez, I.] Univ Oberta Catalunya, Fac Hlth Sci, Barcelona, Spain.
C3 National Institutes of Health (NIH) - USA; NIH National Institute of
   Arthritis & Musculoskeletal & Skin Diseases (NIAMS); Johns Hopkins
   University; UOC Universitat Oberta de Catalunya
RP Christopher-Stine, L (通讯作者)，5200 Eastern Ave,MFL Ctr Tower 4500, Baltimore, MD 21224 USA.; Danoff, SK (通讯作者)，1800 E Monument St,5th Floor, Baltimore, MD 21287 USA.
EM sdanoff@jhmi.edu; lchrist4@jhmi.edu
RI Pinal-Fernandez, Iago/G-6335-2014; Huapaya, Julio Arturo/AAZ-9334-2021;
   Mammen, Andrew/AAF-2885-2021
OI Pinal-Fernandez, Iago/0000-0001-6338-9218; Huapaya, Julio
   Arturo/0000-0001-8093-4855; Casal-Dominguez, Maria/0000-0002-3905-3922
FU Intramural Research Program of the National Institute of Arthritis and
   Musculoskeletal and Skin Diseases of the National Institutes of Health;
   Huayi and Siuling Zhang Discovery Fund; Myositis Association; NATIONAL
   INSTITUTE OF ARTHRITIS AND MUSCULOSKELETAL AND SKIN DISEASES
   [ZIAAR041203] Funding Source: NIH RePORTER
FX this research was supported in part by the Intramural Research Program
   of the National Institute of Arthritis and Musculoskeletal and Skin
   Diseases of the National Institutes of Health.; S. K. Danoff, L.
   Christopher-Stine and the Myositis Research Database are supported by
   The Huayi and Siuling Zhang Discovery Fund.; I. Pinal-Fernandez'
   research is supported by a Fellowship from the Myositis Association.
CR Amato AA, 2003, CURR OPIN NEUROL, V16, P569, DOI 10.1097/00019052-200310000-00002
   Andersson H, 2015, RHEUMATOLOGY, V54, P1420, DOI 10.1093/rheumatology/kev004
   JOFFE MM, 1993, AM J MED, V94, P379, DOI 10.1016/0002-9343(93)90148-I
   Keir GJ, 2014, RESPIROLOGY, V19, P353, DOI 10.1111/resp.12214
   Kotani T, 2011, CLIN RHEUMATOL, V30, P1021, DOI 10.1007/s10067-011-1713-6
   Marasco E, 2018, CLIN EXP RHEUMATOL, V36, P937
   MARGUERIE C, 1990, Q J MED, V77, P1019, DOI 10.1093/qjmed/77.1.1019
   NARANJO CA, 1981, CLIN PHARMACOL THER, V30, P239, DOI 10.1038/clpt.1981.154
   Oddis CV, 2016, J INTERN MED, V280, P63, DOI 10.1111/joim.12511
   Oddis CV, 1999, LANCET, V353, P1762, DOI 10.1016/S0140-6736(99)01927-3
   Pinal-Fernandez I, 2017, RHEUMATOLOGY, V56, P999, DOI 10.1093/rheumatology/kex021
   Saketkoo LA, 2009, AM J MED SCI, V337, P329, DOI 10.1097/MAJ.0b013e31818d094b
   Sathi N, 2012, CLIN RHEUMATOL, V31, P79, DOI 10.1007/s10067-011-1758-6
   Swigris JJ, 2006, CHEST, V130, P30, DOI 10.1016/S0012-3692(15)50949-5
   Trallero-Araguas E, 2016, SEMIN ARTHRITIS RHEU, V46, P225, DOI 10.1016/j.semarthrit.2016.03.011
   Wilkes MR, 2005, ARTHRITIS RHEUM-US, V52, P2439, DOI 10.1002/art.21240
   Yamasaki Y, 2007, RHEUMATOLOGY, V46, P124, DOI 10.1093/rheumatology/kel112
NR 17
TC 9
Z9 9
U1 0
U2 0
PU CLINICAL & EXPER RHEUMATOLOGY
PI PISA
PA VIA SANTA MARIA 31, 56126 PISA, ITALY
SN 0392-856X
EI 1593-098X
J9 CLIN EXP RHEUMATOL
JI Clin. Exp. Rheumatol.
PD SEP-OCT
PY 2019
VL 37
IS 5
BP 858
EP 861
PG 4
WC Rheumatology
WE Science Citation Index Expanded (SCI-EXPANDED)
SC Rheumatology
GA IX6TJ
UT WOS:000485817300022
PM 31074729
DA 2023-03-31
ER

PT J
AU Li, CY
   Liu, MD
   Liu, K
   Li, MY
   Liu, YJ
   Li, T
   Wei, Y
   Long, Y
   He, WJ
   Shi, XY
   Li, YS
   Zhang, HL
AF Li, Caiyan
   Liu, Meidong
   Liu, Ke
   Li, Muyuan
   Liu, Yanjuan
   Li, Tao
   Wei, Yu
   Long, Ying
   He, Weijia
   Shi, Xueyan
   Li, Yisha
   Zhang, Huali
TI BATF2 balances the T cell-mediated immune response of CADM with an
   anti-MDA5 autoantibody
SO BIOCHEMICAL AND BIOPHYSICAL RESEARCH COMMUNICATIONS
LA English
DT Article
DE BATF2; T cell; Anti-MDA5; CADM
AB Objectives: Clinically amyopathic dermatomyositis (CADM) is a subtype of dermatomyositis (DM) characterized by low-grade or absent muscle inflammation but frequent and rapidly progressive interstitial lung disease (RP-ILD) and skin ulcers with anti-melanoma differentiation-associated gene 5 (anti-MDA5) autoantibodies. Basic leucine zipper transcription factor ATF-like 2 (BATF2) is thought to function as an inhibitor of tumours and inflammation. Here, we aimed to investigate the roles of BATF2 in Th cell differentiation of CADM with an anti-MDA5 autoantibody (anti-MDA5(+) CADM).
   Methods: Naive CD4(+) T cells from human peripheral blood mononuclear cells (PBMCs) of healthy controls (HCs) were isolated and then cultured with IL-12, TGF-beta or TGF-beta plus IL-6 following anti-CD3 and anti-CD28 stimulations. The expression of BATF2 was measured by real-time PCR. The percentages of Th1, Th17 and Treg CD4(+) T cells were detected by flow cytometry. BATF2 knockdown of CD4(+) T cells was performed using small interfering RNAs (siRNAs).
   Results: The expression of BATF2 in PBMCs was higher in anti-MDA5(+) CADM patients than in healthy controls. The BATF2 mRNA expression was increased under Th1 and Treg polarization but decreased under Th17 polarization. Th17 cell activation-associated genes were possibly increased while Th1 and Treg cell differentiation-associated genes were inhibited by posttranscriptional gene silencing of BATF2 in CD4(+) T cells.
   Conclusions: BATF2 promoted Th1 and Treg cell differentiation but suppressed Th17 cell activation in anti-MDA5+ CADM. (C)copy; 2021 Elsevier Inc. All rights reserved.
C1 [Li, Caiyan; Li, Muyuan; Wei, Yu; Long, Ying; He, Weijia; Li, Yisha; Zhang, Huali] Cent South Univ, Xiangya Hosp, Dept Rheumatol, Changsha, Hunan, Peoples R China.
   [Li, Caiyan; Liu, Meidong; Liu, Ke; Li, Muyuan; Liu, Yanjuan; Li, Tao; Shi, Xueyan; Zhang, Huali] Cent South Univ, Sch Basic Med Sci, Dept Pathophysiol, Changsha, Hunan, Peoples R China.
   [Li, Caiyan; Liu, Meidong; Liu, Ke; Li, Muyuan; Liu, Yanjuan; Li, Tao; Shi, Xueyan; Zhang, Huali] Cent South Univ, Sepsis Translat Med Key Lab Hunan Prov, Changsha, Hunan, Peoples R China.
C3 Central South University; Central South University; Central South
   University
RP Li, YS; Zhang, HL (通讯作者)，110 Xiangya Rd, Changsha 410078, Hunan, Peoples R China.
EM 57909157@qq.com; 1278937618@qq.com; 358733436@qq.com; 531741855@qq.com;
   877497821@qq.com; lt2016@csu.edu.cn; 284830561@qq.com; 519043819@qq.com;
   weijia_he@csu.edu.cn; 1287673654@qq.com; liyisha@csu.edu.cn;
   zhanghuali@csu.edu.cn
FU National Natural Science Foundation of China [82070018, 81771766];
   Independent Innovation Projects of Central South University
   [1053320182705]
FX This study was funded by grants from the National Natural Science
   Foundation of China (82070018, 81771766) and Independent Innovation
   Projects of Central South University (1053320182705).
CR Aleksza M, 2005, ANN RHEUM DIS, V64, P1485, DOI 10.1136/ard.2003.017715
   Antiga E, 2010, J AUTOIMMUN, V35, P342, DOI 10.1016/j.jaut.2010.07.006
   Chen M, 2018, BRIT J DERMATOL, V179, P1334, DOI 10.1111/bjd.17079
   Espinosa-Ortega F, 2015, CLIN EXP IMMUNOL, V179, P520, DOI 10.1111/cei.12475
   Feng M, 2019, INT IMMUNOPHARMACOL, V77, DOI 10.1016/j.intimp.2019.105912
   Guler R, 2019, MUCOSAL IMMUNOL, V12, P390, DOI 10.1038/s41385-018-0108-2
   Han TC, 2015, ONCOL REP, V34, P1353, DOI 10.3892/or.2015.4090
   Ishii W, 2008, INTERNAL MED, V47, P1593, DOI 10.2169/internalmedicine.47.0967
   Kanemaru H, 2017, P NATL ACAD SCI USA, V114, pE7331, DOI 10.1073/pnas.1708598114
   Kayama H, 2019, INT IMMUNOL, V31, P371, DOI 10.1093/intimm/dxz014
   Kitada S, 2017, J EXP MED, V214, P1313, DOI 10.1084/jem.20161076
   Loo YM, 2008, J VIROL, V82, P335, DOI 10.1128/JVI.01080-07
   Ma HQ, 2011, INT J CANCER, V128, P771, DOI 10.1002/ijc.25407
   Murphy TL, 2013, NAT REV IMMUNOL, V13, P499, DOI 10.1038/nri3470
   Patwardhan A, 2019, PEDIATR RHEUMATOL, V17, DOI 10.1186/s12969-019-0361-2
   Sato S, 2005, ARTHRITIS RHEUM-US, V52, P1571, DOI 10.1002/art.21023
   Schulert GS, 2018, INT IMMUNOL, V30, P195, DOI 10.1093/intimm/dxy012
   Schulert GS, 2015, ANNU REV MED, V66, P145, DOI 10.1146/annurev-med-061813-012806
   Serreze DV, 2003, J IMMUNOL, V170, P2742, DOI 10.4049/jimmunol.170.5.2742
   Su ZZ, 2008, P NATL ACAD SCI USA, V105, P20906, DOI 10.1073/pnas.0807975106
   Tournadre A, 2009, CYTOKINE, V46, P297, DOI 10.1016/j.cyto.2009.02.013
   Yang W, 2019, CANCER CHEMOTH PHARM, V84, P1279, DOI 10.1007/s00280-019-03958-4
   Yang W, 2019, IN VITRO CELL DEV-AN, V55, P445, DOI 10.1007/s11626-019-00360-5
   Yokoyama-Kokuryo W, 2020, ARTHRITIS RES THER, V22, DOI 10.1186/s13075-020-2137-y
   Zhu ZW, 2017, CYTOKINE, V99, P316, DOI 10.1016/j.cyto.2017.08.018
   Zuo Y, 2020, RHEUMATOLOGY, V59, P2829, DOI 10.1093/rheumatology/keaa034
NR 26
TC 1
Z9 1
U1 0
U2 4
PU ACADEMIC PRESS INC ELSEVIER SCIENCE
PI SAN DIEGO
PA 525 B ST, STE 1900, SAN DIEGO, CA 92101-4495 USA
SN 0006-291X
EI 1090-2104
J9 BIOCHEM BIOPH RES CO
JI Biochem. Biophys. Res. Commun.
PD APR 30
PY 2021
VL 551
BP 155
EP 160
DI 10.1016/j.bbrc.2021.02.128
EA MAR 2021
PG 6
WC Biochemistry & Molecular Biology; Biophysics
WE Science Citation Index Expanded (SCI-EXPANDED)
SC Biochemistry & Molecular Biology; Biophysics
GA RA6QZ
UT WOS:000631542700002
PM 33740622
DA 2023-03-31
ER

PT J
AU Ruscitti, P
   Di Cola, I
   Di Muzio, C
   Italiano, N
   Ursini, F
   Giacomelli, R
   Cipriani, P
AF Ruscitti, Piero
   Di Cola, Ilenia
   Di Muzio, Claudia
   Italiano, Noemi
   Ursini, Francesco
   Giacomelli, Roberto
   Cipriani, Paola
TI Expanding the spectrum of the hyperferritinemic syndrome, from
   pathogenic mechanisms to clinical observations, and therapeutic
   implications
SO AUTOIMMUNITY REVIEWS
LA English
DT Review
DE Ferritin; Adult-onset Still ?s disease; Macrophage activation syndrome;
   Systemic lupus erythematosus; Poly-dermatomyositis; Septic shock;
   COVID-19
ID ONSET STILLS-DISEASE; MACROPHAGE ACTIVATION SYNDROME; INTERSTITIAL
   LUNG-DISEASE; SERUM FERRITIN LEVELS; CRITICALLY-ILL PATIENTS;
   VERSUS-HOST-DISEASE; PROGNOSTIC-FACTORS; HEMOPHAGOCYTIC
   LYMPHOHISTIOCYTOSIS; ANTIPHOSPHOLIPID SYNDROME; GLYCOSYLATED FERRITIN
AB From the introduction of hyperferritinemic syndrome concept, a growing body of evidence has suggested the role of ferritin as a pathogenic mediator and a relevant clinical feature in the management of patients with inflam-matory diseases.From a pathogenic point of view, ferritin may directly stimulate the aberrant immune response by triggering the production of pro-inflammatory mediators in inducing a vicious pathogenic loop and contributing to the occurrence of cytokine storm syndrome. The latter has been recently defined as a clinical picture characterised by elevated circulating cytokine levels, acute systemic inflammatory symptoms, and secondary organ dysfunction beyond that which could be attributed to a normal response to a pathogen It is noteworthy that the occurrence of hyperferritinemia may be correlated with the development of the cytokine storm syndrome in the context of an inflammatory disease. In addition to adult onset Still's disease, macrophage activation syndrome, catastrophic anti-phospholipids syndrome, and septic shock, recent evidence has suggested this association between ferritin and life-threatening evolution in patients with systemic lupus erythematosus, with anti-MDA5 antibodies in the context of poly-dermatomyositis, with severe COVID-19, and with multisystem inflammatory syndrome. The possible underlying common inflammatory mechanisms, associated with hyperferritinemia, may led to the similar clinical picture observed in these patients. Furthermore, similar therapeutic strategies could be suggested inhibiting pro-inflammatory cytokines and improving long-term outcomes in these disorders. Thus, it could be possible to expand the spectrum of the hyperferritinemic syndrome to those diseases burdened by a dreadful clinical picture correlated with hyperferritinemia and the occurrence of the cytokine storm syndrome. In addi-tion, the assessment of ferritin may provide useful information to the physicians in clinical practice to manage these patients. Therefore, ferritin may be considered a relevant clinical feature to be used as biomarker in dis-secting the unmet needs in the management of these disorders.Novel evidence may thus support an expansion of the spectrum of the hyperferritinemic syndrome to these diseases burdened by a life-threatening clinical picture correlated with hyperferritinemia and the occurrence of the cytokine storm syndrome.
C1 [Ruscitti, Piero; Di Cola, Ilenia; Di Muzio, Claudia; Italiano, Noemi; Cipriani, Paola] Univ Aquila, Dept Biotechnol & Appl Clin Sci, Laquila, Italy.
   [Ursini, Francesco] IRCCS Ist Ortoped Rizzoli, Rheumatol Unit, Bologna, Italy.
   [Ursini, Francesco] Alma Mater Studiorum Univ Bologna, Dept Biomed & Neuromotor Sci, Bologna, Italy.
   [Giacomelli, Roberto] Univ Rome Campus Biomed, Dept Med, Rheumatol & Immunol Unit, Rome, Italy.
   [Ruscitti, Piero] Univ Aquila, Dept Biotechnol & Appl Clin Sci, Rheumatol Unit, delta 6 Bldg,POB 67100, Laquila, Italy.
C3 University of L'Aquila; University of Bologna; University Campus
   Bio-Medico - Rome Italy; University of L'Aquila
RP Ruscitti, P (通讯作者)，Univ Aquila, Dept Biotechnol & Appl Clin Sci, Rheumatol Unit, delta 6 Bldg,POB 67100, Laquila, Italy.
EM piero.ruscitti@univaq.it
RI Ursini, Francesco/K-5632-2016
OI Ursini, Francesco/0000-0001-8194-8642
FU Mrs. Federica Sensini
FX The authors thank Mrs. Federica Sensini for her technical support.
CR ABE E, 1992, TOHOKU J EXP MED, V168, P499, DOI 10.1620/tjem.168.499
   Abrams JY, 2021, LANCET CHILD ADOLESC, V5, P323, DOI 10.1016/S2352-4642(21)00050-X
   Agmon-Levin N, 2013, LUPUS, V22, P1327, DOI 10.1177/0961203313504633
   Al-Samkari H, 2018, ANNU REV PATHOL-MECH, V13, P27, DOI 10.1146/annurev-pathol-020117-043625
   Alijotas-Reig J, 2020, AUTOIMMUN REV, V19, DOI 10.1016/j.autrev.2020.102569
   Alkhateeb AA, 2013, BBA-REV CANCER, V1836, P245, DOI 10.1016/j.bbcan.2013.07.002
   Alkhateeb AA, 2012, PLOS ONE, V7, DOI 10.1371/journal.pone.0051379
   Annous Y, 2021, AM J EMERG MED, V48, P249, DOI 10.1016/j.ajem.2021.04.088
   [Anonymous], MULTISYSTEM INFLAMMA
   Armand P, 2012, AM J HEMATOL, V87, P569, DOI 10.1002/ajh.23188
   Armand P, 2011, BIOL BLOOD MARROW TR, V17, P852, DOI 10.1016/j.bbmt.2010.09.006
   Atteritano M, 2012, EUR REV MED PHARMACO, V16, P1414
   Barati M, 2008, BURNS, V34, P770, DOI 10.1016/j.burns.2008.01.014
   Bennett TD, 2011, PEDIATR CRIT CARE ME, V12, pE233, DOI 10.1097/PCC.0b013e31820abca8
   Berardicurti O, 2020, CLIN EXP RHEUMATOL, V38, P1247
   Berardicurti O., 2021, RHEUMATOLOGY, V60, P4844, DOI [10.1093/rheumatology/keaa904, DOI 10.1093/RHEUMATOLOGY/KEAA904]
   Berardicurti O, 2020, EXPERT REV CLIN IMMU, V16, P1205, DOI 10.1080/1744666X.2021.1847643
   BERGERON RJ, 1985, J NUTR, V115, P369, DOI 10.1093/jn/115.3.369
   Beyan E, 2003, SCAND J RHEUMATOL, V32, P225, DOI 10.1080/03009740310003712
   BOBBIOPALLAVICINI F, 1989, INTENS CARE MED, V15, P171, DOI 10.1007/BF01058569
   Caricchio R, 2021, JAMA-J AM MED ASSOC, V326, P230, DOI 10.1001/jama.2021.9508
   Cavagna L, 2022, CLIN EXP RHEUMATOL, V40, P274, DOI 10.55563/clinexprheumatol/di1083
   Cecconi M, 2020, J CLIN MED, V9, DOI 10.3390/jcm9051548
   Chakravarti S, 2005, J EXP MED, V202, P437, DOI 10.1084/jem.20050308
   Chen PK, 2021, BIOMEDICINES, V9, DOI 10.3390/biomedicines9111508
   Chen TT, 2005, J EXP MED, V202, P955, DOI 10.1084/jem.20042433
   Cheng LL, 2020, J CLIN LAB ANAL, V34, DOI 10.1002/jcla.23618
   Cipriani P, 2014, CLIN RHEUMATOL, V33, P49, DOI 10.1007/s10067-013-2381-5
   Cohen LA, 2010, BLOOD, V116, P1574, DOI 10.1182/blood-2009-11-253815
   Colafrancesco S, 2020, AUTOIMMUN REV, V19, DOI 10.1016/j.autrev.2020.102573
   Colafrancesco S, 2017, FRONT PHARMACOL, V8, DOI 10.3389/fphar.2017.00369
   Colafrancesco S, 2015, EXPERT REV CLIN IMMU, V11, P749, DOI 10.1586/1744666X.2015.1037287
   Colafrancesco S, 2014, ISR MED ASSOC J, V16, P662
   Colina M, 2013, J DERMATOL, V40, P234, DOI 10.1111/1346-8138.12033
   Cui J, 2012, NAT IMMUNOL, V13, P387, DOI 10.1038/ni.2239
   Cui Y, 2016, PEDIATR CRIT CARE ME, V17, pE437, DOI 10.1097/PCC.0000000000000896
   Da Costa R, 2011, ISR MED ASSOC J, V13, P91
   DALAKAS MC, 1991, NEW ENGL J MED, V325, P1487, DOI 10.1056/NEJM199111213252107
   Dellinger RP, 2008, CRIT CARE MED, V36, P296, DOI 10.1097/01.CCM.0000298158.12101.41
   Demirkol D, 2012, CRIT CARE, V16, DOI 10.1186/cc11256
   Di Benedetto P, 2020, PLOS ONE, V15, DOI 10.1371/journal.pone.0235326
   Di Benedetto P, 2019, AUTOIMMUN REV, V18, DOI 10.1016/j.autrev.2019.102369
   Eljaaly K, 2021, PATHOGENS, V10, DOI 10.3390/pathogens10060692
   Enomoto N, 2018, CLIN RESPIR J, V12, P2378, DOI 10.1111/crj.12918
   ESUMI N, 1987, NEW ENGL J MED, V316, P346
   Fajgenbaum DC, 2020, NEW ENGL J MED, V383, P2255, DOI 10.1056/NEJMra2026131
   Faqihi F, 2021, INT J ANTIMICROB AG, V57, DOI 10.1016/j.ijantimicag.2021.106334
   Fardet L, 2008, ARTHRITIS RHEUM, V58, P1521, DOI 10.1002/art.23415
   Fautrel B, 2002, JOINT BONE SPINE, V69, P355, DOI 10.1016/S1297-319X(02)00409-8
   Fautrel B, 2002, MEDICINE, V81, P194, DOI 10.1097/00005792-200205000-00003
   Fautrel B, 2001, J RHEUMATOL, V28, P322
   Findlay AR, 2015, MUSCLE NERVE, V51, P638, DOI 10.1002/mus.24566
   Freeman GJ, 2010, IMMUNOL REV, V235, P172, DOI 10.1111/j.0105-2896.2010.00903.x
   Fujita Y, 2021, PLOS ONE, V16, DOI 10.1371/journal.pone.0255493
   Gao Q, 2021, CLIN EXP RHEUMATOL, V39, pS59, DOI 10.55563/clinexprheumatol/lp2u7g
   Ge YP, 2021, CLIN RHEUMATOL, V40, P2311, DOI 10.1007/s10067-020-05530-5
   Gerfaud-Valentin M, 2014, AUTOIMMUN REV, V13, P708, DOI 10.1016/j.autrev.2014.01.058
   Gerstein M, 2021, J RHEUMATOL, V48, P1450, DOI 10.3899/jrheum.200292
   Giacomelli R, 2021, AUTOIMMUN REV, V20, DOI 10.1016/j.autrev.2020.102738
   Giacomelli R, 2019, AUTOIMMUN REV, V18, P93, DOI 10.1016/j.autrev.2018.08.003
   Giacomelli R, 2018, J AUTOIMMUN, V93, P24, DOI 10.1016/j.jaut.2018.07.018
   Giacomelli R, 2017, AUTOIMMUN REV, V16, P911, DOI 10.1016/j.autrev.2017.07.012
   Giannini M, 2020, EUR RESPIR J, V56, DOI 10.1183/13993003.01618-2020
   Gillum RF, 2001, INT J OBESITY, V25, P639, DOI 10.1038/sj.ijo.0801561
   Godfred-Cato S, 2020, MMWR-MORBID MORTAL W, V69, P1074, DOI 10.15585/mmwr.mm6932e2
   Gono T, 2012, RHEUMATOLOGY, V51, P1563, DOI 10.1093/rheumatology/kes102
   Gono T, 2010, RHEUMATOLOGY, V49, P1713, DOI 10.1093/rheumatology/keq149
   Guo WN, 2020, DIABETES-METAB RES, V36, DOI 10.1002/dmrr.3319
   Han JH, 2019, CLIN EXP RHEUMATOL, V37, P67
   HANN HWL, 1989, INT J CANCER, V43, P376, DOI 10.1002/ijc.2910430304
   HENTER JI, 1991, SEMIN ONCOL, V18, P29
   Hermine O, 2021, JAMA INTERN MED, V181, P32, DOI 10.1001/jamainternmed.2020.6820
   Hesselink DA, 2003, SCAND J RHEUMATOL, V32, P151, DOI 10.1080/03009740310002489
   Horvat CM, 2019, CLIN PEDIATR, V58, P752, DOI 10.1177/0009922819837352
   Huang C, 2020, LANCET, V395, P497, DOI DOI 10.1016/S0140-6736(20)30183-5
   Jamilloux Y, 2020, AUTOIMMUN REV, V19, DOI 10.1016/j.autrev.2020.102567
   Janka GE, 2012, ANNU REV MED, V63, P233, DOI 10.1146/annurev-med-041610-134208
   Javaux C, 2022, J CLIN MED, V11, DOI 10.3390/jcm11010206
   Kaito K, 1997, EUR J HAEMATOL, V59, P247
   Kargaltseva N M, 2019, Klin Lab Diagn, V64, P435, DOI 10.18821/0869-2084-2019-64-7-435-442
   Kim JW, 2021, CLIN RHEUMATOL, V40, P661, DOI 10.1007/s10067-020-05266-2
   Knovich MA, 2009, BLOOD REV, V23, P95, DOI 10.1016/j.blre.2008.08.001
   Kong XD, 2010, CLIN RHEUMATOL, V29, P1015, DOI 10.1007/s10067-010-1516-1
   Kowdley KV, 2012, HEPATOLOGY, V55, P77, DOI 10.1002/hep.24706
   Kronbichler A, 2020, AUTOIMMUN REV, V19, DOI 10.1016/j.autrev.2020.102570
   Kuchroo VK, 2003, NAT REV IMMUNOL, V3, P454, DOI 10.1038/nri1111
   Kyriazopoulou E, 2021, NAT MED, V27, P1752, DOI 10.1038/s41591-021-01499-z
   Lachmann G, 2020, CRIT CARE MED, V48, P459, DOI 10.1097/CCM.0000000000004131
   Laskari K, 2021, SEMIN ARTHRITIS RHEU, V51, P137, DOI 10.1016/j.semarthrit.2020.10.011
   Laufberger V., 1937, SOC CHIM BIOL, V19, P1575
   Lebrun D, 2018, SEMIN ARTHRITIS RHEU, V47, P578, DOI 10.1016/j.semarthrit.2017.07.005
   LeVine SM, 1999, BRAIN RES, V821, P511, DOI 10.1016/S0006-8993(98)01360-2
   Lian XY, 2020, CHEST, V158, P1535, DOI 10.1016/j.chest.2020.04.057
   Lim MK, 2001, RHEUMATOL INT, V20, P89, DOI 10.1007/s002960000083
   Lin M, 2016, MOL CELL, V64, P267, DOI 10.1016/j.molcel.2016.08.029
   Lin TF, 2011, PEDIATR BLOOD CANCER, V56, P154, DOI 10.1002/pbc.22774
   Lombardi R, 2016, INT J MOL SCI, V17, DOI 10.3390/ijms17040548
   Mahindra A, 2009, BRIT J HAEMATOL, V146, P310, DOI 10.1111/j.1365-2141.2009.07774.x
   Mahroum N, 2022, J AUTOIMMUN, V126, DOI 10.1016/j.jaut.2021.102778
   Maria ATJ, 2014, AUTOIMMUN REV, V13, P1149, DOI 10.1016/j.autrev.2014.08.032
   Marin BG, 2021, REV MED VIROL, V31, DOI 10.1002/rmv.2146
   McGonagle D, 2020, AUTOIMMUN REV, V19, DOI 10.1016/j.autrev.2020.102537
   Minoia F, 2014, ARTHRITIS RHEUMATOL, V66, P3160, DOI 10.1002/art.38802
   Modares Mousavi Seyed Reza, 2018, Middle East J Dig Dis, V10, P90, DOI 10.15171/mejdd.2018.96
   Moreno-Perez O, 2022, INT J INFECT DIS, V118, P89, DOI 10.1016/j.ijid.2022.02.007
   Morris SB, 2020, MMWR-MORBID MORTAL W, V69, P1450, DOI 10.15585/mmwr.mm6940e1
   Motegi S, 2019, EUR J DERMATOL, V29, P511, DOI 10.1684/ejd.2019.3634
   Mudatsir Mudatsir, 2020, F1000Res, V9, P1107, DOI 10.12688/f1000research.26186.2
   Nabergoj M, 2017, INT J LAB HEMATOL, V39, P620, DOI 10.1111/ijlh.12713
   Nelson James E, 2012, Curr Gastroenterol Rep, V14, P8, DOI 10.1007/s11894-011-0234-4
   Ortiz-Sanjuan F, 2015, MEDICINE, V94, DOI 10.1097/MD.0000000000001554
   Ortiz-Sanjuan F, 2014, ARTHRITIS RHEUMATOL, V66, P1659, DOI 10.1002/art.38398
   Otrock ZK, 2015, AM J HEMATOL, V90, P220, DOI 10.1002/ajh.23911
   PALERMO C, 1986, RES CLIN LAB, V16, P463
   Panaro S, 2021, FRONT MED-LAUSANNE, V8, DOI 10.3389/fmed.2021.747190
   Papamanoli A, 2021, JAMA NETW OPEN, V4, DOI 10.1001/jamanetworkopen.2021.27172
   Parikh SA, 2014, MAYO CLIN PROC, V89, P484, DOI 10.1016/j.mayocp.2013.12.012
   Park SK, 2012, DIABETES CARE, V35, P2521, DOI 10.2337/dc12-0543
   Mayoral LPC, 2020, INDIAN J MED RES, V151, P11, DOI 10.4103/ijmr.IJMR_1768_17
   Pinero DJ, 2000, BBA-MOL CELL RES, V1497, P279, DOI 10.1016/S0167-4889(00)00066-5
   Plays M, 2021, METALLOMICS, V13, DOI 10.1093/mtomcs/mfab021
   POUCHOT J, 1991, MEDICINE, V70, P118, DOI 10.1097/00005792-199103000-00004
   Puechal X, 2011, ARTHRIT CARE RES, V63, P155, DOI 10.1002/acr.20319
   Raghu G, 2011, AM J RESP CRIT CARE, V183, P788, DOI 10.1164/rccm.2009-040GL
   Ramos Garcia PC, 2007, ACTA PAEDIATR, V96, P1829, DOI 10.1111/j.1651-2227.2007.00564.x
   Ramos-Casals M, 2014, LANCET, V383, P1503, DOI 10.1016/S0140-6736(13)61048-X
   Rau M, 2010, J RHEUMATOL, V37, P2369, DOI 10.3899/jrheum.100247
   Raynor A, 2022, J CHROMATOGR B, V1194, DOI 10.1016/j.jchromb.2022.123184
   Recalcati S, 2008, J AUTOIMMUN, V30, P84, DOI 10.1016/j.jaut.2007.11.003
   Rodriguez-Manzanet R, 2009, IMMUNOL REV, V229, P259, DOI 10.1111/j.1600-065X.2009.00772.x
   Rosario C, 2013, BMC MED, V11, DOI 10.1186/1741-7015-11-185
   Ross ERA, 2021, FRONT IMMUNOL, V12, DOI 10.3389/fimmu.2021.708186
   Royal College of Pediatrics and Child Health, GUID PAED MULT INFL
   Ruan QR, 2020, INTENS CARE MED, V46, P846, DOI 10.1007/s00134-020-05991-x
   Ruddell RG, 2009, HEPATOLOGY, V49, P887, DOI 10.1002/hep.22716
   Ruscitti P, 2018, CLIN EXP IMMUNOL, V191, P220, DOI 10.1111/cei.13057
   Ruscitti P, 2016, CLIN EXP IMMUNOL, V186, P30, DOI 10.1111/cei.12826
   Ruscitti P, 2016, CLIN EXP IMMUNOL, V183, P397, DOI 10.1111/cei.12738
   Ruscitti P, 2022, CLIN EXP IMMUNOL, V208, P95, DOI 10.1093/cei/uxac014
   Ruscitti P, 2020, ANN RHEUM DIS, V79, P1515, DOI 10.1136/annrheumdis-2020-217618
   Ruscitti P, 2020, ANN RHEUM DIS, V79, P1152, DOI 10.1136/annrheumdis-2020-218048
   Ruscitti P, 2021, SCI REP-UK, V11, DOI 10.1038/s41598-021-91613-5
   Ruscitti P, 2020, ISR MED ASSOC J, V22, P450
   Ruscitti P, 2020, SCI REP-UK, V10, DOI 10.1038/s41598-020-69031-w
   Ruscitti P, 2020, FRONT IMMUNOL, V11, DOI 10.3389/fimmu.2020.01130
   Ruscitti P, 2020, AUTOIMMUN REV, V19, DOI 10.1016/j.autrev.2020.102562
   Ruscitti P, 2017, AUTOIMMUN REV, V16, P16, DOI 10.1016/j.autrev.2016.09.016
   Ruscitti P, 2015, AUTOIMMUN REV, V14, P429, DOI 10.1016/j.autrev.2015.01.004
   Sarhan RM, 2022, J INFECT PUBLIC HEAL, V15, P116, DOI 10.1016/j.jiph.2021.10.024
   Schulert GS, 2018, INT IMMUNOL, V30, P195, DOI 10.1093/intimm/dxy012
   Sciascia S, 2012, BEST PRACT RES CL RH, V26, P535, DOI 10.1016/j.berh.2012.07.005
   Seyhan S, 2014, EUR J RHEUMATOL, V1, P92, DOI 10.5152/eurjrheumatol.2014.032
   Shakoory B, 2016, CRIT CARE MED, V44, P275, DOI 10.1097/CCM.0000000000001402
   Shirakashi M, 2020, RHEUMATOLOGY, V59, P3284, DOI 10.1093/rheumatology/keaa123
   Singer M, 2016, JAMA-J AM MED ASSOC, V315, P801, DOI 10.1001/jama.2016.0287
   STEVENS RG, 1986, J NATL CANCER I, V76, P605, DOI 10.1093/jnci/76.4.605
   Sugiyama T, 2022, ARTHRITIS RES THER, V24, DOI 10.1186/s13075-021-02708-3
   Switala JR, 2012, J PEDIAT HEMATOL ONC, V34, pE89, DOI 10.1097/MPH.0b013e31824227b9
   Tanizawa K, 2013, RESP MED, V107, P745, DOI 10.1016/j.rmed.2013.01.014
   Torti FM, 2002, BLOOD, V99, P3505, DOI 10.1182/blood.V99.10.3505
   TORTI SV, 1988, J BIOL CHEM, V263, P12638
   VANREETH C, 1994, J RHEUMATOL, V21, P890
   Verdoni L, 2020, LANCET, V395, P1771, DOI 10.1016/S0140-6736(20)31103-X
   Vignes S, 2000, ANN RHEUM DIS, V59, P347, DOI 10.1136/ard.59.5.347
   Vitale A, 2020, MEDIAT INFLAMM, V2020, DOI 10.1155/2020/8054961
   Wahbi A, 2021, ARTHRITIS RES THER, V23, DOI 10.1186/s13075-021-02631-7
   Wahlin A, 2011, MED ONCOL, V28, P552, DOI 10.1007/s12032-010-9496-1
   Wang F, 2020, JCI INSIGHT, V5, DOI 10.1172/jci.insight.137799
   Wang W, 2010, BBA-GEN SUBJECTS, V1800, P760, DOI 10.1016/j.bbagen.2010.03.011
   Wang Z, 2009, INT J HEMATOL, V90, P501, DOI 10.1007/s12185-009-0391-5
   Wang ZH, 2020, RHEUMATOLOGY, V59, P3293, DOI 10.1093/rheumatology/keaa135
   Wasserman AM, 2011, AM FAM PHYSICIAN, V84, P1245
   WEI Y, 1990, BIOCHEM BIOPH RES CO, V169, P289, DOI 10.1016/0006-291X(90)91466-6
   Wiersinga WJ, 2020, JAMA-J AM MED ASSOC, V324, P782, DOI 10.1001/jama.2020.12839
   Wong RJ, 2015, GASTROENTEROLOGY, V148, P547, DOI 10.1053/j.gastro.2014.11.039
   Xu Y, 2016, CLIN RHEUMATOL, V35, P113, DOI 10.1007/s10067-015-3139-z
   Yildirim K, 2004, ANN CLIN LAB SCI, V34, P423
   Yin RX, 2021, CLIN RHEUMATOL, V40, P3951, DOI 10.1007/s10067-021-05722-7
   Yoneda M, 2010, DIGEST DIS SCI, V55, P808, DOI 10.1007/s10620-009-0771-y
   Zandman-Goddard G, 2007, AUTOIMMUN REV, V6, P457, DOI 10.1016/j.autrev.2007.01.016
   Zandman-Goddard G, 2013, CLIN REV ALLERG IMMU, V44, P23, DOI 10.1007/s12016-011-8264-0
   Zanframundo G, 2022, CLIN EXP RHEUMATOL, V40, P309, DOI 10.55563/clinexprheumatol/8xj0b9
   Ferreira KPZ, 2017, J NEUROL SCI, V373, P236, DOI 10.1016/j.jns.2016.12.039
   Zarjou A, 2019, FRONT IMMUNOL, V10, DOI 10.3389/fimmu.2019.00131
   Zhang W, 2021, CYTOKINE, V146, DOI 10.1016/j.cyto.2021.155642
   Zhang WJ, 2010, EXP BIOL MED, V235, P633, DOI 10.1258/ebm.2009.009229
   Zhao Y, 2021, J MED VIROL, V93, P4358, DOI 10.1002/jmv.26951
   Zhou F, 2020, LANCET, V395, P1054, DOI 10.1016/S0140-6736(20)30566-3
   Zhou P, 2020, NATURE, V579, P270, DOI 10.1038/s41586-020-2012-7
NR 189
TC 3
Z9 3
U1 2
U2 3
PU ELSEVIER
PI AMSTERDAM
PA RADARWEG 29, 1043 NX AMSTERDAM, NETHERLANDS
SN 1568-9972
EI 1873-0183
J9 AUTOIMMUN REV
JI Autoimmun. Rev.
PD JUL
PY 2022
VL 21
IS 7
AR 103114
DI 10.1016/j.autrev.2022.103114
EA MAY 2022
PG 15
WC Immunology
WE Science Citation Index Expanded (SCI-EXPANDED)
SC Immunology
GA 1Y6WB
UT WOS:000808281400001
PM 35595050
DA 2023-03-31
ER

PT J
AU Benveniste, O
AF Benveniste, O.
TI Inclusion-body myositis
SO REVUE DE MEDECINE INTERNE
LA French
DT Article
DE Inclusion-body myositis; SIBM; Myositis; Pathophysiology; Muscle
   pathology; Treatment
ID INTRAVENOUS IMMUNOGLOBULIN; DOUBLE-BLIND; MYOPATHY; DISEASE;
   AUTOANTIBODIES; PATHOGENESIS; POLYMYOSITIS; PROGRESSION; EXPRESSION;
   GENETICS
AB Sporadic inclusion-body myositis (sIBM) presents in average at the sixth decade of life and affects three men for one woman. It is a non-lethal, slowly progressive but disabling disease. Except the striated muscles, no other organs (such as the interstitial lung) are involved. The phenotype of this myopathy is particular since it involves the axial muscles (camptocormia, swallowing dysfunction) and limb girdle (notably the quadriceps) but also the distal muscles (in particular the fingers' and wrists' flexors) in a bilateral but non-symmetrical manner. The clinical presentation is then very suggestive of the diagnosis, which remains to be proven by a muscle biopsy. Histological features defining the diagnosis associate endomysial inflammatory infiltrates with frequent invaded fibres (the myositis) and amyloid deposits generally accompanying rimmed vacuoles (the inclusions). There is still today a debate to know if this disease is at its beginning a degenerative or an auto-immune condition. Nonetheless, usual immunosuppressive drugs (corticosteroids, azathioprine, methotrexate) or polyvalent immunoglobulines remain ineffective and even may worsen the handicap. Some controlled randomized trials will soon be launched for this condition, but for now, the best therapeutic approach to slow down the rapidity of progression of the disease is to maintain muscle exercise with the help of the physiotherapists. (C) 2013 Published by Elsevier Masson SAS on behalf of the Societe nationale francaise de medecine interne (SNFMI).
C1 Hop La Pitie Salpetriere, AP HP, Ctr Reference Pathol Neuromusculaires Paris Est, Fac Med Pierre & Marie Curie,DHU i2B,Serv Med Int, F-75651 Paris 13, France.
C3 Assistance Publique Hopitaux Paris (APHP); Hopital Universitaire
   Pitie-Salpetriere - APHP; UDICE-French Research Universities; Sorbonne
   Universite
RP Benveniste, O (通讯作者)，Hop La Pitie Salpetriere, AP HP, Ctr Reference Pathol Neuromusculaires Paris Est, Fac Med Pierre & Marie Curie,DHU i2B,Serv Med Int, 47-83 Blvd Hop, F-75651 Paris 13, France.
EM olivier.benveniste@psl.aphp.fr
CR ADAMS R. D., 1965, TRANS AMER NEUROL ASS, V90, P213
   Alexandrescu DT, 2005, CLIN EXP RHEUMATOL, V23, P93
   Allenbach Y, 2013, REV MED INTERNE, V34, P363, DOI 10.1016/j.revmed.2012.07.018
   Allenbach Y, 2012, NEUROMUSCULAR DISORD, V22, P980, DOI 10.1016/j.nmd.2012.05.004
   Amato AA, 1998, NEUROLOGY, V51, P598, DOI 10.1212/WNL.51.2.598
   Amemiya K, 2000, BRAIN, V123, P2030, DOI 10.1093/brain/123.10.2030
   Askanas V, 2009, BRAIN PATHOL, V19, P493, DOI 10.1111/j.1750-3639.2009.00290.x
   Badrising UA, 2000, NEUROLOGY, V55, P1385, DOI 10.1212/WNL.55.9.1385
   Badrising UA, 2004, NEUROLOGY, V63, P2396, DOI 10.1212/01.WNL.0000148588.15052.4C
   Badrising UA, 2002, ANN NEUROL, V51, P369, DOI 10.1002/ana.10121
   Barohn RJ, 2006, NEUROLOGY, V66, pS123, DOI 10.1212/01.wnl.0000192258.32408.54
   Benveniste O, 2007, REV MED INTERNE, V28, P603, DOI 10.1016/j.revmed.2007.03.004
   Benveniste Olivier, 2010, Neuromuscul Disord, V20, P414, DOI 10.1016/j.nmd.2010.03.014
   Benveniste O, 2011, BRAIN, V134, P3176, DOI 10.1093/brain/awr213
   BOHAN A, 1975, NEW ENGL J MED, V292, P344, DOI 10.1056/NEJM197502132920706
   Cherin P, 2002, NEUROLOGY, V58, P326, DOI 10.1212/WNL.58.2.326
   CHOU SM, 1967, SCIENCE, V158, P1453, DOI 10.1126/science.158.3807.1453
   Compston A, 2002, LANCET, V359, P1221, DOI 10.1016/S0140-6736(02)08220-X
   Cox FM, 2011, BRAIN, V134, P3167, DOI 10.1093/brain/awr217
   Cox FM, 2011, RHEUMATOLOGY, V50, P1153, DOI 10.1093/rheumatology/ker001
   Dalakas MC, 2009, BRAIN, V132, P1536, DOI 10.1093/brain/awp104
   DALAKAS MC, 1991, NEW ENGL J MED, V325, P1487, DOI 10.1056/NEJM199111213252107
   Dalakas MC, 2001, NEUROLOGY, V56, P323, DOI 10.1212/WNL.56.3.323
   Dalakas MC, 1997, NEUROLOGY, V48, P712, DOI 10.1212/WNL.48.3.712
   Dimitri D, 2006, BRAIN, V129, P986, DOI 10.1093/brain/awl020
   Dubourg O, 2011, Acta Myol, V30, P103
   ENGEL AG, 1986, HUM PATHOL, V17, P704, DOI 10.1016/S0046-8177(86)80180-0
   Gajdos P, 2003, ANN NY ACAD SCI, V998, P445, DOI 10.1196/annals.1254.058
   Greenberg SA, 2009, BRAIN, V133, pe133
   Greenberg SA, 2009, BRAIN, V133, pe136
   GRIGGS RC, 1995, ANN NEUROL, V38, P705, DOI 10.1002/ana.410380504
   Hoogendijk Jessica E, 2004, Neuromuscul Disord, V14, P337, DOI 10.1016/j.nmd.2004.02.006
   Johnson Liam G, 2009, J Clin Neuromuscul Dis, V10, P178, DOI 10.1097/CND.0b013e3181a23c86
   Ju JS, 2010, HUM MOL GENET, V19, pR38, DOI 10.1093/hmg/ddq157
   Kitazawa M, 2006, AM J PATHOL, V168, P1986, DOI 10.2353/ajpath.2006.051232
   Koffman BM, 1998, MUSCLE NERVE, V21, P115, DOI 10.1002/(SICI)1097-4598(199801)21:1<115::AID-MUS15>3.0.CO;2-2
   Krause S, 2003, NEUROMUSCULAR DISORD, V13, P830, DOI 10.1016/S0960-8966(03)00140-8
   Lindberg C, 2003, NEUROLOGY, V61, P260, DOI 10.1212/01.WNL.0000071852.27182.C7
   Meyer H, 2012, NAT CELL BIOL, V14, P117, DOI 10.1038/ncb2407
   Oldfors A, 2005, CURR OPIN NEUROL, V18, P497, DOI 10.1097/01.wco.0000183115.14175.29
   Page LJ, 2009, P NATL ACAD SCI USA, V106, P11125, DOI 10.1073/pnas.0811753106
   Phillips BA, 2000, MUSCLE NERVE, V23, P970, DOI 10.1002/(SICI)1097-4598(200006)23:6<970::AID-MUS20>3.3.CO;2-9
   Pluk H, 2013, ANN NEUROL, V73, P397, DOI 10.1002/ana.23822
   Rose MR, 2001, NEUROLOGY, V57, P548, DOI 10.1212/WNL.57.3.548
   Rutkove SB, 2002, NEUROLOGY, V58, P1081, DOI 10.1212/WNL.58.7.1081
   Shamim EA, 2000, CURR OPIN RHEUMATOL, V12, P482, DOI 10.1097/00002281-200011000-00002
   Shamim EA, 2002, ARTHRITIS RHEUM, V46, P1885, DOI 10.1002/art.10358
   Sivakumar K, 1997, BRAIN, V120, P653, DOI 10.1093/brain/120.4.653
   Tawil R, 2004, NEUROLOGY, V63, P718
   Tawil R, 2001, NEUROLOGY, V57, P1566
   Troyanov Y, 2005, MEDICINE, V84, P231, DOI 10.1097/01.md.0000173991.74008.b0
   Walter MC, 2000, J NEUROL, V247, P22, DOI 10.1007/s004150050005
   YUNIS EJ, 1971, LAB INVEST, V25, P240
NR 53
TC 3
Z9 4
U1 0
U2 15
PU ELSEVIER FRANCE-EDITIONS SCIENTIFIQUES MEDICALES ELSEVIER
PI ISSY-LES-MOULINEAUX
PA 65 RUE CAMILLE DESMOULINS, CS50083, 92442 ISSY-LES-MOULINEAUX, FRANCE
SN 0248-8663
J9 REV MED INTERNE
JI Rev. Med. Interne
PD JUL
PY 2014
VL 35
IS 7
BP 472
EP 479
DI 10.1016/j.revmed.2013.09.001
PG 8
WC Medicine, General & Internal
WE Science Citation Index Expanded (SCI-EXPANDED)
SC General & Internal Medicine
GA AM4XX
UT WOS:000339860600010
PM 24128435
DA 2023-03-31
ER

PT J
AU Storkanova, H
   Oreska, S
   Spiritovic, M
   Hermankova, B
   Bubova, K
   Krystufkova, O
   Mann, H
   Komarc, M
   Slaby, K
   Pavelka, K
   Senolt, L
   Zamecnik, J
   Vencovsky, J
   Tomcik, M
AF Storkanova, Hana
   Oreska, Sabina
   Spiritovic, Maja
   Hermankova, Barbora
   Bubova, Kristyna
   Krystufkova, Olga
   Mann, Herman
   Komarc, Martin
   Slaby, Krystof
   Pavelka, Karel
   Senolt, Ladislav
   Zamecnik, Josef
   Vencovsky, Jiri
   Tomcik, Michal
TI Hsp90 Levels in Idiopathic Inflammatory Myopathies and Their Association
   With Muscle Involvement and Disease Activity: A Cross-Sectional and
   Longitudinal Study
SO FRONTIERS IN IMMUNOLOGY
LA English
DT Article
DE heat shock protein 90; idiopathic inflammatory myopathies; skeletal
   muscle involvement; disease activity; disease damage; response to
   treatment
ID HEAT-SHOCK-PROTEIN; POLYMYOSITIS; CHEMOKINES; CYTOKINES; RECEPTOR;
   CELLS; CLASSIFICATION; PROTECTION; MYOSITIS; TARGETS
AB BackgroundHeat shock proteins (Hsp) are chaperones playing essential roles in skeletal muscle physiology, adaptation to exercise or stress, and activation of inflammatory cells. We aimed to assess Hsp90 in patients with idiopathic inflammatory myopathies (IIM) and its association with IIM-related features. MethodsHsp90 plasma levels were analyzed in a cross-sectional cohort (277 IIM patients and 157 healthy controls [HC]) and two longitudinal cohorts to assess the effect of standard-of-care pharmacotherapy (n=39 in early disease and n=23 in established disease). Hsp90 and selected cytokines/chemokines were measured by commercially available ELISA and human Cytokine 27-plex Assay. ResultsHsp90 plasma levels were increased in IIM patients compared to HC (median [IQR]: 20.2 [14.3-40.1] vs 9.8 [7.5-13.8] ng/mL, p<0.0001). Elevated Hsp90 was found in IIM patients with pulmonary, cardiac, esophageal, and skeletal muscle involvement, with higher disease activity or damage, and with elevated muscle enzymes and crucial cytokines/chemokines involved in the pathogenesis of myositis (p<0.05 for all). Plasma Hsp90 decreased upon pharmacological treatment in both patients with early and established disease. Notably, Hsp90 plasma levels were slightly superior to traditional biomarkers, such as C-reactive protein and creatine kinase, in differentiating IIM from HC, and IIM patients with cardiac involvement and interstitial lung disease from those without these manifestations. ConclusionsHsp90 is increased systemically in patients with IIM. Plasma Hsp90 could become an attractive soluble biomarker of disease activity and damage and a potential predictor of treatment response in IIM.
C1 [Storkanova, Hana; Oreska, Sabina; Spiritovic, Maja; Bubova, Kristyna; Krystufkova, Olga; Mann, Herman; Pavelka, Karel; Senolt, Ladislav; Vencovsky, Jiri; Tomcik, Michal] Inst Rheumatol, Prague, Czech Republic.
   [Storkanova, Hana; Oreska, Sabina; Bubova, Kristyna; Krystufkova, Olga; Mann, Herman; Pavelka, Karel; Senolt, Ladislav; Vencovsky, Jiri; Tomcik, Michal] Charles Univ Prague, Fac Med 1, Dept Rheumatol, Prague, Czech Republic.
   [Spiritovic, Maja; Hermankova, Barbora] Charles Univ Prague, Fac Phys Educ & Sport, Dept Physiotherapy, Prague, Czech Republic.
   [Komarc, Martin] Charles Univ Prague, Fac Phys Educ & Sport, Dept Methodol, Prague, Czech Republic.
   [Slaby, Krystof] Charles Univ Prague, Dept Rehabil & Sports Med, Fac Med 2, Prague, Czech Republic.
   [Slaby, Krystof; Zamecnik, Josef] Univ Hosp Motol, Prague, Czech Republic.
   [Zamecnik, Josef] Charles Univ Prague, Dept Pathol & Mol Med, Fac Med 2, Prague, Czech Republic.
C3 Institute of Rheumatology; Charles University Prague; Charles University
   Prague; Charles University Prague; Charles University Prague; Motol
   University Hospital; Charles University Prague
RP Tomcik, M (通讯作者)，Inst Rheumatol, Prague, Czech Republic.; Tomcik, M (通讯作者)，Charles Univ Prague, Fac Med 1, Dept Rheumatol, Prague, Czech Republic.
EM tomcik@revma.cz
RI Tomcik, Michal/P-1510-2017; Mann, Herman/G-5871-2014; Bubova,
   Kristyna/L-5581-2017
OI Tomcik, Michal/0000-0002-8616-7850; Mann, Herman/0000-0002-4243-235X;
   Bubova, Kristyna/0000-0002-4903-1022
CR Aggarwal R, 2009, J RHEUMATOL, V36, P2711, DOI 10.3899/jrheum.090562
   Ahmed M, 2016, SCI TRANSL MED, V8, DOI 10.1126/scitranslmed.aad4583
   BOHAN A, 1975, NEW ENGL J MED, V292, P344, DOI 10.1056/NEJM197502132920706
   Bornman L, 1996, MUSCLE NERVE, V19, P574
   Bubova K, 2021, BIOMARK MED, V15, P5, DOI 10.2217/bmm-2020-0360
   CATELLI MG, 1985, EMBO J, V4, P3131, DOI 10.1002/j.1460-2075.1985.tb04055.x
   Cerezo LA, 2020, CURR OPIN RHEUMATOL, V32, P534, DOI 10.1097/BOR.0000000000000744
   DALMAN FC, 1991, J BIOL CHEM, V266, P3482
   De Paepe B, 2013, NEUROSCI LETT, V535, P18, DOI 10.1016/j.neulet.2012.11.064
   De Paepe B, 2012, NEUROMUSCULAR DISORD, V22, P26, DOI 10.1016/j.nmd.2011.07.007
   De Paepe B, 2009, CURR OPIN RHEUMATOL, V21, P610, DOI 10.1097/BOR.0b013e3283317b31
   De Paepe B, 2009, ANN NY ACAD SCI, V1173, P463, DOI 10.1111/j.1749-6632.2009.04812.x
   ERKELLERYUKSEL FM, 1992, J AUTOIMMUN, V5, P803, DOI 10.1016/0896-8411(92)90194-U
   Ferreira Joao Pedro, 2012, ISRN Rheumatol, V2012, P415272, DOI 10.5402/2012/415272
   Garcia R, 2016, CELL SIGNAL, V28, P1563, DOI 10.1016/j.cellsig.2016.07.003
   Geller R, 2012, BBA-MOL CELL RES, V1823, P698, DOI 10.1016/j.bbamcr.2011.11.007
   Grundtman C, 2008, ARTHRITIS RHEUM, V58, P3224, DOI 10.1002/art.23884
   Hoogendijk Jessica E, 2004, Neuromuscul Disord, V14, P337, DOI 10.1016/j.nmd.2004.02.006
   Isenberg DA, 2004, RHEUMATOLOGY, V43, P49, DOI 10.1093/rheumatology/keg427
   Jackson SE, 2013, TOP CURR CHEM, V328, P155, DOI 10.1007/128_2012_356
   Kalia SK, 2010, CNS NEUROL DISORD-DR, V9, P741
   Kiely PDW, 2000, ANN RHEUM DIS, V59, P750, DOI 10.1136/ard.59.9.750
   Li Jing, 2013, Biomed J, V36, P106, DOI 10.4103/2319-4170.113230
   Lu X, 2014, PLOS ONE, V9, DOI 10.1371/journal.pone.0094128
   Lundberg IE, 2016, J INTERN MED, V280, P39, DOI 10.1111/joim.12524
   Mahalingam D, 2009, BRIT J CANCER, V100, P1523, DOI 10.1038/sj.bjc.6605066
   Martinez CO, 2010, AM J PHYSIOL-REG I, V299, pR832, DOI 10.1152/ajpregu.00797.2009
   Miller FW, 2018, NAT REV RHEUMATOL, V14, P255, DOI 10.1038/nrrheum.2018.48
   Miller FW, 2012, ANN RHEUM DIS, V71, P82, DOI 10.1136/annrheumdis-2011-200587
   Moran EM, 2014, CLIN EXP IMMUNOL, V178, P405, DOI 10.1111/cei.12445
   da Silva TCP, 2018, ADV RHEUMATOL, V58, DOI 10.1186/s42358-018-0018-8
   Prochazkova L., 2013, CES REVMATOL, V21, P164
   Ranek MJ, 2018, PHILOS T R SOC B, V372, DOI 10.1098/rstb.2016.0530
   Rayavarapu S, 2012, CURR RHEUMATOL REP, V14, P238, DOI 10.1007/s11926-012-0247-5
   Shireman PK, 2006, J SURG RES, V134, P145, DOI 10.1016/j.jss.2005.12.003
   Song XM, 2010, BIOCHEM BIOPH RES CO, V398, P111, DOI 10.1016/j.bbrc.2010.06.046
   Sontake V, 2017, JCI INSIGHT, V2, DOI 10.1172/jci.insight.91454
   Spiritovic M, 2021, ARTHRITIS RES THER, V23, DOI 10.1186/s13075-021-02544-5
   Srivastava P, 2002, NAT REV IMMUNOL, V2, P185, DOI 10.1038/nri749
   Storkanova H, 2021, BIOMEDICINES, V9, DOI 10.3390/biomedicines9060650
   Storkanova H, 2021, SCI REP-UK, V11, DOI 10.1038/s41598-020-79139-8
   Tomcik M, 2014, ANN RHEUM DIS, V73, P1215, DOI 10.1136/annrheumdis-2012-203095
   Troyanov Y, 2005, MEDICINE, V84, P231, DOI 10.1097/01.md.0000173991.74008.b0
   Tsan MF, 2004, CELL MOL IMMUNOL, V1, P274
   Vencovsky J, 2019, RHEUM DIS CLIN N AM, V45, P569, DOI 10.1016/j.rdc.2019.07.006
   Volochayev Rita, 2012, Open Rheumatol J, V6, P54, DOI 10.2174/1874312901206010054
   Wong DS, 2016, ADV CANCER RES, V129, P141, DOI 10.1016/bs.acr.2016.01.001
   Xiao YZ, 2017, RHEUMATOL INT, V37, P585, DOI 10.1007/s00296-016-3609-x
   Yoshida K, 2017, ARTHRITIS RES THER, V19, DOI 10.1186/s13075-017-1481-z
   Zhang L, 2016, PLOS ONE, V11, DOI 10.1371/journal.pone.0155381
NR 50
TC 2
Z9 2
U1 1
U2 4
PU FRONTIERS MEDIA SA
PI LAUSANNE
PA AVENUE DU TRIBUNAL FEDERAL 34, LAUSANNE, CH-1015, SWITZERLAND
SN 1664-3224
J9 FRONT IMMUNOL
JI Front. Immunol.
PD JAN 28
PY 2022
VL 13
AR 811045
DI 10.3389/fimmu.2022.811045
PG 13
WC Immunology
WE Science Citation Index Expanded (SCI-EXPANDED)
SC Immunology
GA ZH0AN
UT WOS:000760611900001
PM 35154129
OA Green Accepted, gold
DA 2023-03-31
ER

PT J
AU Sugimoto, T
   Mokuda, S
   Kohno, H
   Ishitoku, M
   Araki, K
   Watanabe, H
   Tokunaga, T
   Yoshida, Y
   Hirata, S
   Sugiyama, E
AF Sugimoto, Tomohiro
   Mokuda, Sho
   Kohno, Hiroki
   Ishitoku, Michinori
   Araki, Kei
   Watanabe, Hirofumi
   Tokunaga, Tadahiro
   Yoshida, Yusuke
   Hirata, Shintaro
   Sugiyama, Eiji
TI Nailfold capillaries and myositis-specific antibodies in anti-melanoma
   differentiation-associated gene 5 antibody-positive dermatomyositis
SO RHEUMATOLOGY
LA English
DT Article
DE DM; nailfold capillary; capillaroscopy; anti-melanoma
   differentiation-associated; gene-5; macrophage
ID INTERSTITIAL LUNG-DISEASE; ANTI-MDA5 ANTIBODY; UTILITY
AB Objectives This study aimed to quantify nailfold capillary (NFC) abnormalities in anti-melanoma differentiation-associated gene 5 (MDA5) -positive DM patients and to evaluate the association with clinical parameters, including serum biomarkers. In addition, we aimed to clarify the period leading to remission of NFC abnormalities during immunosuppressive treatment in patients with DM. Methods A prospective observational study was conducted including patients (n = 10) who first visited Hiroshima University Hospital and were diagnosed with DM or clinically amyopathic DM with anti-MDA5 antibodies. We compared the NFC abnormalities detected by nailfold-video capillaroscopy (NVC), physical findings, blood tests, respiratory function tests, and vascular-related growth factors measured using a LEGENDplexTM Multi-Analyte Flow Assay Kit. Results NFC abnormalities improved in all patients from 2 to 17 weeks after the initiation of immunosuppressive treatment. The NVC scores were inversely correlated with anti-MDA5 antibody titres at baseline. NVC scores and forced vital capacity were positively correlated. Baseline values of M-CSF and stem cell factor were correlated with anti-MDA-5 titres. Conclusion Our study suggested that NVC scores and disease activity were inversely correlated before treatment. Vascular-related growth factors, such as M-CSF and stem cell factor, may be associated with the disease mechanism in patients with anti-MDA5 antibody-positive DM.
C1 [Sugimoto, Tomohiro; Mokuda, Sho; Kohno, Hiroki; Ishitoku, Michinori; Araki, Kei; Watanabe, Hirofumi; Tokunaga, Tadahiro; Yoshida, Yusuke; Hirata, Shintaro; Sugiyama, Eiji] Hiroshima Univ Hosp, Dept Clin Immunol & Rheumatol, Kasumi, Hiroshima, Japan.
C3 Hiroshima University
RP Sugimoto, T (通讯作者)，Hiroshima Univ Hosp, Dept Clin Immunol & Rheumatol, Minami Ku, 1-2-3 Kasumi, Kasumi, Hiroshima 7348551, Japan.
EM tsugimoto@hiroshima-u.ac.jp
RI Yoshida, Yusuke/AAT-2983-2021; Hirata, Shintaro/O-5091-2019; Sugimoto,
   Tomohiro/HHN-6140-2022
OI Yoshida, Yusuke/0000-0002-0774-0509; Hirata,
   Shintaro/0000-0002-2474-9943; Sugimoto, Tomohiro/0000-0002-0968-9081;
   Tokunaga, Tadahiro/0000-0001-8043-2484
FU Japan Society for the Promotion of Science (JSPS) KAKENHI [19K08908,
   19K18499, 19K07940]; Mitsubishi Foundation; Takeda Science Foundation;
   Mochida Memorial Foundation for Medical and Pharmaceutical Research;
   Japanese Respiratory Foundation; Japan Rheumatism Foundation
FX This work was supported in part by the Japan Society for the Promotion
   of Science (JSPS) KAKENHI (Grant Number 19K08908 to E.S., 19K18499 to
   S.M., and 19K07940 to S.H.), the Mitsubishi Foundation (S.M.), the
   Takeda Science Foundation (S.M.), the Mochida Memorial Foundation for
   Medical and Pharmaceutical Research (S.M.), a Japanese Respiratory
   Foundation Grant (S.M.), and the Japan Rheumatism Foundation (S.M.).
CR Allenbach Y, 2020, NEUROLOGY, V95, pE70, DOI 10.1212/WNL.0000000000009727
   Avouac J, 2013, ARTHRITIS RES THER, V15, DOI 10.1186/ar4217
   BOHAN A, 1975, NEW ENGL J MED, V292, P403, DOI 10.1056/NEJM197502202920807
   Brisse M, 2019, FRONT IMMUNOL, V10, DOI 10.3389/fimmu.2019.01586
   Cao H, 2012, ARTHRIT CARE RES, V64, P1602, DOI 10.1002/acr.21728
   Casciola-Rosen L, 2012, CURR OPIN RHEUMATOL, V24, P602, DOI 10.1097/BOR.0b013e328358bd85
   Chen ZY, 2013, ARTHRIT CARE RES, V65, P1316, DOI 10.1002/acr.21985
   Choi JJ, 2003, J RHEUMATOL, V30, P1529
   Creutzig A, 1996, MICROVASC RES, V52, P288, DOI 10.1006/mvre.1996.0066
   Cutolo M, 2005, BEST PRACT RES CL RH, V19, P437, DOI 10.1016/j.berh.2005.01.001
   Gono T, 2011, MOD RHEUMATOL, V21, P223, DOI 10.1007/s10165-010-0371-x
   Hamaguchi Y, 2021, J DERMATOL, V48, P106, DOI 10.1111/1346-8138.15589
   Koga T, 2012, RHEUMATOLOGY, V51, P1278, DOI 10.1093/rheumatology/ker518
   Kubo S, 2019, RHEUMATOLOGY, V58, P120, DOI 10.1093/rheumatology/key257
   Labrador-Horrillo M, 2014, J IMMUNOL RES, V2014, DOI 10.1155/2014/290797
   Miossi R, 2019, CLIN RHEUMATOL, V38, P2319, DOI 10.1007/s10067-019-04537-x
   Nakashima Ran, 2013, Nihon Rinsho Meneki Gakkai Kaishi, V36, P71
   Ono N, 2019, RHEUMATOLOGY, V58, P786, DOI 10.1093/rheumatology/key386
   Ronnstrand L, 2004, CELL MOL LIFE SCI, V61, P2535, DOI 10.1007/s00018-004-4189-6
   Sato S, 2013, MOD RHEUMATOL, V23, P496, DOI 10.1007/s10165-012-0663-4
   Schapira D, 2002, SEMIN ARTHRITIS RHEU, V32, P157, DOI 10.1053/sarh.2002.34606
   Shimizu T, 2021, J INTERN MED, V289, P206, DOI 10.1111/joim.13154
   Shirakashi M, 2020, RHEUMATOLOGY, V59, P3284, DOI 10.1093/rheumatology/keaa123
   Smith V, 2016, RHEUMATOLOGY, V55, P883, DOI 10.1093/rheumatology/kev441
   Sontheimer Richard D., 1999, Current Opinion in Rheumatology, V11, P475, DOI 10.1097/00002281-199911000-00006
   Sugimoto T, 2021, MOD RHEUMATOL CASE, V5, P95, DOI 10.1080/24725625.2020.1826650
   Sulli A, 2008, ANN RHEUM DIS, V67, P885, DOI 10.1136/ard.2007.079756
   Tsuji H, 2020, ARTHRITIS RHEUMATOL, V72, P488, DOI 10.1002/art.41105
   Ural BB, 2020, SCI IMMUNOL, V5, DOI 10.1126/sciimmunol.aax8756
   Wakura R, 2020, SCI REP-UK, V10, DOI 10.1038/s41598-020-72752-7
   Wienke J, 2021, RHEUMATOLOGY, V60, P785, DOI 10.1093/rheumatology/keaa270
NR 31
TC 4
Z9 5
U1 0
U2 1
PU OXFORD UNIV PRESS
PI OXFORD
PA GREAT CLARENDON ST, OXFORD OX2 6DP, ENGLAND
SN 1462-0324
EI 1462-0332
J9 RHEUMATOLOGY
JI RHEUMATOLOGY
PD MAY 5
PY 2022
VL 61
IS 5
BP 2006
EP 2015
DI 10.1093/rheumatology/keab681
EA OCT 2021
PG 10
WC Rheumatology
WE Science Citation Index Expanded (SCI-EXPANDED)
SC Rheumatology
GA 1A1GA
UT WOS:000789307500001
PM 34498053
OA Green Submitted
DA 2023-03-31
ER

PT J
AU Hormaza-Jaramillo, A
   Bedoya-Joaqui, V
   Puerta-Sarmiento, G
   Bautista, M
   Rios-Serna, LJ
   Delgado-Mora, T
   Nieto-Aristizabal, I
   Ruiz-Ordonez, I
AF Hormaza-Jaramillo, Andres
   Bedoya-Joaqui, Vanessa
   Puerta-Sarmiento, German
   Bautista, Mario
   Rios-Serna, Lady J.
   Delgado-Mora, Tatiana
   Nieto-Aristizabal, Ivana
   Ruiz-Ordonez, Ingrid
TI Profile of specific and associated autoantibodies in patients with
   idiopathic inflammatory myopathies in a Colombian population
SO FRONTIERS IN MEDICINE
LA English
DT Article
DE idiopathic inflammatory myopathies; myositis; autoantibodies;
   biomarkers; laboratory tests
ID PRIMARY SJOGRENS-SYNDROME; INTERSTITIAL LUNG-DISEASE; GENE 5; AUTOIMMUNE
   MYOSITIS; CLINICAL PHENOTYPE; JAPANESE PATIENTS; SHORT-TERM; ANTI-SAE;
   DERMATOMYOSITIS; ANTIBODIES
AB ObjectivesIdiopathic inflammatory myopathies (IIMs) are chronic, autoimmune diseases with several forms of presentation. Diagnosis is mostly clinical in our region. Our aim was to evaluate the autoantibody profile of patients with IIMs. MethodsThis study is a cross-sectional study with a prospective recollection of data, conducted between 2019-2021, in a single center in Cali, Colombia. Patients with a clinical diagnosis or suspicion of IIM were included. The presence of myositis-specific/associated antibodies was evaluated by immunoblotting in serum samples. Phenotypic characterization was performed. ResultsA total of 36 patients were included. The mean age was 50.6 (16.7) years, and 20 (55.6%) were female. Eighteen (50%) patients were seropositive, of which 11 (30.5%) presented one positive antibody, with anti-TIF1 gamma being the most frequent (n = 4, 11.1%), followed by anti-Ro52 (n = 2, 5.6%). Seven patients (19.4%) showed >1 positive antibody. Dermatomyositis was the most frequent type of IIM in seropositive patients (n = 8, 44.4%), followed by anti-synthetase syndrome (n = 4, 22.2%). Weakness was symmetric and presented in the upper and lower extremities in 11 (61.1%) patients each. Both respiratory insufficiency and weight loss were seen in 7 (38.9%) patients, Gottron papules in six (33.3%) patients, and heliotrope rash, esophageal dysmotility, and myalgia in 5 (27.8%) patients. Pulmonary interstitial disease was seen in 4 (22.2%, with antibodies for anti-Ro52, anti-MDA5 + anti-Jo1 + anti-TIF1 gamma, anti-MDA5 + anti-SAE1 + anti-NXP2, and anti-cN1A + anti-Ro52) patients, and malignancy was seen in 2 (11.1%) patients (1 with anti-Mi2 beta and 1 with anti-TIF1 gamma + anti-Mi2 alpha). In all, 7 (19.4%) patients required intensive care (2 seropositive, 1 with anti-PL7, 1 with anti-MDA5 + anti-Jo1 + anti-TIF1 gamma), and 1 (2.8%) (seronegative) patient died. ConclusionThis study is the first study in the Southwest of Colombia that evaluates myositis-specific/associated antibodies in IIM. Half of the patients were seropositive. Anti-TIF1 gamma was the most frequent MSA and anti-Ro52 was the most frequent MAA. Several patients presented antibody combinations. Further studies are needed to fully associate phenotypes with antibodies.
C1 [Hormaza-Jaramillo, Andres] Fdn Valle Lili, Unidad Reumatol, Cali, Colombia.
   [Bedoya-Joaqui, Vanessa; Puerta-Sarmiento, German; Bautista, Mario] Univ ICESI, Fac Ciencias Salud, Dept Med Interna, Unidad Reumatol, Cali, Colombia.
   [Rios-Serna, Lady J.] Univ ICESI, Ctr Invest Reumatol Autoinmunidad & Med Traslac, Cali, Colombia.
   [Delgado-Mora, Tatiana; Nieto-Aristizabal, Ivana; Ruiz-Ordonez, Ingrid] Fdn Valle Lili, Ctr Invest Clin, Cali, Colombia.
C3 Fundacion Valle del Lili; Universidad ICESI; Universidad ICESI;
   Fundacion Valle del Lili
RP Hormaza-Jaramillo, A (通讯作者)，Fdn Valle Lili, Unidad Reumatol, Cali, Colombia.
EM andres.hormaza@fvl.org.co
OI Delgado-Mora, Tatiana/0000-0001-8525-1527
FU Asociacion Colombiana de Reumatologia; Universidad Icesi
FX This work was funded in part by "Asociacion Colombiana de Reumatologia".
   This work received a grant from Universidad Icesi.
CR Aguilar-Vazquez A, 2021, FRONT IMMUNOL, V12, DOI 10.3389/fimmu.2021.672008
   Alexander EL., 1987, SJ GRENS SYNDROME CL, P61
   Baig S, 2020, BEST PRACT RES CL RH, V34, DOI 10.1016/j.berh.2019.101484
   Betteridge Z, 2019, J AUTOIMMUN, V101, P48, DOI 10.1016/j.jaut.2019.04.001
   Betteridge ZE, 2009, ANN RHEUM DIS, V68, P1621, DOI 10.1136/ard.2008.097162
   Bodoki L, 2014, AUTOIMMUN REV, V13, P1211, DOI 10.1016/j.autrev.2014.08.011
   Brouwer R, 2001, ANN RHEUM DIS, V60, P116, DOI 10.1136/ard.60.2.116
   Ceribelli A, 2012, ARTHRITIS RES THER, V14, DOI 10.1186/ar3822
   CHOU SM, 1967, SCIENCE, V158, P1453, DOI 10.1126/science.158.3807.1453
   Colafrancesco S, 2015, CLIN EXP RHEUMATOL, V33, P457
   Darnoiseaux J, 2019, AUTOIMMUN REV, V18, P293, DOI 10.1016/j.autrev.2018.10.004
   Espada G, 2009, J RHEUMATOL, V36, P2547, DOI 10.3899/jrheum.090461
   Fiorentino DF, 2015, J AM ACAD DERMATOL, V72, P449, DOI 10.1016/j.jaad.2014.12.009
   Frank MB, 1999, J AUTOIMMUN, V12, P137, DOI 10.1006/jaut.1998.0265
   Fredi M, 2022, CLIN REV ALLERG IMMU, V63, P240, DOI 10.1007/s12016-021-08920-y
   Fujimoto M, 2013, ANN RHEUM DIS, V72, P151, DOI 10.1136/annrheumdis-2012-201736
   Garcia-De La Torre I, 2015, FRONT IMMUNOL, V6, DOI 10.3389/fimmu.2015.00331
   Ghirardello A, 2013, CURR RHEUMATOL REP, V15, DOI 10.1007/s11926-013-0335-1
   Gomez GN, 2021, CLIN RHEUMATOL, V40, P4473, DOI 10.1007/s10067-021-05797-2
   Gonzalez-Bello Y, 2021, JCR-J CLIN RHEUMATOL, V27, pE302, DOI 10.1097/RHU.0000000000001350
   Greenberg SA, 2019, NAT REV RHEUMATOL, V15, P257, DOI 10.1038/s41584-019-0186-x
   Gunawardena H, 2009, RHEUMATOLOGY, V48, P607, DOI 10.1093/rheumatology/kep078
   Hengstman GJD, 2006, ANN RHEUM DIS, V65, P1635, DOI 10.1136/ard.2006.052191
   Hill CL, 2001, LANCET, V357, P96, DOI 10.1016/S0140-6736(00)03540-6
   Ichimura Y, 2012, ANN RHEUM DIS, V71, P710, DOI 10.1136/annrheumdis-2011-200697
   Johnson C, 2016, LUNG, V194, P733, DOI 10.1007/s00408-016-9896-x
   Kanellopoulos P, 2002, RHEUMATOLOGY, V41, P440, DOI 10.1093/rheumatology/41.4.440
   Koenig M, 2007, ARTHRITIS RES THER, V9, DOI 10.1186/ar2276
   Koga T, 2012, RHEUMATOLOGY, V51, P1278, DOI 10.1093/rheumatology/ker518
   KRAUS A, 1994, J RHEUMATOL, V21, P649
   La Corte R, 2006, AUTOIMMUNITY, V39, P249, DOI 10.1080/08916930600623791
   Lega JC, 2014, AUTOIMMUN REV, V13, P883, DOI 10.1016/j.autrev.2014.03.004
   Lundberg IE, 2021, NAT REV DIS PRIMERS, V7, DOI 10.1038/s41572-021-00321-x
   Lundberg IE, 2017, ANN RHEUM DIS, V76, P1955, DOI 10.1136/annrheumdis-2017-211468
   Mammen AL, 2011, NAT REV NEUROL, V7, P343, DOI 10.1038/nrneurol.2011.63
   Marco JL, 2020, BEST PRACT RES CL RH, V34, DOI 10.1016/j.berh.2020.101503
   Mariampillai K, 2018, JAMA NEUROL, V75, P1528, DOI 10.1001/jamaneurol.2018.2598
   Marie I, 2011, ARTHRITIS RHEUM-US, V63, P3439, DOI 10.1002/art.30513
   Marie I, 2012, SEMIN ARTHRITIS RHEU, V41, P890, DOI 10.1016/j.semarthrit.2011.09.008
   McGrath ER, 2018, NEUROTHERAPEUTICS, V15, P976, DOI 10.1007/s13311-018-00676-2
   McHugh NJ, 2018, NAT REV RHEUMATOL, V14, P290, DOI 10.1038/nrrheum.2018.56
   Moghadam-Kia S, 2016, ARTHRIT CARE RES, V68, P689, DOI 10.1002/acr.22728
   Muro Y, 2013, AUTOIMMUNITY, V46, P279, DOI 10.3109/08916934.2012.755958
   ODDIS CV, 1995, BAILLIERE CLIN RHEUM, V9, P497, DOI 10.1016/S1521-6942(05)80029-4
   Petri MH, 2013, ARTHRITIS RES THER, V15, DOI 10.1186/ar4207
   Cruellas MGP, 2013, CLINICS, V68, P909, DOI 10.6061/clinics/2013(07)04
   Salazar-Villa Guillermo, 2022, Rev.Colomb.Reumatol., V29, P9, DOI 10.1016/j.rcreu.2020.09.008
   Sato S, 2009, ARTHRITIS RHEUM-US, V60, P2193, DOI 10.1002/art.24621
   Satoh M, 2017, CLIN REV ALLERG IMMU, V52, P1, DOI 10.1007/s12016-015-8510-y
   Silva MA, 2016, CLIN EXP RHEUMATOL, V34, P820
   Stuhlmuller B, 2019, FRONT NEUROL, V10, DOI 10.3389/fneur.2019.00438
   Suzuki S, 2017, AUTOIMMUN REV, V16, P693, DOI 10.1016/j.autrev.2017.05.003
   Tansley SL, 2017, J AUTOIMMUN, V84, P55, DOI 10.1016/j.jaut.2017.06.007
   Tarricone E, 2012, J IMMUNOL METHODS, V384, P128, DOI 10.1016/j.jim.2012.07.019
   Tiniakou E, 2017, CLIN REV ALLERG IMMU, V52, P20, DOI 10.1007/s12016-015-8511-x
   Trallero-Araguas E, 2012, ARTHRITIS RHEUM-US, V64, P523, DOI 10.1002/art.33379
   Valenzuela A, 2014, JAMA DERMATOL, V150, P724, DOI 10.1001/jamadermatol.2013.10416
   Vancsa A, 2009, RHEUMATOL INT, V29, P989, DOI 10.1007/s00296-009-0884-9
   Wang J, 2013, BRIT J DERMATOL, V169, P838, DOI 10.1111/bjd.12564
   Wong VTL, 2021, ACTA NEUROL SCAND, V143, P131, DOI 10.1111/ane.13331
   Xu Q, 2021, CLIN RHEUMATOL, V40, P613, DOI 10.1007/s10067-020-05274-2
   Yamasaki Y, 2016, MOD RHEUMATOL, V26, P403, DOI 10.3109/14397595.2015.1091155
   Yang HB, 2017, ARTHRITIS RES THER, V19, DOI 10.1186/s13075-017-1469-8
   Yoo IS, 2019, J RHEUMAT DIS, V26, P165, DOI 10.4078/jrd.2019.26.3.165
   Zampeli E, 2019, CLIN RHEUMATOL, V38, P125, DOI 10.1007/s10067-018-4267-z
   Zhao L, 2021, CLIN RHEUMATOL, V40, P1009, DOI 10.1007/s10067-020-05273-3
NR 66
TC 0
Z9 0
U1 1
U2 1
PU FRONTIERS MEDIA SA
PI LAUSANNE
PA AVENUE DU TRIBUNAL FEDERAL 34, LAUSANNE, CH-1015, SWITZERLAND
EI 2296-858X
J9 FRONT MED-LAUSANNE
JI Front. Med.
PD AUG 15
PY 2022
VL 9
AR 954937
DI 10.3389/fmed.2022.954937
PG 12
WC Medicine, General & Internal
WE Science Citation Index Expanded (SCI-EXPANDED)
SC General & Internal Medicine
GA 4E8JY
UT WOS:000848067500001
PM 36045923
OA Green Published, gold
DA 2023-03-31
ER

PT J
AU Peters, BJ
   Hofer, M
   Daniels, CE
   Winters, JL
AF Peters, Bradley J.
   Hofer, Mikaela
   Daniels, Craig E.
   Winters, Jeffrey L.
TI Effect of plasma exchange on antifactor Xa activity of enoxaparin and
   serum levetiracetam levels
SO AMERICAN JOURNAL OF HEALTH-SYSTEM PHARMACY
LA English
DT Article
DE Apheresis; enoxaparin; levetiracetam; plasma exchange; plasmapheresis
ID WEIGHT HEPARIN DALTEPARIN; PLASMAPHERESIS; GUIDELINES
AB Purpose. The effect of therapeutic plasma exchange (TPE) on antifactor Xa activity in a patient treated with enoxaparin and levetiracetam is reported.
   Summary. A 52-year-old woman was treated with levetiracetam and prophylactic enoxaparin while receiving TPE to manage respiratory failure due to anti-MDA5 antibody-associated interstitial lung disease (ILD) with dermatomyositis. Due to a scant amount of evidence regarding the management of these medications in TPE, therapeutic monitoring principles were used to assess the effect TPE had on these medications. A pre-TPE antifactor Xa activity level and levetiracetam serum assay, a post-TPE antifactor Xa activity level and levetiracetam serum assay, levetiracetam serum assays at 1 and 6 hours after the patient received her next dose, and a levetiracetam assay of the waste plasma from the TPE were collected for therapeutic drug monitoring and pharmacokinetic calculations. Utilizing standard population pharmacokinetic data, the expected antifactor Xa activity without TPE was 0.14 IU/mL. This concentration was significantly higher than the undetectable concentration (<0.1 IU/mL) that was drawn immediately after TPE, suggesting significant removal of antifactor Xa activity. The measured levetiracetam level did not significantly differ from the expected post-TPE levetiracetam level that was calculated using patient-specific pharmacokinetic data.
   Conclusion. In a patient receiving TPE to manage anti-MDA5 antibody ILD associated with dermatomyositis and a prior seizure, TPE significantly altered enoxaparin antifactor Xa activity as evidenced by the undetectable antifactor Xa activity level drawn after TPE. Alternatively, TPE had a minimal effect on the clearance of levetiracetam as evidenced by the post-TPE level and fraction elimination of only 5% of total body stores.
C1 [Peters, Bradley J.] Mayo Clin Rochester, Dept Pharm, Rochester, MN 55902 USA.
   [Hofer, Mikaela] Univ Minnesota, Coll Pharm, Minneapolis, MN 55455 USA.
   [Daniels, Craig E.] Mayo Clin Rochester, Dept Pulm & Crit Care Med, Rochester, MN USA.
   [Winters, Jeffrey L.] Mayo Clin Rochester, Div Transfus Med, Dept Lab Med & Pathol, Rochester, MN USA.
C3 Mayo Clinic; University of Minnesota System; University of Minnesota
   Twin Cities; Mayo Clinic; Mayo Clinic
RP Peters, BJ (通讯作者)，Mayo Clin Rochester, Dept Pharm, Rochester, MN 55902 USA.
EM peters.bradley@mayo.edu
RI Winters, Jeffrey Lawrence/A-2000-2013
OI Winters, Jeffrey Lawrence/0000-0001-8654-3732; Hofer,
   Mikaela/0000-0002-0210-4896
CR [Anonymous], 2010, UCB FARCHIM SA KEPPR
   [Anonymous], 2013, SANOFI AVENTIS US LO
   Benedetti MS, 2003, EUR J CLIN PHARMACOL, V59, P621, DOI 10.1007/s00228-003-0655-6
   CHIRNSIDE A, 1981, BRIT J HAEMATOL, V48, P627
   Douketis J, 2008, ARCH INTERN MED, V168, P1805, DOI 10.1001/archinte.168.16.1805
   Gagnier JJ, 2014, J CLIN EPIDEMIOL, V67, P46, DOI 10.1016/j.jclinepi.2013.08.003
   Ibrahim RB, 2007, PHARMACOTHERAPY, V27, P1529, DOI 10.1592/phco.27.11.1529
   Ibrahim RB, 2012, SEMIN DIALYSIS, V25, P176, DOI 10.1111/j.1525-139X.2011.01030.x
   Kaplan A, 2016, J CLIN APHERESIS, V31, P507, DOI 10.1002/jca.21441
   Keppra, MICR 2 0 GREENW VILL
   Lavergne V, 2014, SEMIN DIALYSIS, V27, P407, DOI 10.1111/sdi.12251
   Lovenox, MICR 2 0 GREENW VILL
   Man THH, 2017, EPILEPSY BEHAV CASE, V8, P66, DOI 10.1016/j.ebcr.2017.07.002
   Rahawi KW, 2017, PHARMACOTHERAPY, V37, pe16, DOI 10.1002/phar.1907
   Sabloff M, 2000, BLOOD COAGUL FIBRIN, V11, P395, DOI 10.1097/00001721-200006000-00012
   Schinzel H, 2006, TRANSFUSION, V46, P624, DOI 10.1111/j.1537-2995.2006.00755.x
   Schwartz J, 2016, J CLIN APHERESIS, V31, P149, DOI 10.1002/jca.21470
   Sidari A, 2017, N AM YOUNG RHEUNM IN
   Silveira MG, 2016, QJM-INT J MED, V109, P49, DOI 10.1093/qjmed/hcv068
NR 19
TC 5
Z9 5
U1 0
U2 2
PU OXFORD UNIV PRESS INC
PI CARY
PA JOURNALS DEPT, 2001 EVANS RD, CARY, NC 27513 USA
SN 1079-2082
EI 1535-2900
J9 AM J HEALTH-SYST PH
JI Am. J. Health-Syst. Pharm.
PD DEC 1
PY 2018
VL 75
IS 23
BP 1883
EP 1888
DI 10.2146/ajhp170885
PG 6
WC Pharmacology & Pharmacy
WE Science Citation Index Expanded (SCI-EXPANDED)
SC Pharmacology & Pharmacy
GA HI2QZ
UT WOS:000456291700014
PM 30463865
DA 2023-03-31
ER

PT J
AU Tan, FK
   Arnett, FC
   Reveille, JD
   Ahn, C
   Antohi, S
   Sasaki, T
   Nishioka, K
   Bona, CA
AF Tan, FK
   Arnett, FC
   Reveille, JD
   Ahn, C
   Antohi, S
   Sasaki, T
   Nishioka, K
   Bona, CA
TI Autoantibodies to fibrillin 1 in systemic sclerosis - Ethnic differences
   in antigen recognition and lack of correlation specific clinical
   features or HLA alleles
SO ARTHRITIS AND RHEUMATISM
LA English
DT Article
ID DNA TOPOISOMERASE-I; TIGHT-SKIN; CONNECTIVE-TISSUE; SCLERODERMA SKIN;
   GENE; ASSOCIATION; MICROFIBRILS; COMPONENT; MUTATION; MICE
AB Objective, We previously reported the presence of autoantibodies to the extracellular matrix protein, fibrillin 1, in sera from patients with systemic sclerosis (SSc), These autoantibodies appeared to be highly disease-specific but had significantly different frequencies among ethnic groups. The aims of this study were 3-fold: 1) to determine whether sera from SSc patients of different ethnic backgrounds recognized different antigenic epitopes of fibrillin 1, 2) to determine whether sera from patients with polymyositis/dermatomyositis (PM/DM) with or without interstitial lung disease (ILD) also produced these antibodies, and 3) to determine any correlation of anti-fibrillin 1 antibodies with specific clinical features of SSc, other autoantibodies, or HLA class II alleles in a prospectively studied cohort of SSc patients with early (<5 years' duration) disease (the Genetics versus Environment In Scleroderma Outcome Study [GENISOS] cohort).
   Methods, Three recombinant peptides accounting for the N-terminal end, proline-rich C region, and epidermal growth factor-like calcium-binding (EGF-cb) domains of fibrillin 1 were used in a radioimmunoassay to screen sera from a large group of SSc and PM/DM patients and ethnically matched controls.
   Results, The majority of Choctaw American Indians, Japanese, and African Americans with SSc produced IgM and/or IgG autoantibodies to one or more recombinant fibrillin 1 proteins, while <50% of Caucasians with SSc showed seroreactivity, There were striking ethnic differences in fibrillin 1 antigenic epitope recognition among these ethnic groups. African American SSc sera recognized primarily the N-terminal end, and Caucasian sera mostly recognized the EGF-cb repeats and the proline-rich C region, in contrast, most Choctaw American Indian and Japanese SSc sera appeared to recognize 2 or 3 epitopes, respectively. PM/DM patient sera did not recognize any of the fibrillin 1 epitopes regardless of the presence of ILD, In the prospective, multiethnic GENISOS cohort, the presence of anti-fibrillin 1 antibodies did not correlate with any major clinical manifestations, other autoantibodies, or HLA class II alleles,
   Conclusion. There are striking ethnic differences in antigenic epitope specificity of anti-fibrillin 1 antibodies in pa(t)ients with SSc, and the majority of SSc patients, except for Caucasians, produce antibodies to fibrillin 1, The antifibrillin response thus far remains specific for scleroderma syndromes, but it does not correlate with any major clinical features, other autoantibodies, or HLA class II alleles.
C1 Univ Texas, Houston Hlth Sci Ctr, Houston, TX 77030 USA.
   Mt Sinai Sch Med, New York, NY USA.
   Tokoku Univ, Sch Med, Sendai, Miyagi, Japan.
   Tokyo Med & Dent Univ, Tokyo, Japan.
C3 University of Texas System; University of Texas Health Science Center
   Houston; Icahn School of Medicine at Mount Sinai; Tohoku University;
   Tokyo Medical & Dental University (TMDU)
RP Tan, FK (通讯作者)，Univ Texas, Houston Med Sch, Div Rheumatol & Clin Immunogenet, 6431 Fannin,MSB 5-276, Houston, TX 77030 USA.
FU NCRR NIH HHS [3-M01-RR-02558-12S1] Funding Source: Medline; NIAID NIH
   HHS [R01-AI-24671-11] Funding Source: Medline; NIAMS NIH HHS
   [P50-AR-44888] Funding Source: Medline
CR Abramson JH, 1999, COMPUTER PROGRAMS EP
   [Anonymous], 1980, ARTHRITIS RHEUM, V23, P581, DOI 10.1002/art.1780230510
   Arnett F C, 1995, Int Rev Immunol, V12, P107, DOI 10.3109/08830189509056707
   Arnett FC, 1999, ARTHRITIS RHEUM-US, V42, P2656, DOI 10.1002/1529-0131(199912)42:12<2656::AID-ANR22>3.0.CO;2-N
   Arnett FC, 1996, ARTHRITIS RHEUM, V39, P1362, DOI 10.1002/art.1780390814
   Arnett FC, 1996, ARTHRITIS RHEUM, V39, P1507, DOI 10.1002/art.1780390910
   BOHAN A, 1975, NEW ENGL J MED, V292, P344, DOI 10.1056/NEJM197502132920706
   *CDCP, 1999, EP INF 6
   Davis EC, 1999, CONNECT TISSUE RES, V40, P113, DOI 10.3109/03008209909029107
   DIETZ HC, 1995, HUM MOL GENET, V4, P1799, DOI 10.1093/hmg/4.suppl_1.1799
   FLEISCHMAJER R, 1991, LAB INVEST, V64, P791
   GREEN MC, 1976, AM J PATHOL, V82, P493
   Kasturi KN, 1997, J AUTOIMMUN, V10, P505, DOI 10.1006/jaut.1997.0158
   Kuwana M, 1999, ARTHRITIS RHEUM-US, V42, P465, DOI 10.1002/1529-0131(199904)42:3<465::AID-ANR11>3.0.CO;2-Y
   KUWANA M, 1993, J CLIN INVEST, V92, P1296, DOI 10.1172/JCI116703
   Kuwana M, 1999, ARTHRITIS RHEUM-US, V42, P1179, DOI 10.1002/1529-0131(199906)42:6<1179::AID-ANR14>3.0.CO;2-E
   LEROY EC, 1988, J RHEUMATOL, V15, P202
   Murai C, 1998, AUTOIMMUNITY, V28, P151, DOI 10.3109/08916939808996283
   REVEILLE JD, 1992, J CLIN INVEST, V90, P973, DOI 10.1172/JCI115974
   REVEILLE JD, IN PRESS SEMIN ARTHR
   SAKAI LY, 1991, J BIOL CHEM, V266, P14763
   Siracusa LD, 1998, MAMM GENOME, V9, P907, DOI 10.1007/s003359900894
   Siracusa LD, 1996, GENOME RES, V6, P300, DOI 10.1101/gr.6.4.300
   STEEN VD, 1982, ANN INTERN MED, V97, P652, DOI 10.7326/0003-4819-97-5-652
   Tan FK, 1998, ARTHRITIS RHEUM-US, V41, P1729
   Tan FK, 1999, J IMMUNOL, V163, P1066
   Wallis DD, 1999, ARTHRITIS RHEUM, V42, pS169
   YIN WS, 1995, J BIOL CHEM, V270, P1798, DOI 10.1074/jbc.270.4.1798
   ZHANG H, 1994, J CELL BIOL, V124, P855, DOI 10.1083/jcb.124.5.855
NR 29
TC 53
Z9 54
U1 0
U2 5
PU WILEY
PI HOBOKEN
PA 111 RIVER ST, HOBOKEN 07030-5774, NJ USA
SN 0004-3591
EI 1529-0131
J9 ARTHRITIS RHEUM-US
JI Arthritis Rheum.
PD NOV
PY 2000
VL 43
IS 11
BP 2464
EP 2471
DI 10.1002/1529-0131(200011)43:11<2464::AID-ANR13>3.0.CO;2-F
PG 8
WC Rheumatology
WE Science Citation Index Expanded (SCI-EXPANDED)
SC Rheumatology
GA 371WD
UT WOS:000165201500013
PM 11083269
DA 2023-03-31
ER

PT J
AU Barnes, H
   Holland, AE
   Westall, GP
   Goh, NSL
   Glaspole, IN
AF Barnes, Hayley
   Holland, Anne E.
   Westall, Glen P.
   Goh, Nicole S. L.
   Glaspole, Ian N.
TI Cyclophosphamide for connective tissue disease-associated interstitial
   lung disease
SO COCHRANE DATABASE OF SYSTEMATIC REVIEWS
LA English
DT Review
ID COLLAGEN VASCULAR-DISEASE; QUALITY-OF-LIFE; SYSTEMIC-SCLEROSIS PATIENTS;
   RESOLUTION CT-SCAN; SCLERODERMA LUNG; MYCOPHENOLATE-MOFETIL;
   PULMONARY-FIBROSIS; CONTROLLED-TRIAL; DOUBLE-BLIND; PULSE
   CYCLOPHOSPHAMIDE
AB Background
   Approximately one-third of individuals with interstitial lung disease (ILD) have associated connective tissue disease (CTD). The connective tissue disorders most commonly associated with ILD include scleroderma/systemic sclerosis (SSc), rheumatoid arthritis, polymyositis/dermatomyositis, and Sjogren's syndrome. Although many people with CTD-ILD do not develop progressive lung disease, a significant proportion do progress, leading to reduced physical function, decreased quality of life, and death. ILD is now the major cause of death amongst individuals with systemic sclerosis.
   Cyclophosphamide is a highly potent immunosuppressant that has demonstrated efficacy in inducing and maintaining remission in autoimmune and inflammatory illnesses. However this comes with potential toxicities, including nausea, haemorrhagic cystitis, bladder cancer, bone marrow suppression, increased risk of opportunistic infections, and haematological and solid organ malignancies.
   Decision-making in the treatment of individuals with CTD-ILD is difficult; the clinician needs to identify those who will develop progressive disease, and to weigh up the balance between a high level of need for therapy in a severely unwell patient population against the potential for adverse effects from highly toxic therapy, for which only relatively limited data on efficacy can be found. Similarly, it is not clear whether histological subtype, disease duration, or disease extent can be used to predict treatment responsiveness.
   Objectives
   To assess the efficacy and adverse effects of cyclophosphamide in the treatment of individuals with CTD-ILD.
   Search methods
   We performed searches on CENTRAL, MEDLINE, Embase, CINAHL, and Web of Science up to May 2017. We handsearched review articles, clinical trial registries, and reference lists of retrieved articles.
   Selection criteria
   We included randomised controlled parallel-group trials that compared cyclophosphamide in any form, used individually or concomitantly with other immunomodulating therapies, versus non-cyclophosphamide-containing therapies for at least six months, with follow-up of at least 12 months from the start of treatment.
   Data Collection and Analysis
   We imported studies identified by the search into a reference manager database. We retrieved the full-text versions of relevant studies, and two review authors independently extracted data. Primary outcomes were change in lung function (change in forced vital capacity (FVC) % predicted and diffusing capacity of the lung for carbon monoxide (DLCO) % predicted), adverse events, and health-related quality of life measures. Secondary outcomes included all-cause mortality, dyspnoea, cough, and functional exercise testing. When appropriate, we performed meta-analyses and subgroup analyses by severity of lung function, connective tissue disease diagnosis, and radiological pattern of fibrosis. We assessed the evidence using the Grading of Recommendations Assessment, Development and Evaluation (GRADE) approach and created 'Summary of findings' tables.
   Main Results
   We included in the analysis four trials with 495 participants (most with systemic sclerosis). We formed two separate comparisons: cyclophosphamide versus placebo (two trials, 195 participants) and cyclophosphamide versus mycophenolate (two trials, 300 participants). We found evidence to be of low quality, as dropout rates were high in the intervention groups, and as we noted a wide confidence interval around the effect with small differences, which affected the precision of results.
   The data demonstrates significant improvement in lung function with cyclophosphamide compared with placebo (post-treatment FVC % mean difference (MD) 2.83, 95% confidence interval (CI) 0.80 to 4.87; P = 0.006) but no significant difference in post-treatment DLCO (% MD -1.68, 95% CI -4.37 to 1.02; P = 0.22; two trials, 182 participants).
   Risk of adverse effects was increased in the cyclophosphamide treatment groups compared with the placebo groups, in particular, haematuria, leukopenia, and nausea, leading to a higher rate of withdrawal from cyclophosphamide treatment. The data demonstrates statistically significant improvement in one-measure of quality of life in one trial favouring cyclophosphamide over placebo and clinically and statistically significant improvement in breathlessness in one trial favouring cyclophosphamide compared with placebo, with no significant impact on mortality.
   Trialists reported no significant impact on lung function when cyclophosphamide was used compared with mycophenolate at 12months (FVC % MD -0.82, 95% CI -3.95 to 2.31; P = 0.61; two trials, 149 participants; DLCO % MD -1.41, 95% CI -10.40 to 7.58; P = 0.76; two trials, 149 participants).
   Risk of side effects was increased with cyclophosphamide versus mycophenolate, in particular, leukopenia and thrombocytopenia.
   The data demonstrates no significant impact on health-related quality of life, all-cause mortality, dyspnoea, or cough severity in the cyclophosphamide group compared with the mycophenolate group. No trials reported outcomes associated with functional exercise tests.
   We performed subgroup analysis to determine whether severity of lung function, connective tissue disease diagnosis, or radiological pattern had any impact on outcomes. One trial reported that cyclophosphamide protected against decreased FVC in individuals with worse fibrosis scores, and also showed that cyclophosphamide may be more effective in those with worse lung function. No association could be made between connective tissue disease diagnosis and outcomes.
   Authors' Conclusions
   This review, which is based on studies of varying methodological quality, demonstrates that overall, in this population, small benefit may be derived from the use of cyclophosphamide in terms of mean difference in % FVC when compared with placebo, but not of the difference in % DLCO, or when compared with mycophenolate. Modest clinical improvement in dyspnoea may be noted with the use of cyclophosphamide. Clinical practice guidelines should advise clinicians to consider individual patient characteristics and to expect only modest benefit at best in preserving FVC. Clinicians should carefully monitor for adverse effects during treatment and in the years thereafter.
   Further studies are required to examine the use of cyclophosphamide; they should be adequately powered to compare outcomes within different subgroups, specifically, stratified for extent of pulmonary infiltrates on high-resolution computed tomography (HRCT) and skin involvement in SSc. Studies on other forms of connective tissue disease are needed. Researchers may consider comparing cyclophosphamide (a potent immunosuppressant) versus antifibrotic agents, or comparing both versus placebo, in particular, for those with evidence of rapidly progressive fibrotic disease, who may benefit the most.
C1 [Barnes, Hayley; Westall, Glen P.; Goh, Nicole S. L.; Glaspole, Ian N.] Alfred Hosp, Dept Allergy Immunol & Resp Med, Commercial Rd, Melbourne, Vic 3004, Australia.
   [Holland, Anne E.] La Trobe Univ, Sch Allied Hlth, Dept Rehabil Nutr & Sport, Discipline Physiotherapy, Melbourne, Vic, Australia.
   [Holland, Anne E.] Alfred Hosp, Dept Physiotherapy, Melbourne, Vic, Australia.
   [Holland, Anne E.] Austin Hlth, Inst Breathing & Sleep, Melbourne, Vic, Australia.
C3 Florey Institute of Neuroscience & Mental Health; La Trobe University;
   Florey Institute of Neuroscience & Mental Health; Austin Research
   Institute; Florey Institute of Neuroscience & Mental Health; Institute
   for Breathing & Sleep (IBAS)
RP Glaspole, IN (通讯作者)，Alfred Hosp, Dept Allergy Immunol & Resp Med, Commercial Rd, Melbourne, Vic 3004, Australia.
EM i.glaspole@alfred.org.au
RI Holland, Anne/AAB-3055-2019; Barnes, Hayley/AAB-5524-2022
OI Barnes, Hayley/0000-0002-7615-4191; Westall, Glen/0000-0002-3711-068X;
   Glaspole, Ian/0000-0002-5118-2890
FU Lung Foundation Australia/Cochrane Airways Australia Scholarship,
   Australia
FX Internal sourcesr Lung Foundation Australia/Cochrane Airways Australia
   Scholarship 2017, Australia.
CR American Thoracic Society, 2002, AM J RESP CRIT CARE, V165, P277, DOI [DOI 10.1164/AJRCCM.165.2.ATS01, 10.1164/ajrccm.165.2.ats01]
   Assassi S, 2010, ARTHRITIS RES THER, V12, DOI 10.1186/ar3125
   Au K, 2010, ARTHRIT CARE RES, V62, P1772, DOI 10.1002/acr.20320
   Barnes H, 2018, COCHRANE DB SYST REV, V1, DOI DOI 10.1002/14651858.CD010908
   Baron M, 2008, ANN RHEUM DIS, V67, P644, DOI 10.1136/ard.2007.075721
   Bongartz T, 2010, ARTHRITIS RHEUM-US, V62, P1583, DOI 10.1002/art.27405
   BOUMPAS DT, 1992, LANCET, V340, P741, DOI 10.1016/0140-6736(92)92292-N
   Bouros D, 2002, AM J RESP CRIT CARE, V165, P1581, DOI 10.1164/rccm.2106012
   Clements PJ, 2015, AM COLL RHEUM ASS RH, V67
   Corte TJ, 2012, EUR RESPIR J, V39, P661, DOI 10.1183/09031936.00174910
   Daoussis D, 2012, CLIN EXP RHEUMATOL, V30, pS17
   Das Choudhury S, 2013, INDIAN J PHARMACOL, V45, pS107
   Ferri C, 2002, MEDICINE, V81, P139, DOI 10.1097/00005792-200203000-00004
   Fischer A, 2008, CHEST, V134, P601, DOI 10.1378/chest.08-0053
   Fischer A, 2013, J RHEUMATOL, V40, P640, DOI 10.3899/jrheum.121043
   Furst D, 2010, CLIN EXP RHEUMATOL, V28, pS94
   Furst DE, 2011, AM J MED, V124, P459, DOI 10.1016/j.amjmed.2010.12.009
   Goh NS, 2017, ARTHRITIS RHEUMATOL, V69, P1670, DOI 10.1002/art.40130
   Goh NSL, 2008, AM J RESP CRIT CARE, V177, P1248, DOI 10.1164/rccm.200706-877OC
   Goldin J, 2009, CHEST, V136, P1333, DOI 10.1378/chest.09-0108
   Goldin JG, 2008, CHEST, V134, P358, DOI 10.1378/chest.07-2444
   Gourley MF, 1996, ANN INTERN MED, V125, P549, DOI 10.7326/0003-4819-125-7-199610010-00003
   GRADE Working Group McMaster University, 2015, GRADEPRO GDT
   HALL AG, 1992, BLOOD REV, V6, P163, DOI 10.1016/0268-960X(92)90028-O
   Herrick AL, 2005, CLIN TRIAL TREATMENT
   Highland Kristin B, 2005, Curr Rheumatol Rep, V7, P135, DOI 10.1007/s11926-005-0066-z
   HOFFMAN GS, 1992, ANN INTERN MED, V116, P488, DOI 10.7326/0003-4819-116-6-488
   Hoyles R, 2005, BRIT THOR SOC WINT M, V2
   Hoyles RK, 2006, ARTHRITIS RHEUM-US, V54, P3962, DOI 10.1002/art.22204
   Hwang JH, 2009, J COMPUT ASSIST TOMO, V33, P410, DOI 10.1097/RCT.0b013e318181d551
   Jordan S, 2015, ANN RHEUM DIS, V74, P1188, DOI 10.1136/annrheumdis-2013-204522
   Khanna D, 2005, ARTHRITIS RHEUM-US, V52, P592, DOI 10.1002/art.20787
   Khanna D, 2006, ANN RHEUM DIS, V65, P1325, DOI 10.1136/ard.2005.050187
   Khanna D, 2015, ANN RHEUM DIS, V74, P87, DOI 10.1136/annrheumdis-2015-eular.2281
   Khanna D, 2013, ANN RHEUMATIC DIS S3, V72
   Khanna D, 2011, ARTHRITIS RHEUM-US, V63, P3078, DOI 10.1002/art.30467
   Khanna D, 2009, RHEUMATOLOGY, V48, P1537, DOI 10.1093/rheumatology/kep284
   Kim EJ, 2010, EUR RESPIR J, V35, P1322, DOI 10.1183/09031936.00092309
   Kim H, 2008, AM THOR SOC INT C MA, pA768
   Kim HJG, 2010, AM THOR SOC INT C MA
   Kim HJ, 2016, ANN RHEUM DIS, V75, P1367, DOI 10.1136/annrheumdis-2015-208929
   Kim HJ, 2011, EUR RADIOL, V21, P2455, DOI 10.1007/s00330-011-2223-2
   Labirua-Iturburu A, 2013, CLIN EXP RHEUMATOL, V31, P436
   Macdonald G, 2012, COCHRANE DB SYST REV, DOI 10.1002/14651858.CD001930.pub3
   Maher T., RITUXIMAB VERSUS CYC
   Mathai SC, 2016, BMJ-BRIT MED J, V352, DOI 10.1136/bmj.h6819
   Mathai SK, 2010, LAB INVEST, V90, P812, DOI 10.1038/labinvest.2010.73
   Mira-Avendano IC, 2013, RESP MED, V107, P890, DOI 10.1016/j.rmed.2013.02.015
   Mittoo S, 2009, RESP MED, V103, P1152, DOI 10.1016/j.rmed.2009.02.009
   Mouthon L., 2016, CYCLOPHOSPHAMIDE SYS
   Murray LA, 2011, INT J BIOCHEM CELL B, V43, P154, DOI 10.1016/j.biocel.2010.10.013
   Nathan SD, 2016, THORAX, V71, P429, DOI 10.1136/thoraxjnl-2015-207011
   Park JH, 2007, AM J RESP CRIT CARE, V175, P705, DOI 10.1164/rccm.200607-912OC
   Peng XY, 2011, FIBROGENESIS TISSUE, V4, DOI 10.1186/1755-1536-4-12
   Raghu G, 2012, NEW ENGL J MED, V366, P1968, DOI 10.1056/NEJMoa1113354
   RevMan R., 2014, COCHRANE COLLABORATI
   Roth MD, 2011, AM THOR SOC INT C MA
   Scleroderma Lung Study Research Group, 2017, MYC VS OR CYCL SCL I
   Song JW, 2009, CHEST, V136, P23, DOI 10.1378/chest.08-2572
   Stock CJ, 2013, THORAX, V68, P436, DOI 10.1136/thoraxjnl-2012-201786
   Strange C, 2008, AM J RESP CRIT CARE, V177, P91, DOI 10.1164/rccm.200705-655OC
   Tashkin DP, 2013, AM J RESP CRIT CARE, V187
   Tashkin D, 2015, CHEST, V148, DOI 10.1378/chest.2331164
   Tashkin DP, 2006, NEW ENGL J MED, V354, P2655, DOI 10.1056/NEJMoa055120
   Tashkin DP, 2007, AM J RESP CRIT CARE, V176, P1026, DOI 10.1164/rccm.200702-326OC
   Tashkin DP, 2017, CHEST, V151, P813, DOI 10.1016/j.chest.2016.11.052
   Tashkin DP, 2016, LANCET RESP MED, V4, P708, DOI 10.1016/S2213-2600(16)30152-7
   Tashkin DP, 2009, AM THOR SOC INT C MA, pA3940
   Tashkin DP, 2007, AM THOR SOC INT C MA
   Tashkin DP, 2006, AM THOR SOC INT C MA, pA242
   Theodore AC, 2010, AM J RESP CRIT CARE, V181, pA2362
   Theodore AC, 2012, CHEST, V142, P614, DOI 10.1378/chest.11-0801
   Tugwell P, 2007, TRIALS, V8, DOI 10.1186/1745-6215-8-38
   van Laar JM, 2014, JAMA-J AM MED ASSOC, V311, P2490, DOI 10.1001/jama.2014.6368
   Volkmann E, 2015, ANN RHEUM DIS, V74, P821, DOI 10.1136/annrheumdis-2015-eular.2081
   Volkmann ER, 2015, ARTHRITIS RHEUMA S10, V67
   Wells AU, 2008, THORAX, V63, DOI 10.1136/thx.2008.101691
   Wells AU, 2014, NAT REV RHEUMATOL, V10, P728, DOI 10.1038/nrrheum.2014.149
   WELLS AU, 1994, AM J RESP CRIT CARE, V149, P1583, DOI 10.1164/ajrccm.149.6.8004317
   Zhang Guangfeng, 2015, Zhonghua Yi Xue Za Zhi, V95, P3641
NR 80
TC 62
Z9 65
U1 0
U2 10
PU WILEY
PI HOBOKEN
PA 111 RIVER ST, HOBOKEN 07030-5774, NJ USA
SN 1469-493X
EI 1361-6137
J9 COCHRANE DB SYST REV
JI Cochrane Database Syst Rev.
PY 2018
IS 1
AR CD010908
DI 10.1002/14651858.CD010908.pub2
PG 59
WC Medicine, General & Internal
WE Science Citation Index Expanded (SCI-EXPANDED)
SC General & Internal Medicine
GA FU6QN
UT WOS:000423977300007
PM 29297205
OA Green Published
DA 2023-03-31
ER

PT J
AU Allenbach, Y
   Guiguet, M
   Rigolet, A
   Marie, I
   Hachulla, E
   Drouot, L
   Jouen, F
   Jacquot, S
   Mariampillai, K
   Musset, L
   Grenier, P
   Devilliers, H
   Hij, A
   Boyer, O
   Herson, S
   Benveniste, O
AF Allenbach, Yves
   Guiguet, Marguerite
   Rigolet, Aude
   Marie, Isabelle
   Hachulla, Eric
   Drouot, Laurent
   Jouen, Fabienne
   Jacquot, Serge
   Mariampillai, Kuberaka
   Musset, Lucile
   Grenier, Philippe
   Devilliers, Herve
   Hij, Adrian
   Boyer, Olivier
   Herson, Serge
   Benveniste, Olivier
TI Efficacy of Rituximab in Refractory Inflammatory Myopathies Associated
   with Anti-Synthetase Auto-Antibodies: An Open-Label, Phase II Trial
SO PLOS ONE
LA English
DT Article
ID ANTISYNTHETASE SYNDROME; RHEUMATOID-ARTHRITIS; MYOSITIS; POLYMYOSITIS;
   DISEASE; ADULT; VALIDATION; PREDICTORS; MANAGEMENT; VASCULITIS
AB Objective
   Anti-synthetase syndrome (anti-SS) is frequently associated with myositis and interstitial lung disease (ILD). We evaluated prospectively, in a multicenter, open-label, phase II study, the efficacy of rituximab on muscle and lung outcomes.
   Methods
   Patients were enrolled if they were refractory to conventional treatments (prednisone and at least 2 immunosuppressants). They received 1 g of rituximab at D0, D15, and M6. The primary endpoint was muscular improvement based on manual muscular testing (MMT10, Kendall score in 10 muscles) at M12. Secondary endpoints were normalization of creatine kinase (CK) level, ILD improvement based on forced vital capacity and/or diffuse capacity for carbon monoxide, and number and/or doses of associated immunosuppressants.
   Results
   Twelve patients were enrolled, and 10 completed the study. Only 2 patients presented an improvement of at least 4 points on at least two muscle groups (primary end-point). Overall, seven patients had an increase of at least 4 points on MMT10. CK level decreased from 399 IU/L (range, 48-11,718) to 74.5 IU/L (range, 40-47,857). Corticosteroid doses decreased from 52.5 mg/d (range, 10-70) to 9 mg/d (range, 7- 65) and six patients had a decrease in the burden of their associated immunosuppressants. At baseline, all 10 patients presented with ILD. At M12, improvement of ILD was observed in 5 out of the 10 patients, stabilization in 4, and worsening in 1.
   Conclusions
   This pilot study of rituximab treatment in patients with refractory anti-SS provided data on evolution of muscular and pulmonary parameters. Rituximab should now be evaluated in a larger, controlled study for this homogenous group of patients.
C1 [Allenbach, Yves; Rigolet, Aude; Mariampillai, Kuberaka; Herson, Serge; Benveniste, Olivier] UPMC, Hop La Pitie Salpetriere, APHP,INSERM,UMR 974,DHU i2B, Dept Med Interne & Immunol Clin,Ctr Reference Pat, Paris, France.
   [Guiguet, Marguerite] UPMC, INSERM, Dept Biostat, UMRS 943, Paris, France.
   [Marie, Isabelle] Hop Charles Nicole, Dept Med Interne, Rouen, France.
   [Hachulla, Eric] Univ Lille 2, Ctr Reference Malad Autoimmunes Syst Rares Sclero, Hop Claude Huriez, Lille, France.
   [Drouot, Laurent; Jouen, Fabienne; Jacquot, Serge; Boyer, Olivier] Univ Rouen Normandie, Dept Immunol, INSERM, U905,Hop Univ Rouen, Rouen, France.
   [Musset, Lucile] UPMC, Lab Immunochim, Hop La Pitie Salpetriere, APHP, Paris, France.
   [Grenier, Philippe] UPMC, Dept Radiol Gen, Hop La Pitie Salpetriere, APHP, Paris, France.
   [Devilliers, Herve] Hop Univ Dijon, Dept Med Interne, Dijon, France.
   [Hij, Adrian] Univ Paris 07, Hop St Louis, APHP, Dept Med Interne & Pathol Vasc, Paris, France.
C3 Assistance Publique Hopitaux Paris (APHP); Hopital Universitaire
   Ambroise-Pare - APHP; Hopital Universitaire Pitie-Salpetriere - APHP;
   Institut National de la Sante et de la Recherche Medicale (Inserm);
   UDICE-French Research Universities; Sorbonne Universite; Institut
   National de la Sante et de la Recherche Medicale (Inserm); UDICE-French
   Research Universities; Sorbonne Universite; CHU de Rouen; Universite de
   Lille - ISITE; CHU Lille; Universite de Lille; CHU de Rouen; Institut
   National de la Sante et de la Recherche Medicale (Inserm); Universite de
   Rouen Normandie; Assistance Publique Hopitaux Paris (APHP); Hopital
   Universitaire Ambroise-Pare - APHP; Hopital Universitaire
   Pitie-Salpetriere - APHP; UDICE-French Research Universities; Sorbonne
   Universite; Assistance Publique Hopitaux Paris (APHP); Hopital
   Universitaire Ambroise-Pare - APHP; Hopital Universitaire
   Pitie-Salpetriere - APHP; UDICE-French Research Universities; Sorbonne
   Universite; CHU Dijon Bourgogne; Assistance Publique Hopitaux Paris
   (APHP); Hopital Universitaire Ambroise-Pare - APHP; UDICE-French
   Research Universities; Universite Paris Cite; Hopital Universitaire
   Saint-Louis - APHP
RP Allenbach, Y (通讯作者)，UPMC, Hop La Pitie Salpetriere, APHP,INSERM,UMR 974,DHU i2B, Dept Med Interne & Immunol Clin,Ctr Reference Pat, Paris, France.
EM yves.allenbach@aphp.fr
RI Boyer, Olivier/N-6552-2013; Guiguet, Marguerite/L-8480-2018; HACHULLA,
   ERIC/R-8488-2018; Devilliers, Hervé/I-5464-2016
OI Boyer, Olivier/0000-0002-7591-307X; HACHULLA, ERIC/0000-0001-7432-847X;
   Allenbach, Yves/0000-0002-3185-7993
FU French Ministry of Health (PHRC); Association Francaise contre les
   Myopathies (AFM)
FX This study was supported by the French Ministry of Health (PHRC) and the
   Association Francaise contre les Myopathies (AFM). Rituximab was kindly
   provided by Roche. The authors state that the funders had no role in
   study design, data collection and analysis, decision to publish, or
   preparation of the manuscript.
CR Aggarwal R, 2014, ARTHRITIS RHEUMATOL, V66, P740, DOI 10.1002/art.38270
   Angst F, 2001, ARTHRIT RHEUM-ARTHR, V45, P384, DOI 10.1002/1529-0131(200108)45:4<384::AID-ART352>3.0.CO;2-0
   Ascherman Dana P, 2003, Curr Rheumatol Rep, V5, P425, DOI 10.1007/s11926-003-0052-2
   Cartin-Ceba R, 2012, ARTHRITIS RHEUM-US, V64, P3770, DOI 10.1002/art.34584
   Edwards JCW, 2004, NEW ENGL J MED, V350, P2572, DOI 10.1056/NEJMoa032534
   Hervier B, 2012, AUTOIMMUN REV, V12, P210, DOI 10.1016/j.autrev.2012.06.006
   Hoogendijk Jessica E, 2004, Neuromuscul Disord, V14, P337, DOI 10.1016/j.nmd.2004.02.006
   Isenberg DA, 2004, RHEUMATOLOGY, V43, P49, DOI 10.1093/rheumatology/keg427
   Jones RB, 2009, ARTHRITIS RHEUM, V60, P2156, DOI 10.1002/art.24637
   Katsumata Y, 2007, J AUTOIMMUN, V29, P174, DOI 10.1016/j.jaut.2007.07.005
   Koenig M, 2007, ARTHRITIS RES THER, V9, DOI 10.1186/ar2276
   Lambotte O, 2005, J RHEUMATOL, V32, P1369
   LOVE LA, 1991, MEDICINE, V70, P360, DOI 10.1097/00005792-199111000-00002
   Mahler EAM, 2011, RHEUMATOLOGY, V50, P2206, DOI 10.1093/rheumatology/ker088
   Mok CC, 2007, J RHEUMATOL, V34, P1864
   Oddis CV, 2012, ARTHRITIS RHEUM
   Provance PG, MUSCLES TESTING FUNC
   Raghu G, 2011, AM J RESP CRIT CARE, V183, P788, DOI 10.1164/rccm.2009-040GL
   Rider LG, 2010, ARTHRIT CARE RES, V62, P465, DOI 10.1002/acr.20035
   Sem M, 2009, RHEUMATOLOGY, V48, P968, DOI 10.1093/rheumatology/kep157
   Soejima M, 2011, ARTHRITIS RHEUM-US, V63, P479, DOI 10.1002/art.30113
   Stanciu R, 2012, J RHEUMATOL, V39, P1835, DOI 10.3899/jrheum.111604
   Stone JH, 2010, NEW ENGL J MED, V363, P221, DOI 10.1056/NEJMoa0909905
   Stone KB, 2007, ARTHRITIS RHEUM, V56, P3125, DOI 10.1002/art.22865
   Vandenbroucke E, 2009, RHEUMATOL INT, V29, P1499, DOI 10.1007/s00296-009-0859-x
   Vanhoutte EK, 2012, BRAIN, V135, P1639, DOI 10.1093/brain/awr318
   Vital EM, 2010, ARTHRITIS RHEUM-US, V62, P1273, DOI 10.1002/art.27359
   Ware J.E., 1993, SF 36 HLTH SURVEY MA
   WARE JE, 1995, MED CARE, V33, pAS264, DOI 10.1097/00005650-199501001-00005
NR 29
TC 65
Z9 68
U1 0
U2 2
PU PUBLIC LIBRARY SCIENCE
PI SAN FRANCISCO
PA 1160 BATTERY STREET, STE 100, SAN FRANCISCO, CA 94111 USA
SN 1932-6203
J9 PLOS ONE
JI PLoS One
PD NOV 5
PY 2015
VL 10
IS 11
AR e0133702
DI 10.1371/journal.pone.0133702
PG 15
WC Multidisciplinary Sciences
WE Science Citation Index Expanded (SCI-EXPANDED)
SC Science & Technology - Other Topics
GA CV5IS
UT WOS:000364303800001
PM 26539981
OA Green Published, gold, Green Submitted
DA 2023-03-31
ER

PT J
AU Teo, KF
   Chen, DY
   Hsu, JT
   Lai, YH
   Chang, CK
   Hsueh, PR
   Lan, JL
   Hsu, JL
AF Teo, Kai-Fa
   Chen, Der-Yuan
   Hsu, Jeh-Ting
   Lai, Yi-Hua
   Chang, Ching-Kun
   Hsueh, Po-Ren
   Lan, Joung-Liang
   Hsu, Jye-Lin
TI Screening and characterization of myositis-related autoantibodies in
   COVID-19 patients
SO CTS-CLINICAL AND TRANSLATIONAL SCIENCE
LA English
DT Article
ID GENE 5; JAPANESE PATIENTS; ANTIBODIES; ASSOCIATION; DERMATOMYOSITIS
AB An efficient host immune response against severe acute respiratory syndrome coronavirus 2 (SARS-CoV-2, COVID-19) appears to be crucial for controlling and resolving this viral infection. However, many studies have reported autoimmune characteristics in severe COVID-19 patients. Moreover, clinical observations have revealed that COVID-19-associated acute distress respiratory syndrome shares many features in common with inflammatory myopathy including interstitial lung disease (ILD), most particularly rapidly progressive (RP)-ILD. This study explored this phenomenon by seeking to identify and characterize myositis-specific and related autoantibodies in 25 COVID-19 patients with mild or severe symptoms. Line blot analysis with the EUROLINE Myopathies Ag kit identified 9 (36%) patients with COVID-19 with one or more autoantibodies against several myositis-related antigens (Jo-1, Ku, Mi-2 beta, PL-7, PL-12, PM-Scl 75, PM-Scl 100, Ro-52, and SRP); no anti-MDA5 antibodies were detected. As the presence of antibodies identified by line blots was unrelated to disease severity, we further characterized the autoantibodies by radioimmunoassay, in which [S-35]methionine-labeled K562 cellular antigens were precipitated and visualized by gel electrophoresis. This result was confirmed by an immunoprecipitation assay and immunoblotting; 2 patients exhibited anti-Ku70 and anti-Ku80 antibodies. Our data suggest that it is necessary to use more than one method to characterize and evaluate autoantibodies in people recovered from COVID-19, in order to avoid misinterpreting those autoantibodies as diagnostic markers for autoimmune diseases.
C1 [Teo, Kai-Fa; Hsu, Jye-Lin] China Med Univ, Grad Inst Biomed Sci, 91 Hsueh Shih Rd, Taichung 40402, Taiwan.
   [Chen, Der-Yuan; Lai, Yi-Hua; Hsueh, Po-Ren; Lan, Joung-Liang] China Med Univ, Sch Med, Taichung, Taiwan.
   [Chen, Der-Yuan; Chang, Ching-Kun] China Med Univ Hosp, Translat Med Lab, Taichung, Taiwan.
   [Chen, Der-Yuan; Lai, Yi-Hua; Chang, Ching-Kun; Lan, Joung-Liang] China Med Univ Hosp, Rheumatol & Immunol Ctr, 2 Yu De Rd, Taichung, Taiwan.
   [Hsu, Jeh-Ting] Hsing Wu Univ, Dept Informat Management, New Taipei, Taiwan.
   [Lai, Yi-Hua; Lan, Joung-Liang] China Med Univ Hosp, Rheumat Dis Res Ctr, Taichung, Taiwan.
   [Hsueh, Po-Ren] China Med Univ Hosp, Dept Lab Med, Taichung, Taiwan.
   [Hsueh, Po-Ren] China Med Univ Hosp, Dept Internal Med, Taichung, Taiwan.
   [Hsueh, Po-Ren] China Med Univ, Sch Med, PhD Program Aging, Taichung, Taiwan.
   [Hsueh, Po-Ren] Natl Taiwan Univ, Coll Med, Natl Taiwan Univ Hosp, Dept Lab Med, Taipei, Taiwan.
   [Hsueh, Po-Ren] Natl Taiwan Univ, Coll Med, Natl Taiwan Univ Hosp, Dept Internal Med, Taipei, Taiwan.
   [Hsu, Jye-Lin] China Med Univ, Drug Dev Ctr, Taichung, Taiwan.
C3 China Medical University Taiwan; China Medical University Taiwan; China
   Medical University Taiwan; China Medical University Hospital - Taiwan;
   China Medical University Taiwan; China Medical University Hospital -
   Taiwan; China Medical University Taiwan; China Medical University
   Hospital - Taiwan; China Medical University Taiwan; China Medical
   University Hospital - Taiwan; China Medical University Taiwan; China
   Medical University Hospital - Taiwan; China Medical University Taiwan;
   National Taiwan University; National Taiwan University Hospital;
   National Taiwan University; National Taiwan University Hospital; China
   Medical University Taiwan
RP Hsu, JL (通讯作者)，China Med Univ, Grad Inst Biomed Sci, 91 Hsueh Shih Rd, Taichung 40402, Taiwan.; Lan, JL (通讯作者)，China Med Univ Hosp, Rheumatol & Immunol Ctr, 2 Yu De Rd, Taichung, Taiwan.
EM jounglan@me.com; qiyi0910@gmail.com
RI Chang, Ching-Kun/HOC-9829-2023
OI Hsu, Jye-Lin/0000-0001-6687-4083
FU Taiwan's Ministry of Science and Technology [MOST 111-2628-B-039-001];
   Research and Development Center for Immunology; China Medical University
   [1095310A, CMU-111-MF-19]; China Medical University Hospital
   [DMR-111-031, DMR-CELL-170085, DMR-CELL-1805]
FX Taiwan's Ministry of Science and Technology, Grant/Award Number: MOST
   111-2628-B-039-001; Research and Development Center for Immunology;
   China Medical University, Grant/Award Number: 1095310A; China Medical
   University Hospital, Grant/Award Number: DMR-111-031, DMR-CELL-170085
   and DMR-CELL-1805; China Medical University, Grant/Award Number:
   CMU-111-MF-19
CR Bahmer T, 2016, RESP MED, V113, P80, DOI 10.1016/j.rmed.2016.01.019
   Bastard P, 2020, SCIENCE, V370, P423, DOI 10.1126/science.abd4585
   Cavazzana I, 2020, ANN RHEUM DIS, V79, DOI 10.1136/annrheumdis-2019-215884
   Chang M, 2006, CLIN EXP IMMUNOL, V143, P167, DOI 10.1111/j.1365-2249.2005.02974.x
   Chen DY, 2010, CLIN CHIM ACTA, V411, P1084, DOI 10.1016/j.cca.2010.04.004
   Chen ZY, 2017, J RHEUMATOL, V44, P1389, DOI 10.3899/jrheum.170165
   Diamanti AP, 2020, INT J MOL SCI, V21, DOI 10.3390/ijms21093330
   Dias AG, 2019, TRENDS MICROBIOL, V27, P75, DOI 10.1016/j.tim.2018.08.007
   Espinosa-Ortega F, 2019, ANN RHEUM DIS, V78, P858, DOI 10.1136/annrheumdis-2018-214690
   Ghirardello A, 2010, RHEUMATOLOGY, V49, P2370, DOI 10.1093/rheumatology/keq281
   Gono T, 2012, ARTHRITIS RHEUM-US, V64, P3736, DOI 10.1002/art.34657
   Grasselli G, 2020, JAMA-J AM MED ASSOC, V323, P1545, DOI 10.1001/jama.2020.4031
   Hozumi H, 2016, RESP MED, V121, P91, DOI 10.1016/j.rmed.2016.10.019
   Hozumi H, 2015, PLOS ONE, V10, DOI 10.1371/journal.pone.0120313
   Huang C., 2020, NEW ENGL J MED, V395, P497, DOI [10.1016/S0140-6736(20)30183-5, 10.1056/nejmoa2002032, DOI 10.1016/S0140-6736(20)30252-X]
   Hung WT, 2011, LUPUS, V20, P1404, DOI 10.1177/0961203311417033
   Koga T, 2012, RHEUMATOLOGY, V51, P1278, DOI 10.1093/rheumatology/ker518
   Leu C C, 1992, Zhonghua Min Guo Wei Sheng Wu Ji Mian Yi Xue Za Zhi, V25, P41
   Li J-P., 2019, J IMMUNOL, V134, P182
   Liu Y, 2021, CURR OPIN RHEUMATOL, V33, P155, DOI 10.1097/BOR.0000000000000776
   Mecoli CA, 2020, ARTHRITIS RHEUMATOL, V72, P192, DOI 10.1002/art.41088
   Mehta P, 2020, LANCET, V395, P1033, DOI 10.1016/S0140-6736(20)30628-0
   Pascolini S, 2021, CTS-CLIN TRANSL SCI, V14, P502, DOI 10.1111/cts.12908
   Ronnelid J, 2009, AUTOIMMUN REV, V9, P58, DOI 10.1016/j.autrev.2009.03.005
   ROWLEY MJ, 1968, LANCET, V2, P24
   Sacchi MC, 2021, CTS-CLIN TRANSL SCI, V14, P898, DOI 10.1111/cts.12953
   Sato S, 2005, ARTHRITIS RHEUM-US, V52, P1571, DOI 10.1002/art.21023
   Sato S, 2009, ARTHRITIS RHEUM-US, V60, P2193, DOI 10.1002/art.24621
   Soy M, 2020, CLIN RHEUMATOL, V39, P2085, DOI 10.1007/s10067-020-05190-5
   Takeuchi O, 2008, CURR OPIN IMMUNOL, V20, P17, DOI 10.1016/j.coi.2008.01.002
   Wang EY, 2021, NATURE, V595, P283, DOI [10.1038/s41586-021-03631-y, 10.1101/2020.12.10.20247205]
   Wang G, 2021, FRONT IMMUNOL, V12, DOI 10.3389/fimmu.2021.791348
   Wang Y J, 1993, Zhonghua Yi Xue Za Zhi (Taipei), V52, P285
   Weston S., 1800, NATURE
   Wu J, 2020, EUR RADIOL, V30, P5455, DOI 10.1007/s00330-020-06915-5
   Yang SS, 2020, CAN J ANESTH, V67, P1462, DOI 10.1007/s12630-020-01700-w
   Yoshifuji H, 2006, AUTOIMMUNITY, V39, P233, DOI 10.1080/08916930600622884
   Zhou YQ, 2020, CTS-CLIN TRANSL SCI, V13, P1077, DOI 10.1111/cts.12805
NR 38
TC 0
Z9 0
U1 1
U2 1
PU WILEY
PI HOBOKEN
PA 111 RIVER ST, HOBOKEN 07030-5774, NJ USA
SN 1752-8054
EI 1752-8062
J9 CTS-CLIN TRANSL SCI
JI CTS-Clin. Transl. Sci.
PD JAN
PY 2023
VL 16
IS 1
BP 140
EP 150
DI 10.1111/cts.13434
EA OCT 2022
PG 11
WC Medicine, Research & Experimental
WE Science Citation Index Expanded (SCI-EXPANDED)
SC Research & Experimental Medicine
GA 9V6OL
UT WOS:000876120300001
PM 36271647
OA Green Published
DA 2023-03-31
ER

PT J
AU Daoussis, D
   Antonopoulos, I
   Liossis, SNC
   Yiannopoulos, G
   Andonopoulos, AP
AF Daoussis, Dimitrios
   Antonopoulos, Ioannis
   Liossis, Stamatis-Nick C.
   Yiannopoulos, Georgios
   Andonopoulos, Andrew P.
TI Treatment of Systemic Sclerosis-Associated Calcinosis: A Case Report of
   Rituximab-Induced Regression of CREST-Related Calcinosis and Review of
   the Literature
SO SEMINARS IN ARTHRITIS AND RHEUMATISM
LA English
DT Review
DE Rituximab; B cells; systemic sclerosis; scleroderma; limited; CREST;
   calcinosis; calcification; treatment; warfarin; diltiazem; IVIG;
   minocycline; biphosphonates; laser; lithotripsy
ID MATRIX GLA PROTEIN; B-CELL DEPLETION; TIGHT-SKIN MOUSE; INTERSTITIAL
   LUNG-DISEASE; CARBON-DIOXIDE LASER; LOW-DOSE WARFARIN; JUVENILE
   DERMATOMYOSITIS; CUTANEOUS CALCINOSIS; INTRAVENOUS IMMUNOGLOBULIN;
   ECTOPIC CALCIFICATION
AB Objectives: Calcinosis is frequently encountered in patients with systemic sclerosis (SSc) and may be associated with significant morbidity. No treatment has shown so far an unequivocal beneficial effect.
   Methods: We performed an extensive internet search (MEDLINE) using the keywords calcinosis, calcification, scleroderma, systemic sclerosis, and treatment.
   Results: Our patient had extensive Calcinosis, Raynaud, Esophagitis, Sclerodactyly, telangiectasia (CREST)-related calcinosis, frequently ulcerating and painful. Following 2 rituximab courses (consisting of 4 weekly infusions, 375 mg/m(2) each), calcinosis significantly improved and pain disappeared. Pharmacologic agents used in the treatment of SSc-associated calcinosis include diltiazem, minocycline, warfarin, biphosphonates, and intravenous immunoglobulin. Other therapeutic approaches include surgical excision, laser vaporization, and extracorporeal shock wave lithotripsy.
   Conclusions: Evidence for all existing therapies is weak and therefore larger scale controlled studies are needed. Rituximab appears as a promising treatment especially in view of recent evidence that this therapy may be also effective in the underlying disease. (C) 2012 Elsevier Inc. All rights reserved. Semin Arthritis Rheum 41:822-829
C1 [Daoussis, Dimitrios; Antonopoulos, Ioannis; Liossis, Stamatis-Nick C.; Yiannopoulos, Georgios; Andonopoulos, Andrew P.] Univ Patras, Sch Med, Patras Univ Hosp, Dept Internal Med,Div Rheumatol, Patras 26504, Greece.
C3 University of Patras
RP Daoussis, D (通讯作者)，Univ Patras, Sch Med, Patras Univ Hosp, Dept Internal Med,Div Rheumatol, Patras 26504, Greece.
EM jimdaoussis@hotmail.com
RI Liossis, Stamatis-Nick/K-5383-2019
OI Liossis, Stamatis-Nick/0000-0003-2511-8083
CR Asano N, 2004, AM J PATHOL, V165, P641, DOI 10.1016/S0002-9440(10)63328-7
   Asano Y, 2005, RHEUMATOLOGY, V44, P824, DOI 10.1093/rheumatology/keh600
   BERGER RG, 1987, AM J MED, V83, P72, DOI 10.1016/0002-9343(87)90499-2
   Bogoch ER, 2005, J RHEUMATOL, V32, P642
   Bosello S, 2010, ARTHRITIS RES THER, V12, DOI 10.1186/ar2965
   Bottomley WW, 1996, BRIT J DERMATOL, V135, P302, DOI 10.1111/j.1365-2133.1996.tb01166.x
   Chamberlain AJ, 2003, DERMATOL SURG, V29, P968, DOI 10.1046/j.1524-4725.2003.29261.x
   Cukierman T, 2004, ANN RHEUM DIS, V63, P1341, DOI 10.1136/ard.2003.014431
   Daoussis D, 2011, CLIN EXP RH IN PRESS
   Daoussis D, 2011, INT J RHEUMATOL, V2011, DOI 10.1155/2011/214013
   Daoussis D, 2010, SEMIN ARTHRITIS RHEU, V40, P127, DOI 10.1016/j.semarthrit.2009.09.003
   Daoussis D, 2010, RHEUMATOLOGY, V49, P271, DOI 10.1093/rheumatology/kep093
   DOLAN AL, 1995, BRIT J RHEUMATOL, V34, P576
   Eddy MC, 1997, J CLIN ENDOCR METAB, V82, P3536, DOI 10.1210/jc.82.11.3536
   Fahmy FS, 1998, EUR J PLAST SURG, V21, P378, DOI 10.1007/s002380050122
   FARAH MJ, 1990, ARTHRITIS RHEUM, V33, P1287
   FUCHS D, 1986, CLIN RHEUMATOL, V5, P527
   Fujii Naohiko, 2005, Clin Calcium, V15 Suppl 1, P75
   Gerdesmeyer L, 2003, JAMA-J AM MED ASSOC, V290, P2573, DOI 10.1001/jama.290.19.2573
   Haroon Muhammad, 2011, Ther Adv Respir Dis, V5, P299, DOI 10.1177/1753465811407786
   Hasegawa M, 2006, AM J PATHOL, V169, P954, DOI 10.2353/ajpath.2006.060205
   HUDSON PM, 1974, P ROY SOC MED, V67, P1166, DOI 10.1177/003591577406701130
   Komura K, 2008, ARTHRITIS RHEUM-US, V58, P3574, DOI 10.1002/art.23995
   Koos R, 2005, AM J CARDIOL, V96, P747, DOI 10.1016/j.amjcard.2005.05.014
   Kowal-Bielecka O, 2009, ANN RHEUM DIS, V68, P620, DOI 10.1136/ard.2008.096677
   Lafyatis R, 2007, ARTHRITIS RHEUM, V56, P3167, DOI 10.1002/art.22847
   Lafyatis R, 2009, ARTHRITIS RHEUM-US, V60, P578, DOI 10.1002/art.24249
   LASSOUED K, 1988, AM J MED, V84, P795, DOI 10.1016/0002-9343(88)90128-3
   Levy Y, 2004, ARTHRITIS RHEUM, V50, P1005, DOI 10.1002/art.20195
   LIAN JB, 1982, ARTHRITIS RHEUM, V25, P1094, DOI 10.1002/art.1780250910
   LIAN JB, 1976, BIOCHEM BIOPH RES CO, V73, P349, DOI 10.1016/0006-291X(76)90714-2
   Liossis SNC, 2008, CLIN IMMUNOL, V127, P280, DOI 10.1016/j.clim.2008.01.011
   Luo GB, 1997, NATURE, V386, P78, DOI 10.1038/386078a0
   Puche AM, 2010, CLIN EXP RHEUMATOL, V28, P135
   McGonagle D, 2008, RHEUMATOLOGY, V47, P552, DOI 10.1093/rheumatology/kem357
   MOORE SE, 1986, ARTHRITIS RHEUM, V29, P344, DOI 10.1002/art.1780290306
   Munroe PB, 1999, NAT GENET, V21, P142, DOI 10.1038/5102
   Murshed M, 2004, J CELL BIOL, V165, P625, DOI 10.1083/jcb.200402046
   Nacci F, 2007, ANN RHEUM DIS, V66, P977, DOI 10.1136/ard.2006.060111
   Nakagawa Toshifumi, 1993, Journal of Dermatology (Tokyo), V20, P558
   PALMIERI GMA, 1995, ARTHRITIS RHEUM, V38, P1646, DOI 10.1002/art.1780381117
   Price PA, 1998, ARTERIOSCL THROM VAS, V18, P1400, DOI 10.1161/01.ATV.18.9.1400
   Robertson LP, 2003, ANN RHEUM DIS, V62, P267, DOI 10.1136/ard.62.3.267
   Saito E, 2002, J CLIN INVEST, V109, P1453, DOI 10.1172/JCI200215078
   Schanz S, 2008, ARCH DERMATOL, V144, P585, DOI 10.1001/archderm.144.5.585
   Schurgers LJ, 2007, J THROMB HAEMOST, V5, P2503, DOI 10.1111/j.1538-7836.2007.02758.x
   Schurgers LJ, 2004, BLOOD, V104, P3231, DOI 10.1182/blood-2004-04-1277
   Sharma NL, 2010, CLIN RHEUMATOL, V29, P215, DOI 10.1007/s10067-009-1303-z
   Shetty S, 2005, RHEUMATOLOGY, V44, P536, DOI 10.1093/rheumatology/keh536
   Slimani S, 2010, JOINT BONE SPINE, V77, P70, DOI 10.1016/j.jbspin.2009.04.011
   Smith V, 2010, ANN RHEUM DIS, V69, P193, DOI 10.1136/ard.2008.095463
   Sparsa AS, 2005, J AM ACAD DERMATOL, V53, pS263, DOI 10.1016/j.jaad.2005.04.010
   STEEN VD, 1984, ARTHRITIS RHEUM, V27, P125, DOI 10.1002/art.1780270202
   Sultan-Bichat N, 2011, J AM ACAD DERMATOL
   Vayssairat M, 1998, ANN RHEUM DIS, V57, P252, DOI 10.1136/ard.57.4.252
   WANG WJ, 1988, ARCH DERMATOL, V124, P1721, DOI 10.1001/archderm.124.11.1721
   Whitfield ML, 2003, P NATL ACAD SCI USA, V100, P12319, DOI 10.1073/pnas.1635114100
   Yoo WH, 2010, RHEUMATOL INT
   YOSHIDA S, 1993, J RHEUMATOL, V20, P1233
   Yoshizaki A, 2008, AM J PATHOL, V172, P1650, DOI 10.2353/ajpath.2008.071049
   Zebboudj AF, 2003, J CELL BIOCHEM, V90, P756, DOI 10.1002/jcb.10669
NR 61
TC 46
Z9 49
U1 0
U2 5
PU W B SAUNDERS CO-ELSEVIER INC
PI PHILADELPHIA
PA 1600 JOHN F KENNEDY BOULEVARD, STE 1800, PHILADELPHIA, PA 19103-2899 USA
SN 0049-0172
EI 1532-866X
J9 SEMIN ARTHRITIS RHEU
JI Semin. Arthritis Rheum.
PD JUN
PY 2012
VL 41
IS 6
BP 822
EP 829
DI 10.1016/j.semarthrit.2011.11.007
PG 8
WC Rheumatology
WE Science Citation Index Expanded (SCI-EXPANDED)
SC Rheumatology
GA 950XL
UT WOS:000304685100008
PM 22221908
DA 2023-03-31
ER

PT J
AU Enomoto, N
   Oyama, Y
   Enomoto, Y
   Mikamo, M
   Karayama, M
   Hozumi, H
   Suzuki, Y
   Kono, M
   Furuhashi, K
   Fujisawa, T
   Inui, N
   Nakamura, Y
   Suda, T
AF Enomoto, Noriyuki
   Oyama, Yoshiyuki
   Enomoto, Yasunori
   Mikamo, Masashi
   Karayama, Masato
   Hozumi, Hironao
   Suzuki, Yuzo
   Kono, Masato
   Furuhashi, Kazuki
   Fujisawa, Tomoyuki
   Inui, Naoki
   Nakamura, Yutaro
   Suda, Takafumi
TI Prognostic evaluation of serum ferritin in acute exacerbation of
   idiopathic pulmonary fibrosis
SO CLINICAL RESPIRATORY JOURNAL
LA English
DT Article
DE acute exacerbation; anti-MDA5-antibody; ferritin; idiopathic pulmonary
   fibrosis; macrophage
ID INTERSTITIAL LUNG-DISEASE; DIRECT HEMOPERFUSION; CLINICAL-COURSE;
   HEAVY-CHAIN; IRON; PNEUMONIA; SURVIVAL; PROTEIN; SYSTEM; TRIAL
AB BackgroundAcute exacerbation of idiopathic pulmonary fibrosis (AE-IPF) has an extremely poor prognosis. The role of ferritin in the pathogenesis of AE-IPF is not well known while serum ferritin is a key prognostic indicator for patients with clinically amyopathic dermatomyositis with rapidly progressive interstitial pneumonia.
   ObjectiveTo elucidate the clinical importance of serum ferritin in patients with AE-IPF.
   MethodsThirty-seven patients (48 episodes), who were diagnosed with AE-IPF and treated at our hospital between 1997 and 2015, were retrospectively studied.
   ResultsPatients with AE-IPF had significantly higher levels of serum ferritin than baseline levels at the first diagnosis of IPF (P = 0.0017). Receiver operating characteristic analysis showed the cut-off value 174 ng/mL for the separation of AE (area under the curve, 0.700). No patients with AE-IPF were positive for anti- melanoma differentiation-associated gene 5 antibody. Patients with AE-IPF and higher ferritin (174 ng/mL) had lower %FVC and %DLCO before AE, and those with much higher ferritin (500 ng/mL) had significantly worse prognosis than those with lower ferritin (log-rank, P = 0.024). Immunohistochemical staining in autopsy specimens showed alveolar macrophages that were producing ferritin. Finally, in multivariate Cox proportional hazards analyses, serum ferritin level of 500 ng/mL was a significant worse prognostic factor (hazard ratio 5.280, P = 0.046).
   ConclusionHigher serum ferritin may be related to a worse prognosis in patients with AE-IPF.
C1 [Enomoto, Noriyuki; Oyama, Yoshiyuki; Enomoto, Yasunori; Mikamo, Masashi; Karayama, Masato; Hozumi, Hironao; Suzuki, Yuzo; Kono, Masato; Furuhashi, Kazuki; Fujisawa, Tomoyuki; Inui, Naoki; Nakamura, Yutaro; Suda, Takafumi] Hamamatsu Univ Sch Med, Div 2, Dept Internal Med, Hamamatsu, Shizuoka, Japan.
   [Enomoto, Noriyuki] Hamamatsu Univ Sch Med, Hlth Adm Ctr, 1-20-1 Handayama, Hamamatsu, Shizuoka 4313192, Japan.
   [Inui, Naoki] Hamamatsu Univ Sch Med, Dept Clin Pharmacol & Therapeut, Hamamatsu, Shizuoka, Japan.
C3 Hamamatsu University School of Medicine; Hamamatsu University School of
   Medicine; Hamamatsu University School of Medicine
RP Enomoto, N (通讯作者)，Hamamatsu Univ Sch Med, Hlth Adm Ctr, 1-20-1 Handayama, Hamamatsu, Shizuoka 4313192, Japan.
EM norieno@hama-med.ac.jp
RI Suzuki, Yuzo/AAE-6747-2020; Karayama, Masato/AAD-7029-2022; Karayama,
   Masato/AAR-8423-2020; Enomoto, Noriyuki/GLS-0691-2022
OI Suzuki, Yuzo/0000-0001-6154-9791; Karayama, Masato/0000-0003-0455-4070;
   Enomoto, Noriyuki/0000-0003-3187-4264
FU Study Group on Diffuse Lung Disease; Scientific Research/Research on
   Intractable Diseases in the Ministry of Health, Labour and Welfare of
   Japan
FX Study Group on Diffuse Lung Disease, and the Scientific
   Research/Research on Intractable Diseases in the Ministry of Health,
   Labour and Welfare of Japan.
CR Agarwal R, 2008, EUR J INTERN MED, V19, P227, DOI 10.1016/j.ejim.2007.04.024
   Aggarwal NR, 2014, AM J PHYSIOL-LUNG C, V306, pL709, DOI 10.1152/ajplung.00341.2013
   Akira M, 2008, AM J RESP CRIT CARE, V178, P372, DOI 10.1164/rccm.200709-1365OC
   Collard HR, 2007, AM J RESP CRIT CARE, V176, P636, DOI 10.1164/rccm.200703-463PP
   Collard HR, 2016, AM J RESP CRIT CARE, V194, P265, DOI 10.1164/rccm.201604-0801CI
   Corna G, 2010, HAEMATOL-HEMATOL J, V95, P1814, DOI 10.3324/haematol.2010.023879
   Enomoto N, 2008, RESPIROLOGY, V13, P452, DOI 10.1111/j.1440-1843.2008.01290.x
   Enomoto N, 2016, CLIN RESPIR J, V10, P746, DOI 10.1111/crj.12281
   Enomoto N, 2015, BMC PULM MED, V15, DOI 10.1186/s12890-015-0004-4
   Gono T, 2012, RHEUMATOLOGY, V51, P1336, DOI 10.1093/rheumatology/kes012
   Gono T, 2010, RHEUMATOLOGY, V49, P1713, DOI 10.1093/rheumatology/keq149
   Gray CP, 2001, INT J CANCER, V92, P843, DOI 10.1002/ijc.1269
   Homma S, 2015, RESPIR INVESTIG, V53, P7, DOI 10.1016/j.resinv.2014.08.003
   KONDOH Y, 1993, CHEST, V103, P1808, DOI 10.1378/chest.103.6.1808
   Ley B, 2012, ANN INTERN MED, V156, P684, DOI 10.7326/0003-4819-156-10-201205150-00004
   Ley B, 2011, AM J RESP CRIT CARE, V183, P431, DOI 10.1164/rccm.201006-0894CI
   Li RS, 2006, J BIOL CHEM, V281, P37616, DOI 10.1074/jbc.M607266200
   MORIKAWA K, 1994, BLOOD, V83, P737
   Natsuizaka M, 2014, AM J RESP CRIT CARE, V190, P773, DOI 10.1164/rccm.201403-0566OC
   Ohshimo S, 2014, RESP MED, V108, P1031, DOI 10.1016/j.rmed.2014.04.009
   Raghu G, 2011, AM J RESP CRIT CARE, V183, P788, DOI 10.1164/rccm.2009-040GL
   Recalcati S, 2008, J AUTOIMMUN, V30, P84, DOI 10.1016/j.jaut.2007.11.003
   Rosario C, 2013, BMC MED, V11, DOI 10.1186/1741-7015-11-185
   Ruddell RG, 2009, HEPATOLOGY, V49, P887, DOI 10.1002/hep.22716
   Stites SW, 1999, AM J RESP CRIT CARE, V160, P796, DOI 10.1164/ajrccm.160.3.9811018
   Suda T, 2009, RESP MED, V103, P846, DOI 10.1016/j.rmed.2008.12.019
   Tanizawa K, 2013, RESP MED, V107, P745, DOI 10.1016/j.rmed.2013.01.014
   Uehara M, 2016, RESP MED, V114, P18, DOI 10.1016/j.rmed.2016.03.001
NR 28
TC 21
Z9 21
U1 0
U2 5
PU WILEY
PI HOBOKEN
PA 111 RIVER ST, HOBOKEN 07030-5774, NJ USA
SN 1752-6981
EI 1752-699X
J9 CLIN RESPIR J
JI Clin. Respir. J.
PD AUG
PY 2018
VL 12
IS 8
BP 2378
EP 2389
DI 10.1111/crj.12918
PG 12
WC Respiratory System
WE Science Citation Index Expanded (SCI-EXPANDED)
SC Respiratory System
GA GS9XF
UT WOS:000444080800009
PM 29873202
DA 2023-03-31
ER

PT J
AU Gu, JN
   Yan, W
   Gao, QL
   Chen, L
AF Gu, Ji-Na
   Yan, Wang
   Gao, Qiao-Ling
   Chen, Lin
TI Anti-OJ antibody-positive anti-synthetase syndrome with repeated
   arthritis, fever, and recurrent liver cancer: a case report
SO JOURNAL OF GASTROINTESTINAL ONCOLOGY
LA English
DT Article
DE Case report; anti-synthetase syndrome (ASS); anti-OJ
   (anti-isoleucyl-transfer RNA synthetase) antibody; arthritis;
   polymyositis
ID CLINICAL CHARACTERISTICS
AB Background: Anti-isoleucyl-transfer RNA synthetase (anti-OJ) autoantibody-positive anti-synthetase syndrome (ASS) is a rare systemic autoimmune disease that manifests as an inflammatory myopathy and interstitial lung disease. We present a case of an anti-OJ antibody-positive ASS, with recurrent joint pain and fever, significantly elevated inflammatory markers, occult myositis but no interstitial pneumonia. This clinical presentation of an anti-OJ antibody-positive ASS has not been reported before.Case Description: A 75-year-old male, was admitted to our hospital complaining of recurrent joint pain for more than 1 year, recurrent fever for 6 months, and recurrence of joint pain and fever for 1 week. The patient had a history of chronic viral hepatitis B, hepatocellular carcinoma (HCC) surgery 11 years ago, hypertension and type 2 diabetes. In the past year, the patient visited Departments of orthopedics, Infectious Medicine and rheumatology for many times, and has undergone positron emission tomography-computed tomography (PET-CT), bone marrow puncture and other examinations, but the cause was still unknown. On admission, physical examination showed that the temperature was 39.6 celcius, and there was tenderness in multiple joints and muscles, such as the left ankle, the right shoulder, the left wrist, biceps brachii and quadriceps femoris, and so on. The laboratory results showed white blood cell (WBC) count of 30,500/mu L (neutrophils: 90.1%), C-reactive protein (CRP): 140.79 mg/dL,Creatine Kinase and creatine kinase-MB were normal. Because of the muscle tenderness, myositis antibody tests were performed and the anti-OJ autoantibody was positive. Asking the medical history in detail, the patient had myasthenia, which was covered up due to prominent joint pain and fever. The patient had no interstitial pneumonia and mechanic's hand. Recurrent hepatocellular carcinoma was confirmed 1 year after the diagnosis of ASS, and the clinical symptoms were relieved after surgical resection. Conclusions: We report this rare case of anti-OJ antibody-positive ASS with atypical manifestations to raise awareness of the disease for clinicians. For patients with recurrent unexplained arthritis with fever, we should consider ASS, and myositis antibody tests should be performed if necessary. Patients with a history of tumours should be monitored for tumour recurrence.
C1 [Gu, Ji-Na; Chen, Lin] Univ Chinese Acad Sci, Hwa Mei Hosp, Dept Infect Med, Ningbo, Peoples R China.
   [Yan, Wang] Univ Chinese Acad Sci, Hwa Mei Hosp, Dept Neurol, Ningbo, Peoples R China.
   [Gao, Qiao-Ling] Univ Chinese Acad Sci, Hwa Mei Hosp, Dept Radiol, Ningbo, Peoples R China.
   [Chen, Lin] Univ Chinese Acad Sci, Hwa Mei Hosp, Dept Infect Med, Ningbo 315800, Peoples R China.
C3 Chinese Academy of Sciences; University of Chinese Academy of Sciences,
   CAS; Chinese Academy of Sciences; University of Chinese Academy of
   Sciences, CAS; Chinese Academy of Sciences; University of Chinese
   Academy of Sciences, CAS; Chinese Academy of Sciences; University of
   Chinese Academy of Sciences, CAS
RP Chen, L (通讯作者)，Univ Chinese Acad Sci, Hwa Mei Hosp, Dept Infect Med, Ningbo 315800, Peoples R China.
EM chenlin2111@163.com
FU Key Medical Subjects of Joint Construction Between Provinces and Cites
   (Infectious Diseases) , China [2016-S04]; Key Discipline Foundation of
   Hwa Mei Hospital, University of Chinese Academy of Sciences
   [2020ZDXK03]; Medical Scientific Research Foundation of Zhejiang
   Province, China [2019KY598]
FX This work was supported by Key Medical Subjects of Joint Construction
   Between Provinces and Cites (Infectious Diseases) , China (Grant No.
   2016-S04) ; the Key Discipline Foundation of Hwa Mei Hospital,
   University of Chinese Academy of Sciences (Grant No.2020ZDXK03) ;
   Medical Scientific Research Foundation of Zhejiang Province, China
   (Grant No. 2019KY598) . The funding bodies supported the publication
   fees but had no influence on the diagnosis and treatment of the patient,
   or the writing of manuscript.
CR Betteridge ZE, 2018, ARTHRITIS RES THER, V20, DOI 10.1186/s13075-018-1678-9
   Casciola-Rosen L, 2005, J EXP MED, V201, P591, DOI 10.1084/jem.20041367
   Cavagna L, 2019, J CLIN MED, V8, DOI 10.3390/jcm8112013
   Chatterjee S, 2013, CLEV CLIN J MED, V80, P655, DOI 10.3949/ccjm.80a.12171
   Connors GR, 2010, CHEST, V138, P1464, DOI 10.1378/chest.10-0180
   Fukui S, 2020, INTERNAL MED, V59, P2071, DOI 10.2169/internalmedicine.3923-19
   Ge YP, 2022, CLIN EXP RHEUMATOL, V40, P625, DOI 10.55563/clinexprheumatol/v2rbd0
   Jiang MN, 2021, MEDICINE, V100, DOI 10.1097/MD.0000000000025816
   Kapoor A, 2018, EUR J RHEUMATOL, V5, P275, DOI 10.5152/eurjrheum.2018.17167
   Kunimasa K, 2012, INTERNAL MED, V51, P3405, DOI 10.2169/internalmedicine.51.7452
   Lazarou IN, 2013, J RHEUMATOL, V40, P550, DOI 10.3899/jrheum.120682
   Li YM, 2021, INT J RHEUM DIS, V24, P268, DOI 10.1111/1756-185X.14046
   Liu H, 2019, EUR RADIOL, V29, P5349, DOI 10.1007/s00330-019-06152-5
   Marie I, 2012, AUTOIMMUN REV, V11, P739, DOI 10.1016/j.autrev.2012.01.006
   Noguchi E, 2017, JAMA NEUROL, V74, P992, DOI 10.1001/jamaneurol.2017.0934
   Ponyi A, 2005, ANN NY ACAD SCI, V1051, P64, DOI 10.1196/annals.1361.047
   Rozelle A, 2008, JCR-J CLIN RHEUMATOL, V14, P285, DOI 10.1097/RHU.0b013e31817d116f
   Vulsteke JB, 2019, AUTOIMMUN REV, V18, P658, DOI 10.1016/j.autrev.2019.05.002
   Witt Leah J, 2016, Clin Pulm Med, V23, P218
   Yang SH, 2019, J TRANSL AUTOIMMUN, V2, DOI 10.1016/j.jtauto.2019.100018
   Zanframundo G, 2021, CLIN EXP RHEUMATOL, V39, P1, DOI 10.55563/clinexprheumatol/qug8tf
NR 21
TC 0
Z9 0
U1 0
U2 0
PU AME PUBLISHING COMPANY
PI SHATIN
PA FLAT-RM C 16F, KINGS WING PLAZA 1, NO 3 KWAN ST, SHATIN, HONG KONG
   00000, PEOPLES R CHINA
SN 2078-6891
EI 2219-679X
J9 J GASTROINTEST ONCOL
JI J. Gastrointest. Oncol.
PD OCT
PY 2022
VL 13
IS 5
BP 2672
EP 2678
DI 10.21037/jgo-22-720
EA AUG 2022
PG 7
WC Oncology; Gastroenterology & Hepatology
WE Science Citation Index Expanded (SCI-EXPANDED)
SC Oncology; Gastroenterology & Hepatology
GA 6M4BF
UT WOS:000858883100001
PM 36388687
OA gold, Green Accepted
DA 2023-03-31
ER

PT J
AU Chighizola, CB
   Ong, VH
   Meroni, PL
AF Chighizola, Cecilia Beatrice
   Ong, Voon H.
   Meroni, Pier Luigi
TI The Use of Cyclosporine A in Rheumatology: a 2016 Comprehensive Review
SO CLINICAL REVIEWS IN ALLERGY & IMMUNOLOGY
LA English
DT Review
DE Cyclosporine; Rheumatology; Arthritides; Connective tissue diseases;
   Vasculitides; Hepatitis C virus
ID LOW-DOSE CYCLOSPORINE; SYSTEMIC-LUPUS-ERYTHEMATOSUS; MACROPHAGE
   ACTIVATION SYNDROME; ONSET STILLS-DISEASE; LONG-TERM EFFICACY;
   INTERSTITIAL LUNG-DISEASE; DOUBLE-BLIND TRIAL; RED-CELL APLASIA; DRY EYE
   SYNDROME; COMBINATION THERAPY
AB Cyclosporine A, an inhibitor of calcineurin, exerts an immunomodulator action interfering with T cell activation. Even though novel therapeutic tools have emerged, CyA still represents a suitable option in several clinical rheumatology settings. This is the case of refractory nephritis and cytopenias associated with systemic lupus erythematosus. Furthermore, CyA is a valued therapeutic tool in the management of uveitis and thrombophlebitis in course of Beh double dagger et's disease. Topical CyA has been proven to be beneficial in the dry eye of Sjogren's syndrome, whereas oral treatment with CyA can be considered for the severe complications of adult onset Still's disease. CyA provides a therapeutic option in psoriatic arthritis, being rather effective in skin disease. CyA is currently regarded as a second-line option for patients with inflammatory myopathies refractory to standard regimen. CyA is used even in paediatric rheumatology, in particular in the management of juvenile dermatomyositis and macrophage activation syndrome associated with systemic juvenile idiopathic arthritis. Importantly, CyA has been shown to suppress the replication of HCV, and it can thus be safely prescribed to those patients with chronic hepatitis C. Noteworthy, CyA can be administered throughout the gestation course. Surely, caution should be paid to CyA safety profile, in particular to its nephrotoxicity. Even though most evidence comes from small and uncontrolled studies with few randomised controlled trials, CyA should be still regarded as a valid therapeutic tool in 2016 rheumatology.
C1 [Chighizola, Cecilia Beatrice] IRCCS Ist Auxol Italiano, Allergol Clin Immunol & Rheumatol Unit, Piazzale Brescia 20, I-20149 Milan, Italy.
   [Chighizola, Cecilia Beatrice; Meroni, Pier Luigi] IRCCS Ist Auxol Italiano, Expt Lab Immunol & Rheumatol Res, Via Zucchi 18, I-20095 Milan, Italy.
   [Chighizola, Cecilia Beatrice; Meroni, Pier Luigi] Univ Milan, Dept Clin Sci & Community Hlth, Via Festa Perdono 7, I-20122 Milan, Italy.
   [Ong, Voon H.] Royal Free Hosp, Ctr Rheumatol & Connect Tissue Dis, London, England.
   [Meroni, Pier Luigi] ASST G Pini, Div Rheumatol, Pzza C Ferrari 1, I-20122 Milan, Italy.
C3 IRCCS Istituto Auxologico Italiano; IRCCS Istituto Auxologico Italiano;
   University of Milan; University of London; University College London;
   Royal Free London NHS Foundation Trust; UCL Medical School
RP Meroni, PL (通讯作者)，IRCCS Ist Auxol Italiano, Expt Lab Immunol & Rheumatol Res, Via Zucchi 18, I-20095 Milan, Italy.; Meroni, PL (通讯作者)，Univ Milan, Dept Clin Sci & Community Hlth, Via Festa Perdono 7, I-20122 Milan, Italy.; Meroni, PL (通讯作者)，ASST G Pini, Div Rheumatol, Pzza C Ferrari 1, I-20122 Milan, Italy.
EM pierluigi.meroni@unimi.it
RI Ong, Voon/AAB-9836-2020; Chighizola, Cecilia/J-8731-2018; meroni, pier
   luigi/K-8473-2016
OI Chighizola, Cecilia/0000-0002-3787-9632; meroni, pier
   luigi/0000-0002-3394-1451
FU Ricerca Corrente IRCCS Istituto Auxologico Italiano
FX This work was supported in part by Ricerca Corrente IRCCS Istituto
   Auxologico Italiano to PLM.
CR AHERN MJ, 1991, AUST NZ J MED, V21, P844, DOI 10.1111/j.1445-5994.1991.tb01405.x
   Alevizopoulos A, 1997, J BIOL CHEM, V272, P23597, DOI 10.1074/jbc.272.38.23597
   American Academy of Pediatrics Committee on Drugs, 2001, Pediatrics, V108, P776
   Amor KT, 2010, J AM ACAD DERMATOL, V63, P925, DOI 10.1016/j.jaad.2010.02.063
   Ando K, 2013, CLIN EXP RHEUMATOL, V31, pS191
   Arcasoy MO, 2005, AM J HEMATOL, V78, P161, DOI 10.1002/ajh.20237
   Atzeni E, 2003, CLIN EXP RHEUMATOL, V21, P759
   Atzeni F, 2011, ANN RHEUM DIS, V70, P712, DOI 10.1136/ard.2010.130864
   Austin HA, 2009, J AM SOC NEPHROL, V20, P901, DOI 10.1681/ASN.2008060665
   Avci O, 1997, J AM ACAD DERMATOL, V36, P796, DOI 10.1016/S0190-9622(97)80354-4
   Bakker MF, 2010, ANN RHEUM DIS, V69, P1849, DOI 10.1136/ard.2009.124065
   BALLETTA M, 1992, CONTRIB NEPHROL, V99, P129
   Bambauer R, 2000, ARTIF ORGANS, V24, P852, DOI 10.1046/j.1525-1594.2000.06623.x
   Bar-Oz B, 2001, TRANSPLANTATION, V71, P1051, DOI 10.1097/00007890-200104270-00006
   Barber LD, 2005, OPHTHALMOLOGY, V112, P1790, DOI 10.1016/j.ophtha.2005.05.013
   Bejarano V, 2009, ANN RHEUM DIS, V68, P761, DOI 10.1136/ard.2008.091553
   Bellisai F, 2007, CLIN RHEUMATOL, V26, P1127, DOI 10.1007/s10067-006-0412-1
   Bendix G, 1996, BRIT J RHEUMATOL, V35, P1142
   BENSEN W, 1994, J RHEUMATOL, V21, P2034
   Bensman A, 2010, PEDIATR NEPHROL, V25, P1197, DOI 10.1007/s00467-010-1469-2
   Biggioggero M, 2007, LUPUS, V16, P651, DOI 10.1177/0961203307079569
   BORIGINI MJ, 1995, BAILLIERE CLIN RHEUM, V9, P689, DOI 10.1016/S1521-6942(05)80016-6
   BORLEFFS JCC, 1990, ANN RHEUM DIS, V49, P568, DOI 10.1136/ard.49.7.568-a
   Caccavo D, 1997, ARTHRITIS RHEUM, V40, P27, DOI 10.1002/art.1780400106
   Cantini F, 1999, CLIN EXP RHEUMATOL, V17, P391
   Cavagna L, 2013, J RHEUMATOL, V40, P484, DOI 10.3899/jrheum.121026
   Cho ML, 2002, ARTHRITIS RHEUM, V46, P1202, DOI 10.1002/art.10215
   Choy EHS, 2008, ANN RHEUM DIS, V67, P656, DOI 10.1136/ard.2007.076299
   Cimaz R, 2004, TOXICOL LETT, V149, P155, DOI 10.1016/j.toxlet.2003.12.030
   CLEMENTS PJ, 1993, ARTHRITIS RHEUM, V36, P75, DOI 10.1002/art.1780360113
   Cortis E, 2006, ACTA PAEDIATR, V95, P38, DOI 10.1080/08035320600649713
   D'Angelo S, 2010, ANN RHEUM DIS, V69, P934, DOI 10.1136/ard.2009.119446
   Dammacco F, 2000, INT J CLIN LAB RES, V30, P67, DOI 10.1007/s005990070017
   DEMERIEUX P, 1981, ARTHRITIS RHEUM, V24, P64, DOI 10.1002/art.1780240111
   DENTON CP, 1994, BRIT J RHEUMATOL, V33, P90
   Diamanti AP, 2012, INT J IMMUNOPATH PH, V25, P301, DOI 10.1177/039463201202500136
   Dostal C, 1998, LUPUS, V7, P29, DOI 10.1191/096120398678919714
   DOUGADOS M, 1989, ANN RHEUM DIS, V48, P550, DOI 10.1136/ard.48.7.550
   DOUGADOS M, 1987, ARTHRITIS RHEUM, V30, P83, DOI 10.1002/art.1780300111
   DROSOS AA, 1986, ANN RHEUM DIS, V45, P732, DOI 10.1136/ard.45.9.732
   DROSOS AA, 1986, SCAND J RHEUMATOL, P246
   Drosos AA, 1998, CLIN EXP RHEUMATOL, V16, P695
   Drosos AA, 2000, RHEUMATOL INT, V19, P113, DOI 10.1007/s002960050113
   Duarte-Salazar C, 2000, RHEUMATOLOGY, V39, P1155, DOI 10.1093/rheumatology/39.10.1155
   Efthimiou P, 2014, CLIN RHEUMATOL, V33, P305, DOI 10.1007/s10067-014-2487-4
   Ergun T, 1997, INT J DERMATOL, V36, P720
   Faul C, 2008, NAT MED, V14, P931, DOI 10.1038/nm.1857
   FAVRE H, 1989, AM J NEPHROL, V9, P57, DOI 10.1159/000168040
   Fearfield LA, 1999, BRIT J DERMATOL, V141, P339
   Ferraccioli GF, 2002, RHEUMATOLOGY, V41, P892, DOI 10.1093/rheumatology/41.8.892
   Ferraccioli GF, 1997, CLIN EXP RHEUMATOL, V15, pS83
   FEUTREN G, 1987, J PEDIATR-US, V111, P1063, DOI 10.1016/S0022-3476(87)80057-4
   Filaci G, 1999, RHEUMATOLOGY, V38, P992, DOI 10.1093/rheumatology/38.10.992
   FORRE O, 1987, ARTHRITIS RHEUM, V30, P88, DOI 10.1002/art.1780300112
   Foulks Gary N, 2006, Int Ophthalmol Clin, V46, P105, DOI 10.1097/01.iio.0000212135.77675.6a
   FRANCES C, 1988, CLIN EXP DERMATOL, V13, P1, DOI 10.1111/j.1365-2230.1988.tb00637.x
   Fraser AD, 2005, ANN RHEUM DIS, V64, P859, DOI 10.1136/ard.2004.024463
   FULLERTON SH, 1991, ARCH DERMATOL, V127, P1731, DOI 10.1001/archderm.127.11.1731
   Galeazzi M, 2007, ANN NY ACAD SCI, V1110, P544, DOI 10.1196/annals.1423.058
   Galeazzi M, 2006, AUTOIMMUN REV, V5, P493, DOI 10.1016/j.autrev.2006.01.002
   Galeazzi M, 2008, AUTOIMMUN REV, V8, P100, DOI 10.1016/j.autrev.2008.07.009
   Gerards AH, 2003, ANN RHEUM DIS, V62, P291, DOI 10.1136/ard.62.4.291
   Gerloni V, 2001, RHEUMATOLOGY, V40, P907, DOI 10.1093/rheumatology/40.8.907
   Gerosa M, 2014, EXPERT OPIN DRUG SAF, V13, P1591, DOI 10.1517/14740338.2014.951326
   GRABBE S, 1995, CLIN EXP DERMATOL, V20, P249, DOI 10.1111/j.1365-2230.1995.tb01315.x
   GRAU JM, 1994, J RHEUMATOL, V21, P381
   GREMMEL F, 1988, ANN INTERN MED, V108, P491, DOI 10.7326/0003-4819-108-3-491_1
   Griffiths B, 2001, LUPUS, V10, P165, DOI 10.1191/096120301672970034
   GUNN HC, 1986, CLIN EXP IMMUNOL, V64, P225
   GUPTA AK, 1989, ARCH DERMATOL, V125, P507, DOI 10.1001/archderm.125.4.507
   Hallegua D, 2000, LUPUS, V9, P241, DOI 10.1191/096120300680198935
   Hamidou M, 2005, PRESSE MED, V34, P1634, DOI 10.1016/S0755-4982(05)84239-3
   HARLEY N, 1990, AUST NZ J MED, V20, P71, DOI 10.1111/j.1445-5994.1990.tb00376.x
   Hatemi G, 2008, ANN RHEUM DIS, V67, P1656, DOI 10.1136/ard.2007.080432
   HECKMATT J, 1989, LANCET, V1, P1063, DOI 10.1016/S0140-6736(89)92456-2
   Helliwell PS, 2008, J RHEUMATOL, V35, P472
   Her MY, 2007, RHEUMATOL INT, V27, P295, DOI 10.1007/s00296-006-0202-8
   Hernandez GL, 2001, J EXP MED, V193, P607, DOI 10.1084/jem.193.5.607
   Hetland ML, 2010, ANN RHEUM DIS, V69, P1789, DOI 10.1136/ard.2009.125534
   Hetland ML, 2006, ARTHRITIS RHEUM-US, V54, P1401, DOI 10.1002/art.21796
   HEULE F, 1986, ARCH DERMATOL, V122, P973, DOI 10.1001/archderm.1986.01660210021007
   Hochberg MC, 2001, ANN RHEUM DIS, V60, pIII51
   Horigome H, 1999, MED J AUSTRALIA, V170, P566, DOI 10.5694/j.1326-5377.1999.tb127892.x
   Hu WX, 2003, CHINESE MED J-PEKING, V116, P1827
   HUSSEIN MM, 1993, CLIN NEPHROL, V40, P160
   Ingegnoli F, 2012, AUTOIMMUN REV, V11, P335, DOI 10.1016/j.autrev.2011.09.007
   Inoue K, 2000, ARCH INTERN MED, V160, P393, DOI 10.1001/archinte.160.3.393
   ISENBERG DA, 1981, INT J IMMUNOPHARMACO, V3, P163, DOI 10.1016/0192-0561(81)90007-2
   Ishii N, 2006, J VIROL, V80, P4510, DOI 10.1128/JVI.80.9.4510-4520.2006
   ISRAELBIET D, 1983, CLIN EXP IMMUNOL, V54, P359
   Jamilloux Y, 2015, THER CLIN RISK MANAG, V11, P33, DOI 10.2147/TCRM.S64951
   JONES MG, 1985, CLIN EXP IMMUNOL, V59, P1
   Kamijo Y, 2011, CLIN NEPHROL, V76, P136, DOI 10.5414/CN106920
   Karanikolas G, 2006, J RHEUMATOL, V33, P486
   Kato Y, 2001, CLIN EXP OPHTHALMOL, V29, P335
   Kim EC, 2009, AM J OPHTHALMOL, V147, P206, DOI 10.1016/j.ajo.2008.08.015
   Kim HJ, 2009, RHEUMATOL INT, V29, P1101, DOI 10.1007/s00296-008-0822-2
   Kotter I, 2006, CLIN RHEUMATOL, V25, P482, DOI 10.1007/s10067-005-0070-8
   Kohjima M, 2007, LIVER INT, V27, P1273, DOI 10.1111/j.1478-3231.2007.01560.x
   Kotake S, 1999, OPHTHALMOLOGY, V106, P586, DOI 10.1016/S0161-6420(99)90120-3
   Kotani T, 2008, J RHEUMATOL, V35, P254
   Kotani T, 2011, CLIN RHEUMATOL, V30, P1021, DOI 10.1007/s10067-011-1713-6
   Kotani Takuya, 2005, Nihon Rinsho Meneki Gakkai Kaishi, V28, P148
   Kounami S, 2005, ACTA HAEMATOL-BASEL, V113, P124, DOI 10.1159/000083450
   KRUGER K, 1994, CLIN RHEUMATOL, V13, P248
   Kunert KS, 2000, ARCH OPHTHALMOL-CHIC, V118, P1489
   Kunert KS, 2002, ARCH OPHTHALMOL-CHIC, V120, P330
   Kvien TK, 2002, ANN RHEUM DIS, V61, P511, DOI 10.1136/ard.61.6.511
   Labirua-Iturburu A, 2013, CLIN EXP RHEUMATOL, V31, P436
   Lin CI, 2012, CLIN RHEUMATOL, V31, P1223, DOI 10.1007/s10067-012-1998-0
   Macchioni P, 1998, RHEUMATOL INT, V18, P27, DOI 10.1007/s002960050050
   MADHOK R, 1991, J RHEUMATOL, V18, P1485
   Mahrle G, 1996, BRIT J DERMATOL, V135, P752
   Manger K, 1996, BRIT J RHEUMATOL, V35, P669
   Marchesoni A, 2002, ARTHRIT RHEUM-ARTHR, V47, P59, DOI 10.1002/art1.10245
   Marchesoni A, 2003, RHEUMATOLOGY, V42, P1545, DOI 10.1093/rheumatology/keg394
   MASUDA K, 1989, LANCET, V1, P1093
   McDermott EM, 1998, ANN RHEUM DIS, V57, P258, DOI 10.1136/ard.57.4.258a
   MIESCHER PA, 1994, SPRINGER SEMIN IMMUN, V16, P295
   MIESCHER PA, 1987, KLIN WOCHENSCHR, V65, P727, DOI 10.1007/BF01736809
   Migliore A, 2011, INT J IMMUNOPATH PH, V24, P167, DOI 10.1177/039463201102400119
   Mii S, 2006, RHEUMATOL INT, V27, P183, DOI 10.1007/s00296-006-0168-6
   Miranda JM, 2004, ARCH MED RES, V35, P36, DOI 10.1016/j.arcmed.2003.07.008
   Mitamura M, 2009, MOD RHEUMATOL, V19, P57, DOI 10.1007/s10165-008-0126-0
   Mizrahi Meir, 2009, J Med Case Rep, V3, P138, DOI 10.1186/1752-1947-3-138
   Moretti ME, 2003, TRANSPLANTATION, V75, P2144, DOI 10.1097/01.TP.0000066352.86763.D0
   Mori T, 1993, Rinsho Ketsueki, V34, P147
   Moroni G, 2006, CLIN J AM SOC NEPHRO, V1, P925, DOI 10.2215/CJN.02271205
   Moroni G, 2009, NEPHROL DIAL TRANSPL, V24, P15, DOI 10.1093/ndt/gfn565
   Morton SJ, 2000, ANN RHEUM DIS, V59, P487, DOI 10.1136/ard.59.6.487
   Morton SJ, 2000, RHEUMATOLOGY, V39, P865, DOI 10.1093/rheumatology/39.8.865
   Mouy R, 1996, J PEDIATR-US, V129, P750, DOI 10.1016/S0022-3476(96)70160-9
   Nagashima T, 2008, CLIN RHEUMATOL, V27, P1451, DOI 10.1007/s10067-008-0950-9
   Nakagawa M, 2004, BIOCHEM BIOPH RES CO, V313, P42, DOI 10.1016/j.bbrc.2003.11.080
   Nyberg G, 1998, TRANSPLANTATION, V65, P253
   Ogawa H, 2010, LUPUS, V19, P162, DOI 10.1177/0961203309350320
   Ogawa Hiroe, 2007, Mod Rheumatol, V17, P92, DOI 10.1007/s10165-006-0545-8
   OSTENSEN M, 1988, J RHEUMATOL, V15, P1536
   OZYAZGAN Y, 1992, BRIT J OPHTHALMOL, V76, P241, DOI 10.1136/bjo.76.4.241
   Park JH, 2004, J KOREAN MED SCI, V19, P137, DOI 10.3346/jkms.2004.19.1.137
   Pasero G, 1996, ARTHRITIS RHEUM, V39, P1006, DOI 10.1002/art.1780390618
   Pflugfelder SC, 2008, CORNEA, V27, P64, DOI 10.1097/ICO.0b013e318158f6dc
   PISTOIA V, 1993, CLIN EXP RHEUMATOL, V11, P203
   Proudman SM, 2000, ARTHRITIS RHEUM, V43, P1809, DOI 10.1002/1529-0131(200008)43:8<1809::AID-ANR17>3.0.CO;2-D
   Quartuccio L, 2006, LUPUS, V15, P76, DOI 10.1191/0961203306lu2266oa
   RADHAKRISHNAN J, 1994, CLIN NEPHROL, V42, P147
   Ravelli A, 1996, J PEDIATR-US, V128, P275, DOI 10.1016/S0022-3476(96)70408-0
   Ravelli A, 2002, CLIN EXP RHEUMATOL, V20, P569
   Reiff A, 1997, J RHEUMATOL, V24, P2436
   Rihova Z, 2007, KIDNEY BLOOD PRESS R, V30, P124, DOI 10.1159/000101448
   Ringold S, 2013, ARTHRITIS RHEUM-US, V65, P2499, DOI 10.1002/art.38092
   Ritchlin CT, 2009, ANN RHEUM DIS, V68, P1387, DOI 10.1136/ard.2008.094946
   Roberts CW, 2007, CORNEA, V26, P805, DOI 10.1097/ICO.0b013e318074e460
   Roch B, 2004, J EUR ACAD DERMATOL, V18, P235, DOI 10.1111/j.1468-3083.2004.00717.x
   Ruperto N, 2013, PEDIATR RHEUMATOL, V11, pO19
   Ryan C, 2010, J AM ACAD DERMATOL, V63, P949, DOI 10.1016/j.jaad.2010.02.062
   Saeki Y, 2000, LUPUS, V9, P390, DOI 10.1191/096120300678828406
   Sakamoto Susumu, 2005, Nihon Kokyuki Gakkai Zasshi, V43, P171
   Salaffi F, 1996, SCAND J RHEUMATOL, V25, P16, DOI 10.3109/03009749609082662
   Sall K, 2000, OPHTHALMOLOGY, V107, P631, DOI 10.1016/S0161-6420(99)00176-1
   Salvarani C, 2001, J RHEUMATOL, V28, P2274
   SALVARANI C, 1992, J RHEUMATOL, V19, P74
   Sarzi-Puttini P, 2005, RHEUMATOL INT, V25, P15, DOI 10.1007/s00296-003-0384-2
   Sarzi-Puttini P, 2002, RHEUMATOL INT, V21, P234, DOI 10.1007/s00296-001-0166-7
   Sawhney S, 2001, ARCH DIS CHILD, V85, P421, DOI 10.1136/adc.85.5.421
   Schaufelberger C, 2006, SCAND J RHEUMATOL, V35, P327, DOI 10.1080/03009740500474537
   Schaufelberger C, 1998, BRIT J RHEUMATOL, V37, P464
   Shaharir SS, 2015, CLIN RHEUMATOL, V34, P93, DOI 10.1007/s10067-014-2802-0
   Singh JA, 2012, ARTHRIT CARE RES, V64, P625, DOI 10.1002/acr.21641
   Singh NP, 2004, RHEUMATOL INT, V24, P40, DOI 10.1007/s00296-003-0318-z
   SPADARO A, 1995, CLIN EXP RHEUMATOL, V13, P589
   Stanley CW, 1999, TRANSPLANT P, V31, P241, DOI 10.1016/S0041-1345(98)01519-X
   Stein CM, 1997, ARTHRITIS RHEUM, V40, P1843, DOI 10.1002/art.1780401018
   STEINSSON K, 1990, ANN RHEUM DIS, V49, P603, DOI 10.1136/ard.49.8.603
   Stephan JL, 2001, RHEUMATOLOGY, V40, P1285, DOI 10.1093/rheumatology/40.11.1285
   Stevenson D, 2000, OPHTHALMOLOGY, V107, P967, DOI 10.1016/S0161-6420(00)00035-X
   Sugiyama M, 1998, LUPUS, V7, P53, DOI 10.1191/096120398678919660
   Suzuki Akitake, 2013, Nihon Rinsho Meneki Gakkai Kaishi, V36, P122
   Takada K, 2005, AUTOIMMUNITY, V38, P383, DOI 10.1080/08916930500124023
   Takahashi H, 2015, LUPUS, V24, P659, DOI 10.1177/0961203314559086
   Tam LS, 1998, QJM-MON J ASSOC PHYS, V91, P573, DOI 10.1093/qjmed/91.8.573
   Tam LS, 2001, LUPUS, V10, P827, DOI 10.1177/096120330101001113
   Temekonidis TI, 2002, ANN RHEUM DIS, V61, P822, DOI 10.1136/ard.61.9.822
   Tendron-Franzin A, 2004, J AM SOC NEPHROL, V15, P2687, DOI 10.1097/01.ASN.0000139069.59466.D8
   Terao Mika, 2007, Mod Rheumatol, V17, P156, DOI 10.1007/s10165-006-0556-5
   TOKUDA M, 1994, ARTHRITIS RHEUM, V37, P551, DOI 10.1002/art.1780370416
   TUGWELL P, 1990, LANCET, V335, P1051, DOI 10.1016/0140-6736(90)92630-Z
   TUGWELL P, 1995, NEW ENGL J MED, V333, P137, DOI 10.1056/NEJM199507203330301
   van den Borne BEEM, 1998, J RHEUMATOL, V25, P1493
   VANRIJTHOVEN AWAM, 1991, J RHEUMATOL, V18, P19
   VANRIJTHOVEN AWAM, 1991, J RHEUMATOL, V18, P815
   Vencovsky J, 2000, SCAND J RHEUMATOL, V29, P95, DOI 10.1080/030097400750001897
   Walker KM, 2011, J RHEUMATOL, V38, P1326, DOI 10.3899/jrheum.101262
   Wang SW, 2005, LUPUS, V14, P483, DOI 10.1191/0961203305lu2090cr
   WEINBLATT ME, 1987, ARTHRITIS RHEUM, V30, P11, DOI 10.1002/art.1780300102
   WENDLING D, 1985, ARTHRITIS RHEUM, V28, P1078, DOI 10.1002/art.1780280921
   Yamada Y, 2010, BRIT J OPHTHALMOL, V94, P284, DOI 10.1136/bjo.2009.158840
   Yang MY, 2014, MICROB CELL FACT, V13, DOI 10.1186/s12934-014-0143-y
   Yazici H, 1999, Dev Ophthalmol, V31, P118
   YELL JA, 1994, BRIT J DERMATOL, V131, P132, DOI 10.1111/j.1365-2133.1994.tb08471.x
   You CR, 2006, J KOREAN MED SCI, V21, P1124, DOI 10.3346/jkms.2006.21.6.1124
   ZACHARIAE H, 1990, BRIT J DERMATOL, V122, P677, DOI 10.1111/j.1365-2133.1990.tb07290.x
   Zavada J, 2014, LUPUS, V23, P69, DOI 10.1177/0961203313511555
   Zavada J, 2010, LUPUS, V19, P1281, DOI 10.1177/0961203310371155
   Zeidler HK, 1998, BRIT J RHEUMATOL, V37, P874
   ZENTILIN P, 1994, ARTHRITIS RHEUM, V37, P301, DOI 10.1002/art.1780370225
   Zhang Xin, 2008, Zhonghua Nei Ke Za Zhi, V47, P125
NR 207
TC 45
Z9 50
U1 0
U2 14
PU HUMANA PRESS INC
PI TOTOWA
PA 999 RIVERVIEW DRIVE SUITE 208, TOTOWA, NJ 07512 USA
SN 1080-0549
EI 1559-0267
J9 CLIN REV ALLERG IMMU
JI Clin. Rev. Allergy Immunol.
PD JUN
PY 2017
VL 52
IS 3
BP 401
EP 423
DI 10.1007/s12016-016-8582-3
PG 23
WC Allergy; Immunology
WE Science Citation Index Expanded (SCI-EXPANDED)
SC Allergy; Immunology
GA EU2LX
UT WOS:000400861900008
PM 27515671
OA Green Submitted
DA 2023-03-31
ER

PT J
AU Bai, ZQ
   Chen, Y
   Dong, LL
AF Bai, Zhiqian
   Chen, Yu
   Dong, Lingli
TI Experience of therapeutic plasma exchange in rheumatic diseases: Albumin
   may be a suitable substitute for plasma
SO ARCHIVES OF RHEUMATOLOGY
LA English
DT Article
DE Adverse events; albumin; replacement fluids; rheumatic diseases;
   therapeutic plasma exchange
ID INTERSTITIAL LUNG-DISEASE; CONTROLLED-TRIAL; DERMATOMYOSITIS; APHERESIS;
   PLASMAPHERESIS; REMOVAL; UTILITY
AB Objectives: In this study, we aimed to assess the value of therapeutic plasma exchange (TPE) in the treatment of rheumatic diseases and compare the safety of different replacement fluids used in TPE.
   Patients and methods: A total of 727 TPE procedures in 285 patients (57 males, 228 females; mean age: 39.7 +/- 15.4 years; range, 13 to 79 years) with rheumatic diseases between January 2011 and February 2019 were retrospectively analyzed. Data including demographic and clinical characteristics of the patients were recorded. Treatment response to TPE and adverse events were evaluated in all patients.
   Results: Indications for TPE included 13 different disorders, with the majority being systemic lupus erythematosus (up to 50%). The mean number of TPE sessions was 2.55 +/- 1.00 per patient and the mean exchange plasma volume was 2,270 +/- 256 mL per session. Combined plasma and albumin was the most frequently used replacement fluid (69.5%), followed by albumin and plasma in 20.5% and 10.0% of episodes, respectively. Up to 73.7% (210/285) patients achieved clinical improvement after TPE treatment. Adverse events occurred in 15.1% (110/727) of all the procedures, and allergic reaction (34.5%) was the most common event. The overall incidence rate of complication was similar among the three types of replacement fluids (p=0.214).
   Conclusion: Based on our study results, TPE is an invasive, but safe, useful and, sometimes, essential tool with an acceptable risk/benefit ratio for most rheumatic diseases. Albumin can be used as a feasible substitute for plasma in case of shortage of blood resources.
C1 [Bai, Zhiqian; Chen, Yu; Dong, Lingli] Huazhong Univ Sci & Technol, Tongji Hosp, Tongji Med Coll, Dept Rheumatol & Immunol, 1095th Jiefang Ave, Wuhan 430000, Hubei, Peoples R China.
C3 Huazhong University of Science & Technology
RP Dong, LL (通讯作者)，Huazhong Univ Sci & Technol, Tongji Hosp, Tongji Med Coll, Dept Rheumatol & Immunol, 1095th Jiefang Ave, Wuhan 430000, Hubei, Peoples R China.
EM tjhdongll@163.com
OI Yu, Chen/0000-0002-7142-8851
FU National Natural Science Foundation of China [81771754]; Tongji Hospital
   Clinical Research Flagship Program [2a019CR206]
FX This work was supported by National Natural Science Foundation of China
   (No. 81771754 to L.L. Dong), Tongji Hospital Clinical Research Flagship
   Program (No. 2a019 CR206 to L.L. Dong).
CR ABEL JJ, 1990, TRANSFUS SCI, V11, P166
   Aguirre-Valencia D, 2019, AUTOIMMUN DIS, V2019, DOI 10.1155/2019/5350960
   Chen ZY, 2013, ARTHRIT CARE RES, V65, P1316, DOI 10.1002/acr.21985
   Clark WF, 2016, KIDNEY INT, V90, P974, DOI 10.1016/j.kint.2016.06.009
   Cozzi F, 2015, TRANSFUS APHER SCI, V53, P368, DOI 10.1016/j.transci.2015.07.005
   Endo Y, 2018, MEDICINE, V97, DOI 10.1097/MD.0000000000010436
   Geri G, 2018, CRIT CARE, V22, DOI 10.1186/s13054-018-2264-x
   Gono T, 2010, RHEUMATOLOGY, V49, P1354, DOI 10.1093/rheumatology/keq073
   Goto K, 2017, INTERNAL MED, V56, P55, DOI 10.2169/internalmedicine.56.7317
   Ipe TS, 2020, J CLIN APHERESIS, V35, P25, DOI 10.1002/jca.21754
   Kaplan A A, 1990, ASAIO Trans, V36, pM597
   Kaplan AA, 2013, J CLIN APHERESIS, V28, P3, DOI 10.1002/jca.21257
   Kawasumi H, 2014, BIOMED RES INT, V2014, DOI 10.1155/2014/815245
   Koga T, 2012, RHEUMATOLOGY, V51, P1278, DOI 10.1093/rheumatology/ker518
   Lainez-Andres JM, 2015, REV NEUROLOGIA, V60, P120, DOI 10.33588/rn.6003.2014393
   Lemaire A, 2017, J CLIN APHERESIS, V32, P405, DOI 10.1002/jca.21529
   LEWIS EJ, 1992, NEW ENGL J MED, V326, P1373, DOI 10.1056/NEJM199205213262101
   Liu E, 2019, CURR OPIN RHEUMATOL, V31, P307, DOI 10.1097/BOR.0000000000000594
   MILLER FW, 1992, NEW ENGL J MED, V326, P1380, DOI 10.1056/NEJM199205213262102
   Miyamoto S, 2017, THER APHER DIAL, V21, P226, DOI 10.1111/1744-9987.12555
   Morales-Nebreda Luisa, 2018, Clin Pulm Med, V25, P166
   Nieto-Aristizabal I, 2020, AUTOIMMUN DIS, V2020, DOI 10.1155/2020/3484659
   Onwuemene OA, 2019, J CLIN APHERESIS, V34, P545, DOI 10.1002/jca.21709
   Cordoba JP, 2017, REV BRAS REUMATOL, V57, P397, DOI 10.1016/j.rbre.2017.01.003
   Padmanabhan A, 2019, J CLIN APHERESIS, V34, P171, DOI 10.1002/jca.21705
   Palma-Garcia L, 2018, J CLIN APHERESIS, V33, P480, DOI 10.1002/jca.21623
   Pons-Estel GJ, 2011, AUTOIMMUN REV, V10, P679, DOI 10.1016/j.autrev.2011.04.028
   Reeves HM, 2014, BRIT J HAEMATOL, V164, P342, DOI 10.1111/bjh.12629
   Shi LJ, 2018, INT J RHEUM DIS, V21, P1142, DOI 10.1111/1756-185X.13064
   Shirakashi M, 2020, RHEUMATOLOGY, V59, P3284, DOI 10.1093/rheumatology/keaa123
   Soyuoz A, 2018, EUR J RHEUMATOL, V5, P32, DOI 10.5152/eurjrheum.2017.17088
   Tang JG, 2020, SEMIN ARTHRITIS RHEU, V50, P354, DOI 10.1016/j.semarthrit.2019.06.018
   Tkachenko O, 2019, CLIN IMMUNOL, V199, P44, DOI 10.1016/j.clim.2018.12.010
   Tombak A, 2017, INDIAN J HEMATOL BLO, V33, P97, DOI 10.1007/s12288-016-0661-3
   Ward DM, 2011, J CLIN APHERESIS, V26, P230, DOI 10.1002/jca.20302
   WEI N, 1983, LANCET, V1, P17
   Yagishita M, 2018, INTERNAL MED, V57, P1935, DOI 10.2169/internalmedicine.0297-17
   Yamada C, 2017, J CLIN APHERESIS, V32, P5, DOI 10.1002/jca.21454
NR 38
TC 0
Z9 0
U1 1
U2 7
PU TURKISH LEAGUE AGAINST RHEUMATISM
PI ANKARA
PA TALATPASA BULVARI DUMLUPINAR CAD 40 3 CEBECI DORTYOL, ANKARA, 06100,
   TURKEY
SN 2148-5046
EI 1309-0283
J9 ARCH RHEUMATOL
JI Arch. Rheumatol.
PD SEP
PY 2021
VL 36
IS 3
BP 398
EP 408
DI 10.46497/ArchRheumatol.2021.8447
PG 11
WC Rheumatology
WE Science Citation Index Expanded (SCI-EXPANDED)
SC Rheumatology
GA SM3MY
UT WOS:000657515000011
PM 34870172
OA Green Accepted, gold
DA 2023-03-31
ER

PT J
AU Kono, M
   Nakamura, Y
   Enomoto, N
   Hashimoto, D
   Fujisawa, T
   Inui, N
   Maekawa, M
   Suda, T
   Colby, TV
   Chida, K
AF Kono, Masato
   Nakamura, Yutaro
   Enomoto, Noriyuki
   Hashimoto, Dai
   Fujisawa, Tomoyuki
   Inui, Naoki
   Maekawa, Masato
   Suda, Takafumi
   Colby, Thomas V.
   Chida, Kingo
TI Usual Interstitial Pneumonia Preceding Collagen Vascular Disease: A
   Retrospective Case Control Study of Patients Initially Diagnosed with
   Idiopathic Pulmonary Fibrosis
SO PLOS ONE
LA English
DT Article
ID CONNECTIVE-TISSUE DISEASE; LUNG-DISEASE; RHEUMATOID-ARTHRITIS;
   SYSTEMIC-SCLEROSIS; SJOGRENS-SYNDROME; REVISED CRITERIA; CLASSIFICATION;
   DERMATOMYOSITIS; MANIFESTATION; VASCULITIDES
AB Background: The aim of this study was to evaluate the cumulative incidence and the predictive factors for collagen vascular disease (CVD) in patients initially diagnosed with idiopathic pulmonary fibrosis (IPF), and to examine the features of patients who then developed CVD.
   Methods: This was a retrospective review of 111 consecutive patients with IPF diagnosed at our institution. None of the patients fulfilled any of the CVD criteria from the American College of Rheumatology (ACR) within 6 months or more after the diagnosis of IPF.
   Results: Ten patients (9.0%) developed CVD during the follow-up period: four had rheumatoid arthritis (RA); four had microscopic polyangiitis (MPA); one had systemic sclerosis (SSc); and one had SSc and Sjogren's syndrome (SjS). The mean time until CVD diagnosis was 3.9 years. The cumulative incidences of CVD at 1, 5, and 10 years were 0.91%, 9.85%, and 15.5%, respectively. Patients who developed CVD were significantly younger, more likely to be women and had a better prognosis than those with IPF. Cox proportional hazards regression analysis showed that female sex and the presence of lymphoid aggregates with germinal centers were significantly associated with the occurrence of CVD in patients initially diagnosed with IPF.
   Conclusions: CVD is an important underlying condition in IPF, and shows better prognosis. The possibility of the development of CVD should remain a consideration in the follow-up of IPF.
C1 [Kono, Masato; Nakamura, Yutaro; Enomoto, Noriyuki; Hashimoto, Dai; Fujisawa, Tomoyuki; Inui, Naoki; Suda, Takafumi; Chida, Kingo] Hamamatsu Univ Sch Med, Dept Internal Med, Div 2, Hamamatsu, Shizuoka 4313192, Japan.
   [Kono, Masato; Maekawa, Masato] Hamamatsu Univ Sch Med, Dept Lab Med, Hamamatsu, Shizuoka 4313192, Japan.
   [Colby, Thomas V.] Mayo Clin, Dept Lab Med & Pathol, Scottsdale, AZ USA.
C3 Hamamatsu University School of Medicine; Hamamatsu University School of
   Medicine; Mayo Clinic; Mayo Clinic Phoenix
RP Nakamura, Y (通讯作者)，Hamamatsu Univ Sch Med, Dept Internal Med, Div 2, Hamamatsu, Shizuoka 4313192, Japan.
EM nakayuta@hama-med.ac.jp
RI Enomoto, Noriyuki/GLS-0691-2022
OI Enomoto, Noriyuki/0000-0003-3187-4264; Maekawa,
   Masato/0000-0001-9710-5324
FU Ministry of Health, Labor and Welfare, Japan; Grants-in-Aid for
   Scientific Research [24591160, 24591161, 26670275] Funding Source: KAKEN
FX This study was partly supported by a grant to the Diffuse Lung Diseases
   Research Group from the Ministry of Health, Labor and Welfare, Japan.
   The funders had no role in study design, data collection and analysis,
   decision to publish, or preparation of the manuscript.
CR Alhamad EH, 2012, RESP MED, V106, P1575, DOI 10.1016/j.rmed.2012.07.009
   American Thoracic Society, 2002, AM J RESP CRIT CARE, V165, P277, DOI [DOI 10.1164/AJRCCM.165.2.ATS01, 10.1164/ajrccm.165.2.ats01]
   [Anonymous], 1980, ARTHRITIS RHEUM, V23, P581
   Antoniou KM, 2009, EUR RESPIR J, V33, P882, DOI 10.1183/09031936.00152607
   ARNETT FC, 1988, ARTHRITIS RHEUM, V31, P315, DOI 10.1002/art.1780310302
   BOHAN A, 1975, NEW ENGL J MED, V292, P344, DOI 10.1056/NEJM197502132920706
   Bouros D, 2002, AM J RESP CRIT CARE, V165, P1581, DOI 10.1164/rccm.2106012
   Cipriani NA, 2012, ARCH PATHOL LAB MED, V136, P1253, DOI 10.5858/arpa.2012-0102-OA
   Cottin V, 2006, EUR RESPIR J, V28, P893, DOI 10.1183/09031936.00101506
   Douglas WW, 2001, AM J RESP CRIT CARE, V164, P1182, DOI 10.1164/ajrccm.164.7.2103110
   Fischer A, 2006, CHEST, V130, P976, DOI 10.1378/chest.130.4.976
   Fischer A, 2012, LANCET, V380, P689, DOI 10.1016/S0140-6736(12)61079-4
   Fischer A, 2010, CHEST, V138, P251, DOI 10.1378/chest.10-0194
   Homma S, 2004, RESPIROLOGY, V9, P190, DOI 10.1111/j.1440-1843.2004.00581.x
   HOMMA Y, 1995, RESPIRATION, V62, P248, DOI 10.1159/000196457
   Ito I, 2005, AM J RESP CRIT CARE, V171, P632, DOI 10.1164/rccm.200403-417OC
   JENNETTE JC, 1994, ARTHRITIS RHEUM-US, V37, P187, DOI 10.1002/art.1780370206
   Kim EJ, 2010, EUR RESPIR J, V35, P1322, DOI 10.1183/09031936.00092309
   Kim EJ, 2009, CHEST, V136, P1397, DOI 10.1378/chest.09-0444
   Kinder BW, 2007, AM J RESP CRIT CARE, V176, P691, DOI 10.1164/rccm.200702-220OC
   Lee HK, 2005, CHEST, V127, P2019, DOI 10.1378/chest.127.6.2019
   LOMEO RM, 1989, AM J MED, V87, P525
   Mittoo S, 2009, RESP MED, V103, P1152, DOI 10.1016/j.rmed.2009.02.009
   Nakamura Y, 2003, SARCOIDOSIS VASC DIF, V20, P235
   Nakamura Y, 2012, RESP MED, V106, P1164, DOI 10.1016/j.rmed.2012.04.004
   Park IN, 2009, EUR RESPIR J, V33, P68, DOI 10.1183/09031936.00158507
   Park JH, 2007, AM J RESP CRIT CARE, V175, P705, DOI 10.1164/rccm.200607-912OC
   Raghu G, 2011, AM J RESP CRIT CARE, V183, P788, DOI 10.1164/rccm.2009-040GL
   Romagnoli M, 2011, EUR RESPIR J, V38, P384, DOI 10.1183/09031936.00094910
   Sato T, 2006, RHEUMATOL INT, V26, P551, DOI 10.1007/s00296-005-0028-9
   Song JW, 2009, CHEST, V136, P23, DOI 10.1378/chest.08-2572
   TAN EM, 1982, ARTHRITIS RHEUM, V25, P1271, DOI 10.1002/art.1780251101
   Travis WD, 2008, AM J RESP CRIT CARE, V177, P1338, DOI 10.1164/rccm.200611-1685OC
   Travis WD, 2013, AM J RESP CRIT CARE, V188, P733, DOI 10.1164/rccm.201308-1483ST
   Tsuchiya Y, 2011, EUR RESPIR J, V37, P1411, DOI 10.1183/09031936.00019210
   Tzelepis GE, 2008, EUR RESPIR J, V31, P11, DOI 10.1183/09031936.00060107
   Van der Kamp R, 2007, NETH J MED, V65, P390
   Vij R, 2011, CHEST, V140, P1292, DOI 10.1378/chest.10-2662
   VITALI C, 1993, ARTHRITIS RHEUM, V36, P340, DOI 10.1002/art.1780360309
   Yang Y, 2002, INTERNAL MED, V41, P1135, DOI 10.2169/internalmedicine.41.1135
NR 40
TC 50
Z9 54
U1 0
U2 6
PU PUBLIC LIBRARY SCIENCE
PI SAN FRANCISCO
PA 1160 BATTERY STREET, STE 100, SAN FRANCISCO, CA 94111 USA
SN 1932-6203
J9 PLOS ONE
JI PLoS One
PD APR 15
PY 2014
VL 9
IS 4
AR e94775
DI 10.1371/journal.pone.0094775
PG 10
WC Multidisciplinary Sciences
WE Science Citation Index Expanded (SCI-EXPANDED)
SC Science & Technology - Other Topics
GA AI5PW
UT WOS:000336922600089
PM 24736601
OA Green Accepted, Green Published, Green Submitted, gold
DA 2023-03-31
ER

PT J
AU Martins, P
   Dourado, E
   Melo, AT
   Samoes, B
   Sousa, M
   Freitas, R
   Lourenco, M
   Fernandes, BM
   Costa, E
   Parente, H
   Martins, F
   Fonseca, JE
   Cordeiro, I
   Romao, VC
   Khmelinskii, N
   Campanilho-Marques, R
AF Martins, P.
   Dourado, E.
   Melo, A. T.
   Samoes, B.
   Sousa, M.
   Freitas, R.
   Lourenco, M.
   Fernandes, B. M.
   Costa, E.
   Parente, H.
   Martins, F.
   Fonseca, J. E.
   Cordeiro, I
   Romao, V. C.
   Khmelinskii, N.
   Campanilho-Marques, R.
TI Clinical characterisation of a multicentre nationwide cohort of patients
   with antisynthetase syndrome
SO ARP RHEUMATOLOGY
LA English
DT Article
DE Antisynthetase syndrome; Anti-aminoacyl RNA-synthetase antibodies;
   Inflammatory myopathy; Interstitial lung disease; Arthritis; Mechanic's
   hands; Raynaud phenomenon
ID INTERSTITIAL LUNG-DISEASE; IDIOPATHIC INFLAMMATORY MYOPATHIES;
   AUTOANTIBODIES; ANTIBODIES; MYOSITIS; POLYMYOSITIS; SURVIVAL
AB Background: Antisynthetase syndrome (ASyS) is characterised by the association of inflammatory myopathy, interstitial lung disease (ILD), arthritis, Raynaud's phenomenon (RP) or mechanic's hands (MH), with the presence of anti-aminoacyl-tRNA-synthetase antibodies (anti-ARS). It has been suggested that different anti-ARS may be associated with distinct clinical pictures.
   Objective: To characterise the clinical and immunological features of a multicentric nationwide cohort of ASyS patients.
   Methods: This is a multicentre retrospective cohort study including patients with ASyS from nine Portuguese rheumatology centres. Data on patients' demographics, signs and symptoms, laboratory results, pulmonary imaging findings and treatment with immunomodulators were collected. Comparison between patients with different anti-ARS antibodies was made using the Chi-square test for categorical variables and Student's t-test or Man-Whitney test for continuous variables, considering anti-Jo1 positive patients as the reference group.
   Results: Seventy patients were included (70% female) with a median age in years at disease onset of 52 (15-75) years and median follow-up time of 3 years (range 0-32). The three most common clinical manifestations were ILD (n=53, 75.7%), followed by arthritis (n=43, 61.4%) and myositis (n=37, 52.9%). Forty-three patients were positive for anti-Jo1 (61.4%), 11 for anti-PL12 (15.7%), 10 for anti-PL7 (14.3%), 4 for anti-EJ (5.7%), and 2 for anti-OJ (2.9%) antibodies. Antibody co-positivity with anti-Ro52 antibodies was found in 15 patients (21.4%) and was more prevalent in anti-Jo1 patients. ILD prevalence was similar in the different anti-ARS subgroups, without statistically significant differences. Patients positive for anti-PL7 antibodies had significantly lower risk of presenting arthritis (p=<0.05) and those positive for anti-PL-12 antibodies had a significantly lower risk of presenting myositis than the reference group of anti-Jo1 positive patients (p=<0.05). RP was more frequently found in patients positive for anti-PL-12 than in anti-Jo1-positive patients (p=<0.05). Malignancies were reported in four (5.7%) patients, none of whom were anti-Ro52-positive, and one of such patients had a double malignancy. Only three deaths were reported. Corticosteroids were the most frequently prescribed therapy and the use of immunosuppressive drugs was decided according to the type of predominant clinical manifestation.
   Conclusion: The three most common clinical manifestations were ILD, followed by arthritis and myositis. Patients positive for anti-PL7 antibodies had significantly lower risk of presenting arthritis and those positive for anti-PL-12 antibodies had a significantly lower risk of presenting myositis than the reference group of anti-Jo1 positive patients. RP was more frequently found in patients positive for anti-PL-12 than in anti-Jo1-positive patients. Corticosteroids were the most frequently prescribed therapy. These results are generally concordant with data retrieved from international cohorts.
C1 [Martins, P.; Dourado, E.; Melo, A. T.; Fonseca, J. E.; Cordeiro, I; Romao, V. C.; Khmelinskii, N.; Campanilho-Marques, R.] Ctr Acad Med Lisboa, Serv Reumatol & Doencas Osseas Metab, Ctr Hosp Univ Lisboa Norte, Lisbon, Portugal.
   [Martins, P.; Dourado, E.; Melo, A. T.; Fonseca, J. E.; Cordeiro, I; Romao, V. C.; Khmelinskii, N.; Campanilho-Marques, R.] Univ Lisbon, Ctr Acad Med Lisboa, Unidade Invest Reumatol, Inst Med Mol,Fac Med, Lisbon, Portugal.
   [Samoes, B.] Ctr Hosp Vila Nova de Gaia Espinho, Serv Reumatol, Coimbra, Portugal.
   [Sousa, M.] Ctr Hosp & Univ Coimbra, Serv Reumatol, Coimbra, Portugal.
   [Freitas, R.] Hosp Garcia Orta, Serv Reumatol, Almada, Portugal.
   [Lourenco, M.] Ctr Hosp Lisboa Ocidental, Hosp Egas Moniz, Serv Reumatol, Lisbon, Portugal.
   [Fernandes, B. M.] Ctr Hosp & Univ Sao Joao, Serv Reumatol, Porto, Portugal.
   [Costa, E.] Hosp Braga, Serv Reumatol, Braga, Portugal.
   [Parente, H.] Unidade Local Saude Alto Minho, Serv Reumatol, Ponte do Lima, Portugal.
   [Martins, F.] Ctr Hosp Univ Algarve, Serv Reumatol, Faro, Portugal.
C3 Universidade de Lisboa; Universidade de Coimbra; Centro Hospitalar e
   Universitario de Coimbra (CHUC); Hospital Garcia de Orta; Centro
   Hospitalar de Lisboa Ocidental, EPE; Egas Moniz Hospital; Universidade
   de Lisboa; Hospital de Braga
RP Martins, P (通讯作者)，Ctr Acad Med Lisboa, Serv Reumatol & Doencas Osseas Metab, Ctr Hosp Univ Lisboa Norte, Lisbon, Portugal.; Martins, P (通讯作者)，Univ Lisbon, Ctr Acad Med Lisboa, Unidade Invest Reumatol, Inst Med Mol,Fac Med, Lisbon, Portugal.
EM pat.martins.91@gmail.com
RI Dourado, Eduardo/AAB-6982-2021; Domingues, Eduardo Jorge
   Dourado/GOV-6048-2022
OI Dourado, Eduardo/0000-0003-2186-2833; Khmelinskii,
   Nikita/0000-0001-6358-7388
CR Aggarwal R, 2014, ANN RHEUM DIS, V73, P227, DOI 10.1136/annrheumdis-2012-201800
   Cavagna L, 2019, J CLIN MED, V8, DOI 10.3390/jcm8112013
   Cavagna L, 2015, MEDICINE, V94, DOI 10.1097/MD.0000000000001144
   Chinoy H, 2007, ANN RHEUM DIS, V66, P1345, DOI 10.1136/ard.2006.068502
   Connors GR, 2010, CHEST, V138, P1464, DOI 10.1378/chest.10-0180
   Doyle TJ, 2018, J RHEUMATOL, V45, P841, DOI 10.3899/jrheum.170541
   Ge YP, 2015, CLIN RHEUMATOL, V34, P99, DOI 10.1007/s10067-014-2803-z
   Ghillani P, 2011, AUTOIMMUN REV, V10, P509, DOI 10.1016/j.autrev.2011.03.004
   Hervier B, 2012, AUTOIMMUN REV, V12, P210, DOI 10.1016/j.autrev.2012.06.006
   Huapaya JA, 2019, CHEST, V156, P896, DOI 10.1016/j.chest.2019.05.023
   Kalluri M, 2009, CHEST, V135, P1550, DOI 10.1378/chest.08-2233
   LOVE LA, 1991, MEDICINE, V70, P360, DOI 10.1097/00005792-199111000-00002
   MARGUERIE C, 1990, Q J MED, V77, P1019, DOI 10.1093/qjmed/77.1.1019
   Marie I, 2012, AUTOIMMUN REV, V11, P739, DOI 10.1016/j.autrev.2012.01.006
   Marie I, 2012, SEMIN ARTHRITIS RHEU, V41, P890, DOI 10.1016/j.semarthrit.2011.09.008
   Mecoli CA, 2018, CURR RHEUMATOL REP, V20, DOI 10.1007/s11926-018-0731-7
   Meyer A, 2015, MEDICINE, V94, DOI 10.1097/MD.0000000000000523
   Monti S, 2017, CURR OPIN RHEUMATOL, V29, P612, DOI 10.1097/BOR.0000000000000434
   NISHIKAI M, 1980, ARTHRITIS RHEUM, V23, P881, DOI 10.1002/art.1780230802
   Oddis CV, 2018, NAT REV RHEUMATOL, V14, P279, DOI 10.1038/nrrheum.2018.42
   Pinal-Fernandez I, 2017, RHEUMATOLOGY, V56, P999, DOI 10.1093/rheumatology/kex021
   Ronnelid J, 2009, AUTOIMMUN REV, V9, P58, DOI 10.1016/j.autrev.2009.03.005
   Rutjes SA, 1997, CLIN EXP IMMUNOL, V109, P32, DOI 10.1046/j.1365-2249.1997.4081308.x
   Sato S, 2007, RHEUMATOLOGY, V46, P842, DOI 10.1093/rheumatology/kel435
   Solomon J, 2011, J BRAS PNEUMOL, V37, P100, DOI 10.1590/S1806-37132011000100015
   Trallero-Araguas E, 2016, SEMIN ARTHRITIS RHEU, V46, P225, DOI 10.1016/j.semarthrit.2016.03.011
   Witt Leah J, 2016, Clin Pulm Med, V23, P218
   Yoshifuji H, 2006, AUTOIMMUNITY, V39, P233, DOI 10.1080/08916930600622884
NR 28
TC 0
Z9 0
U1 0
U2 0
PU PUBLISAUDE-EDICOES MEDICAS LDA
PI ALGES
PA ALAMEDA ANTONIO SERGIO 22, 4 B EDIF AMADEO SOUZA-CARDOSO, ALGES,
   1495-132, PORTUGAL
SN 2795-4552
J9 ARP RHEUMATOL
JI ARP Rheumatol.
PD JUL-SEP
PY 2022
VL 1
IS 3
BP 190
EP 196
PG 7
WC Rheumatology
WE Science Citation Index Expanded (SCI-EXPANDED)
SC Rheumatology
GA 5H7HU
UT WOS:000867846700002
PM 35891592
DA 2023-03-31
ER

PT J
AU Schioppo, T
   Ingegnoli, F
AF Schioppo, Tommaso
   Ingegnoli, Francesca
TI Current perspective on rituximab in rheumatic diseases
SO DRUG DESIGN DEVELOPMENT AND THERAPY
LA English
DT Review
DE rituximab; rheumatoid arthritis; ANCA-associated vasculitis; systemic
   sclerosis; Sjogren's syndrome; systemic lupus erythematosus; biologics;
   biosimilars; myositis; pregnancy; vaccination
ID SYSTEMIC-LUPUS-ERYTHEMATOSUS; B-CELL DEPLETION; PRIMARY
   SJOGRENS-SYNDROME; INTERSTITIAL LUNG-DISEASE; DOUBLE-BLIND;
   ANTIRHEUMATIC DRUGS; JUVENILE DERMATOMYOSITIS; ANKYLOSING-SPONDYLITIS;
   INADEQUATE RESPONSE; CLINICAL-OUTCOMES
AB The steadily increasing knowledge regarding pathogenetic mechanisms in autoimmune rheumatic diseases has paved the way to different therapeutic approaches. In particular, the market entry of biologics has dramatically modified the natural history of rheumatic chronic inflammatory diseases with a meaningful impact on patients' quality of life. Among the wide spectrum of available biological treatments, rituximab (RTX), first used in the treatment of non-Hodgkin's lymphoma, was later approved for rheumatoid arthritis and anti-neutrophil cytoplasmic antibodies-associated vasculitis. Nowadays, in rheumatology, RTX is also used with off-label indications in patients with systemic sclerosis, Sjogren's syndrome and systemic lupus erythematosus. RTX is a monoclonal antibody directed to CD20 molecules expressed on the surfaces of pre-B and mature B lymphocytes. It acts by causing apoptosis of these cells with antibody-and complement-dependent cytotoxicity. As inflammatory responses to cell-associated immune complexes are key elements in the pathogenesis of several autoimmune rheumatic diseases, such an approach might be effective in these patients. In fact, RTX, by promoting the rapid and long-term depletion of circulating and lymphoid tissue-associated B cells, leads to a lower recruitment of these effector cells at sites of immune complex deposition, thus reducing inflammation and tissue damage. RTX is of the most interest to rheumatologists as it represents an important additional therapeutic approach. Thus, the advent in clinical practice of approved RTX biosimilars, such as CT-P10, may be of help in improving treatment access as well as in reducing costs.
C1 [Schioppo, Tommaso; Ingegnoli, Francesca] Univ Milan, Dept Clin Sci & Community Hlth, Div Rheumatol, ASST Pini, Piazza Cardinal Ferrari 1, I-20122 Milan, Italy.
C3 University of Milan
RP Ingegnoli, F (通讯作者)，Univ Milan, Dept Clin Sci & Community Hlth, Div Rheumatol, ASST Pini, Piazza Cardinal Ferrari 1, I-20122 Milan, Italy.
EM francesca.ingegnoli@unimi.it
RI Schioppo, Tommaso/H-2177-2018; Ingegnoli, Francesca/B-6226-2017
OI Schioppo, Tommaso/0000-0001-8359-5131; Ingegnoli,
   Francesca/0000-0002-6727-1273
CR Aggarwal R, 2017, RHEUMATOLOGY, V56, P247, DOI 10.1093/rheumatology/kew396
   Aggarwal R, 2016, RHEUMATOLOGY, V55, P991, DOI 10.1093/rheumatology/kev444
   Albert D, 2008, ANN RHEUM DIS, V67, P1724, DOI 10.1136/ard.2007.083162
   Andersson H, 2015, RHEUMATOLOGY, V54, P1420, DOI 10.1093/rheumatology/kev004
   Arad U, 2011, VACCINE, V29, P1643, DOI 10.1016/j.vaccine.2010.12.072
   Bingham CO, 2010, ARTHRITIS RHEUM-US, V62, P64, DOI 10.1002/art.25034
   Bosello S, 2011, AUTOIMMUN REV, V10, P624, DOI 10.1016/j.autrev.2011.04.013
   Bosello S, 2010, ARTHRITIS RES THER, V12, DOI 10.1186/ar2965
   Bosello SL, 2015, SEMIN ARTHRITIS RHEU, V44, P428, DOI 10.1016/j.semarthrit.2014.09.002
   Breuer GS, 2014, CLIN RHEUMATOL, V33, P1337, DOI 10.1007/s10067-014-2562-x
   Buch MH, 2011, ANN RHEUM DIS, V70, P909, DOI 10.1136/ard.2010.144998
   Carsons SE, 2017, ARTHRIT CARE RES, V69, P517, DOI 10.1002/acr.22968
   Carubbi F, 2013, ARTHRITIS RES THER, V15, DOI 10.1186/ar4359
   Casulo C, 2013, CL LYMPH MYELOM LEUK, V13, P106, DOI 10.1016/j.clml.2012.11.011
   Chakravarty EF, 2011, BLOOD, V117, P1499, DOI 10.1182/blood-2010-07-295444
   Chen MH, 2016, CLIN EXP RHEUMATOL, V34, P1077
   Clavel G, JOINT BONE SPINE
   Cohen S, 2016, BRIT J CLIN PHARMACO, V82, P129, DOI 10.1111/bcp.12916
   Cohen SB, 2006, ARTHRITIS RHEUM-US, V54, P2793, DOI 10.1002/art.22025
   Cohen SB, 2010, ANN RHEUM DIS, V69, P1158, DOI 10.1136/ard.2009.119222
   Condon MB, 2013, ANN RHEUM DIS, V72, P1280, DOI 10.1136/annrheumdis-2012-202844
   Cornec D, 2016, J AUTOIMMUN, V67, P102, DOI 10.1016/j.jaut.2015.11.002
   Cornec D, 2015, RHEUMATOLOGY, V54, P1699, DOI 10.1093/rheumatology/kev114
   Cornec D, 2012, J AUTOIMMUN, V39, P161, DOI 10.1016/j.jaut.2012.05.014
   Daoussis D, 2012, CLIN EXP RHEUMATOL, V30, pS17
   Daoussis D, 2017, SEMIN ARTHRITIS RHEU, V46, P625, DOI 10.1016/j.semarthrit.2016.10.003
   Daoussis D, 2010, RHEUMATOLOGY, V49, P271, DOI 10.1093/rheumatology/kep093
   Dass S, 2008, ANN RHEUM DIS, V67, P1541, DOI 10.1136/ard.2007.083865
   De Vita S, 2014, CLIN EXP RHEUMATOL, V32, P490
   Decker M, 2006, LANCET ONCOL, V7, P693, DOI 10.1016/S1470-2045(06)70797-5
   Delli K, 2016, ANN RHEUM DIS, V75, P1933, DOI 10.1136/annrheumdis-2015-208304
   Devauchelle-Pensec V, 2014, ANN INTERN MED, V160, P233, DOI 10.7326/M13-1085
   Diaz-Lagares C, 2012, AUTOIMMUN REV, V11, P357, DOI 10.1016/j.autrev.2011.10.009
   Souza FBD, 2016, PLOS ONE, V11, DOI 10.1371/journal.pone.0150749
   Dorner T, 2016, ANN RHEUM DIS, V75, P974, DOI 10.1136/annrheumdis-2016-209166
   Dorner T, 2003, CURR OPIN RHEUMATOL, V15, P246, DOI 10.1097/00002281-200305000-00011
   Edwards JCW, 2004, NEW ENGL J MED, V350, P2572, DOI 10.1056/NEJMoa032534
   Emery P, 2006, ARTHRITIS RHEUM, V54, P1390, DOI 10.1002/art.21778
   Emery P, 2015, ANN RHEUM DIS, V74, P979, DOI 10.1136/annrheumdis-2013-203993
   Emery P, 2010, ANN RHEUM DIS, V69, P1629, DOI 10.1136/ard.2009.119933
   Ennishi D, 2008, J CLIN ONCOL, V26, P4695, DOI 10.1200/JCO.2008.18.7609
   Fernandez-Nebro A, 2012, LUPUS, V21, P1063, DOI 10.1177/0961203312446627
   Flint J, 2016, RHEUMATOLOGY, V55, P1693, DOI 10.1093/rheumatology/kev404
   Food and Drug Administration. [webpage on the Internet], QUEST ANSW RIT
   Fox RI, 2016, RHEUM DIS CLIN N AM, V42, P519, DOI 10.1016/j.rdc.2016.03.009
   Friedrichs B, 2006, HAEMATOLOGICA, V91, P1426
   Fussner LA, 2016, ARTHRITIS RHEUMATOL, V68, P1700, DOI 10.1002/art.39637
   Ghrenassia E, 2014, J RHEUMATOL, V41, P99, DOI 10.3899/jrheum.130386
   Ghrenassia E, 2012, JOINT BONE SPINE, V79, P100, DOI 10.1016/j.jbspin.2011.07.003
   Giuggioli D, 2015, AUTOIMMUN REV, V14, P1072, DOI 10.1016/j.autrev.2015.07.008
   Gomez-Reino JJ, 2012, ANN RHEUM DIS, V71, P1861, DOI 10.1136/annrheumdis-2012-201324
   Gopaluni S, 2017, TRIALS, V18, DOI 10.1186/s13063-017-1857-z
   Gordon PA, 2012, COCHRANE DB SYST REV, DOI 10.1002/14651858.CD003643.pub4
   Gottenberg JE, 2013, ANN RHEUM DIS, V72, P1026, DOI 10.1136/annrheumdis-2012-202293
   Gualtierotti R, 2016, SWISS MED WKLY, V146, DOI 10.4414/smw.2016.14394
   Gualtierotti R, 2013, CLIN RHEUMATOL, V32, P727, DOI 10.1007/s10067-013-2241-3
   Guillevin L, 2014, NEW ENGL J MED, V371, P1771, DOI 10.1056/NEJMoa1404231
   Haraoui B, 2011, J RHEUMATOL, V38, P2548, DOI 10.3899/jrheum.110444
   Ingegnoli F, 2003, CLIN IMMUNOL, V108, P21, DOI 10.1016/S1521-6616(03)00062-7
   Ingegnoli F, 2014, ANN RHEUM DIS, V73, P940, DOI 10.1136/annrheumdis-2013-204009
   Ingegnoli F, 2013, DIS MARKERS, V2013, P727, DOI 10.1155/2013/726598
   Ingegnoli F, 2011, AUTOIMMUN REV, V10, P460, DOI 10.1016/j.autrev.2011.01.010
   Jennette JC, 2013, ARTHRITIS RHEUM-US, V65, P1, DOI 10.1002/art.37715
   Jordan S, 2015, ANN RHEUM DIS, V74, P1188, DOI 10.1136/annrheumdis-2013-204522
   Jousse-Joulin S, 2015, ARTHRITIS RHEUMATOL, V67, P1623, DOI 10.1002/art.39088
   Kapetanovic MC, 2013, ARTHRITIS RES THER, V15, DOI 10.1186/ar4358
   Keogh KA, 2005, RESP RES, V6, DOI 10.1186/1465-9921-6-137
   Keogh KA, 2006, AM J RESP CRIT CARE, V173, P180, DOI 10.1164/rccm.200507-1144OC
   Klink DT, 2008, CLIN DEV IMMUNOL, DOI 10.1155/2008/271363
   Kotagiri P, 2016, INTERN MED J, V46, P899, DOI 10.1111/imj.13136
   Lafyatis R, 2009, ARTHRITIS RHEUM-US, V60, P578, DOI 10.1002/art.24249
   Lambotte O, 2005, J RHEUMATOL, V32, P1369
   Leandro MJ, 2005, RHEUMATOLOGY, V44, P1542, DOI 10.1093/rheumatology/kei080
   Lightstone L, 2012, ARTHRITIS RHEUM-US, V64, P962, DOI 10.1002/art.34362
   Lindholm C, 2008, J RHEUMATOL, V35, P826
   Lu TYT, 2009, ARTHRIT RHEUM-ARTHR, V61, P482, DOI 10.1002/art.24341
   Mahler EAM, 2011, RHEUMATOLOGY, V50, P2206, DOI 10.1093/rheumatology/ker088
   Marie I, 2012, RESP MED, V106, P581, DOI 10.1016/j.rmed.2012.01.001
   Mariette X, 2015, ANN RHEUM DIS, V74, P526, DOI 10.1136/annrheumdis-2013-203991
   McGonagle D, 2008, RHEUMATOLOGY, V47, P552, DOI 10.1093/rheumatology/kem357
   Mease PJ, 2010, J RHEUMATOL, V37, P917, DOI 10.3899/jrheum.090442
   Meijer JM, 2010, ARTHRITIS RHEUM-US, V62, P960, DOI 10.1002/art.27314
   Meiners PM, 2015, CLIN EXP RHEUMATOL, V33, P443
   Merrill JT, 2010, ARTHRITIS RHEUM-US, V62, P222, DOI 10.1002/art.27233
   Moazedi-Fuerst FC, 2014, SCAND J RHEUMATOL, V43, P257, DOI 10.3109/03009742.2013.869617
   Mok CC, 2014, DRUG DES DEV THER, V8, P87, DOI 10.2147/DDDT.S41645
   Oddis CV, 2013, ARTHRITIS RHEUM-US, V65, P314, DOI 10.1002/art.37754
   Okamoto M, 2006, LEUKEMIA, V20, P172, DOI 10.1038/sj.leu.2403996
   Olsen NJ, 2004, NEW ENGL J MED, V350, P2167, DOI 10.1056/NEJMra032906
   Oren S, 2008, ANN RHEUM DIS, V67, P937, DOI 10.1136/ard.2007.077461
   Ostensen M, 2013, CURR OPIN PHARMACOL, V13, P470, DOI 10.1016/j.coph.2013.03.004
   Pinto LF, 2011, LUPUS, V20, P1219, DOI 10.1177/0961203311409273
   Pyrpasopoulou A, 2011, RHEUMATOL INT, V31, P403, DOI 10.1007/s00296-009-1202-2
   Ramos-Casals M, 2010, CLIN EXP RHEUMATOL, V28, P468
   Reed AM, 2015, BMC MUSCULOSKEL DIS, V16, DOI 10.1186/s12891-015-0710-3
   Rehnberg M, 2010, ARTHRITIS RES THER, V12, DOI 10.1186/ar3047
   Rider LG, 2014, CLIN EXP RHEUMATOL, V32, P689
   Rovin BH, 2012, ARTHRITIS RHEUM-US, V64, P1215, DOI 10.1002/art.34359
   Rubbert-Roth A, 2010, RHEUMATOLOGY, V49, P1683, DOI 10.1093/rheumatology/keq116
   Ryden-Aulin M, 2016, LUPUS SCI MED, V3, DOI 10.1136/lupus-2016-000163
   Sanz I, 2010, NAT REV RHEUMATOL, V6, P326, DOI 10.1038/nrrheum.2010.68
   Shinjo SK, 2013, REV BRAS REUMATOL, V53, P101, DOI 10.1016/S2255-5021(13)70010-5
   Simonetta F, 2017, JOINT BONE SPINE, V84, P235, DOI 10.1016/j.jbspin.2016.01.008
   Skorpen CG, 2016, ANN RHEUM DIS, V75, P795, DOI 10.1136/annrheumdis-2015-208840
   Smith V, 2010, ANN RHEUM DIS, V69, P193, DOI 10.1136/ard.2008.095463
   Smith V, 2013, J RHEUMATOL, V40, P52, DOI 10.3899/jrheum.120778
   Smolen J, 2016, ANN RHEUM DIS, V75, P512, DOI 10.1136/annrheumdis-2016-eular.1578
   Song IH, 2010, ARTHRITIS RHEUM-US, V62, P1290, DOI 10.1002/art.27383
   Song IH, 2013, ANN RHEUM DIS, V72, P305, DOI 10.1136/annrheumdis-2012-201926
   Specks U, 2013, NEW ENGL J MED, V369, P417, DOI 10.1056/NEJMoa1213277
   Stone JH, 2010, NEW ENGL J MED, V363, P221, DOI 10.1056/NEJMoa0909905
   Tak PP, 2011, ANN RHEUM DIS, V70, P39, DOI 10.1136/ard.2010.137703
   Tak PP, 2012, ANN RHEUM DIS, V71, P351, DOI 10.1136/annrheumdis-2011-200170
   Terrier B, 2010, ARTHRITIS RHEUM-US, V62, P2458, DOI 10.1002/art.27541
   Tokunaga M, 2007, ANN RHEUM DIS, V66, P470, DOI 10.1136/ard.2006.057885
   van Assen S, 2010, ARTHRITIS RHEUM-US, V62, P75, DOI 10.1002/art.25033
   Vital EM, 2011, ARTHRITIS RHEUM-US, V63, P3038, DOI 10.1002/art.30466
   Wang CR, 2016, SEMIN ARTHRITIS RHEU, V46, P102, DOI 10.1016/j.semarthrit.2016.02.002
   Wilhelmus S, 2016, NEPHROL DIAL TRANSPL, V31, P904, DOI 10.1093/ndt/gfv102
   Witt M, 2013, LUPUS, V22, P1142, DOI 10.1177/0961203313503912
   Yoo DH, 2017, ANN RHEUM DIS, V76, P566, DOI 10.1136/annrheumdis-2016-209540
   Yoo DH, 2015, ARTHRITIS RHEUMATOL, V67
NR 122
TC 56
Z9 61
U1 0
U2 11
PU DOVE MEDICAL PRESS LTD
PI ALBANY
PA PO BOX 300-008, ALBANY, AUCKLAND 0752, NEW ZEALAND
SN 1177-8881
J9 DRUG DES DEV THER
JI Drug Des. Dev. Ther.
PY 2017
VL 11
BP 2891
EP 2904
DI 10.2147/DDDT.S139248
PG 14
WC Chemistry, Medicinal; Pharmacology & Pharmacy
WE Science Citation Index Expanded (SCI-EXPANDED)
SC Pharmacology & Pharmacy
GA FJ0KW
UT WOS:000412398800001
PM 29042750
OA Green Submitted, gold, Green Published
DA 2023-03-31
ER

PT J
AU Betteridge, Z
   Chinoy, H
   Vencovsky, J
   Winer, J
   Putchakayala, K
   Ho, P
   Lundberg, I
   Danko, K
   Cooper, R
   McHugh, N
AF Betteridge, Zoe
   Chinoy, Hector
   Vencovsky, Jiri
   Winer, John
   Putchakayala, Kiran
   Ho, Pauline
   Lundberg, Ingrid
   Danko, Katalin
   Cooper, Robert
   McHugh, Neil
TI Identification of a novel autoantigen eukaryotic initiation factor 3
   associated with polymyositis
SO RHEUMATOLOGY
LA English
DT Article
DE autoantibodies; autoantigens; myositis
ID CLASSIFICATION CRITERIA; REVISED CRITERIA; AUTOANTIBODIES; MYOPATHIES;
   COLLEGE
AB Objectives: To describe the prevalence and clinical associations of autoantibodies to a novel autoantigen, eukaryotic initiation factor 3 (eIF3), detected in idiopathic inflammatory myositis.
   Methods: Sera or plasma from 678 PM patients were analysed for autoantigen specificity by radio-labelled protein immunoprecipitation (IPP). Samples immunoprecipitating the same novel autoantigens were further analysed by indirect immunofluorescence and IPP using pre-depleted cell extracts. The autoantigen was identified through a combination of IPP and MALDI-TOF mass spectrometry, and confirmed using commercial antibodies and IPP-western blots. Additional samples from patients with DM (668), DM-overlap (80), PM-overlap (191), systemic sclerosis (150), systemic lupus erythematosus (200), Sjogren's syndrome (40), rheumatoid arthritis (50) and healthy controls (150) were serotyped by IPP as disease or healthy controls.
   Results: IPP revealed a novel pattern in three PM patients (0.44%) that was not found in disease-specific or healthy control sera. Indirect immunofluorescence demonstrated a fine cytoplasmic speckled pattern for all positive patients. Mass spectrometry analysis of the protein complex identified the target autoantigen as eIF3, a cytoplasmic complex with a role in the initiation of translation. Findings were confirmed by IPP-Western blotting. The three anti-eIF3-positive patients had no history of malignancy or interstitial lung disease, and had a favourable response to treatment.
   Conclusion: We report a novel autoantibody in 0.44% of PM patients directed against a cytoplasmic complex of proteins identified as eIF3. Although our findings need further confirmation, anti-eIF3 appears to correlate with a good prognosis and a favourable response to treatment.
C1 [Betteridge, Zoe; McHugh, Neil] Univ Bath, Pharm & Pharmacol, Bath BA2 7AY, Avon, England.
   [Chinoy, Hector] Univ Manchester, Manchester Univ NHS Fdn Trust, Natl Inst Hlth Res, Manchester, Lancs, England.
   [Chinoy, Hector] Salford Royal NHS Fdn Trust, Manchester Acad Hlth Sci Ctr, Dept Rheumatol, Salford, Lancs, England.
   [Vencovsky, Jiri] Charles Univ Prague, Rheumatol, Prague, Czech Republic.
   [Winer, John] Univ Hosp Birmingham, Queen Elizabeth Hosp, Birmingham, W Midlands, England.
   [Putchakayala, Kiran] Leighton Hosp, Dept Rheumatol, Crewe, England.
   [Ho, Pauline] Manchester Royal Infirm, Dept Rheumatol, Manchester, Lancs, England.
   [Lundberg, Ingrid] Karolinska Inst, Karolinska Univ Hosp, Dept Med, Div Rheumatol, Stockholm, Sweden.
   [Danko, Katalin] Univ Debrecen, Dept Internal Med, Immunol, Debrecen, Hungary.
   [Cooper, Robert] Univ Liverpool, Dept Musculoskeletal Biol 2, Liverpool, Merseyside, England.
C3 University of Bath; University of Manchester; Salford Royal NHS
   Foundation Trust; Charles University Prague; University of Birmingham;
   University of Manchester; Karolinska Institutet; Karolinska University
   Hospital; University of Debrecen; University of Liverpool
RP McHugh, N (通讯作者)，Univ Bath, Pharm & Pharmacol, Bath BA2 7AY, Avon, England.
EM n.j.mchugh@bath.ac.uk
RI Vencovsky, Jiri/G-6094-2017; Chinoy, Hector/C-7832-2013
OI Vencovsky, Jiri/0000-0002-0851-0713; Chinoy, Hector/0000-0001-6492-1288
FU Medical Research Council [MR/N003322/1]; Arthritis Research UK Programme
   [18474]; Bath Institute for Rheumatic Diseases; Myositis UK Group;
   Association Francaise Contre Les Myopathies (AFM); European Science
   Foundation (ESF); European Union Sixth Framework Programme (project
   AutoCure) [LSH-018661]; NIHR Biomedical Research Centre; MRC
   [MR/N003322/1] Funding Source: UKRI
FX This study includes funding from the Medical Research Council
   (MR/N003322/1) and the Arthritis Research UK Programme Grant 18474
   (UKMYONET adult cohort). Further funding has been provided through the
   Bath Institute for Rheumatic Diseases, Myositis UK Group, Association
   Francaise Contre Les Myopathies (AFM), European Science Foundation (ESF)
   and The European Union Sixth Framework Programme (project AutoCure;
   LSH-018661). This report includes independent research supported by the
   NIHR Biomedical Research Centre Funding Scheme. The views expressed in
   this publication are those of the author(s) and not necessarily those of
   the NHS, the National Institute for Health Research or the Department of
   Health.
CR ARNETT FC, 1988, ARTHRITIS RHEUM, V31, P315, DOI 10.1002/art.1780310302
   Betteridge Z, 2019, J AUTOIMMUN, V101, P48, DOI 10.1016/j.jaut.2019.04.001
   BOHAN A, 1975, NEW ENGL J MED, V292, P403, DOI 10.1056/NEJM197502202920807
   BOHAN A, 1975, NEW ENGL J MED, V292, P344, DOI 10.1056/NEJM197502132920706
   Browning KS, 2001, TRENDS BIOCHEM SCI, V26, P284, DOI 10.1016/S0968-0004(01)01825-4
   Csibi A, 2008, CELL CYCLE, V7, P1698, DOI 10.4161/cc.7.12.6090
   Docquier A, 2019, J PHYSIOL-LONDON, V597, P3107, DOI 10.1113/JP277841
   Hengstman GJD, 2006, ANN RHEUM DIS, V65, P1635, DOI 10.1136/ard.2006.052191
   Hochberg MC, 1997, ARTHRITIS RHEUM, V40, P1725, DOI 10.1002/art.1780400928
   Lagirand-Cantaloube J, 2008, EMBO J, V27, P1266, DOI 10.1038/emboj.2008.52
   LeRoy EC, 2001, J RHEUMATOL, V28, P1573
   Lilleker JB, 2018, ANN RHEUM DIS, V77, P30, DOI 10.1136/annrheumdis-2017-211868
   Lundberg IE, 2017, ANN RHEUM DIS, V76, P1955, DOI 10.1136/annrheumdis-2017-211468
   Mammen AL, 2011, ARTHRITIS RHEUM-US, V63, P713, DOI 10.1002/art.30156
   McHugh NJ, 2018, NAT REV RHEUMATOL, V14, P290, DOI 10.1038/nrrheum.2018.56
   Pinal-Fernandez I, 2016, CURR OPIN RHEUMATOL, V28, P619, DOI 10.1097/BOR.0000000000000335
   Sha Z, 2009, MOL CELL, V36, P141, DOI 10.1016/j.molcel.2009.09.026
   Vitali C, 2002, ANN RHEUM DIS, V61, P554, DOI 10.1136/ard.61.6.554
NR 18
TC 10
Z9 10
U1 0
U2 0
PU OXFORD UNIV PRESS
PI OXFORD
PA GREAT CLARENDON ST, OXFORD OX2 6DP, ENGLAND
SN 1462-0324
EI 1462-0332
J9 RHEUMATOLOGY
JI RHEUMATOLOGY
PD MAY
PY 2020
VL 59
IS 5
BP 1026
EP 1030
DI 10.1093/rheumatology/kez406
PG 5
WC Rheumatology
WE Science Citation Index Expanded (SCI-EXPANDED)
SC Rheumatology
GA LU0DC
UT WOS:000537433000017
PM 31728542
OA Green Published, hybrid
DA 2023-03-31
ER

PT J
AU Yamashita, M
   Ishii, T
   Iwama, N
   Takahashi, H
AF Yamashita, M.
   Ishii, T.
   Iwama, N.
   Takahashi, H.
TI Incidence and clinical features of cytomegalovirus infection diagnosed
   by cytomegalovirus pp65 antigenemia assay during high dose
   corticosteroid therapy for collagen vascular diseases
SO CLINICAL AND EXPERIMENTAL RHEUMATOLOGY
LA English
DT Article
DE cytomegalovirus infection; cytomegalovirus pp65 antigenemia; collagen
   vascular diseases; clinical features; risk factors
ID SYSTEMIC-LUPUS-ERYTHEMATOSUS; RHEUMATOLOGY 1990 CRITERIA;
   PNEUMOCYSTIS-CARINII-PNEUMONIA; INTERSTITIAL LUNG-DISEASE; RISK-FACTORS;
   WEGENERS-GRANULOMATOSIS; RENAL-TRANSPLANTATION; REVISED CRITERIA;
   CLASSIFICATION; DERMATOMYOSITIS
AB Objective To investigate the incidence and clinical features in patients with cytomegalovirus (CMV)-positive antigenemia during high dose corticosteroid therapy for collagen vascular diseases, and risk factors associated with it.
   Patients and methods We examined retrospectively 35 consecutive patients for the presence of CMV-positive pp65 antigenemia. The patients were admitted to Saka General Hospital from 2000 to 2003, and were administered more than 0.5 mg/kg of body weight/day of peroral prednisolone for collagen vascular diseases. Characteristics of patients with and without CMV-positive antigenemia were compared.
   Results CMV-positive antigenemia was detected in 14 patients (40.0%), including six with microscopic polyangitis, three with rheumatoid arthritis, and five with other conditions. Three patients (8.6%) were diagnosed as having a CMV disease: pneumonitis or encephalitis. Symptoms and laboratory findings, including slight fever and a low increase in levels of hepatic enzymes and cytopenia were observed in 10 of the 14 patients. Two patients died of CMV diseases refractory to ganciclovir. Ages of more than 70 years old were associated with the presence of CMV-positive antigenemia (relative risk = 4.5, 95% confidence interval = 1.14-17.6).
   Conclusion CMV infection diagnosed by CMV pp65 antigenemia assay is not rare during high dose corticosecond therapy for collagen vascular diseases, and advanced age is considered a risk factor for it. It has a variety of symptoms and laboratory findings, which are mild and nonspecific to this type of infection, and they may not be clearly noted as clinical signs of CMV infection, even in patients with CMV diseases whose prognoses can be unsatisfactory. During high dose corticosteroid therapy for collagen vascular diseases, careful attention should be paid to CMV infection.
C1 Tohoku Univ, Grad Sch Med, Dept Rheumatol & Hematol, Aoba Ku, Sendai, Miyagi 9858565, Japan.
   Saka Gen Hosp, Dept Internal Med, Shiogama, Miyagi, Japan.
   Sendai Kousei Hosp, Dept Pathol, Sendai, Miyagi, Japan.
   Saka Gen Hosp, Dept Pathol, Shiogama, Miyagi, Japan.
C3 Tohoku University; Sendai Kousei Hospital
RP Yamashita, M (通讯作者)，Tohoku Univ, Grad Sch Med, Dept Rheumatol & Hematol, Aoba Ku, 2-1 Seiryocho, Sendai, Miyagi 9858565, Japan.
EM yamam@mail.tains.tohoku.ac.jp
OI YAMASHITA, MASAHIRO/0000-0002-4459-0642
CR AREND WP, 1990, ARTHRITIS RHEUM, V33, P1129
   Aringer M, 1998, ARTHRITIS RHEUM, V41, P414, DOI 10.1002/1529-0131(199803)41:3<414::AID-ART6>3.0.CO;2-N
   ARNETT FC, 1988, ARTHRITIS RHEUM, V31, P315, DOI 10.1002/art.1780310302
   AUSTIN HA, 1986, NEW ENGL J MED, V314, P614, DOI 10.1056/NEJM198603063141004
   Axelrod D, 2005, AM J TRANSPLANT, V5, P1423, DOI 10.1111/j.1600-6143.2005.00855.x
   BOHAN A, 1975, NEW ENGL J MED, V292, P344, DOI 10.1056/NEJM197502132920706
   Doherty PC, 1998, CURR OPIN MICROBIOL, V1, P419, DOI 10.1016/S1369-5274(98)80059-3
   EIZURU Y, 1991, MICROBIOL IMMUNOL, V35, P1015, DOI 10.1111/j.1348-0421.1991.tb01623.x
   ENRIGHT H, 1993, TRANSPLANTATION, V55, P1339
   FALK RJ, 1990, ANN INTERN MED, V113, P656, DOI 10.7326/0003-4819-113-9-656
   GINZLER EM, 1982, ARTHRITIS RHEUM, V25, P601, DOI 10.1002/art.1780250601
   GODEAU B, 1995, ANN RHEUM DIS, V54, P991, DOI 10.1136/ard.54.12.991
   HASHIMOTO Y, 1995, CLIN IMMUNOL IMMUNOP, V77, P298, DOI 10.1006/clin.1995.1156
   HUNDER GG, 1990, ARTHRITIS RHEUM, V33, P1122
   JENNETTE JC, 1994, ARTHRITIS RHEUM-US, V37, P187, DOI 10.1002/art.1780370206
   Kadoya A, 1996, J RHEUMATOL, V23, P1186
   Katz A, 1996, SEMIN ARTHRITIS RHEU, V26, P635, DOI 10.1016/S0049-0172(96)80014-X
   LEAVITT RY, 1990, ARTHRITIS RHEUM, V33, P1101, DOI 10.1002/art.1780330807
   MACHER AM, 1983, NEW ENGL J MED, V309, P1454
   MANZI S, 1995, J RHEUMATOL, V22, P1254
   Markiewicz M, 2004, CLIN EXP RHEUMATOL, V22, pS31
   MCCORMICK JN, 1992, ANN RHEUM DIS, V51, P5523
   MILLS JA, 1990, ARTHRITIS RHEUM, V33, P1114
   Mori T, 2004, J RHEUMATOL, V31, P1349
   MORI T, 1987, BLOOD PROGRAMME, V10, P43
   Nachman PH, 1996, J AM SOC NEPHROL, V7, P33
   Nawata Y, 1999, J RHEUMATOL, V26, P1527
   PETERSON PK, 1980, MEDICINE, V59, P283, DOI 10.1097/00005792-198007000-00004
   Pryor BD, 1996, ARTHRITIS RHEUM, V39, P1475, DOI 10.1002/art.1780390906
   Sakamoto O, 2002, INTERNAL MED, V41, P151, DOI 10.2169/internalmedicine.41.151
   Sekigawa I, 2002, CLIN EXP RHEUMATOL, V20, P559
   Shahnaz S, 2003, MAYO CLIN PROC, V78, P1412, DOI 10.4065/78.11.1412
   SILMAN AJ, 1990, LANCET, V335, P1078
   STAPLES PJ, 1974, ARTHRITIS RHEUM, V17, P1, DOI 10.1002/art.1780170102
   SWAAK AJG, 1989, ANN RHEUM DIS, V48, P447, DOI 10.1136/ard.48.6.447
   TAKIZAWA H, 1987, J RHEUMATOL, V14, P102
   TAN EM, 1982, ARTHRITIS RHEUM, V25, P1271, DOI 10.1002/art.1780251101
   TAZELAAR HD, 1990, AM REV RESPIR DIS, V141, P727, DOI 10.1164/ajrccm/141.3.727
   THE TH, 1990, REV INFECT DIS    S7, V12, P734
   VANDENBERG AP, 1989, TRANSPLANTATION, V48, P991, DOI 10.1097/00007890-198912000-00019
   VITALI C, 1993, ARTHRITIS RHEUM, V36, P340, DOI 10.1002/art.1780360309
   WEISS DJ, 1993, J RHEUMATOL, V20, P155
   Zhang CP, 2001, CHINESE MED J-PEKING, V114, P1309
NR 43
TC 19
Z9 20
U1 0
U2 4
PU CLINICAL & EXPER RHEUMATOLOGY
PI PISA
PA VIA SANTA MARIA 31, 56126 PISA, ITALY
SN 0392-856X
EI 1593-098X
J9 CLIN EXP RHEUMATOL
JI Clin. Exp. Rheumatol.
PD NOV-DEC
PY 2006
VL 24
IS 6
BP 649
EP 655
PG 7
WC Rheumatology
WE Science Citation Index Expanded (SCI-EXPANDED)
SC Rheumatology
GA 126MH
UT WOS:000243516500007
PM 17207380
DA 2023-03-31
ER

PT J
AU Da Silva, LMB
   Rathore, U
   Agarwal, V
   Gupta, L
   Shinjo, SK
AF Bueno Da Silva, Lila Morena
   Rathore, Upendra
   Agarwal, Vikas
   Gupta, Latika
   Shinjo, Samuel Katsuyuki
TI Demographic, clinical, laboratory data, prognostic, and treatment
   features of patients with antisynthetase syndrome: An international,
   two-center cohort study
SO ARCHIVES OF RHEUMATOLOGY
LA English
DT Article; Early Access
DE Antisynthetase syndrome; dermatomyositis; myositis; outcomes
ID IDIOPATHIC INFLAMMATORY MYOPATHIES; INTERSTITIAL LUNG-DISEASE;
   ANTI-SYNTHETASE SYNDROME; PRACTICE GUIDELINES; MYOSITIS; MORTALITY;
   SOCIETY
AB Objectives: To compare clinical, demographic, laboratory data, prognostic and treatment characteristics of patients with antisynthetase syndrome (ASSD) treated in two different centers of India and Brazil. Patients and methods: This international, two-center, retro-prospective cohort study which was conducted at two tertiary rheumatology centers (one in Brazil and one in India) between January 2000 to January 2020 included a total of 115 patients with ASSD (21 males, 94 females; mean age; at disease diagnosis at 40.3, range, 18 to 80 years). Demographic, clinical and laboratory data of the patients were recorded. Clinical involvement was evaluated. Results: Of the patients, 81 were Brazilians and 34 were of Indian origin. The Indian group exhibited a greater delay in diagnosis after the onset of symptoms compared to Brazilian patients (12 vs. 6 months, respectively; p=0.026). Brazilian patients exhibited a significantly higher prevalence of joint and lung involvement, mechanic's hands, and Raynaud's phenomenon. Anti-Jo-1 was the most common autoantibodies in both groups. Systemic arterial hypertension, followed by diabetes mellitus were the most prevalent comorbidities. Concerning previously used drugs, the Indian patients had a larger group of patients treated with antimalarials, whereas the Brazilian group used more azathioprine and intravenous immunoglobulin. A higher proportion of Indian patients was treated with one immunosuppressive drug (70.6%), while the Brazilian group were often treated using two immunosuppressive drugs (33%). Comparison between the severity and prognosis showed that Brazilian group had a higher number of relapses, and during follow-up, the global mortality rates were similar in both groups (6.2% for Brazilian vs. 8.8% for Indian). Conclusion: Brazilian and Indian patients with ASSD have comparable epidemiological characteristics such as age at the time of disease diagnosis, and sex distribution, and autoantibodies. Diagnostic delay is seen in Indian patients, and Brazilians exhibit a higher prevalence of joint and lung involvement, mechanic's hands, Raynaud's phenomenon with a higher number of relapses, although the mortality rate seems to be similar in both groups.
C1 [Bueno Da Silva, Lila Morena; Shinjo, Samuel Katsuyuki] Univ Sao Paulo, Fac Med FMUSP, Div Rheumatol, 3 Andar,Sala 3184, BR-01246903 Sao Paulo, Brazil.
   [Rathore, Upendra; Agarwal, Vikas; Gupta, Latika] Sanjay Gandhi Postgrad Inst Med Sci, Dept Clin Immunol & Rheumatol, Lucknow, Uttar Pradesh, India.
C3 Universidade de Sao Paulo; Sanjay Gandhi Postgraduate Institute of
   Medical Sciences
RP Shinjo, SK (通讯作者)，Univ Sao Paulo, Fac Med FMUSP, Div Rheumatol, 3 Andar,Sala 3184, BR-01246903 Sao Paulo, Brazil.
EM samuel.shinjo@usp.br
RI Agarwal, Vikas/AAA-5422-2022; Shinjo, Samuel/C-2878-2012
OI Agarwal, Vikas/0000-0002-4508-1233; RATHORE,
   UPENDRA/0000-0003-1658-8155; Bueno Silva, Lila
   Morena/0000-0003-0792-5789; Shinjo, Samuel/0000-0002-3682-4517
FU Nacional de Desenvolvimento Cientifico e Tecnologico (CNPq)
   [303379/2018-9]; Faculdade de Medicina da USP
FX Nacional de Desenvolvimento Cientifico e Tecnologico (CNPq)
   #303379/2018-9, and Faculdade de Medicina da USP to S.K.S.
CR Araujo PAO, 2018, CLIN EXP RHEUMATOL, V36, P241
   Baccaro ACCD, 2020, REUMATISMO, V72, P86, DOI 10.4081/reumatismo.2020.1275
   Pinto GLB, 2020, CLIN RHEUMATOL, V39, P2763, DOI 10.1007/s10067-020-05013-7
   Brulhart L, 2006, ANN RHEUM DIS, V65, P974, DOI 10.1136/ard.2005.045898
   de Souza FHC, 2013, REV BRAS REUMATOL, V53, P352
   Cavagna L, 2019, J CLIN MED, V8, DOI 10.3390/jcm8112013
   Cavagna L, 2018, ANN RHEUM DIS, V77, DOI 10.1136/annrheumdis-2017-212368
   Chatterjee R, 2021, RHEUMATOLOGY, V60, P4315, DOI 10.1093/rheumatology/keab015
   Cojocaru Manole, 2016, Maedica (Bucur), V11, P130
   Doyle TJ, 2018, J RHEUMATOL, V45, P841, DOI 10.3899/jrheum.170541
   Dugar M, 2011, INTERN MED J, V41, P674, DOI 10.1111/j.1445-5994.2010.02164.x
   Ge YP, 2015, CLIN RHEUMATOL, V34, P99, DOI 10.1007/s10067-014-2803-z
   Gupta L, 2021, SEMIN ARTHRITIS RHEU, V51, P113, DOI 10.1016/j.semarthrit.2020.10.014
   Gupta L, 2019, INDIAN J RHEUMATOL, V14, P136, DOI 10.4103/injr.injr_40_19
   Handelsman Y, 2015, ENDOCR PRACT, V21, P413
   Harris-Love MO, 2009, RHEUMATOLOGY, V48, P134, DOI 10.1093/rheumatology/ken441
   Hervier B, 2013, CURR RHEUMATOL REP, V15, DOI 10.1007/s11926-013-0349-8
   Hervier B, 2012, AUTOIMMUN REV, V12, P210, DOI 10.1016/j.autrev.2012.06.006
   Imbert-Masseau A, 2003, JOINT BONE SPINE, V70, P161, DOI 10.1016/S1297-319X(03)00012-5
   International Diabetes Federation, 2015, IDF DIABETES ATLAS, V7th
   Katzap E, 2011, CURR RHEUMATOL REP, V13, P175, DOI 10.1007/s11926-011-0176-8
   Kumar Rajiv Ranjan, 2021, J Clin Rheumatol, V27, P150, DOI 10.1097/RHU.0000000000001234
   Mahler M, 2014, AUTOIMMUN REV, V13, P367, DOI 10.1016/j.autrev.2014.01.022
   Mancia G, 2013, J HYPERTENS, V31, P1925, DOI 10.1097/HJH.0b013e328364ca4c
   Marco JL, 2020, BEST PRACT RES CL RH, V34, DOI 10.1016/j.berh.2020.101503
   Mehta P, 2020, INDIAN J RHEUMATOL, VRheumatol15, P191, DOI [10.4103/injr.injr_56_20, DOI 10.4103/INJR.INJR_56_20, 10.4103/injr.injr_102_20]
   Mehta P, 2021, RHEUMATOLOGY, V60, P4281, DOI 10.1093/rheumatology/keab001
   Mira-Avendano IC, 2013, RESP MED, V107, P890, DOI 10.1016/j.rmed.2013.02.015
   Monti S, 2017, CURR OPIN RHEUMATOL, V29, P612, DOI 10.1097/BOR.0000000000000434
   Muhammed H, 2021, JCR-J CLIN RHEUMATOL, V27, P114, DOI 10.1097/RHU.0000000000001214
   Naveen R, 2020, INDIAN J RHEUMATOL, V15, P194, DOI 10.4103/injr.injr_95_20
   Nici L, 2006, AM J RESP CRIT CARE, V173, P1390, DOI 10.1164/rccm.200508-1211ST
   Opinc AH, 2021, SEMIN ARTHRITIS RHEU, V51, P72, DOI 10.1016/j.semarthrit.2020.09.020
   Oray M, 2016, EXPERT OPIN DRUG SAF, V15, P457, DOI 10.1517/14740338.2016.1140743
   Rider Lisa G., 2003, Journal of Rheumatology, V30, P603
   Rojas-Serrano J, 2015, CLIN RHEUMATOL, V34, P1563, DOI 10.1007/s10067-015-3023-x
   Shi JL, 2017, J RHEUMATOL, V44, P1051, DOI 10.3899/jrheum.161480
   Shinjo Samuel Katsuyuki, 2010, Rev. Bras. Reumatol., V50, P492, DOI 10.1590/S0482-50042010000500003
   Sultan SM, 2008, ARTHRITIS RHEUM, V58, P3593, DOI 10.1002/art.23963
   Sultan SM, 2002, RHEUMATOLOGY, V41, P22, DOI 10.1093/rheumatology/41.1.22
   Triantafyllias K, 2021, RHEUMATOLOGY, V60, P1300, DOI 10.1093/rheumatology/keaa525
   Vanhoutte EK, 2012, BRAIN, V135, P1639, DOI 10.1093/brain/awr318
   Witt Leah J, 2016, Clin Pulm Med, V23, P218
   Zanframundo G, 2020, CURR TREAT OPT RHEUM, V6, P18, DOI 10.1007/s40674-020-00139-w
NR 44
TC 0
Z9 0
U1 0
U2 1
PU TURKISH LEAGUE AGAINST RHEUMATISM
PI ANKARA
PA TALATPASA BULVARI DUMLUPINAR CAD 40 3 CEBECI DORTYOL, ANKARA, 06100,
   TURKEY
EI 2618-6500
J9 ARCH RHEUMATOL
JI Arch. Rheumatol.
DI 10.46497/ArchRheumatol.2022.9108
EA MAR 2022
PG 10
WC Rheumatology
WE Science Citation Index Expanded (SCI-EXPANDED)
SC Rheumatology
GA ZO5EH
UT WOS:000765747300001
PM 36589603
OA Green Published, gold
DA 2023-03-31
ER

PT J
AU So, H
   So, J
   Lam, TTO
   Wong, VTL
   Ho, R
   Li, WL
   Mok, CC
   Lau, CS
   Tam, LS
AF So, Ho
   So, Jacqueline
   Lam, Tommy Tsz-On
   Wong, Victor Tak-Lung
   Ho, Roy
   Li, Wai Ling
   Mok, Chi Chiu
   Lau, Chak Sing
   Tam, Lai-Shan
TI Performance of the 2017 European Alliance of Associations for
   Rheumatology/American College of Rheumatology Classification Criteria in
   Patients With Idiopathic Inflammatory Myopathy and Anti-Melanoma
   Differentiation-Associated Protein 5 Positivity
SO ARTHRITIS & RHEUMATOLOGY
LA English
DT Article
ID INTERSTITIAL LUNG-DISEASE; MYOSITIS-SPECIFIC AUTOANTIBODIES;
   DERMATOMYOSITIS; ANTIBODY; AUTOANTIGEN; UTILITY
AB Objective This study aimed to evaluate whether the 2017 European Alliance of Associations for Rheumatology (EULAR)/American College of Rheumatology (ACR) classification criteria for adult and juvenile idiopathic inflammatory myopathies (IIMs) could appropriately classify the diagnosis in adult patients with anti-melanoma differentiation-associated protein 5 (anti-MDA-5)-positive IIM. In addition, this study sought to determine whether a status of anti-MDA-5 positivity could be incorporated into the EULAR/ACR IIM classification criteria set and whether the recently modified criteria based on the presence of myositis-specific autoantibodies (MSAs) could be used to appropriately classify the diagnosis in patients with anti-MDA-5-positive IIM. Methods Consecutive adult patients clinically diagnosed as having anti-MDA-5-positive IIM from 10 hospitals in Hong Kong were retrospectively recruited; patient characteristics were obtained from electronic medical records. We used a commercial line blot immunoassay to detect MSAs. We also determined a proposed set of phenotypic-serologic classification criteria specific for anti-MDA-5. Results In the patient cohort (n = 120; 31.7% with dermatomyositis, 68.3% with clinically amyopathic dermatomyositis [CADM]), the diagnosis could be classified with the EULAR/ACR criteria in 86 patients (71.7%) and with the Bohan and Peter criteria in 49 patients (40.8%). However, when combined with criteria specifically modified for CADM, the diagnosis could be classified by the Bohan and Peter criteria in 76.7% of patients. We observed that the sensitivity of the EULAR/ACR criteria could be improved to 98.3% if anti-MDA-5 antibody-positive status was considered as one of the criteria. The MSA-based criteria had 100% sensitivity. When we applied our proposed specific phenotypic-serologic criteria for the classification of patients with anti-MDA-5 antibodies, 97.5% of patients were able to be classified as having IIM. Conclusion In this cohort of patients with anti-MDA-5-positive IIM, the diagnosis could not be classified by the EULAR/ACR criteria in almost 30% of patients. We suggest incorporating anti-MDA-5 antibody positivity as a criterion into existing criteria sets or developing specific criteria for patients with anti-MDA-5-positive IIM.
C1 [So, Ho; Tam, Lai-Shan] Chinese Univ Hong Kong, Hong Kong, Peoples R China.
   [So, Jacqueline; Lam, Tommy Tsz-On] Prince Wales Hosp, Hong Kong, Peoples R China.
   [Wong, Victor Tak-Lung] Kwong Wah Hosp, Hong Kong, Peoples R China.
   [Ho, Roy] Queen Elizabeth Hosp, Hong Kong, Peoples R China.
   [Li, Wai Ling] Queen Mary Hosp, Hong Kong, Peoples R China.
   [Mok, Chi Chiu] Tuen Mun Hosp, Hong Kong, Peoples R China.
   [Lau, Chak Sing] Univ Hong Kong, Hong Kong, Peoples R China.
C3 Chinese University of Hong Kong; Chinese University of Hong Kong; Prince
   of Wales Hospital; Kwong Wah Hospital; University of Hong Kong; Tuen Mun
   Hospital; University of Hong Kong
RP Lau, CS (通讯作者)，Univ Hong Kong, Dept Med, Hong Kong, Peoples R China.; Tam, LS (通讯作者)，Chinese Univ Hong Kong, Dept Med & Therapeut, Hong Kong, Peoples R China.
EM cslau@hku.hk; lstam@cuhk.edu.hk
RI So, Ho/AGP-2808-2022
OI So, Ho/0000-0001-7113-9390; Mok, CC/0000-0003-3696-1228; Lam, Tommy Tsz
   On/0000-0001-9944-7379; Tam, Lai-Shan/0000-0001-6410-8852
FU Hong Kong Society of Rheumatology Project Fund 2019
FX Supported by the Hong Kong Society of Rheumatology Project Fund 2019.
CR Betteridge Z, 2016, J INTERN MED, V280, P8, DOI 10.1111/joim.12451
   BOHAN A, 1975, NEW ENGL J MED, V292, P403, DOI 10.1056/NEJM197502202920807
   Casal-Dominguez M, 2022, ARTHRITIS RHEUMATOL, V74, P508, DOI 10.1002/art.41964
   Cavazzana I, 2016, J IMMUNOL METHODS, V433, P1, DOI 10.1016/j.jim.2016.02.017
   Chen ZY, 2013, ARTHRIT CARE RES, V65, P1316, DOI 10.1002/acr.21985
   Chiu SS, 2002, NEW ENGL J MED, V347, P2097, DOI 10.1056/NEJMoa020546
   Connors GR, 2010, CHEST, V138, P1464, DOI 10.1378/chest.10-0180
   Fiorentino D, 2011, J AM ACAD DERMATOL, V65, P25, DOI 10.1016/j.jaad.2010.09.016
   Gono T, 2012, RHEUMATOLOGY, V51, P1563, DOI 10.1093/rheumatology/kes102
   Li J, 2018, J DERMATOL, V45, P46, DOI [10.1111/1346-8138.14092, 10.16339/j.cnki.hdxbzkb.2018.12.007]
   Lundberg IE, 2017, ANN RHEUM DIS, V76, P1955, DOI 10.1136/annrheumdis-2017-211468
   Nakashima R, 2010, RHEUMATOLOGY, V49, P433, DOI 10.1093/rheumatology/kep375
   Patel B, 2018, J AM ACAD DERMATOL, V79, P77, DOI 10.1016/j.jaad.2017.12.055
   Sato S, 2009, ARTHRITIS RHEUM-US, V60, P2193, DOI 10.1002/art.24621
   So H, 2020, SEMIN ARTHRITIS RHEU, V50, P885, DOI 10.1016/j.semarthrit.2020.07.012
   So H, 2018, INT J RHEUM DIS, V21, P1076, DOI 10.1111/1756-185X.13268
   Solomon J, 2011, J BRAS PNEUMOL, V37, P100, DOI 10.1590/S1806-37132011000100015
   Sontheimer RD, 2010, ARCH DERMATOL, V146, P76, DOI 10.1001/archdermatol.2009.323
   Tansley SL, 2020, RHEUMATOLOGY, V59, P2109, DOI 10.1093/rheumatology/keaa021
   Wong VTL, 2021, ACTA NEUROL SCAND, V143, P131, DOI 10.1111/ane.13331
NR 20
TC 0
Z9 0
U1 0
U2 1
PU WILEY
PI HOBOKEN
PA 111 RIVER ST, HOBOKEN 07030-5774, NJ USA
SN 2326-5191
EI 2326-5205
J9 ARTHRITIS RHEUMATOL
JI Arthritis Rheumatol.
PD SEP
PY 2022
VL 74
IS 9
BP 1588
EP 1592
DI 10.1002/art.42150
EA JUL 2022
PG 5
WC Rheumatology
WE Science Citation Index Expanded (SCI-EXPANDED)
SC Rheumatology
GA 4E0LE
UT WOS:000829774200001
PM 35467787
DA 2023-03-31
ER

PT J
AU Stuhlmuller, B
   Schneider, U
   Gonzalez-Gonzalez, JB
   Feist, E
AF Stuhlmueller, Bruno
   Schneider, Udo
   Gonzalez-Gonzalez, Jose-B
   Feist, Eugen
TI Disease Specific Autoantibodies in Idiopathic Inflammatory Myopathies
SO FRONTIERS IN NEUROLOGY
LA English
DT Review
DE myositis; inflammation; autoantibodies; antigens; biomarker
ID TRANSFER-RNA-SYNTHETASE; SIGNAL RECOGNITION PARTICLE; TRANSCRIPTION
   INTERMEDIARY FACTOR-1; CANCER-ASSOCIATED DERMATOMYOSITIS;
   MYOSITIS-SPECIFIC AUTOANTIBODIES; MEDIATED NECROTIZING MYOPATHY;
   MODIFIER ACTIVATING ENZYME; INTERSTITIAL LUNG-DISEASE; ANTIBODY-LEVELS
   CORRELATE; LONG-TERM STORAGE
AB Idiopathic inflammatory myopathies represent still a diagnostic and therapeutic challenge in different disciplines including neurology, rheumatology, and dermatology. In recent years, the spectrum of idiopathic inflammatory myopathies has been significantly extended and the different manifestations were described in more detail leading to new classification criteria. A major breakthrough has also occurred with respect to new biomarkers especially with the characterization of new autoantibody-antigen systems, which can be separated in myositis specific antibodies and myositis associated antibodies. These markers are detectable in approximately 80% of patients and facilitate not only the diagnostic procedures, but provide also important information on stratification of patients with respect to organ involvement, risk of cancer and overall prognosis of disease. Therefore, it is not only of importance to know the significance of these markers and to be familiar with the optimal diagnostic tests, but also with potential limitations in detection. This article focuses mainly on antibodies which are specific for myositis providing an overview on the targeted antigens, the available detection procedures and clinical association. As major tasks for the near future, the need of an international standardization is discussed for detection methods of autoantibodies in idiopathic inflammatory myopathies. Furthermore, additional investigations are required to improve stratification of patients with idiopathic inflammatory myopathies according to their antibody profile with respect to response to different treatment options.
C1 [Stuhlmueller, Bruno; Schneider, Udo; Gonzalez-Gonzalez, Jose-B; Feist, Eugen] Charite, Dept Rheumatol & Clin Immunol, Berlin, Germany.
   [Gonzalez-Gonzalez, Jose-B] Lab Berlin Charite Vivantes GmbH, Berlin, Germany.
C3 Free University of Berlin; Humboldt University of Berlin; Charite
   Universitatsmedizin Berlin; Labor Berlin - Charite Vivantes GmbH
RP Feist, E (通讯作者)，Charite, Dept Rheumatol & Clin Immunol, Berlin, Germany.
EM eugen.feist@charite.de
RI ; Stuhlmuller, Bruno/Q-4086-2016
OI Gonzalez Gonzalez, Jose Bernardino/0000-0001-7303-7558; Schneider,
   Udo/0000-0002-9117-3307; Stuhlmuller, Bruno/0000-0002-3309-4934
CR Abou Zahr Z, 2011, CURR RHEUMATOL REP, V13, P208, DOI 10.1007/s11926-011-0169-7
   Aggarwal R, 2016, RHEUMATOLOGY, V55, P1710, DOI 10.1093/rheumatology/kew275
   Aggarwal R, 2014, RHEUMATOLOGY, V53, P433, DOI 10.1093/rheumatology/ket383
   Agricola E, 2011, MOL CELL, V43, P85, DOI 10.1016/j.molcel.2011.05.020
   AIRIO A, 1995, J RHEUMATOL, V22, P1300
   Allenbach Y, 2016, BRAIN, V139, P2131, DOI 10.1093/brain/aww054
   Allenbach Y, 2014, MEDICINE, V93, P150, DOI 10.1097/MD.0000000000000028
   Alvarado-Cardenas M, 2016, AUTOIMMUN REV, V15, P1161, DOI 10.1016/j.autrev.2016.09.005
   Aouizerate J, 2018, RHEUMATOLOGY, V57, P873, DOI 10.1093/rheumatology/kex516
   BARNES BE, 1976, ANN INTERN MED, V84, P68, DOI 10.7326/0003-4819-84-1-68
   Benveniste O, 2011, ARTHRITIS RHEUM-US, V63, P1961, DOI 10.1002/art.30344
   Bergua C, 2019, ANN RHEUM DIS, V78, P131, DOI 10.1136/annrheumdis-2018-213518
   Betteridge Z, 2007, RHEUMATOLOGY, V46, P1005, DOI 10.1093/rheumatology/kem045
   Betteridge ZE, 2009, ANN RHEUM DIS, V68, P1621, DOI 10.1136/ard.2008.097162
   Betteridge Z, 2007, ARTHRITIS RHEUM-US, V56, P3132, DOI 10.1002/art.22862
   Betteridge ZE, 2011, ARTHRITIS RES THER, V13, DOI 10.1186/ar3275
   Betteridge ZE, 2009, CURR OPIN RHEUMATOL, V21, P604, DOI 10.1097/BOR.0b013e328331638a
   BONNETBLANC JM, 1990, DERMATOLOGICA, V180, P212, DOI 10.1159/000248032
   Brouwer R, 1998, ARTHRITIS RHEUM, V41, P1428, DOI 10.1002/1529-0131(199808)41:8<1428::AID-ART12>3.0.CO;2-J
   Brouwer R, 2001, ANN RHEUM DIS, V60, P116, DOI 10.1136/ard.60.2.116
   Buchbinder R, 2001, ANN INTERN MED, V134, P1087, DOI 10.7326/0003-4819-134-12-200106190-00008
   Buchbinder Rachelle, 2002, Curr Rheumatol Rep, V4, P415, DOI 10.1007/s11926-002-0087-9
   BUNN CC, 1986, J EXP MED, V163, P1281, DOI 10.1084/jem.163.5.1281
   Burd CJ, 2008, J BIOL CHEM, V283, P34976, DOI 10.1074/jbc.M805383200
   Casciola-Rosen L, 2012, CURR OPIN RHEUMATOL, V24, P602, DOI 10.1097/BOR.0b013e328358bd85
   Cavagna L, 2017, CLIN REV ALLERG IMMU, V52, P71, DOI 10.1007/s12016-016-8528-9
   Ceribelli A, 2012, ARTHRITIS RES THER, V14, DOI 10.1186/ar3822
   CHANCE B, 1986, AM J MED GENET, V25, P659, DOI 10.1002/ajmg.1320250408
   Chen YJ, 2010, ARTHRITIS RES THER, V12, DOI 10.1186/ar2987
   Chinoy H, 2007, ANN RHEUM DIS, V66, P1345, DOI 10.1136/ard.2006.068502
   Chiu YE, 2011, PEDIATR DERMATOL, V28, P357, DOI 10.1111/j.1525-1470.2011.01501.x
   CHOW WH, 1995, CANCER CAUSE CONTROL, V6, P9, DOI 10.1007/BF00051675
   Christopher-Stine L, 2010, ARTHRITIS RHEUM-US, V62, P2757, DOI 10.1002/art.27572
   Droney L, 2017, PATHOLOGY, V49, P638, DOI 10.1016/j.pathol.2017.04.013
   Eisa-Beygi S, 2013, DEV BIOL, V373, P258, DOI 10.1016/j.ydbio.2012.11.024
   Espada G, 2009, J RHEUMATOL, V36, P2547, DOI 10.3899/jrheum.090461
   Fiorentino D, 2012, ARTHRITIS RHEUM-US, V64, P346, DOI 10.1002/art.33402
   Fiorentino D, 2011, J AM ACAD DERMATOL, V65, P25, DOI 10.1016/j.jaad.2010.09.016
   Fiorentino DF, 2013, ARTHRITIS RHEUM-US, V65, P2954, DOI 10.1002/art.38093
   Fujimoto M, 2016, J DERMATOL SCI, V84, P272, DOI 10.1016/j.jdermsci.2016.09.013
   Fujimoto M, 2012, ARTHRITIS RHEUM-US, V64, P513, DOI 10.1002/art.33403
   GENTH E, 1995, Z RHEUMATOL, V54, P39
   Ghirardello A, 2006, AUTOIMMUNITY, V39, P217, DOI 10.1080/08916930600622645
   Ghirardello A, 2018, CURR OPIN RHEUMATOL, V30, P614, DOI 10.1097/BOR.0000000000000548
   Ghirardello A, 2013, CURR RHEUMATOL REP, V15, DOI 10.1007/s11926-013-0335-1
   Gislefoss RE, 2009, CLIN CHEM LAB MED, V47, P596, DOI 10.1515/CCLM.2009.121
   Gono T, 2012, ARTHRITIS RHEUM-US, V64, P3736, DOI 10.1002/art.34657
   Gono T, 2010, RHEUMATOLOGY, V49, P1713, DOI 10.1093/rheumatology/keq149
   Gunawardena H, 2008, RHEUMATOLOGY, V47, P324, DOI 10.1093/rheumatology/kem359
   Gunawardena H, 2008, CURR OPIN RHEUMATOL, V20, P675, DOI 10.1097/BOR.0b013e328313bff4
   Gunawardena H, 2009, RHEUMATOLOGY, V48, P607, DOI 10.1093/rheumatology/kep078
   Hall JC, 2013, ARTHRIT CARE RES, V65, P1307, DOI 10.1002/acr.21992
   Hamaguchi Y, 2011, ARCH DERMATOL, V147, P391, DOI 10.1001/archdermatol.2011.52
   Herbert MK, 2016, ANN RHEUM DIS, V75, P696, DOI 10.1136/annrheumdis-2014-206691
   Hilker M, 1996, CELL TISSUE RES, V284, P383, DOI 10.1007/s004410050599
   Hill CL, 2001, LANCET, V357, P96, DOI 10.1016/S0140-6736(00)03540-6
   Hirakata M, 1999, J IMMUNOL, V162, P2315
   Hirakata M, 2007, ARTHRITIS RHEUM, V56, P1295, DOI 10.1002/art.22506
   Hirakata Michito, 2007, Nihon Rinsho Meneki Gakkai Kaishi, V30, P444
   Hoshino K, 2010, RHEUMATOLOGY, V49, P1726, DOI 10.1093/rheumatology/keq153
   Ichimura Y, 2012, ANN RHEUM DIS, V71, P710, DOI 10.1136/annrheumdis-2011-200697
   Janda CY, 2010, NATURE, V465, P507, DOI 10.1038/nature08870
   Johnson C, 2016, LUNG, V194, P733, DOI 10.1007/s00408-016-9896-x
   Joseph CG, 2014, SCIENCE, V343, P152, DOI 10.1126/science.1246886
   Kaji K, 2007, RHEUMATOLOGY, V46, P25, DOI 10.1093/rheumatology/kel161
   Kawai T, 2011, EMBO MOL MED, V3, P513, DOI 10.1002/emmm.201100160
   Khetchoumian K, 2004, J BIOL CHEM, V279, P48329, DOI 10.1074/jbc.M404779200
   Kishi T, 2017, ARTHRIT CARE RES, V69, P1088, DOI 10.1002/acr.23113
   Klein M, 2014, J RHEUMATOL, V41, P1133, DOI 10.3899/jrheum.131223
   Labirua-Iturburu A, 2012, MEDICINE, V91, P206, DOI 10.1097/MD.0b013e318260977c
   Liang WC, 2017, RHEUMATOLOGY, V56, P287, DOI 10.1093/rheumatology/kew386
   Lilleker JB, 2017, ANN RHEUM DIS, V76, DOI 10.1136/annrheumdis-2016-210282
   Limaye VS, 2008, CLIN RHEUMATOL, V27, P521, DOI 10.1007/s10067-007-0762-3
   Madan V, 2009, CLIN EXP DERMATOL, V34, P561, DOI 10.1111/j.1365-2230.2009.03227.x
   Mammen AL, 2012, ARTHRIT CARE RES, V64, P269, DOI 10.1002/acr.20662
   Mammen AL, 2011, ARTHRITIS RHEUM-US, V63, P713, DOI 10.1002/art.30156
   Mammen AL, 2009, ARTHRITIS RHEUM, V60, P3784, DOI 10.1002/art.24977
   Mannisto T, 2007, CLIN CHEM, V53, P1986, DOI 10.1373/clinchem.2007.091371
   Mantegazza R, 1997, J NEUROL, V244, P277, DOI 10.1007/s004150050087
   Maoz CR, 1998, SEMIN ARTHRITIS RHEU, V27, P319, DOI 10.1016/S0049-0172(98)80052-8
   Marie I, 2012, SEMIN ARTHRITIS RHEU, V41, P890, DOI 10.1016/j.semarthrit.2011.09.008
   MATHEWS MB, 1984, J EXP MED, V160, P420, DOI 10.1084/jem.160.2.420
   Maturu VN, 2016, LUNG INDIA, V33, P20, DOI 10.4103/0970-2113.173055
   Mescam-Mancini L, 2015, BRAIN, V138, P2485, DOI 10.1093/brain/awv192
   Mileti LM, 2009, JCR-J CLIN RHEUMATOL, V15, P254, DOI 10.1097/RHU.0b013e3181b0e910
   MILLER FW, 1990, J CLIN INVEST, V85, P468, DOI 10.1172/JCI114461
   MIMORI T, 1984, J BIOL CHEM, V259, P560
   Mohassel Payam, 2018, J Neuromuscul Dis, V5, P11, DOI 10.3233/JND-170282
   Mohassel P, 2013, MUSCLE NERVE, V48, P477, DOI 10.1002/mus.23854
   Momomura M, 2014, MOD RHEUMATOL, V24, P529, DOI 10.3109/14397595.2013.852852
   Muro Y, 2013, AUTOIMMUNITY, V46, P279, DOI 10.3109/08916934.2012.755958
   Muro Y, 2012, RHEUMATOLOGY, V51, P800, DOI 10.1093/rheumatology/ker408
   Musset L, 2016, AUTOIMMUN REV, V15, P983, DOI 10.1016/j.autrev.2016.07.023
   Nagaraju K, 2005, ARTHRITIS RHEUM, V52, P1824, DOI 10.1002/art.21103
   Nakashima R, 2016, LUPUS, V25, P925, DOI 10.1177/0961203316651748
   Nakashima R, 2010, RHEUMATOLOGY, V49, P433, DOI 10.1093/rheumatology/kep375
   O'Hanlon TP, 2006, ARTHRITIS RHEUM-US, V54, P3670, DOI 10.1002/art.22205
   O'Hanlon TP, 2006, MEDICINE, V85, P111, DOI 10.1097/01.md.0000217525.82287.eb
   OKADA N, 1987, J IMMUNOL, V138, P3219
   Okada S, 2003, ARTHRITIS RHEUM-US, V48, P2285, DOI 10.1002/art.11090
   Padala S, 2012, ATHEROSCLEROSIS, V222, P15, DOI 10.1016/j.atherosclerosis.2011.11.005
   Pakozdi A, 2011, J RHEUMATOL, V38, P2406, DOI 10.3899/jrheum.101248
   Palterer Boaz, 2018, Clin Mol Allergy, V16, P5, DOI 10.1186/s12948-018-0084-9
   Palterer B, 2017, AUTOIMMUN REV, V16, P321, DOI 10.1016/j.autrev.2017.01.002
   Parkes JE, 2018, ARTHRITIS RES THER, V20, DOI 10.1186/s13075-018-1617-9
   Pinal-Fernandez I, 2018, RHEUMATOLOGY, V57, P388, DOI 10.1093/rheumatology/kex413
   Preusse C, 2012, AM J PATHOL, V181, P2161, DOI 10.1016/j.ajpath.2012.08.033
   Qiang JK, 2017, J CUTAN MED SURG, V21, P131, DOI 10.1177/1203475416665601
   REEVES WH, 1986, P NATL ACAD SCI USA, V83, P9507, DOI 10.1073/pnas.83.24.9507
   Rider LG, 2013, RHEUM DIS CLIN N AM, V39, P877, DOI 10.1016/j.rdc.2013.06.001
   Rider LG, 2013, MEDICINE, V92, P223, DOI 10.1097/MD.0b013e31829d08f9
   Romisch K, 2006, ARTHRITIS RES THER, V8, DOI 10.1186/ar1895
   Rosendorff A, 2006, P NATL ACAD SCI USA, V103, P5308, DOI 10.1073/pnas.0601066103
   Rouster-Stevens KA, 2008, J RHEUMATOL, V35, P927
   Rutjes SA, 1997, CLIN EXP IMMUNOL, V109, P32, DOI 10.1046/j.1365-2249.1997.4081308.x
   Sato S, 2009, ARTHRITIS RHEUM-US, V60, P2193, DOI 10.1002/art.24621
   Satoh T, 2005, J RHEUMATOL, V32, P1727
   Schreiber RD, 2011, SCIENCE, V331, P1565, DOI 10.1126/science.1203486
   Selva-O'Callaghan A, 2010, CURR OPIN RHEUMATOL, V22, P627, DOI 10.1097/BOR.0b013e32833f1075
   Shah M, 2013, MEDICINE, V92, P25, DOI 10.1097/MD.0b013e31827f264d
   Shi JL, 2017, J RHEUMATOL, V44, P1051, DOI 10.3899/jrheum.161480
   Shovman O, 2017, IMMUNOL RES, V65, P276, DOI 10.1007/s12026-016-8867-x
   Stone KB, 2007, ARTHRITIS RHEUM, V56, P3125, DOI 10.1002/art.22865
   Szodoray P, 2010, AUTOIMMUN REV, V9, P140, DOI 10.1016/j.autrev.2009.04.006
   Takeuchi O, 2008, CURR OPIN IMMUNOL, V20, P17, DOI 10.1016/j.coi.2008.01.002
   Tansley SL, 2014, ARTHRITIS RES THER, V16, DOI 10.1186/ar4600
   TARGOFF IN, 1993, J CLIN INVEST, V91, P2556, DOI 10.1172/JCI116493
   TARGOFF IN, 1985, ARTHRITIS RHEUM, V28, P796, DOI 10.1002/art.1780280711
   TARGOFF IN, 1990, J IMMUNOL, V144, P1737
   Targoff IN, 2002, RHEUM DIS CLIN N AM, V28, P859, DOI 10.1016/S0889-857X(02)00032-7
   TARGOFF IN, 1990, ARTHRITIS RHEUM, V33, P1361, DOI 10.1002/art.1780330908
   Targoff IN, 2006, ARTHRITIS RHEUM, V54, P3682, DOI 10.1002/art.22164
   Tarricone E, 2012, J IMMUNOL METHODS, V384, P128, DOI 10.1016/j.jim.2012.07.019
   Tawara N, 2017, ANN NEUROL, V81, P512, DOI 10.1002/ana.24919
   TEPPO AM, 1982, SCAND J IMMUNOL, V15, P1, DOI 10.1111/j.1365-3083.1982.tb00615.x
   Trallero-Araguas E, 2012, ARTHRITIS RHEUM-US, V64, P523, DOI 10.1002/art.33379
   ULLU E, 1984, EMBO J, V3, P3303, DOI 10.1002/j.1460-2075.1984.tb02294.x
   Vancsa A, 2010, JOINT BONE SPINE, V77, P125, DOI 10.1016/j.jbspin.2009.08.008
   VARTANYAN O A, 1991, Molekulyarnaya Biologiya (Moscow), V25, P1033
   Venalis P, 2018, ARTHRIT CARE RES, V70, P648, DOI 10.1002/acr.23325
   Venturini L, 1999, ONCOGENE, V18, P1209, DOI 10.1038/sj.onc.1202655
   Vincze M, 2010, CLIN RHEUMATOL, V29, P811, DOI 10.1007/s10067-010-1394-6
   Wang HB, 2001, NUCLEIC ACIDS RES, V29, P2517, DOI 10.1093/nar/29.12.2517
   WASICEK CA, 1984, AM J MED, V76, P538, DOI 10.1016/0002-9343(84)90677-6
   Waters MJ, 2018, CLIN RHEUMATOL, V37, P543, DOI 10.1007/s10067-017-3831-2
   Werner JL, 2012, ARTHRITIS RHEUM-US, V64, P4087, DOI 10.1002/art.34673
   YANG DCH, 1984, BIOCHEM BIOPH RES CO, V120, P15, DOI 10.1016/0006-291X(84)91407-4
   Zampieri S, 2010, AUTOIMMUN REV, V9, P449, DOI 10.1016/j.autrev.2009.12.005
NR 148
TC 26
Z9 26
U1 0
U2 1
PU FRONTIERS MEDIA SA
PI LAUSANNE
PA AVENUE DU TRIBUNAL FEDERAL 34, LAUSANNE, CH-1015, SWITZERLAND
SN 1664-2295
J9 FRONT NEUROL
JI Front. Neurol.
PD MAY 8
PY 2019
VL 10
AR 438
DI 10.3389/fneur.2019.00438
PG 15
WC Clinical Neurology; Neurosciences
WE Science Citation Index Expanded (SCI-EXPANDED)
SC Neurosciences & Neurology
GA HX4DT
UT WOS:000467345400001
PM 31139133
OA Green Published, Green Accepted, gold
DA 2023-03-31
ER

PT J
AU Cavazzana, I
   Vojinovic, T
   Airo', P
   Fredi, M
   Ceribelli, A
   Pedretti, E
   Lazzaroni, MG
   Garrafa, E
   Franceschini, F
AF Cavazzana, Ilaria
   Vojinovic, Tamara
   Airo', Paolo
   Fredi, Micaela
   Ceribelli, Angela
   Pedretti, Eleonora
   Lazzaroni, Maria Grazia
   Garrafa, Emirena
   Franceschini, Franco
TI Systemic Sclerosis-Specific Antibodies: Novel and Classical Biomarkers
SO CLINICAL REVIEWS IN ALLERGY & IMMUNOLOGY
LA English
DT Article; Early Access
DE Systemic sclerosis; Disease-specific autoantibodies; Anti-nuclear
   antibodies
ID RNA-POLYMERASE-III; EULAR SCLERODERMA TRIALS; DNA TOPOISOMERASE-I; SERUM
   ANTINUCLEAR ANTIBODIES; INTERSTITIAL LUNG-DISEASE; ANTRAL VASCULAR
   ECTASIA; ANTI-TH/TO; CLINICAL-RELEVANCE; ANTICENTROMERE ANTIBODIES;
   IMMUNODOMINANT EPITOPE
AB Disease-specific autoantibodies are considered the most important biomarkers for systemic sclerosis (SSc), due to their ability to stratify patients with different severity and prognosis. Anti-nuclear antibodies (ANA), occurring in subjects with isolated Raynuad's phenomenon, are considered the strongest independent predictors of definite SSc and digital microvascular damage, as observed by nailfold videocapillaroscopy. ANA are present in more than 90% of SSc, but ANA negativity does not exclude SSc diagnosis: a little rate of SSc ANA negative exists and shows a distinct subtype of disease, with less vasculopathy, but more frequent lower gastrointestinal involvement and severe disease course. Anti-centromere, anti-Th/To, and anti-Topoisomerase I antibodies could be considered as classical biomarkers, covering about 60% of SSc and defining patients with well-described cardio-pulmonary complications. In particular, anti-Topoisomerase I represent a risk factor for development of diffuse cutaneous involvement and digital ulcers in the first 3 years of disease, as well as severe interstitial lung disease (ILD). Anti-RNA polymerase III is a biomarker with new clinical implications: very rapid skin thickness progression, gastric antral vascular ectasia, the occurrence of synchronous cancers, and possible association with silicone breast implants rupture. Moreover, novel SSc specific autoantibodies have been globally described in about 10% of "seronegative" SSc patients: anti-elF2B, anti-RuvBL1/2 complex, anti-U11/U12 RNP, and anti-BICD2 depict specific SSc subtypes with severe organ complications. Many autoantibodies could be considered markers of overlap syndromes, including SSc. Anti-Ku are found in 2-7% of SSc, strictly defining the PM/SSc overlap. They are associated with synovitis, joint contractures, myositis, and negatively associated with vascular manifestation of disease. Anti-U3RNP are associated with a well-defined clinical phenotype: Afro-Caribbean male patients, younger at diagnosis, and higher risk of pulmonary hypertension and gastrointestinal involvement. Anti-PM/Scl define SSc patients with high frequency of ILD, calcinosis, dermatomyositis skin changes, and severe myositis. The accurate detection of autoantibodies SSc specific and associated with overlap syndromes is crucial for patients' stratification. ANA should be correctly identified using indirect immunofluorescent assay and a standardized way of patterns' interpretation. The gold-standard technique for autoantibodies' identification in SSc is still considered immunoprecipitation, for its high sensitivity and specificity, but other assays have been widely used in routine practice. The identification of SSc autoantibodies with high diagnostic specificity and high predictive value is mandatory for early diagnosis, a specific follow-up and the possible definition of the best therapy for every SSc subsets. In addition, the validation of novel autoantibodies is mandatory in wider cohorts in order to restrict the gap of so-called seronegative SSc patients.
C1 [Cavazzana, Ilaria; Vojinovic, Tamara; Airo', Paolo; Fredi, Micaela; Lazzaroni, Maria Grazia; Franceschini, Franco] ASST Spedali Civili, Rheumatol & Clin Immunol Unit, Piazzale Spedali Civili 1, I-25123 Brescia, Italy.
   [Fredi, Micaela; Pedretti, Eleonora; Lazzaroni, Maria Grazia; Garrafa, Emirena; Franceschini, Franco] Univ Brescia, Dept Clin & Expt Sci, Brescia, Italy.
   [Ceribelli, Angela] Humanitas Res Hosp IRCCS, Div Rheumatol & Clin Immunol, Milan, Italy.
   [Ceribelli, Angela] Humanitas Univ, Dept Biomed Sci, Pieve Emanuele, Milan, Italy.
   [Garrafa, Emirena] ASST Spedali Civili, Dept Lab Diagnost, Brescia, Italy.
C3 Hospital Spedali Civili Brescia; University of Brescia; Humanitas
   University; Hospital Spedali Civili Brescia
RP Cavazzana, I (通讯作者)，ASST Spedali Civili, Rheumatol & Clin Immunol Unit, Piazzale Spedali Civili 1, I-25123 Brescia, Italy.
EM ilariacava@virgilio.it
RI Ceribelli, Angela/AAU-3473-2021
OI Ceribelli, Angela/0000-0001-5116-4724; Vojinovic,
   Tamara/0000-0003-1720-1151
FU Universita degli Studi di Brescia within the CRUI-CARE Agreement
FX Open access funding provided by Universita degli Studi di Brescia within
   the CRUI-CARE Agreement.
CR Abbas L, 2021, ANN TRANSL MED, V9, DOI 10.21037/atm-20-6222
   Abbasi S, 2021, CELL MOL LIFE SCI, V78, P4589, DOI 10.1007/s00018-021-03801-1
   ABUSHAKRA M, 1993, ARTHRITIS RHEUM, V36, P460, DOI 10.1002/art.1780360405
   Aggarwal R, 2009, ARTHRITIS RHEUM-US, V60, P1112, DOI 10.1002/art.24409
   Agmon-Levin N, 2014, ANN RHEUM DIS, V73, P17, DOI 10.1136/annrheumdis-2013-203863
   Airo' P, 2011, J RHEUMATOL, V38, P1329, DOI 10.3899/jrheum.101144
   Assassi S, 2010, ARTHRITIS RES THER, V12, DOI 10.1186/ar3125
   Bernal-Bello D, 2017, AUTOIMMUN REV, V16, P461, DOI 10.1016/j.autrev.2017.03.012
   Betteridge ZE, 2016, ARTHRITIS RHEUMATOL, V68, P2778, DOI 10.1002/art.39755
   Boonstra M, 2020, ARTHRITIS RHEUMATOL, V72, P1897, DOI 10.1002/art.41403
   Boonstra M, 2019, RHEUMATOLOGY, V58, P730, DOI 10.1093/rheumatology/kez005
   Bruni C, 2017, RHEUMATOLOGY, V56, P317, DOI 10.1093/rheumatology/kew382
   Bunn CC, 1998, BRIT J RHEUMATOL, V37, P15
   Burbelo PD, 2019, PLOS ONE, V14, DOI 10.1371/journal.pone.0214202
   Caetano J, 2018, RHEUMATOL ADV PRACT, V2, DOI 10.1093/rap/rky002
   Califf RM, 2018, EXP BIOL MED, V243, P213, DOI 10.1177/1535370217750088
   Callejas-Moraga EL, 2022, RHEUMATOLOGY, V61, P154, DOI 10.1093/rheumatology/keab279
   Carter CJ, 2012, IMMUNOPHARM IMMUNOT, V34, P21, DOI 10.3109/08923973.2011.572262
   Cavazzana I, 2013, CLIN EXP RHEUMATOL, V31, pS118
   Cavazzana I., 2014, AUTOANTIBODIES, V3, P179, DOI [10.1016/B978-0-444-56378-1.00021-6, DOI 10.1016/B978-0-444-56378-1.00021-6]
   Cavazzana I, 2009, AUTOIMMUN REV, V8, P580, DOI 10.1016/j.autrev.2009.02.002
   Ceribelli A, 2020, J TRANSL AUTOIMMUN, V3, DOI 10.1016/j.jtauto.2020.100049
   Ceribelli A, 2010, J RHEUMATOL, V37, P2071, DOI 10.3899/jrheum.100316
   Ceribelli A, 2010, J RHEUMATOL, V37, P1544, DOI 10.3899/jrheum.100124
   CHAMPOUX JJ, 1977, P NATL ACAD SCI USA, V74, P3800, DOI 10.1073/pnas.74.9.3800
   CHAN EKL, 1991, J EXP MED, V174, P1239, DOI 10.1084/jem.174.5.1239
   Choi HW, 2020, FRONT IMMUNOL, V11, DOI 10.3389/fimmu.2020.607541
   Codullo V, 2009, J RHEUMATOL, V36, P1464, DOI 10.3899/jrheum.080806
   Conrad K, 2016, LUPUS, V25, P787, DOI 10.1177/0961203316644337
   Coroneos CJ, 2019, ANN SURG, V269, P30, DOI 10.1097/SLA.0000000000002990
   D'Aoust J, 2014, ARTHRITIS RHEUMATOL, V66, P1608, DOI 10.1002/art.38428
   Dagher JH, 2002, J RHEUMATOL, V29, P1543
   Dall'Ara F, 2017, RHEUMATOL INT, V37, P847, DOI 10.1007/s00296-017-3654-0
   Damoiseaux J, 2019, ANN RHEUM DIS, V78, P879, DOI 10.1136/annrheumdis-2018-214436
   De Lorenzo R, 2018, NEUROLOGY, V90, pE2068, DOI 10.1212/WNL.0000000000005638
   Dharamsi JW, 2013, JAMA DERMATOL, V149, P1159, DOI 10.1001/jamadermatol.2013.4207
   Dharan A, 2017, P NATL ACAD SCI USA, V114, pE10707, DOI 10.1073/pnas.1712033114
   Domsic RT, 2011, ANN RHEUM DIS, V70, P104, DOI 10.1136/ard.2009.127621
   Domsic RT, 2016, CURR TREATM OPT RHEU, V2, P239, DOI DOI 10.1007/S40674-016-0050-Y
   DOUVAS AS, 1979, J BIOL CHEM, V254, P10514
   EARNSHAW WC, 1987, P NATL ACAD SCI USA, V84, P4979, DOI 10.1073/pnas.84.14.4979
   Fava A, 2016, ARTHRITIS RES THER, V18, DOI 10.1186/s13075-016-0993-2
   FDA-NIH Biomarker Working Group, 2016, BEST BIOM ENDPOINTS
   Fertig N, 2009, ARTHRIT RHEUM-ARTHR, V61, P958, DOI 10.1002/art.24586
   Fischer A, 2006, J RHEUMATOL, V33, P1600
   Fredi M, 2017, CLIN EXP RHEUMATOL, V35, P303
   Fritzler MJ, 2018, AUTOIMMUN REV, V17, P267, DOI 10.1016/j.autrev.2018.01.006
   Fritzler MJ, 2011, AUTOIMMUN REV, V10, P194, DOI 10.1016/j.autrev.2010.09.025
   FRITZLER MJ, 1980, AM J MED, V69, P520, DOI 10.1016/0002-9343(80)90462-3
   Gelber AC, 2013, MEDICINE, V92, P191, DOI 10.1097/MD.0b013e31829be125
   Ghillani P, 2011, AUTOIMMUN REV, V10, P509, DOI 10.1016/j.autrev.2011.03.004
   Ghrenassia E, 2014, J RHEUMATOL, V41, P99, DOI 10.3899/jrheum.130386
   GILLIAM AC, 1993, P NATL ACAD SCI USA, V90, P6781, DOI 10.1073/pnas.90.14.6781
   Goodfield MJD., 2010, ROOKS TXB DERMATOLOG, V8, P64
   Graf SW, 2012, INT J RHEUM DIS, V15, P102, DOI 10.1111/j.1756-185X.2011.01688.x
   Guillen-Del Castillo A, 2014, SEMIN ARTHRITIS RHEU, V44, P331, DOI 10.1016/j.semarthrit.2014.07.002
   Gunn J, 2014, CLIN RHEUMATOL, V33, P869, DOI 10.1007/s10067-014-2616-0
   Hamaguchi Y, 2008, BRIT J DERMATOL, V158, P487, DOI 10.1111/j.1365-2133.2007.08392.x
   Hamaguchi Y, 2015, ARTHRITIS RHEUMATOL, V67, P1045, DOI 10.1002/art.38994
   Hanke K, 2009, ARTHRITIS RES THER, V11, DOI 10.1186/ar2622
   Hanke K, 2009, ARTHRITIS RES THER, V11, DOI 10.1186/ar2614
   Heijnen Ingmar A F M, 2013, Clin Exp Rheumatol, V31, P96
   Henes J, 2017, RHEUMATOLOGY, V56, P451, DOI 10.1093/rheumatology/kew319
   Herrick AL, 2018, ANN RHEUM DIS, V77, P563, DOI 10.1136/annrheumdis-2017-211912
   Hinchcliff M, 2015, SEMIN ARTHRITIS RHEU, V45, P309, DOI 10.1016/j.semarthrit.2015.06.011
   Hoa S, 2016, MEDICINE, V95, DOI 10.1097/MD.0000000000004713
   Hoffmann-Vold AM, 2017, J RHEUMATOL, V44, P459, DOI 10.3899/jrheum.160867
   Hoogenraad CC, 2003, EMBO J, V22, P6004, DOI 10.1093/emboj/cdg592
   Hu PQ, 2003, ARTHRITIS RHEUM, V48, P1363, DOI 10.1002/art.10977
   Hudson M, 2012, ARTHRITIS RES THER, V14, DOI 10.1186/ar3763
   Hudson M, 2012, J RHEUMATOL, V39, P787, DOI 10.3899/rheum.111133
   Irure-Ventura J, 2021, RHEUMATOLOGY, V60, P3904, DOI 10.1093/rheumatology/keaa831
   Jaeger VK, 2016, PLOS ONE, V11, DOI 10.1371/journal.pone.0163894
   Jha S, 2009, MOL CELL, V34, P521, DOI 10.1016/j.molcel.2009.05.016
   Joseph CG, 2014, SCIENCE, V343, P152, DOI 10.1126/science.1246886
   Kaji K, 2014, ARTHRIT CARE RES, V66, P575, DOI 10.1002/acr.22163
   Khatri S, 2019, FRONT IMMUNOL, V10, DOI 10.3389/fimmu.2019.01487
   Koenig M, 2008, AUTOIMMUN REV, V7, P588, DOI 10.1016/j.autrev.2008.06.010
   Koenig M, 2007, ARTHRITIS RES THER, V9, DOI 10.1186/ar2276
   Koenig M, 2008, ARTHRITIS RHEUM-US, V58, P3902, DOI 10.1002/art.24038
   Koschik RW, 2012, CLIN EXP RHEUMATOL, V30, pS12
   Kranenburg P, 2016, RHEUMATOLOGY, V55, P2001, DOI 10.1093/rheumatology/kew298
   Krzyszczak ME, 2011, CLIN RHEUMATOL, V30, P1333, DOI 10.1007/s10067-011-1751-0
   Kurzinski KL, 2019, BRIT J DERMATOL, V180, P1183, DOI 10.1111/bjd.17312
   Kuwana M, 2005, ARTHRITIS RHEUM-US, V52, P2425, DOI 10.1002/art.21232
   KUWANA M, 1994, ARTHRITIS RHEUM-US, V37, P75, DOI 10.1002/art.1780370111
   KUWANA M, 1993, J CLIN INVEST, V91, P1399, DOI 10.1172/JCI116343
   Kuwana M, 1999, ARTHRITIS RHEUM-US, V42, P1179, DOI 10.1002/1529-0131(199906)42:6<1179::AID-ANR14>3.0.CO;2-E
   Kuwana M, 2002, ANN RHEUM DIS, V61, P842, DOI 10.1136/ard.61.9.842
   Kuwana M, 2002, ARTHRITIS RHEUM-US, V46, P2742, DOI 10.1002/art.10521
   Kuwana M, 1999, ARTHRITIS RHEUM-US, V42, P275, DOI 10.1002/1529-0131(199902)42:2<275::AID-ANR9>3.0.CO;2-P
   Kuwana M, 2017, J RHEUMATOL, V44, P550, DOI 10.3899/jrheum.170037
   Lazzaroni Maria Grazia, 2021, Clin Exp Rheumatol, V39 Suppl 131, P25, DOI 10.55563/clinexprheumatol/mg0paj
   Lazzaroni MG, 2021, RHEUMATOLOGY, V60, P5028, DOI 10.1093/rheumatology/keab152
   Lazzaroni MG, 2018, J SCLERODERMA RELAT, V3, P214, DOI 10.1177/2397198318786158
   Lazzaroni MG, 2017, J RHEUMATOL, V44, P639, DOI 10.3899/jrheum.160817
   Lee AYS, 2021, SCAND J RHEUMATOL, V50, P469, DOI 10.1080/03009742.2021.1887927
   LeRoy EC, 2001, J RHEUMATOL, V28, P1573
   Liaskos C, 2017, AUTOIMMUNITY, V50, P414, DOI 10.1080/08916934.2017.1357699
   LIU LF, 1980, CELL, V19, P697, DOI 10.1016/S0092-8674(80)80046-8
   Loo RJ, 2020, PEDIATR DERMATOL, V37, P960, DOI 10.1111/pde.14243
   Maes L, 2010, CLIN CHIM ACTA, V411, P965, DOI 10.1016/j.cca.2010.03.018
   Mahler M, 2003, CLIN IMMUNOL, V107, P65, DOI 10.1016/S1521-6616(03)00037-8
   Mahler M, 2001, J MOL MED, V79, P722, DOI 10.1007/s001090100258
   Mahler M, 2007, AUTOIMMUN REV, V6, P432, DOI 10.1016/j.autrev.2007.01.013
   Mahler M, 2014, J RHEUMATOL, V41, P1334, DOI 10.3899/jrheum.131450
   Mahler M, 2013, ARTHRITIS RES THER, V15, DOI 10.1186/ar4210
   Makino Y, 1998, BIOCHEM BIOPH RES CO, V245, P819, DOI 10.1006/bbrc.1998.8504
   MARGUERIE C, 1992, MEDICINE, V71, P327, DOI 10.1097/00005792-199211000-00001
   Marie I, 2012, SEMIN ARTHRITIS RHEU, V41, P890, DOI 10.1016/j.semarthrit.2011.09.008
   Mattijssen S, 2010, WIRES RNA, V1, P102, DOI 10.1002/wrna.9
   McMahan ZH, 2019, ARTHRIT CARE RES, V71, P1164, DOI 10.1002/acr.23763
   Mehra S, 2013, AUTOIMMUN REV, V12, P340, DOI 10.1016/j.autrev.2012.05.011
   Meier FMP, 2012, ANN RHEUM DIS, V71, P1355, DOI 10.1136/annrheumdis-2011-200742
   Meroni PL, 2019, ANN RHEUM DIS, V78, DOI 10.1136/annrheumdis-2018-213440
   Mierau R, 2011, ARTHRITIS RES THER, V13, DOI 10.1186/ar3495
   MIMORI T, 1981, J CLIN INVEST, V68, P611, DOI 10.1172/JCI110295
   Mitri GM, 2003, ARTHRITIS RHEUM-US, V48, P203, DOI 10.1002/art.10760
   Mo YY, 2000, EXP CELL RES, V256, P480, DOI 10.1006/excr.2000.4864
   Moinzadeh P, 2014, ARTHRITIS RES THER, V16, DOI 10.1186/ar4486
   Morgan ND, 2017, MEDICINE, V96, DOI 10.1097/MD.0000000000008980
   Muller R, 2020, REV MED INTERNE, V41, P440, DOI 10.1016/j.revmed.2019.12.020
   Nguyen B, 2010, J RHEUMATOL, V37, P1068, DOI 10.3899/jrheum.091048
   Nihtyanova SI, 2020, ARTHRITIS RHEUMATOL, V72, P465, DOI 10.1002/art.41153
   Nihtyanova SI, 2014, ARTHRITIS RHEUMATOL, V66, P1625, DOI 10.1002/art.38390
   Nihtyanova SI, 2010, NAT REV RHEUMATOL, V6, P112, DOI 10.1038/nrrheum.2009.238
   Nikpour M, 2011, ARTHRITIS RES THER, V13, DOI 10.1186/ar3544
   OCHS RL, 1985, BIOL CELL, V54, P123, DOI 10.1111/j.1768-322X.1985.tb00387.x
   ODDIS CV, 1992, ARTHRITIS RHEUM, V35, P1211, DOI 10.1002/art.1780351014
   OKANO Y, 1993, ANN INTERN MED, V119, P1005, DOI 10.7326/0003-4819-119-10-199311150-00007
   OKANO Y, 1992, ARTHRITIS RHEUM-US, V35, P95, DOI 10.1002/art.1780350114
   OKANO Y, 1990, ARTHRITIS RHEUM, V33, P1822, DOI 10.1002/art.1780331210
   Onishi A, 2013, ARTHRITIS RHEUM-US, V65, P1913, DOI 10.1002/art.37969
   Otero CM, 2017, J RHEUMATOL, V44, P799, DOI 10.3899/jrheum.160574
   Parker JC, 2008, RHEUMATOLOGY, V47, P976, DOI 10.1093/rheumatology/ken201
   Parker Jennifer C, 2009, J Autoimmune Dis, V6, P2, DOI 10.1186/1740-2557-6-2
   Patterson KA, 2015, ARTHRITIS RHEUMATOL, V67, P3234, DOI 10.1002/art.39316
   Pauling JD, 2018, RHEUMATOLOGY, V57, P712, DOI 10.1093/rheumatology/kex458
   Pavitt GD, 2005, BIOCHEM SOC T, V33, P1487, DOI 10.1042/BST0331487
   Racanelli V, 2011, AUTOIMMUN REV, V10, P503, DOI 10.1016/j.autrev.2011.03.001
   Radic M, 2006, CLIN EXP RHEUMATOL, V24, P407
   Raschi E, 2020, ARTHRITIS RES THER, V22, DOI 10.1186/s13075-020-02360-3
   Raschi E, 2018, ARTHRITIS RES THER, V20, DOI 10.1186/s13075-018-1689-6
   REIMER G, 1987, ARTHRITIS RHEUM, V30, P793, DOI 10.1002/art.1780300709
   Reveille JD, 2003, ARTHRIT RHEUM-ARTHR, V49, P399, DOI 10.1002/art.11113
   Robb MA, 2016, JAMA-J AM MED ASSOC, V315, P1107, DOI 10.1001/jama.2016.2240
   RODRIGUEZSANCHEZ JL, 1987, J IMMUNOL, V139, P2579
   Rozman B, 2008, ANN RHEUM DIS, V67, P1282, DOI 10.1136/ard.2007.073981
   Rutjes SA, 1997, CLIN EXP IMMUNOL, V109, P32, DOI 10.1046/j.1365-2249.1997.4081308.x
   Saigusa R, 2016, J DERMATOL, V43, P808, DOI 10.1111/1346-8138.13292
   Salazar GA, 2015, SEMIN ARTHRITIS RHEU, V44, P680, DOI 10.1016/j.semarthrit.2014.11.006
   Sato S, 2004, BRIT J DERMATOL, V151, P1182, DOI 10.1111/j.1365-2133.2004.06256.x
   SATO S, 1993, ARTHRITIS RHEUM-US, V36, P1137, DOI 10.1002/art.1780360815
   Satoh M, 2009, MOD RHEUMATOL, V19, P219, DOI 10.1007/s10165-009-0155-3
   Satoh T, 2009, RHEUMATOLOGY, V48, P1570, DOI 10.1093/rheumatology/kep290
   Schulte-Pelkum J., 2016, ARTHRITIS RHEUMATOL, V68, P815
   Shah AA, 2017, CLIN EXP RHEUMATOL, V35, pS71
   Shah AA, 2019, ARTHRITIS RHEUMATOL, V71, P1571, DOI 10.1002/art.40893
   Shah AA, 2017, ARTHRITIS RHEUMATOL, V69, P1306, DOI 10.1002/art.40065
   Shah AA, 2015, ARTHRITIS RHEUMATOL, V67, P1053, DOI 10.1002/art.39022
   Shah AA, 2015, ARTHRITIS RHEUMATOL, V67, P317, DOI 10.1002/art.38928
   Shah AA, 2010, ARTHRITIS RHEUM-US, V62, P2787, DOI 10.1002/art.27549
   Shanmugam VK, 2012, CURR OPIN RHEUMATOL, V24, P669, DOI 10.1097/BOR.0b013e3283588dcf
   SHERO JH, 1986, SCIENCE, V231, P737, DOI 10.1126/science.3003910
   Sobanski V, 2014, ARTHRITIS RHEUMATOL, V66, P407, DOI 10.1002/art.38219
   Song G, 2013, J RHEUMATOL, V40, P461, DOI 10.3899/jrheum.120264
   Steen V, 2003, ANN RHEUM DIS, V62, P97, DOI 10.1136/ard.62.2.97
   Steen VD, 2005, SEMIN ARTHRITIS RHEU, V35, P35, DOI 10.1016/j.semarthrit.2005.03.005
   Steen V, 2012, ARTHRITIS RHEUM-US, V64, P2986, DOI 10.1002/art.34482
   Stern EP, 2020, J RHEUMATOL, V47, P1668, DOI 10.3899/jrheum.190945
   TAKEHARA K, 1983, ARTHRITIS RHEUM, V26, P612, DOI 10.1002/art.1780260506
   Tall F, 2017, SCAND J IMMUNOL, V85, P73, DOI 10.1111/sji.12510
   TUFFANELLI D, 1961, ARCH DERMATOL, V84, P359, DOI 10.1001/archderm.1961.01580150005001
   van den Hoogen F, 2013, ANN RHEUM DIS, V72, P1747, DOI [10.1136/annrheumdis-2013-204424, 10.1002/art.38098]
   van Eenennaam H, 2002, ARTHRITIS RHEUM, V46, P3266, DOI 10.1002/art.10673
   Villalta D, 2010, CLIN CHIM ACTA, V411, P710, DOI 10.1016/j.cca.2010.01.037
   Walker UA, 2007, ANN RHEUM DIS, V66, P754, DOI 10.1136/ard.2006.062901
   WASSARMAN KM, 1992, MOL CELL BIOL, V12, P1276, DOI 10.1128/MCB.12.3.1276
   Watad A, 2019, ONCOIMMUNOLOGY, V8, DOI 10.1080/2162402X.2019.1588084
   WEINER ES, 1991, ARTHRITIS RHEUM, V34, P68, DOI 10.1002/art.1780340111
   Wirz EG, 2016, ANN RHEUM DIS, V75, P1285, DOI 10.1136/annrheumdis-2015-207271
   Wodkowski M, 2015, AUTOIMMUNITY, V48, P542, DOI 10.3109/08916934.2015.1077231
   Wortham NC, 2016, BIOCHEM J, V473, P571, DOI 10.1042/BJ20150828
   Yenerall P, 2020, CELL CHEM BIOL, V27, P105, DOI 10.1016/j.chembiol.2019.12.005
   Zulian F, 2005, ARTHRITIS RHEUM-US, V52, P2873, DOI 10.1002/art.21264
NR 185
TC 4
Z9 4
U1 6
U2 6
PU HUMANA PRESS INC
PI TOTOWA
PA 999 RIVERVIEW DRIVE SUITE 208, TOTOWA, NJ 07512 USA
SN 1080-0549
EI 1559-0267
J9 CLIN REV ALLERG IMMU
JI Clin. Rev. Allergy Immunol.
DI 10.1007/s12016-022-08946-w
EA JUN 2022
PG 19
WC Allergy; Immunology
WE Science Citation Index Expanded (SCI-EXPANDED)
SC Allergy; Immunology
GA 2E9ZI
UT WOS:000812578100001
PM 35716254
OA hybrid
DA 2023-03-31
ER

PT J
AU Vulsteke, JB
   Derua, R
   Dubucquoi, S
   Coutant, F
   Sanges, S
   Goncalves, D
   Wuyts, G
   De Haes, P
   Blockmans, D
   Wuyts, WA
   Claeys, KG
   De Langhe, E
   Fabien, N
   Bossuyt, X
AF Vulsteke, Jean-Baptiste
   Derua, Rita
   Dubucquoi, Sylvain
   Coutant, Frederic
   Sanges, Sebastien
   Goncalves, David
   Wuyts, Greet
   De Haes, Petra
   Blockmans, Daniel
   Wuyts, Wim A.
   Claeys, Kristl G.
   De Langhe, Ellen
   Fabien, Nicole
   Bossuyt, Xavier
TI Mass spectrometry-based identification of new anti-Ly and known
   antisynthetase autoantibodies
SO ANNALS OF THE RHEUMATIC DISEASES
LA English
DT Article; Early Access
DE Autoantibodies; Polymyositis; Autoimmune Diseases; Autoimmunity
ID IDIOPATHIC INFLAMMATORY MYOPATHIES; INTERSTITIAL LUNG-DISEASE
AB ObjectivesTo discover new and detect known antisynthetase autoantibodies (ASAs) through protein immunoprecipitation combined with gel-free liquid chromatography-tandem mass spectrometry (IP-MS). MethodsIP-MS was performed using sera of individuals showing features of antisynthetase syndrome (ASyS) without (n=5) and with (n=12) previously detected ASAs, and healthy controls (n=4). New candidate aminoacyl-tRNA-synthetase (ARS) autoantigens identified through unbiased IP-MS were confirmed by IP-western blot. A targeted IP-MS assay for various ASA specificities was developed and validated with sera of patients with known ASAs (n=16), disease controls (n=20) and healthy controls (n=25). The targeted IP-MS assay was applied in an additional cohort of patients with multiple ASyS features or isolated myositis without previously detected ASAs (n=26). ResultsAutoantibodies to cytoplasmic cysteinyl-tRNA-synthetase (CARS1) were identified by IP-MS and confirmed by western blot as a new ASA specificity, named anti-Ly, in the serum of a patient with ASyS features. Rare ASAs, such as anti-OJ, anti-Zo and anti-KS, and common ASAs could also be identified by IP-MS. A targeted IP-MS approach for ASA detection was developed and validated. Application of this method in an additional cohort identified an additional patient with anti-OJ autoantibodies that were missed by line and dot immunoassays. DiscussionCARS1 is the dominant cognate ARS autoantigen of the newly discovered anti-Ly ASA specificity. Rare and common ASA specificities could be detected by both unbiased and targeted IP-MS. Unbiased and targeted IP-MS are promising methods for discovery and detection of autoantibodies, especially autoantibodies that target complex autoantigens.
C1 [Vulsteke, Jean-Baptiste] Katholieke Univ Leuven, Skeletal Biol Engn & Res Ctr, Dev & Regenerat, Leuven, Belgium.
   [Vulsteke, Jean-Baptiste] Katholieke Univ Leuven, Rheumatol, Univ Hosp Leuven, Leuven, Belgium.
   [Derua, Rita] Katholieke Univ Leuven, Mol & Cellular Med Lab Prot Phosphorylat & Prote, Leuven, Belgium.
   [Derua, Rita] Katholieke Univ Leuven, SyBioMa, Leuven, Belgium.
   [Dubucquoi, Sylvain; Sanges, Sebastien] Univ Lille, U1286 INFINITE Inst Translat Res Inflammat, CHU Lille, INSERM, Lille, France.
   [Coutant, Frederic] Univ Lyon, Eduard Herriot Hosp, Immunogen & Inflammat Res Team, Lyon, France.
   [Coutant, Frederic; Goncalves, David; Fabien, Nicole] Hosp Civils Lyon, Lyon Sud Hosp, Immunol, Pierre Benite, France.
   [Sanges, Sebastien] CHU Lille, Serv Med Interne & Immunol Clin, Ctr Reference Malad Autoimmunes Syst Rares Nord &, Lille, France.
   [Wuyts, Greet; Bossuyt, Xavier] Katholieke Univ Leuven, Microbiol Immunol & Transplantat, Clin & Diagnost Immunol, B-3000 Leuven, Belgium.
   [De Haes, Petra] Katholieke Univ Leuven, Univ Hosp Leuven, Microbiol Immunol & Transplantat, Leuven, Belgium.
   [De Haes, Petra] Katholieke Univ Leuven, Dermatol, Univ Hosp Leuven, Leuven, Belgium.
   [Blockmans, Daniel] Katholieke Univ Leuven, Lab Clin Infect & Inflammatory Disorders, Microbiol Immunol & Transplantat, Leuven, Belgium.
   [Blockmans, Daniel] Katholieke Univ Leuven, Gen Internal Med, Univ Hosp Leuven, Leuven, Belgium.
   [Wuyts, Wim A.] Katholieke Univ Leuven, Lab Resp Dis & Thorac Surg, Chron Dis & Metab, Leuven, Belgium.
   [Wuyts, Wim A.] Katholieke Univ Leuven, Resp Dis, Univ Hosp Leuven, Leuven, Belgium.
   [Claeys, Kristl G.] Katholieke Univ Leuven, Lab Muscle Dis & Neuropathies, Neurosci, Leuven, Belgium.
   [Claeys, Kristl G.] Katholieke Univ Leuven, European Reference Network Rare Neuromuscular Dis, Neurol, Univ Hosp Leuven, Leuven, Belgium.
   [De Langhe, Ellen] Katholieke Univ Leuven, Skeletal Biol & Engn Res Ctr, Dev & Regenerat, Leuven, Belgium.
   [De Langhe, Ellen] Katholieke Univ Leuven, Rheumatol, European Reference Network Rare & Complex Connect, Univ Hosp Leuven, Leuven, Belgium.
   [Bossuyt, Xavier] Katholieke Univ Leuven, Lab Med, Univ Hosp Leuven, Leuven, Belgium.
C3 KU Leuven; KU Leuven; University Hospital Leuven; KU Leuven; KU Leuven;
   Institut National de la Sante et de la Recherche Medicale (Inserm);
   Universite de Lille - ISITE; CHU Lille; Universite de Lille; CHU Lyon;
   CHU Lyon; Universite de Lille - ISITE; CHU Lille; KU Leuven; KU Leuven;
   University Hospital Leuven; KU Leuven; University Hospital Leuven; KU
   Leuven; KU Leuven; University Hospital Leuven; KU Leuven; KU Leuven;
   University Hospital Leuven; KU Leuven; KU Leuven; University Hospital
   Leuven; KU Leuven; KU Leuven; University Hospital Leuven; KU Leuven;
   University Hospital Leuven
RP Bossuyt, X (通讯作者)，Katholieke Univ Leuven, Microbiol Immunol & Transplantat, Clin & Diagnost Immunol, B-3000 Leuven, Belgium.
EM xavier.bossuyt@uzleuven.be
OI Vulsteke, Jean-Baptiste/0000-0001-5753-2794; Claeys,
   Kristl/0000-0001-9937-443X
FU Research Foundation - Flanders (FWO) SB Fellowship [1S62419N]; Research
   Fund KU Leuven [C3/20/042]
FX J- BV holds a Research Foundation - Flanders (FWO) SB Fellowship
   (1S62419N). This study was supported by the Research Fund KU Leuven
   (C3/20/042).
CR Adams RA, 2021, CELL MOL IMMUNOL, V18, P1463, DOI 10.1038/s41423-019-0331-0
   Betteridge Z, 2007, RHEUMATOLOGY, V46, P1005, DOI 10.1093/rheumatology/kem045
   Cavagna L, 2019, J CLIN MED, V8, DOI 10.3390/jcm8112013
   Cho S, 2020, J IMMUNOTHER CANCER, V8, DOI 10.1136/jitc-2019-000277
   Connors GR, 2010, CHEST, V138, P1464, DOI 10.1378/chest.10-0180
   Darnoiseaux J, 2019, AUTOIMMUN REV, V18, P293, DOI 10.1016/j.autrev.2018.10.004
   Fischer A, 2015, EUR RESPIR J, V46, P976, DOI 10.1183/13993003.00150-2015
   Fu CY, 2017, NUCLEIC ACIDS RES, V45, P2423, DOI 10.1093/nar/gkw1187
   Hayano M, 2016, CELL DEATH DIFFER, V23, P270, DOI 10.1038/cdd.2015.93
   Van Horebeek N, 2021, SEMIN ARTHRITIS RHEU, V51, P486, DOI 10.1016/j.semarthrit.2021.03.012
   Huttlin EL., 2021, BIOPLEX NETWORK HUMA
   Ishihama Y, 2005, MOL CELL PROTEOMICS, V4, P1265, DOI 10.1074/mcp.M500061-MCP200
   Lee H, 2020, NAT CELL BIOL, V22, DOI 10.1038/s41556-020-0461-8
   Li PC, 2021, NAT IMMUNOL, V22, P1107, DOI 10.1038/s41590-021-00993-3
   Lundberg IE, 2017, ANN RHEUM DIS, V76, P1955, DOI 10.1136/annrheumdis-2017-211468
   McHugh NJ, 2018, NAT REV RHEUMATOL, V14, P290, DOI 10.1038/nrrheum.2018.56
   Muro Y, 2022, AUTOIMMUN REV, V21, DOI 10.1016/j.autrev.2022.103204
   Muro Y, 2021, J AUTOIMMUN, V122, DOI 10.1016/j.jaut.2021.102680
   Ni CY, 2022, CELL REP, V38, DOI 10.1016/j.celrep.2022.110597
   RStudio Team, 2016, RSTUDIO INT DEV ENV
   Solomon J, 2011, J BRAS PNEUMOL, V37, P100, DOI 10.1590/S1806-37132011000100015
   Stone KB, 2007, ARTHRITIS RHEUM, V56, P3125, DOI 10.1002/art.22865
   Vulsteke JB, 2022, ANN RHEUM DIS, V81, P742, DOI 10.1136/annrheumdis-2021-220004
   Vulsteke JB, 2019, AUTOIMMUN REV, V18, P658, DOI 10.1016/j.autrev.2019.05.002
   Wickham H., 2016, GGPLOT2 ELEGANT GRAP, DOI [DOI 10.1007/978-3-319-24277-4, 10.1007/978-3-319-24277-4]
NR 25
TC 0
Z9 0
U1 2
U2 2
PU BMJ PUBLISHING GROUP
PI LONDON
PA BRITISH MED ASSOC HOUSE, TAVISTOCK SQUARE, LONDON WC1H 9JR, ENGLAND
SN 0003-4967
EI 1468-2060
J9 ANN RHEUM DIS
JI Ann. Rheum. Dis.
DI 10.1136/ard-2022-222686
EA DEC 2022
PG 10
WC Rheumatology
WE Science Citation Index Expanded (SCI-EXPANDED)
SC Rheumatology
GA 7L5TS
UT WOS:000906028500001
PM 36572507
DA 2023-03-31
ER

PT J
AU Nishimagi, E
   Tochimoto, A
   Kawaguchi, Y
   Satoh, T
   Kuwana, M
   Takagi, K
   Ichida, H
   Kanno, T
   Soejima, M
   Baba, S
   Kamatani, N
   Hara, M
AF Nishimagi, Emi
   Tochimoto, Akiko
   Kawaguchi, Yasushi
   Satoh, Takashi
   Kuwana, Masataka
   Takagi, Kae
   Ichida, Hisae
   Kanno, Tokiko
   Soejima, Makoto
   Baba, Sayumi
   Kamatani, Naoyuki
   Hara, Masako
TI Characteristics of patients with early systemic sclerosis and severe
   gastrointestinal tract involvement
SO JOURNAL OF RHEUMATOLOGY
LA English
DT Article
DE systemic sclerosis; autoantibody; gastrointestinal tract
ID ANTINUCLEAR ANTIBODIES; NEURONAL ANTIBODIES; ORGAN INVOLVEMENT;
   SCLERODERMA; AUTOANTIBODIES; CLASSIFICATION; ASSOCIATIONS; POLYMYOSITIS;
   FIBRILLARIN; SURVIVAL
AB Objective. To clarify the clinical features of patients with systemic sclerosis (SSc) who developed severe gastrointestinal tract (GIT) involvement in the early stage of the disease.
   Methods. Three hundred two consecutive Japanese patients with SSc were investigated: Group 1 comprised 14 patients with severe GIT involvement (malabsorption syndrome and/or pseudo-obstruction) within 2 years of onset of SSc; group 2 consisted of all patients without severe GIT involvement (n = 288); and group 3 consisted of 117 patients without severe GIT involvement within 2 years of onset of SSc. Autoantibodies were evaluated using double immunodiffusion, ELISA, and immunoprecipitation.
   Results. We found significant differences in clinical features among the 3 groups. Diffuse cutaneous type, erosive esophagitis, and myositis were more common in group I than in group 2 (p = 0.007, 0.003, and 0.003, respectively) or group 3 (p = 0.04, 0.002, and 0.01, respectively), whereas interstitial lung disease (ILD) was more frequent in group 2 (p = 0.005) and group 3 (p = 0.02) versus group 1. Antinuclear antibodies showed a nucleolar pattern significantly more frequently in group 1. Myositisrelated autoantibodies, including anti-U1RNP, anti-U3RNP, anti-Ku, and anti-signal recognition particle antibodies, were observed in 57% of group 1.
   Conclusion. Our findings strongly suggest the existence of a subgroup of SSc patients with severe GIT involvement in the early stage. Among the Japanese individuals, these patients never developed severe ILD, even though they were classified as having diffuse cutaneous SSc.
C1 Tokyo Womens Med Univ, Sch Med, Inst Rheumatol, Shinjuku Ku, Tokyo 1620054, Japan.
   Keio Univ, Sch Med, Dept Internal Med, Tokyo, Japan.
C3 Tokyo Women's Medical University; Keio University
RP Kawaguchi, Y (通讯作者)，Tokyo Womens Med Univ, Sch Med, Inst Rheumatol, Shinjuku Ku, 10-22 Kawada Cho, Tokyo 1620054, Japan.
EM y-kawa@ior.twmu.ac.jp
RI Kuwana, Masataka/L-2918-2013; Hara, Masayuki/AAH-4361-2019
CR Aggarwal R, 2006, ARTHRITIS RHEUM, V54, pS485
   [Anonymous], 1980, ARTHRITIS RHEUM, V23, P581, DOI 10.1002/art.1780230510
   Arnett FC, 1996, ARTHRITIS RHEUM-US, V39, P1151, DOI 10.1002/art.1780390712
   Bassotti G, 1997, ARTHRITIS RHEUM-US, V40, P2252, DOI 10.1002/art.1780401222
   Boeckxstaens GE, 2002, AM J GASTROENTEROL, V97, P194
   BOHAN A, 1975, NEW ENGL J MED, V292, P403, DOI 10.1056/NEJM197502202920807
   BOHAN A, 1975, NEW ENGL J MED, V292, P344, DOI 10.1056/NEJM197502132920706
   Cepeda EJ, 2004, CURR OPIN RHEUMATOL, V16, P723, DOI 10.1097/01.bor.0000144760.37777.fa
   CLEMENTS P, 1995, J RHEUMATOL, V22, P1281
   Eaker EY, 1999, J LAB CLIN MED, V133, P551, DOI 10.1016/S0022-2143(99)90184-1
   Franceschini F, 2002, J RHEUMATOL, V29, P1393
   Goldblatt F, 2002, GASTROENTEROLOGY, V123, P1144, DOI 10.1053/gast.2002.36057
   GREENBERGER NJ, 1968, AM J MED, V45, P301, DOI 10.1016/0002-9343(68)90046-6
   Harris ML, 2003, CURR OPIN RHEUMATOL, V15, P778, DOI 10.1097/00002281-200311000-00016
   Hesselstrand R, 2003, RHEUMATOLOGY, V42, P534, DOI 10.1093/rheumatology/keg170
   Hochberg MC, 1997, ARTHRITIS RHEUM, V40, P1725, DOI 10.1002/art.1780400928
   HOWE S, 1994, J CLIN INVEST, V94, P761, DOI 10.1172/JCI117395
   Jaovisidha K, 2005, SEMIN ARTHRITIS RHEU, V34, P689, DOI 10.1016/j.semarthrit.2004.08.009
   Kao AH, 2004, ARTHRITIS RHEUM, V50, P209, DOI 10.1002/art.11484
   Kuwana M, 2005, ARTHRITIS RHEUM-US, V52, P2425, DOI 10.1002/art.21232
   KUWANA M, 1994, ARTHRITIS RHEUM-US, V37, P75, DOI 10.1002/art.1780370111
   KUWANA M, 1994, ARTHRITIS RHEUM-US, V37, P902, DOI 10.1002/art.1780370619
   LEROY EC, 1988, J RHEUMATOL, V15, P202
   Malandrini A, 2000, J RHEUMATOL, V27, P1203
   Medsger Jr T. A., 2001, ARTHRITIS ALLIED CON, P1590
   Medsger TA, 1999, J RHEUMATOL, V26, P2159
   OKANO Y, 1992, ARTHRITIS RHEUM-US, V35, P95, DOI 10.1002/art.1780350114
   Reynolds JC, 1999, J LAB CLIN MED, V133, P523, DOI 10.1016/S0022-2143(99)90180-4
   Rose S, 1998, GASTROENTEROL CLIN N, V27, P563, DOI 10.1016/S0889-8553(05)70021-2
   ROSSON RS, 1965, NEW ENGL J MED, V272, P391, DOI 10.1056/NEJM196502252720803
   Satoh T, 2005, J RHEUMATOL, V32, P1727
   Senecal JL, 2005, J RHEUMATOL, V32, P1643
   SJOGREN RW, 1994, ARTHRITIS RHEUM-US, V37, P1265, DOI 10.1002/art.1780370902
   Steen VD, 2000, ARTHRITIS RHEUM-US, V43, P2437, DOI 10.1002/1529-0131(200011)43:11<2437::AID-ANR10>3.0.CO;2-U
   Steen VD, 2005, SEMIN ARTHRITIS RHEU, V35, P35, DOI 10.1016/j.semarthrit.2005.03.005
   VONMUHLEN CA, 1995, SEMIN ARTHRITIS RHEU, V24, P323, DOI 10.1016/S0049-0172(95)80004-2
   WEGENER M, 1994, DIGEST DIS SCI, V39, P2209, DOI 10.1007/BF02090373
   WEINSTEIN WM, 2004, SYSTEMIC SCLEROSIS, P293
   Weston S, 1998, AM J GASTROENTEROL, V93, P1085
NR 39
TC 37
Z9 43
U1 0
U2 0
PU J RHEUMATOL PUBL CO
PI TORONTO
PA 365 BLOOR ST E, STE 901, TORONTO, ONTARIO M4W 3L4, CANADA
SN 0315-162X
EI 1499-2752
J9 J RHEUMATOL
JI J. Rheumatol.
PD OCT
PY 2007
VL 34
IS 10
BP 2050
EP 2055
PG 6
WC Rheumatology
WE Science Citation Index Expanded (SCI-EXPANDED)
SC Rheumatology
GA 217OB
UT WOS:000249956100018
PM 17924608
DA 2023-03-31
ER

PT J
AU Zong, M
   Lundberg, IE
AF Zong, Mei
   Lundberg, Ingrid E.
TI Pathogenesis, classification and treatment of inflammatory myopathies
SO NATURE REVIEWS RHEUMATOLOGY
LA English
DT Review
ID INCLUSION-BODY MYOSITIS; ENDOPLASMIC-RETICULUM STRESS; GROUP BOX
   CHROMOSOMAL-PROTEIN-1; INTERSTITIAL LUNG-DISEASE;
   TRANSFER-RNA-SYNTHETASE; MHC CLASS-I; CELL ACTIVATING FACTOR;
   OF-THE-LITERATURE; T-CELLS; SKELETAL-MUSCLE
AB The inflammatory myopathies-collectively, myositis-are a heterogeneous group of chronic muscle disorders that differ in response to immunosuppressive treatment. Insufficient knowledge of the molecular pathways that drive pathogenesis (and underlie the clinical differences between subtypes) has hindered accurate classification, which in turn has been detrimental for clinical research. Nevertheless, new insights into pathogenesis are paving the way for improvements in diagnosis, classification and treatment. Accumulating data suggest that both immune and nonimmune mechanisms cause muscle weakness. Phenotyping of the T cells that accumulate in muscle tissue has identified proinflammatory, apoptosis resistant and cytotoxic CD4(+) and CD8(+) CD28(null) populations. Several myositis-specific autoantibodies have been identified, associated with distinct clinical phenotypes. Thus, adaptive immunity is involved in pathogenesis, and both T and B cells are interesting targets for therapy. Furthermore, genotyping has revealed activation of the type I interferon pathway in patients with dermatomyositis or with expression of particular autoantibodies. Decreased release of Ca2+ from the sarcoplasmic reticulum, as a consequence of release of proinflammatory cytokines and high mobility group protein B1, might contribute to muscle weakness, and nonimmune mechanisms potentially include a role for endoplasmic reticulum stress, autophagy and hypoxia. Deeper understanding, careful phenotyping of patients-and new classification criteria-will expedite clinical research.
C1 [Zong, Mei; Lundberg, Ingrid E.] Karolinska Inst, Karolinska Univ Hosp Solna, Dept Med, Rheumatol Unit, SE-17176 Stockholm, Sweden.
C3 Karolinska Institutet; Karolinska University Hospital
RP Lundberg, IE (通讯作者)，Karolinska Inst, Karolinska Univ Hosp Solna, Dept Med, Rheumatol Unit, SE-17176 Stockholm, Sweden.
EM ingrid.lundberg@ki.se
OI Lundberg, Ingrid/0000-0002-6068-9212
CR Alexanderson H, 2009, ARTHRITIS RHEUM S, V60, pS307
   Alexanderson H, 2007, ARTHRIT RHEUM-ARTHR, V57, P768, DOI 10.1002/art.22780
   Alexanderson H, 2009, CURR OPIN RHEUMATOL, V21, P158, DOI 10.1097/BOR.0b013e328324e700
   Andersson U, 2010, BBA-GENE REGUL MECH, V1799, P141, DOI 10.1016/j.bbagrm.2009.11.003
   ARAHATA K, 1986, ANN NEUROL, V19, P112, DOI 10.1002/ana.410190203
   Askanas V, 2006, NEUROLOGY, V66, pS39, DOI 10.1212/01.wnl.0000192128.13875.1e
   Askanas V, 2009, BRAIN PATHOL, V19, P493, DOI 10.1111/j.1750-3639.2009.00290.x
   Banica L, 2009, AUTOIMMUNITY, V42, P41, DOI 10.1080/08916930802282651
   Behrens L, 1998, J IMMUNOL, V161, P5943
   Bettelli E, 2008, NATURE, V453, P1051, DOI 10.1038/nature07036
   BOHAN A, 1975, NEW ENGL J MED, V292, P344, DOI 10.1056/NEJM197502132920706
   Bradshaw EM, 2007, J IMMUNOL, V178, P547, DOI 10.4049/jimmunol.178.1.547
   Brouwer R, 2001, ANN RHEUM DIS, V60, P116, DOI 10.1136/ard.60.2.116
   Caramaschi P, 2007, CLIN RHEUMATOL, V26, P1795, DOI 10.1007/s10067-006-0526-5
   Chevrel G, 2003, J NEUROIMMUNOL, V137, P125, DOI 10.1016/S0165-5728(03)00032-8
   Chiu WK, 2006, J IMMUNOL, V177, P7802, DOI 10.4049/jimmunol.177.11.7802
   Christopher-Stine L, 2010, ARTHRITIS RHEUM-US, V62, P2757, DOI 10.1002/art.27572
   Civatte M, 2005, NEUROPATH APPL NEURO, V31, P70, DOI 10.1111/j.1365-2990.2004.00591.x
   Confalonieri P, 2000, J NEUROPATH EXP NEUR, V59, P164, DOI 10.1093/jnen/59.2.164
   Dalakas MC, 2010, NAT REV RHEUMATOL, V6, P129, DOI 10.1038/nrrheum.2010.2
   Dalakas MC, 2003, LANCET, V362, P971, DOI 10.1016/S0140-6736(03)14368-1
   DALAKAS MC, 1991, NEW ENGL J MED, V325, P1487, DOI 10.1056/NEJM199111213252107
   DALAKAS MC, 1993, NEW ENGL J MED, V329, P1993, DOI 10.1056/NEJM199312303292704
   Dastmalchi M, 2008, ANN RHEUM DIS, V67, P1670, DOI 10.1136/ard.2007.077974
   Dastmalchi M, 2007, ARTHRIT RHEUM-ARTHR, V57, P1303, DOI 10.1002/art.22996
   De Paepe B, 2005, MUSCLE NERVE, V31, P621, DOI 10.1002/mus.20294
   DeBleecker JL, 1996, NEUROMUSCULAR DISORD, V6, P255, DOI 10.1016/0960-8966(96)00015-6
   Delaunay A, 2008, PLOS ONE, V3, DOI 10.1371/journal.pone.0001609
   DORPH C, 2009, ARTHRITIS RHEUM S, V60, pS218
   Eloranta ML, 2007, ARTHRITIS RHEUM-US, V56, P3112, DOI 10.1002/art.22860
   EMSLIESMITH AM, 1990, ANN NEUROL, V27, P343, DOI 10.1002/ana.410270402
   ENGEL AG, 1986, HUM PATHOL, V17, P704, DOI 10.1016/S0046-8177(86)80180-0
   Englund P, 2001, AM J PATHOL, V159, P1263, DOI 10.1016/S0002-9440(10)62513-8
   ESTRUCH R, 1992, HUM PATHOL, V23, P888, DOI 10.1016/0046-8177(92)90400-W
   Fasth AER, 2010, EUR J IMMUNOL, V40, P378, DOI 10.1002/eji.200939399
   Fasth AER, 2009, J IMMUNOL, V183, P4792, DOI 10.4049/jimmunol.0803688
   Furlan A, 2008, JOINT BONE SPINE, V75, P366, DOI 10.1016/j.jbspin.2007.07.010
   Furmanczyk PS, 2003, CELL BIOL INT, V27, P845, DOI 10.1016/S1065-6995(03)00172-0
   Gelber AC, 2000, J RHEUMATOL, V27, P1542
   Genth E, 2005, INTERNIST, V46, P1218, DOI 10.1007/s00108-005-1496-4
   Gomard-Mennesson E, 2007, ANN NY ACAD SCI, V1109, P414, DOI 10.1196/annals.1398.047
   GRECO ASJ, 2007, REV MED SUISSE, V3, P2679
   GRECO ASJ, 2007, REV MED SUISSE, V3, P2675
   Greenberg SA, 2005, NEUROLOGY, V65, P1782, DOI 10.1212/01.wnl.0000187124.92826.20
   Greenberg SA, 2005, ANN NEUROL, V57, P664, DOI 10.1002/ana.20464
   Greenberg SA, 2009, BMJ-BRIT MED J, V339, DOI 10.1136/bmj.b2680
   Grundtman C, 2008, ARTHRITIS RHEUM, V58, P3224, DOI 10.1002/art.23884
   Grundtman C, 2007, ARTHRITIS RHEUM, V56, P674, DOI 10.1002/art.22388
   Grundtman C, 2010, FASEB J, V24, P570, DOI 10.1096/fj.09-144782
   Hamada T, 2008, ARTHRITIS RHEUM-US, V58, P2675, DOI 10.1002/art.23729
   Haroon M, 2012, RHEUMATOL INT, V32, P1783, DOI 10.1007/s00296-010-1458-6
   Helmers SB, 2007, ANN RHEUM DIS, V66, P1276, DOI 10.1136/ard.2006.058644
   Helmers SB, 2009, ARTHRITIS RHEUM-US, V60, P2524, DOI 10.1002/art.24683
   Hengstman GJD, 2006, ANN RHEUM DIS, V65, P1635, DOI 10.1136/ard.2006.052191
   Henriques-Pons A, 2009, CURR OPIN RHEUMATOL, V21, P581, DOI 10.1097/BOR.0b013e3283319265
   Hofbauer M, 2003, P NATL ACAD SCI USA, V100, P4090, DOI 10.1073/pnas.0236183100
   Hoogendijk Jessica E, 2004, Neuromuscul Disord, V14, P337, DOI 10.1016/j.nmd.2004.02.006
   Hosoi T, 2010, CLIN SCI, V118, P19, DOI 10.1042/CS20080680
   Jiang WW, 2007, NAT CLIN PRACT RHEUM, V3, P52, DOI 10.1038/ncprheum0379
   Kaji K, 2007, RHEUMATOLOGY, V46, P25, DOI 10.1093/rheumatology/kel161
   Katsumata Y, 2007, J AUTOIMMUN, V29, P174, DOI 10.1016/j.jaut.2007.07.005
   Kim I, 2008, NAT REV DRUG DISCOV, V7, P1013, DOI 10.1038/nrd2755
   Kokkola R, 2003, ARTHRITIS RHEUM, V48, P2052, DOI 10.1002/art.11161
   Krystufkova O, 2009, ANN RHEUM DIS, V68, P836, DOI 10.1136/ard.2008.091405
   Legout L, 2002, REV MED INTERNE, V23, P273, DOI 10.1016/S0248-8663(01)00552-5
   Levine SM, 2007, ARTHRITIS RHEUM, V56, P2729, DOI 10.1002/art.22790
   Levine TD, 2005, ARTHRITIS RHEUM, V52, P601, DOI 10.1002/art.20849
   Li CKC, 2009, AM J PATHOL, V175, P1030, DOI 10.2353/ajpath.2009.090196
   de la Osa AL, 2007, REV CLIN ESP, V207, P269, DOI 10.1157/13102329
   de Padilla CML, 2008, CURR OPIN RHEUMATOL, V20, P669, DOI 10.1097/BOR.0b013e3283157538
   Lovgren T, 2006, ARTHRITIS RHEUM-US, V54, P1917, DOI 10.1002/art.21893
   Lundberg I, 1997, ARTHRITIS RHEUM, V40, P865, DOI 10.1002/art.1780400514
   Mahouachi Ridha, 2008, Tunis Med, V86, P195
   Majmudar S, 2009, JCR-J CLIN RHEUMATOL, V15, P338, DOI 10.1097/RHU.0b013e3181bb8e70
   Mammen AL, 2009, ARTHRITIS RHEUM, V60, P3784, DOI 10.1002/art.24977
   McNiff JM, 2008, J CUTAN PATHOL, V35, P452, DOI 10.1111/j.1600-0560.2007.00848.x
   Nader GA, 2010, MOL MED, V16, P455, DOI 10.2119/molmed.2010.00016
   Nagaraju K, 2000, J IMMUNOL, V164, P5459, DOI 10.4049/jimmunol.164.10.5459
   Nagaraju K, 2005, ARTHRITIS RHEUM, V52, P1824, DOI 10.1002/art.21103
   National Institue of Environmental Health Sciences, 2011, INT MYOS ASS CLIN RE
   Nogalska A, 2010, AM J PATHOL, V177, P1377, DOI 10.2353/ajpath.2010.100050
   Page G, 2004, AM J PATHOL, V164, P409, DOI 10.1016/S0002-9440(10)63131-8
   Page G, 2004, ARTHRITIS RHEUM, V50, P199, DOI 10.1002/art.11428
   Painelli VD, 2009, AUTOIMMUN REV, V8, P355, DOI 10.1016/j.autrev.2008.11.008
   Pandya JM, 2010, ARTHRITIS RHEUM-US, V62, P3457, DOI 10.1002/art.27665
   PARK JH, 1995, ARTHRITIS RHEUM, V38, P68, DOI 10.1002/art.1780380111
   PLOTZ PH, 1989, ANN INTERN MED, V111, P143, DOI 10.7326/0003-4819-111-2-143
   Probst-Cousin S, 2010, NEUROMUSCULAR DISORD, V20, P192, DOI 10.1016/j.nmd.2010.01.005
   Reed Ann M, 2009, Curr Rheumatol Rep, V11, P295
   Fernandez RR, 2009, CLIN EXP RHEUMATOL, V27, P1009
   Rostasy KM, 2004, MUSCLE NERVE, V30, P225, DOI 10.1002/mus.20088
   Salomonsson S, 2009, MUSCLE NERVE, V39, P674, DOI 10.1002/mus.21129
   Sato S, 2009, ARTHRITIS RHEUM-US, V60, P2193, DOI 10.1002/art.24621
   Scuderi F, 2006, J NEUROIMMUNOL, V176, P9, DOI 10.1016/j.jneuroim.2006.03.026
   Serrano AL, 2008, CELL METAB, V7, P33, DOI 10.1016/j.cmet.2007.11.011
   Shtifman A, 2010, NEUROBIOL AGING, V31, P2080, DOI 10.1016/j.neurobiolaging.2008.11.003
   SOEJIMA M, 2010, ARTHRITIS RHEUM
   St Pierre B A, 1992, Oncol Nurs Forum, V19, P419
   Stone KB, 2007, ARTHRITIS RHEUM, V56, P3125, DOI 10.1002/art.22865
   Sugiura T, 2002, INT IMMUNOL, V14, P917, DOI 10.1093/intimm/dxf062
   Suzuki J, 2001, J RHEUMATOL, V28, P2389
   Szodoray P, 2010, RHEUMATOLOGY, V49, P1867, DOI 10.1093/rheumatology/keq151
   TANIMOTO K, 1995, J RHEUMATOL, V22, P668
   Targoff IN, 2006, ARTHRITIS RHEUM, V54, P3682, DOI 10.1002/art.22164
   Tateyama M, 1997, J NEUROL SCI, V146, P45, DOI 10.1016/S0022-510X(96)00280-8
   Temiz P, 2009, J NEUROL SCI, V278, P25, DOI 10.1016/j.jns.2008.11.010
   Tournadre A, 2008, JOINT BONE SPINE, V75, P728, DOI 10.1016/j.jbspin.2007.10.010
   Ulfgren AK, 2004, ARTHRITIS RHEUM, V50, P1586, DOI 10.1002/art.20220
   van der Pas J, 2004, J NEUROL NEUROSUR PS, V75, P136
   Vandenbroucke E, 2009, RHEUMATOL INT, V29, P1499, DOI 10.1007/s00296-009-0859-x
   Vencovsky J, 2000, SCAND J RHEUMATOL, V29, P95, DOI 10.1080/030097400750001897
   Walsh RJ, 2007, ARTHRITIS RHEUM, V56, P3784, DOI 10.1002/art.22928
   Waschbisch A, 2010, J NEUROIMMUNOL, V225, P137, DOI 10.1016/j.jneuroim.2010.03.013
   Wilkes MR, 2005, ARTHRITIS RHEUM-US, V52, P2439, DOI 10.1002/art.21240
NR 114
TC 106
Z9 112
U1 0
U2 17
PU NATURE PUBLISHING GROUP
PI NEW YORK
PA 75 VARICK ST, 9TH FLR, NEW YORK, NY 10013-1917 USA
SN 1759-4790
EI 1759-4804
J9 NAT REV RHEUMATOL
JI Nat. Rev. Rheumatol.
PD MAY
PY 2011
VL 7
IS 5
BP 297
EP 306
DI 10.1038/nrrheum.2011.39
PG 10
WC Rheumatology
WE Science Citation Index Expanded (SCI-EXPANDED)
SC Rheumatology
GA 758FJ
UT WOS:000290146700009
PM 21468145
DA 2023-03-31
ER

PT J
AU Mena-Vazquez, N
   Fernandez-Nebro, A
   Pego-Reigosa, JM
   Galindo, M
   Melissa-Anzola, A
   Uriarte-Isacelay, E
   Olive-Marques, A
   Aurrecoechea, E
   Freire, M
   Tomero, E
   Garcia-Villanueva, MJ
   Stoye, C
   Salas-Heredia, E
   Bernal-Vidal, JA
   Salgado, E
   Blanco, R
   Novoa, FJ
   Ibanez-Barcelo, M
   Torrente-Segarra, V
   Narvaez, J
   Calvet, J
   Morales, CM
   Vazquez-Rodriguez, TR
   de la Pena, PG
   Bohorquez, C
   Andreu-Sanchez, JL
   Cobo-Ibanez, T
   Bonilla, G
   Lozano-Rivas, N
   Montilla, C
   Toyos, FJ
   De la Fuente, JLM
   Exposito, L
   Ruiz-Lucea, ME
   Vals, E
   Manero-Ruiz, J
   Bernal-Vidal, JA
   Rua-Figueroa, I
AF Mena-Vazquez, Natalia
   Fernandez-Nebro, Antonio
   Maria Pego-Reigosa, Jose
   Galindo, Maria
   Melissa-Anzola, Ana
   Uriarte-Isacelay, Esther
   Olive-Marques, Alejandro
   Aurrecoechea, Elena
   Freire, Mercedes
   Tomero, Eva
   Jesus Garcia-Villanueva, Maria
   Stoye, Claudia
   Salas-Heredia, Esteban
   Antonio Bernal-Vidal, Jose
   Salgado, Eva
   Blanco, Ricardo
   Javier Novoa, Francisco
   Ibanez-Barcelo, Monica
   Torrente-Segarra, Vicente
   Narvaez, Javier
   Calvet, Joan
   Moriano Morales, Clara
   Ramon Vazquez-Rodriguez, Tomas
   Garcia de la Pena, Paloma
   Bohorquez, Cristina
   Luis Andreu-Sanchez, Jose
   Cobo-Ibanez, Tatiana
   Bonilla, Gema
   Lozano-Rivas, Nuria
   Montilla, Carlos
   Javier Toyos, Francisco
   Marenco De la Fuente, Jose Luis
   Exposito, Lorena
   Esther Ruiz-Lucea, Maria
   Vals, Elia
   Manero-Ruiz, Javier
   Bernal-Vidal, Jose A.
   Rua-Figueroa, Inigo
TI Hydroxychloroquine is associated with a lower risk of polyautoimmunity:
   data from the RELESSER Registry
SO RHEUMATOLOGY
LA English
DT Article
DE polyautoimmunity; systemic lupus erythematosus; multiple autoimmune
   syndrome
ID SYSTEMIC-LUPUS-ERYTHEMATOSUS; CONNECTIVE-TISSUE DISEASE; CLASSIFICATION
   CRITERIA; AMERICAN-COLLEGE; RHEUMATOLOGY/EUROPEAN LEAGUE; FAMILIAL
   AUTOIMMUNITY; SJOGRENS-SYNDROME; POLYMYOSITIS; ARTHROPATHY; INDEX
AB Objectives. This article estimates the frequency of polyautoimmunity and associated factors in a large retrospective cohort of patients with SLE.
   Methods. RELESSER (Spanish Society of Rheumatology Lupus Registry) is a nationwide multicentre, hospital-based registry of SLE patients. This is a cross-sectional study. The main variable was polyautoimmunity, which was defined as the co-occurrence of SLE and another autoimmune disease, such as autoimmune thyroiditis, RA, scleroderma, inflammatory myopathy and MCTD. We also recorded the presence of multiple autoimmune syndrome, secondary SS, secondary APS and a family history of autoimmune disease. Multiple logistic regression analysis was performed to investigate possible risk factors for polyautoimmunity.
   Results. Of the 3679 patients who fulfilled the criteria for SLE, 502 (13.6%) had polyautoimmunity. The most frequent types were autoimmune thyroiditis (7.9%), other systemic autoimmune diseases (6.2%), secondary SS (14.1%) and secondary APS (13.7%). Multiple autoimmune syndrome accounted for 10.2% of all cases of polyautoimmunity. A family history was recorded in 11.8%. According to the multivariate analysis, the factors associated with polyautoimmunity were female sex [odds ratio (95% CI), 1.72 (1.07, 2.72)], RP [1.63 (1.29, 2.05)], interstitial lung disease [3.35 (1.84, 6.01)], Jaccoud arthropathy [1.92 (1.40, 2.63)], anti-Ro/SSA and/or anti-La/SSB autoantibodies [2.03 (1.55, 2.67)], anti-RNP antibodies [1.48 (1.16, 1.90)], MTX [1.67 (1.26, 2.18)] and antimalarial drugs [0.50 (0.38, 0.67)].
   Conclusion. Patients with SLE frequently present polyautoimmunity. We observed clinical and analytical characteristics associated with polyautoimmunity. Our finding that antimalarial drugs protected against polyautoimmunity should be verified in future studies.
C1 [Mena-Vazquez, Natalia; Fernandez-Nebro, Antonio] Inst Invest Biomed Malaga IBIMA, Malaga, Spain.
   [Mena-Vazquez, Natalia; Fernandez-Nebro, Antonio] Univ Malaga, UGC Reumatol, Hosp Reg, Malaga, Spain.
   [Fernandez-Nebro, Antonio] Univ Malaga, Dept Med, Malaga, Spain.
   [Maria Pego-Reigosa, Jose] Hosp Meixoeiro, Dept Reumatol, Vigo, Spain.
   [Galindo, Maria] Hosp Univ 12 Octubre, Dept Reumatol, Madrid, Spain.
   [Melissa-Anzola, Ana] Hosp Gen Univ Gregorio Maranon, Dept Reumatol, Madrid, Spain.
   [Uriarte-Isacelay, Esther] Hosp Univ Donostia, Dept Reumatol, San Sebastian, Pais Vasco, Spain.
   [Olive-Marques, Alejandro] Hosp Univ Germans Trias i Pujol, Dept Reumatol, Badalona, Catalunya, Spain.
   [Aurrecoechea, Elena] Hosp Sierrallana, Dept Reumatol, Torrelavega, Cantabria, Spain.
   [Freire, Mercedes] Hosp Juan Canalejo La Coruna, Dept Reumatol, La Coruna, Galicia, Spain.
   [Tomero, Eva] Hosp Univ Princesa, Dept Reumatol, Madrid, Spain.
   [Jesus Garcia-Villanueva, Maria] Hosp Univ Ramon y Cajal, Dept Reumatol, Navarra, Spain.
   [Stoye, Claudia] Hosp Navarra, Dept Reumatol, Navarra, Spain.
   [Salas-Heredia, Esteban] Hosp Marina Baixa, Dept Reumatol, Valencia, Spain.
   [Antonio Bernal-Vidal, Jose] Hosp Gen Univ Alicante, Dept Reumatol, Valencia, Spain.
   [Salgado, Eva] Complejo Hosp Orense, Dept Reumatol, Orense, Galicia, Spain.
   [Blanco, Ricardo] Hosp Univ Marques Valdecilla, Dept Reumatol, Santander, Cantabria, Spain.
   [Javier Novoa, Francisco] Hosp Univ Gran Canaria Dr Negrin, Dept Reumatol, Las Palmas Gran Canaria, Spain.
   [Ibanez-Barcelo, Monica] Hosp Son Llatzer, Dept Reumatol, Palma De Mallorca, Illes Balears, Spain.
   [Torrente-Segarra, Vicente] Hosp Comarcal Alt Penedes, Rheumatol Vilafranca Penedes, Barcelona, Spain.
   [Narvaez, Javier] Hosp Univ Bellvitge, Dept Rheumatol, Hosp Llobregat, Barcelona, Spain.
   [Calvet, Joan] Consorci Corporacio Sanitaria Parc Tauli, Dept Reumatol, Sabadell, Catalunya, Spain.
   [Moriano Morales, Clara] Hosp Leon, Dept Reumatol, Leon, Spain.
   [Ramon Vazquez-Rodriguez, Tomas] Hosp Lucus Augusti, Dept Reumatol, Lugo, Spain.
   [Garcia de la Pena, Paloma] Hosp Univ HM Sanchinarro, Dept Reumatol, Madrid, Spain.
   [Bohorquez, Cristina] Hosp Univ Principe Asturias, Dept Reumatol, Madrid, Spain.
   [Luis Andreu-Sanchez, Jose] Hosp Univ Puerta Hierro Majadahonda, Dept Reumatol, Madrid, Spain.
   [Cobo-Ibanez, Tatiana] Hosp Univ Infanta Sofia, Dept Reumatol, Madrid, Spain.
   [Bonilla, Gema] Hosp Univ La Paz, Dept Reumatol, Madrid, Spain.
   [Lozano-Rivas, Nuria] Hosp Clin Univ Virgen Arrixaca, Dept Reumatol, Murcia, Spain.
   [Montilla, Carlos] Hosp Clin Salamanca, Dept Reumatol, Salamanca, Castilla & Leon, Spain.
   [Javier Toyos, Francisco] Hosp Univ Virgen Macarena, Dept Reumatol, Seville, Spain.
   [Marenco De la Fuente, Jose Luis] Hosp Univ Valme, Dept Reumatol, Seville, Spain.
   [Exposito, Lorena] Hosp Univ Canarias, Dept Reumatol, San Cristobal la Laguna, Canarias, Spain.
   [Esther Ruiz-Lucea, Maria] Hosp Basurto, Dept Reumatol, Basurto, Pais Vasco, Spain.
   [Vals, Elia] Hosp Univ Dr Peset, Reumatol Valencia, Comunitat Valenciana, Spain.
   [Manero-Ruiz, Javier] Hosp Univ Miguel Servet, Reumatol Zaragoza, Aragon, Spain.
   [Bernal-Vidal, Jose A.] Hosp Gen Univ Alicante, Reumatol, Alicante, Spain.
   [Rua-Figueroa, Inigo] Hosp Univ Gran Canaria Dr Negrin, Reumatol, Las Palmas Gran Canaria, Spain.
C3 Universidad de Malaga; Universidad de Malaga; Universidad de Malaga;
   Complexo Hospitalario Universitario de Vigo; Hospital Universitario 12
   de Octubre; General University Gregorio Maranon Hospital; Hospital
   Germans Trias i Pujol; Complejo Hospitalario Universitario A Coruna;
   Hospital de La Princesa; Hospital Universitario Ramon y Cajal; Servicio
   Navarro de Salud - Osasunbidea; General University Hospital of Alicante;
   Complexo Hospitalario Universitario de Ourense, Verin e O Barco de
   Valdeorras; Hospital Universitario Marques de Valdecilla (HUMV);
   Hospital Universitari Son Llatzer; Institut d'Investigacio Biomedica de
   Bellvitge (IDIBELL); Bellvitge University Hospital; Universidad de Leon;
   Hospital de Leon; Hospital Universitario Lucus Augusti-Lugo; Prince of
   Asturias University Hospital; Hospital Puerta de Hierro-Majadahonda;
   Hospital Universitario Infanta Sofia; Hospital Universitario La Paz;
   Hospital Clinico Universitario Virgen de la Arrixaca; Hospital
   Universitario Virgen Macarena; Hospital Valme; Universidad de la Laguna;
   Basurto Hospital; Miguel Servet University Hospital; General University
   Hospital of Alicante
RP Fernandez-Nebro, A (通讯作者)，Hosp Reg Univ Malaga, Rheumatol Serv, Pabellon Hosp Civil C, Plaza Hosp Civil S-N, Malaga 29009, Spain.
EM afnebro@gmail.com
RI Fernandez-Nebro, Antonio/K-7628-2012; blanco, ricardo/AAA-1248-2020;
   Narvaez, Javier/AAD-7456-2020; Calvet, Joan/AFO-1210-2022; Galindo,
   Maria/I-4158-2017; Andreu, Jose Luis/E-5115-2012
OI Fernandez-Nebro, Antonio/0000-0002-2962-9844; blanco,
   ricardo/0000-0003-2344-2285; Narvaez, Javier/0000-0002-1614-8064;
   Calvet, Joan/0000-0002-0888-5152; , IIS Galicia Sur/0000-0003-3812-7413;
   Galindo, Maria/0000-0002-7264-2577; Andreu, Jose
   Luis/0000-0002-6002-1239; Pego-Reigosa, Jose Maria/0000-0003-3461-3537;
   Anzola, Ana/0000-0002-8452-8325
FU GlaxoSmithKline (GSK); Roche; Novartis; European Union [316265]; FIS
   Grant (Instituto Carlos III, Fondos FEDER) [PI11/02857]; Grant for
   medical researchers of the 'Fundacion Espanola de Reumatologia'; Union
   Chimique Belge (UCB); Lilly
FX The RELESSER Registry was partially funded by GlaxoSmithKline (GSK),
   Roche, Union Chimique Belge (UCB), Lilly and Novartis. The sponsors had
   no role in the study design, data collection, analysis or
   interpretation, in writing the report, or in the decision to submit the
   article for publication. J.M.P.-R. is supported by grant 316265
   (BIOCAPS) from the European Union 7th Framework Program
   (FP7/REGPOT-2012-2013.1). The study was supported by FIS Grant
   PI11/02857 (Instituto Carlos III, Fondos FEDER). Grant for medical
   researchers of the 'Fundacion Espanola de Reumatologia'.
CR Aletaha D, 2010, ANN RHEUM DIS, V69, P1580, DOI [10.1136/ard.2010.138461, 10.1002/art.27584]
   Anaya Juan-Manuel, 2007, Expert Rev Clin Immunol, V3, P623, DOI 10.1586/1744666X.3.4.623
   Anaya JM, 2006, J RHEUMATOL, V33, P2227
   Anaya JM, 2006, J AUTOIMMUN, V26, P208, DOI 10.1016/j.jaut.2006.01.001
   Anaya JM, 2017, JOINT BONE SPINE, V84, P251, DOI 10.1016/j.jbspin.2016.11.012
   Anaya JM, 2016, RHEUM DIS CLIN N AM, V42, P457, DOI 10.1016/j.rdc.2016.03.005
   Anaya JM, 2012, CLIN REV ALLERG IMMU, V43, P256, DOI 10.1007/s12016-012-8317-z
   [Anonymous], 2013, AUTOIMMUNITY BENCH B
   Aringer M, 2016, DEUT MED WOCHENSCHR, V141, P537, DOI 10.1055/s-0041-110604
   BOHAN A, 1975, NEW ENGL J MED, V292, P403, DOI 10.1056/NEJM197502202920807
   CHARLSON ME, 1987, J CHRON DIS, V40, P373, DOI 10.1016/0021-9681(87)90171-8
   Cojocaru M, 2010, Maedica (Bucur), V5, P132
   Fernandez-Nebro A, 2015, MEDICINE, V94, DOI 10.1097/MD.0000000000001183
   Ginn LR, 1998, ARTHRITIS RHEUM, V41, P400, DOI 10.1002/1529-0131(199803)41:3<400::AID-ART4>3.0.CO;2-5
   Gladman D, 1996, ARTHRITIS RHEUM, V39, P363, DOI 10.1002/art.1780390303
   Gunashekar S, 2018, LUPUS, V27, P2086, DOI 10.1177/0961203318804891
   Hochberg MC, 1997, ARTHRITIS RHEUM, V40, P1725, DOI 10.1002/art.1780400928
   Hudson M, 2008, J AUTOIMMUN, V31, P156, DOI 10.1016/j.jaut.2008.05.002
   James JA, 2007, LUPUS, V16, P401, DOI 10.1177/0961203307078579
   Kasitanon N, 2006, LUPUS, V15, P366, DOI 10.1191/0961203306lu2313oa
   KATZ JD, 1993, LUPUS, V2, P119, DOI 10.1177/096120339300200210
   Kelly A, 2017, CLIN RHEUMATOL, V36, P1211, DOI 10.1007/s10067-017-3631-8
   Lazurova I, 2009, ANN NY ACAD SCI, V1173, P211, DOI 10.1111/j.1749-6632.2009.04809.x
   Medlin JL, 2018, SEMIN ARTHRITIS RHEU, V48, P198, DOI 10.1016/j.semarthrit.2018.01.010
   Missoum H, 2019, HUM IMMUNOL, V80, P523, DOI 10.1016/j.humimm.2019.02.012
   Miyakis S, 2006, J THROMB HAEMOST, V4, P295, DOI 10.1111/j.1538-7836.2006.01753.x
   Narvaez J, 2018, ARTHRITIS RES THER, V20, DOI 10.1186/s13075-018-1776-8
   ODDIS CV, 1990, ARTHRITIS RHEUM, V33, P1640, DOI 10.1002/art.1780331106
   Oliver JE, 2009, ARTHRITIS RES THER, V11, DOI 10.1186/ar2825
   Ortega-Hernandez OD, 2012, BEST PRACT RES CL RH, V26, P61, DOI 10.1016/j.berh.2012.01.009
   Petri M, 2005, NEW ENGL J MED, V353, P2550, DOI 10.1056/NEJMoa051135
   Piga M, 2016, SEMIN ARTHRITIS RHEU, V46, P217, DOI 10.1016/j.semarthrit.2016.04.005
   Rojas-Villarraga A, 2009, J AUTOIMMUN, V32, P64, DOI 10.1016/j.jaut.2008.11.004
   Rojas-Villarraga A, 2012, AUTOIMMUN DIS, V2012, DOI 10.1155/2012/254319
   Rojas-Villarraga A, 2010, AUTOIMMUN REV, V9, P229, DOI 10.1016/j.autrev.2009.10.001
   Routsias JG, 2010, J AUTOIMMUN, V35, P256, DOI 10.1016/j.jaut.2010.06.016
   Rua-Figueroa I, 2014, REUMATOL CLIN, V10, P17, DOI [10.1016/j.reuma.2013.04.013, 10.1016/j.reumae.2013.11.006]
   Scherlinger M, 2018, AUTOIMMUN REV, V17, P625, DOI 10.1016/j.autrev.2018.01.012
   Sharma S, 2016, INT J RHEUM DIS, V19, P831, DOI 10.1111/1756-185X.13011
   Shiboski SC, 2012, ARTHRIT CARE RES, V64, P475, DOI 10.1002/acr.21591
   Smolen JS, 1998, ARTHRITIS RHEUM, V41, P768, DOI 10.1002/1529-0131(199805)41:5<768::AID-ART3>3.0.CO;2-Z
   Swanton J, 2005, RHEUM DIS CLIN N AM, V31, P421, DOI 10.1016/j.rdc.2005.04.009
   Szyper-Kravitz M, 2005, AUTOIMMUNITY, V38, P247, DOI 10.1080/08916930500050194
   van den Hoogen F, 2013, ARTHRITIS RHEUM-US, V65, P2737, DOI 10.1002/art.38098
   Vitali C, 2002, ANN RHEUM DIS, V61, P554, DOI 10.1136/ard.61.6.554
   Wallace B, 2016, CURR OPIN RHEUMATOL, V28, P236, DOI 10.1097/BOR.0000000000000270
   Wallace DJ, 2017, DIAGNOSIS DIFFERENTI
   Yoshimi R, 2012, CLIN DEV IMMUNOL, DOI 10.1155/2012/606195
NR 48
TC 8
Z9 8
U1 0
U2 5
PU OXFORD UNIV PRESS
PI OXFORD
PA GREAT CLARENDON ST, OXFORD OX2 6DP, ENGLAND
SN 1462-0324
EI 1462-0332
J9 RHEUMATOLOGY
JI RHEUMATOLOGY
PD AUG
PY 2020
VL 59
IS 8
BP 2043
EP 2051
DI 10.1093/rheumatology/kez562
PG 9
WC Rheumatology
WE Science Citation Index Expanded (SCI-EXPANDED)
SC Rheumatology
GA NV5BF
UT WOS:000574336200033
PM 31808534
OA Green Published, hybrid
DA 2023-03-31
ER

PT J
AU de Jesus, AA
   Hou, YF
   Brooks, S
   Malle, L
   Biancotto, A
   Huang, Y
   Calvo, KR
   Marrero, B
   Moir, S
   Oler, AJ
   Deng, ZM
   Sanchez, GAM
   Ahmed, A
   Allenspach, E
   Arabshahi, B
   Behrens, E
   Benseler, S
   Bezrodnik, L
   Bout-Tabaku, S
   Brescia, AC
   Brown, D
   Burnham, JM
   Caldirola, MS
   Carrasco, R
   Chan, AY
   Cimaz, R
   Dancey, P
   Dare, J
   DeGuzman, M
   Dimitriades, V
   Ferguson, I
   Ferguson, P
   Finn, L
   Gattorno, M
   Grom, AA
   Hanson, EP
   Hashkes, PJ
   Hedrich, CM
   Herzog, R
   Horneff, G
   Jerath, R
   Kessler, E
   Kim, H
   Kingsbury, DJ
   Laxer, RM
   Lee, PY
   Lee-Kirsch, MA
   Lewandowski, L
   Li, S
   Lilleby, V
   Mammadova, V
   Moorthy, LN
   Nasrullayeva, G
   O'Neil, KM
   Onel, K
   Ozen, S
   Pan, N
   Pillet, P
   Piotto, DGP
   Punaro, MG
   Reiff, A
   Reinhardt, A
   Rider, LG
   Rivas-Chacon, R
   Ronis, T
   Rosen-Wolff, A
   Roth, J
   Ruth, NM
   Rygg, M
   Schmeling, H
   Schulert, G
   Scott, C
   Seminario, G
   Shulman, A
   Sivaraman, V
   Son, MB
   Stepanovskiy, Y
   Stringer, E
   Taber, S
   Terreri, MT
   Tifft, C
   Torgerson, T
   Tosi, L
   Van Royen-Kerkhof, A
   Muskardin, TW
   Canna, SW
   Goldbach-Mansky, R
AF de Jesus, Adriana A.
   Hou, Yangfeng
   Brooks, Stephen
   Malle, Louise
   Biancotto, Angelique
   Huang, Yan
   Calvo, Katherine R.
   Marrero, Bernadette
   Moir, Susan
   Oler, Andrew J.
   Deng, Zuoming
   Sanchez, Gina A. Montealegre
   Ahmed, Amina
   Allenspach, Eric
   Arabshahi, Bita
   Behrens, Edward
   Benseler, Susanne
   Bezrodnik, Liliana
   Bout-Tabaku, Sharon
   Brescia, AnneMarie C.
   Brown, Diane
   Burnham, Jon M.
   Soledad Caldirola, Maria
   Carrasco, Ruy
   Chan, Alice Y.
   Cimaz, Rolando
   Dancey, Paul
   Dare, Jason
   DeGuzman, Marietta
   Dimitriades, Victoria
   Ferguson, Ian
   Ferguson, Polly
   Finn, Laura
   Gattorno, Marco
   Grom, Alexei A.
   Hanson, Eric P.
   Hashkes, Philip J.
   Hedrich, Christian M.
   Herzog, Ronit
   Horneff, Gerd
   Jerath, Rita
   Kessler, Elizabeth
   Kim, Hanna
   Kingsbury, Daniel J.
   Laxer, Ronald M.
   Lee, Pui Y.
   Lee-Kirsch, Min Ae
   Lewandowski, Laura
   Li, Suzanne
   Lilleby, Vibke
   Mammadova, Vafa
   Moorthy, Lakshmi N.
   Nasrullayeva, Gulnara
   O'Neil, Kathleen M.
   Onel, Karen
   Ozen, Seza
   Pan, Nancy
   Pillet, Pascal
   Piotto, Daniela G. P.
   Punaro, Marilynn G.
   Reiff, Andreas
   Reinhardt, Adam
   Rider, Lisa G.
   Rivas-Chacon, Rafael
   Ronis, Tova
   Roesen-Wolff, Angela
   Roth, Johannes
   Ruth, Natasha Mckerran
   Rygg, Marite
   Schmeling, Heinrike
   Schulert, Grant
   Scott, Christiaan
   Seminario, Gisella
   Shulman, Andrew
   Sivaraman, Vidya
   Son, Mary Beth
   Stepanovskiy, Yuriy
   Stringer, Elizabeth
   Taber, Sara
   Terreri, Maria Teresa
   Tifft, Cynthia
   Torgerson, Troy
   Tosi, Laura
   Van Royen-Kerkhof, Annet
   Muskardin, Theresa Wampler
   Canna, Scott W.
   Goldbach-Mansky, Raphaela
TI Distinct interferon signatures and cytokine patterns define additional
   systemic autoinflammatory diseases
SO JOURNAL OF CLINICAL INVESTIGATION
LA English
DT Article
ID MACROPHAGE ACTIVATION SYNDROME; INSULIN-RECEPTOR SUBSTRATE-1; SAMD9L
   MUTATIONS CAUSE; HEMOPHAGOCYTIC LYMPHOHISTIOCYTOSIS; GAMMA; DEFICIENCY;
   LRBA; INTERLEUKIN-18; RUXOLITINIB; ASSOCIATION
AB BACKGROUND. Undifferentiated systemic autoinflammatory diseases (USAIDs) present diagnostic and therapeutic challenges. Chronic interferon (IFN) signaling and cytokine dysregulation may identify diseases with available targeted treatments.
   METHODS. Sixty-six consecutively referred USAID patients underwent underwent screening for the presence of an interferon signature using a standardized type-I IFN-response-gene score (IRG-S), cytokine profiling, and genetic evaluation by next-generation sequencing.
   RESULTS. Thirty-six USAID patients (55%) had elevated IRG-S. Neutrophilic panniculitis (40% vs. 0%), basal ganglia calcifications (46% vs. 0%), interstitial lung disease (47% vs. 5%), and myositis (60% vs. 10%) were more prevalent in patients with elevated IRG-S. Moderate IRG-S elevation and highly elevated serum IL-18 distinguished 8 patients with pulmonary alveolar proteinosis (PAP) and recurrent macrophage activation syndrome (MAS). Among patients with panniculitis and progressive cytopenias, 2 patients were compound heterozygous for potentially novel LRBA mutations, 4 patients harbored potentially novel splice variants in IKBKG (which encodes NF-kappa B essential modulator [NEMO)), and 6 patients had de novo frameshift mutations in SAMD9L. Of additional 12 patients with elevated IRG-S and CANDLE-, SAVI- or Aicardi-Goutieres syndrome-like (AGS-like) phenotypes, 5 patients carried mutations in either SAMHD1, TREX1, PSMB8, or PSMG2. Two patients had anti-MDA5 autoantibody-positive juvenile dermatomyositis, and 7 could not be classified. Patients with LRBA, IKBKG, and SAMD9L mutations showed a pattern of IRG elevation that suggests prominent NF-kappa B activation different from the canonical interferonopathies CANDLE, SAVI, and AGS.
   CONCLUSIONS. In patients with elevated IRG-S, we identified characteristic clinical features and 3 additional autoinflammatory diseases: IL-18-mediated PAP and recurrent MAS (IL-18PAP-MAS), NEMO deleted exon 5- autoinflammatory syndrome (NEMO-NDAS), and SAMD9L-associated autoinflammatory disease (SAMD9L-SAAD). The IRG-S expands the diagnostic armamentarium in evaluating USAIDs and points to different pathways regulating IRG expression.
C1 [de Jesus, Adriana A.; Huang, Yan; Sanchez, Gina A. Montealegre; Goldbach-Mansky, Raphaela] NIAID, Translat Autoinflammatory Dis Sect TADS, NIH, 9000 Rockville Pike, Bethesda, MD 20892 USA.
   [Hou, Yangfeng] Shandong Univ, Shandong Prov Qianfoshan Hosp, Dept Rheumatol, Jinan, Shandong, Peoples R China.
   [Brooks, Stephen; Deng, Zuoming] NIAMS, Biomin & Discovery Sect, NIH, Bethesda, MD USA.
   [Malle, Louise] Icahn Sch Med Mt Sinai, New York, NY 10029 USA.
   [Biancotto, Angelique] Sanofi, Immunol & Inflammat Res Therapeut Area, Boston, MA USA.
   [Calvo, Katherine R.] NIH, Dept Lab Med DLM, Clin Ctr, Bldg 10, Bethesda, MD 20892 USA.
   [Marrero, Bernadette] NIAID, Computat Syst Biol Sect, NIH, 9000 Rockville Pike, Bethesda, MD 20892 USA.
   [Moir, Susan] NIAID, Lab Immunoregulat, NIH, 9000 Rockville Pike, Bethesda, MD 20892 USA.
   [Oler, Andrew J.] NIAID, Bioinformat & Computat Biosci Branch BCBB, Off Cyber Infrastruct & Computat Biol OCICB, NIH, 9000 Rockville Pike, Bethesda, MD 20892 USA.
   [Ahmed, Amina; Allenspach, Eric; Arabshahi, Bita; Behrens, Edward; Benseler, Susanne; Bezrodnik, Liliana; Bout-Tabaku, Sharon; Brescia, AnneMarie C.; Brown, Diane; Burnham, Jon M.; Soledad Caldirola, Maria; Carrasco, Ruy; Chan, Alice Y.; Cimaz, Rolando; Dancey, Paul; Dare, Jason; DeGuzman, Marietta; Dimitriades, Victoria; Ferguson, Ian; Ferguson, Polly; Finn, Laura; Gattorno, Marco; Grom, Alexei A.; Hanson, Eric P.; Hashkes, Philip J.; Hedrich, Christian M.; Herzog, Ronit; Horneff, Gerd; Jerath, Rita; Kessler, Elizabeth; Kim, Hanna; Kingsbury, Daniel J.; Laxer, Ronald M.; Lee, Pui Y.; Lee-Kirsch, Min Ae; Lewandowski, Laura; Li, Suzanne; Lilleby, Vibke; Mammadova, Vafa; Moorthy, Lakshmi N.; Nasrullayeva, Gulnara; O'Neil, Kathleen M.; Onel, Karen; Ozen, Seza; Pan, Nancy; Pillet, Pascal; Piotto, Daniela G. P.; Punaro, Marilynn G.; Reiff, Andreas; Reinhardt, Adam; Rider, Lisa G.; Rivas-Chacon, Rafael; Ronis, Tova; Roesen-Wolff, Angela; Roth, Johannes; Ruth, Natasha Mckerran; Rygg, Marite; Schmeling, Heinrike; Schulert, Grant; Scott, Christiaan; Seminario, Gisella; Shulman, Andrew; Sivaraman, Vidya; Son, Mary Beth; Stepanovskiy, Yuriy; Stringer, Elizabeth; Taber, Sara; Terreri, Maria Teresa; Tifft, Cynthia; Torgerson, Troy; Tosi, Laura; Van Royen-Kerkhof, Annet; Muskardin, Theresa Wampler] Autoinflammatory Dis Consortium, Charlotte, NC USA.
   [Ahmed, Amina] Levine Childrens Hosp, Charlotte, NC USA.
   [Allenspach, Eric; Torgerson, Troy] Univ Washington, Dept Pediat, Div Immunol & Rheumatol, Seattle, WA 98195 USA.
   [Allenspach, Eric; Finn, Laura; Torgerson, Troy] Seattle Childrens Hosp, Seattle, WA USA.
   [Arabshahi, Bita] Virginia Commonwealth Univ, Fairfax, VA USA.
   [Arabshahi, Bita] Pediat Specialists Virginia, Fairfax, VA USA.
   [Behrens, Edward; Burnham, Jon M.] Univ Penn, Childrens Hosp Philadelphia, Div Rheumatol, Philadelphia, PA 19104 USA.
   [Behrens, Edward; Burnham, Jon M.] Univ Penn, Perelman Sch Med, Philadelphia, PA 19104 USA.
   [Benseler, Susanne; Schmeling, Heinrike] Univ Calgary, Alberta Childrens Hosp, Dept Pediat, Pediat Rheumatol Sect, Calgary, AB, Canada.
   [Bezrodnik, Liliana; Soledad Caldirola, Maria; Seminario, Gisella] Pediat Hosp R Gutierrez, Immunol Unit, Buenos Aires, DF, Argentina.
   [Bout-Tabaku, Sharon] Qatar Fdn, Dept Pediat Med, Sidra Med, Doha, Qatar.
   [Brescia, AnneMarie C.] Nemours Alfred I DuPont Hosp Children, Wilmington, DE USA.
   [Brown, Diane] Childrens Hosp Los Angeles, Div Rheumatol, Los Angeles, CA 90027 USA.
   [Brown, Diane] USC, Los Angeles, CA USA.
   [Carrasco, Ruy] Dell Childrens Med Ctr Cent Texas, Pediat Rheumatol, Austin, TX USA.
   [Chan, Alice Y.] UCSF, Div Pediat AIBMT & Rheumatol, San Francisco, CA USA.
   [Cimaz, Rolando] Univ Milan, Dept Clin Sci & Community Hlth, Milan, Italy.
   [Dancey, Paul] Janeway Childrens Hosp & Rehabil Ctr, Div Rheumatol, St John, NF, Canada.
   [Dare, Jason] Univ Arkansas Med Sci, Arkansas Childrens Hosp, Div Pediat Rheumatol, Little Rock, AR 72205 USA.
   [DeGuzman, Marietta] Baylor Coll Med, Dept Immunol Allergy & Rheumatol, Houston, TX 77030 USA.
   [Dimitriades, Victoria] UC Davis Hlth, Div Pediat Allergy Immunol & Rheumatol, Sacramento, CA USA.
   [Ferguson, Ian] Yale Univ, Dept Pediat Pediat Rheumatol, Sch Med, New Haven, CT USA.
   [Ferguson, Polly] Univ Iowa, Dept Pediat, Carver Coll Med, Iowa City, IA 52242 USA.
   [Finn, Laura] Univ Washington, Dept Pathol, Seattle, WA 98195 USA.
   [Gattorno, Marco] IRCCS Giannina Gaslini, Ctr Autoinflammatory Dis & Immunedeficiencies, Genoa, Italy.
   [Grom, Alexei A.; Schulert, Grant] Childrens Hosp, Med Ctr, Div Rheumatol, Cincinnati, OH 45229 USA.
   [Hanson, Eric P.; O'Neil, Kathleen M.] Indiana Univ Sch Med, Dept Pediat, Indianapolis, IN 46202 USA.
   [Hanson, Eric P.; O'Neil, Kathleen M.] Riley Hosp Children, Indianapolis, IN USA.
   [Hashkes, Philip J.] Shaare Zedek Med Ctr, Pediat Rheumatol Unit, Jerusalem, Israel.
   [Hedrich, Christian M.] Univ Liverpool, Inst Translat Med, Dept Womens & Childrens Hlth, Liverpool, Merseyside, England.
   [Hedrich, Christian M.] Alder Hey Childrens NHS Fdn Trust Hosp, Dept Paediat Rheumatol, Liverpool, Merseyside, England.
   [Herzog, Ronit] NYU, Dept Otolaryngol, Div Allergy & Immunol, 550 1St Ave, New York, NY 10016 USA.
   [Horneff, Gerd] Augustin GmbH, Asklepios Klin St, St Augustin, Germany.
   [Horneff, Gerd] Univ Cologne, Dept Pediat & Adolescents Med, Cologne, Germany.
   [Jerath, Rita] Augusta Univ, Med Ctr, Augusta, GA USA.
   [Kessler, Elizabeth] Childrens Mercy, Div Rheumatol, Kansas City, MO USA.
   [Kessler, Elizabeth] Univ Missouri, Kansas City, MO 64110 USA.
   [Kim, Hanna] NIAMS, Pediat Translat Res Branch, NIH, Bethesda, MD USA.
   [Kingsbury, Daniel J.] Randall Childrens Hosp Legacy Emanuel, Portland, OR USA.
   [Laxer, Ronald M.] Univ Toronto, Div Pediat Rheumatol, Toronto, ON, Canada.
   [Laxer, Ronald M.] Hosp Sick Children, Div Pediat Rheumatol, Toronto, ON, Canada.
   [Lee, Pui Y.] Boston Childrens Hosp, Div Allergy Immunol & Rheumatol, Boston, MA USA.
   [Lee-Kirsch, Min Ae; Roesen-Wolff, Angela] Tech Univ Dresden, Dept Pediat, Med Fak Carl Gustav Carus, Dresden, Germany.
   [Lewandowski, Laura] NIAMS, Syst Autoimmun Branch, NIH, Bethesda, MD USA.
   [Li, Suzanne] Seton Hall Univ, Haclensack Meridian Sch Med, Hackensack Univ Med Ctr, Hackensack, NJ USA.
   [Lilleby, Vibke] Oslo Univ Hosp, Dept Rheumatol, Pediat Sect, Oslo, Norway.
   [Mammadova, Vafa; Nasrullayeva, Gulnara] Azerbaijan Med Univ, Baku, Azerbaijan.
   [Moorthy, Lakshmi N.] Rutgers Robert Wood Johnson Med Sch, New Brunswick, NJ USA.
   [Onel, Karen; Pan, Nancy] Weill Cornell Med, Div Pediat Rheumatol, New York, NY USA.
   [Onel, Karen; Pan, Nancy] Hosp Special Surg, 535 E 70th St, New York, NY 10021 USA.
   [Ozen, Seza] Hacettepe Univ, Dept Pediat, Ankara, Turkey.
   [Pillet, Pascal] Children Hosp Pellegrin Enfants, Bordeaux, France.
   [Piotto, Daniela G. P.; Terreri, Maria Teresa] Univ Fed Sao Paulo, Dept Pediat Rheumatol, Sao Paulo, Brazil.
   [Punaro, Marilynn G.] Univ Texas Southwestern Med Ctr Dallas, Dept Pediat, Dallas, TX USA.
   [Reiff, Andreas] USC, Keck Sch Med, Childrens Hosp Los Angeles, Div Rheumatol, Los Angeles, CA USA.
   [Reinhardt, Adam] Univ Nebraska Med Ctr, Childrens Hosp & Med Ctr, Omaha, NE USA.
   [Rider, Lisa G.] NIEHS, Environm Autoimmun Grp, NIH, Bethesda, MD USA.
   [Rivas-Chacon, Rafael] Nicklaus Childrens Hosp, Dept Pediat Rheumatol, Miami, FL USA.
   [Ronis, Tova] Childrens Natl Hlth Syst, Div Pediat Rheumatol, Washington, DC USA.
   [Roth, Johannes] Childrens Hosp Eastern Ontario, Div Pediat Dermatol & Rheumatol, Ottawa, ON, Canada.
   [Ruth, Natasha Mckerran] Med Univ South Carolina, Charleston, SC 29425 USA.
   [Rygg, Marite] NTNU Norwegian Univ Sci & Technol, Dept Clin & Mol Med, Trondheim, Norway.
   [Rygg, Marite] St Olavs Hosp, Dept Pediat, Trondheim, Norway.
   [Scott, Christiaan] Univ Cape Town, Red Cross War Mem Childrens Hosp, Cape Town, South Africa.
   [Shulman, Andrew] UC Irvine, Childrens Hosp Orange Cty, Pediat Rheumatol, Irvine, CA USA.
   [Sivaraman, Vidya] Nationwide Childrens Hosp, Sect Rheumatol, Columbus, OH USA.
   [Son, Mary Beth] Boston Childrens Hosp, Div Immunol, Boston, MA USA.
   [Stepanovskiy, Yuriy] Shupyk Natl Med Acad Postgrad Educ, Dept Pediat Infect Dis & Immunol, Kiev, Ukraine.
   [Stringer, Elizabeth] Dalhousie Univ, IWK Hlth Ctr, Halifax, NS, Canada.
   [Taber, Sara] Hosp Special Surg, Dept Rheumatol, Div Pediat Rheumatol, 535 E 70th St, New York, NY 10021 USA.
   [Tifft, Cynthia] NHGRI, Undiagnosed Dis Program, NIH, Bethesda, MD 20892 USA.
   [Tosi, Laura] Childrens Natl Hlth Syst, Bone Hlth Program, Washington, DC USA.
   [Van Royen-Kerkhof, Annet] Wilhelmina Childrens Hosp Utrecht, Dept Pediat Immunol & Rheumatol, Utrecht, Netherlands.
   [Muskardin, Theresa Wampler] NYU, Sch Med, New York, NY USA.
   [Canna, Scott W.] Childrens Hosp Pittsburgh, Pittsburgh, PA 15213 USA.
C3 National Institutes of Health (NIH) - USA; NIH National Institute of
   Allergy & Infectious Diseases (NIAID); Shandong First Medical University
   & Shandong Academy of Medical Sciences; Shandong University; National
   Institutes of Health (NIH) - USA; NIH National Institute of Arthritis &
   Musculoskeletal & Skin Diseases (NIAMS); Icahn School of Medicine at
   Mount Sinai; National Institutes of Health (NIH) - USA; NIH Clinical
   Center (CC); National Institutes of Health (NIH) - USA; NIH National
   Institute of Allergy & Infectious Diseases (NIAID); National Institutes
   of Health (NIH) - USA; NIH National Institute of Allergy & Infectious
   Diseases (NIAID); National Institutes of Health (NIH) - USA; NIH
   National Institute of Allergy & Infectious Diseases (NIAID); University
   of Washington; University of Washington Seattle; Seattle Children's
   Hospital; Virginia Commonwealth University; University of Pennsylvania;
   Pennsylvania Medicine; Childrens Hospital of Philadelphia; University of
   Pennsylvania; Pennsylvania Medicine; Alberta Childrens Hospital;
   University of Calgary; Qatar Foundation (QF); Sidra Medical & Research
   Center; Nemours Alfred I. duPont Hospital for Children; Children's
   Hospital Los Angeles; University of Southern California; University of
   California System; University of California San Francisco; University of
   Milan; Arkansas Children's Hospital; University of Arkansas System;
   University of Arkansas Medical Sciences; Baylor College of Medicine;
   Yale University; University of Iowa; University of Washington;
   University of Washington Seattle; University of Genoa; IRCCS Istituto
   Giannina Gaslini; Cincinnati Children's Hospital Medical Center; Indiana
   University System; Indiana University Bloomington; James Whitcomb Riley
   Hospital Children; Hebrew University of Jerusalem; Shaare Zedek Medical
   Center; University of Liverpool; Alder Hey Children's NHS Foundation
   Trust; New York University; University of Cologne; University System of
   Georgia; Augusta University; Children's Mercy Hospital; University of
   Missouri System; University of Missouri Kansas City; National Institutes
   of Health (NIH) - USA; NIH National Institute of Arthritis &
   Musculoskeletal & Skin Diseases (NIAMS); University of Toronto;
   University of Toronto; Hospital for Sick Children (SickKids); Harvard
   University; Boston Children's Hospital; Technische Universitat Dresden;
   Carl Gustav Carus University Hospital; National Institutes of Health
   (NIH) - USA; NIH National Institute of Arthritis & Musculoskeletal &
   Skin Diseases (NIAMS); Hackensack University Medical Center; University
   of Oslo; Ministry of Education of Azerbaijan Republic; Azerbaijan
   Medical University; Rutgers State University New Brunswick; Rutgers
   State University Medical Center; Cornell University; Weill Cornell
   Medicine; Hacettepe University; Universidade Federal de Sao Paulo
   (UNIFESP); University of Texas System; University of Texas Southwestern
   Medical Center Dallas; Children's Hospital Los Angeles; University of
   Southern California; University of Southern California Keck Hospital;
   University of Nebraska System; University of Nebraska Medical Center;
   National Institutes of Health (NIH) - USA; NIH National Institute of
   Environmental Health Sciences (NIEHS); Children's National Health
   System; University of Ottawa; Children's Hospital of Eastern Ontario;
   Medical University of South Carolina; Norwegian University of Science &
   Technology (NTNU); Norwegian University of Science & Technology (NTNU);
   University of Cape Town; Childrens Hospital of Orange County; University
   of California System; University of California Irvine; University System
   of Ohio; Ohio State University; Nationwide Childrens Hospital; Harvard
   University; Boston Children's Hospital; Shupyk National Healthcare
   University of Ukraine; Dalhousie University; National Institutes of
   Health (NIH) - USA; NIH National Human Genome Research Institute
   (NHGRI); Children's National Health System; Utrecht University; Utrecht
   University Medical Center; New York University; Pennsylvania
   Commonwealth System of Higher Education (PCSHE); University of
   Pittsburgh
RP de Jesus, AA (通讯作者)，NIAID, Translat Autoinflammatory Dis Sect TADS, LCIM, NIH, Bldg 10 Room 11C215, Bethesda, MD 20892 USA.; Goldbach-Mansky, R (通讯作者)，Room 11C205,MSC 1888,10 Ctr Dr, Bethesda, MD 20892 USA.
EM adriana.almeidadejesus@nih.gov; goldbacr@mail.nih.gov
RI Rider, Lisa G/C-7083-2018; Scott, Chris/I-4442-2019; Roth,
   Johannes/AAA-8408-2021; Sivaraman, Vidya/AAI-5010-2021; Hedrich,
   Christian/AAW-3958-2020; Stepanovskyy, Yuriy/H-2879-2018; Lee-Kirsch,
   Min Ae/C-5769-2018; Gattorno, Marco/AAL-2974-2020; Hanson,
   Eric/AAE-5511-2022; Lewandowski, Laura/J-2917-2019; biancotto,
   angelique/C-4632-2011; OZEN, SEZA/I-9096-2013
OI Rider, Lisa G/0000-0002-6912-2458; Scott, Chris/0000-0003-3874-1704;
   Roth, Johannes/0000-0002-6109-1503; Stepanovskyy,
   Yuriy/0000-0001-6339-5490; Gattorno, Marco/0000-0003-0704-1916;
   biancotto, angelique/0000-0003-2271-009X; Brooks,
   Stephen/0000-0001-5592-5332; de Jesus, Adriana A./0000-0001-8966-8362;
   Benseler, Susanne Maria/0000-0001-5756-3638; Kim,
   Hanna/0000-0002-0595-6533; Son, Mary Beth/0000-0002-7394-2862; Brescia,
   AnneMarie/0000-0003-2087-4138; Malle, Louise/0000-0001-9704-9756;
   Sivaraman, Vidya/0000-0003-3077-6726; Pan, Nancy/0000-0001-7884-3751;
   Oler, Andrew/0000-0002-6310-0434; Calvo, Katherine/0000-0002-0771-4191;
   Dimitriades, Victoria/0000-0002-6802-1612; Li,
   Suzanne/0000-0001-8276-2866; Wampler Muskardin,
   Theresa/0000-0002-1802-6714
FU Intramural Research Program of the NIH, NIAID; Intramural Research
   Program of the NIH, NIAMS; Intramural Research Program of the NIH,
   Clinical Center; NATIONAL INSTITUTE OF ALLERGY AND INFECTIOUS DISEASES
   [ZIAAI000825, ZIAAI001220] Funding Source: NIH RePORTER; NATIONAL
   INSTITUTE OF ARTHRITIS AND MUSCULOSKELETAL AND SKIN DISEASES
   [ZIHAR041173] Funding Source: NIH RePORTER
FX YWe would like to thank Samantha Dill, Dawn Chapelle, and Laura Failla
   for excellent patient care; and Nicole Plass, Wendy Goodspeed, Michelle
   O'Brian, and Susan Pfeiffer for scheduling patients. We would also like
   to thank Jacob Mitchell and Rachel VanTries for running experiments. We
   further thank Paul Wakim for his review and advice on the statistical
   aspects of the correlation analyses. Funding was provided by the
   Intramural Research Program of the NIH, NIAID, NIAMS, and the Clinical
   Center.
CR Bennett L, 2003, J EXP MED, V197, P711, DOI 10.1084/jem.20021553
   Bohn E, 1998, J IMMUNOL, V160, P299
   Bracaglia C, 2017, ANN RHEUM DIS, V76, P166, DOI 10.1136/annrheumdis-2015-209020
   Brehm A, 2015, J CLIN INVEST, V125, P4196, DOI 10.1172/JCI81260
   Broglie L, 2017, BLOOD ADV, V1, P1533, DOI 10.1182/bloodadvances.2017007526
   Buchbinder D, 2018, ARTHRIT CARE RES, V70, P785, DOI 10.1002/acr.23506
   Canna SW, 2014, NAT GENET, V46, P1140, DOI 10.1038/ng.3089
   Chen DH, 2016, AM J HUM GENET, V98, P1146, DOI 10.1016/j.ajhg.2016.04.009
   Crow YJ, 2006, NAT GENET, V38, P917, DOI 10.1038/ng1845
   de Jesus AA, 2019, J ALLERGY CLIN IMMUN, V143, P1939, DOI 10.1016/j.jaci.2018.12.1012
   de Jesus AA, 2015, ANNU REV IMMUNOL, V33, P823, DOI 10.1146/annurev-immunol-032414-112227
   Esposito DL, 1996, HUM MUTAT, V7, P364
   Esposito DL, 2003, J CLIN ENDOCR METAB, V88, P1468, DOI 10.1210/jc.2002-020933
   Fremond ML, 2016, J ALLERGY CLIN IMMUN, V138, P1752, DOI 10.1016/j.jaci.2016.07.015
   Gabay C, 2018, ANN RHEUM DIS, V77, P840, DOI 10.1136/annrheumdis-2017-212608
   Gamez-Diaz L, 2016, J ALLERGY CLIN IMMUN, V137, P223, DOI 10.1016/j.jaci.2015.09.025
   German JP, 2010, DIABETES, V59, P1626, DOI 10.2337/db09-1918
   Gernez Y, 2019, J ALLERGY CLIN IMMUN, V144, P1122, DOI 10.1016/j.jaci.2019.06.017
   Girard-Guyonvarc'h C, 2018, BLOOD, V131, P1430, DOI 10.1182/blood-2017-06-789552
   Ichida H, 2014, ARTHRIT CARE RES, V66, P642, DOI 10.1002/acr.22194
   Kanda N, 2007, EUR J IMMUNOL, V37, P338, DOI 10.1002/eji.200636420
   Kim H, 2018, J INTERF CYTOK RES, V38, P171, DOI 10.1089/jir.2017.0127
   Konig N, 2017, ANN RHEUM DIS, V76, P468, DOI 10.1136/annrheumdis-2016-209841
   Kuemmerle-Deschner JB, 2017, ARTHRITIS RHEUMATOL, V69, P2233, DOI 10.1002/art.40208
   Lebon Pierre, 2002, Eur J Paediatr Neurol, V6 Suppl A, pA47, DOI 10.1053/ejpn.2002.0574
   Leshinsky-Silver E, 2011, EUR J HUM GENET, V19, P287, DOI 10.1038/ejhg.2010.213
   Liu Y, 2014, NEW ENGL J MED, V371, P507, DOI 10.1056/NEJMoa1312625
   Liu Y, 2012, ARTHRITIS RHEUM-US, V64, P895, DOI 10.1002/art.33368
   Lo B, 2015, SCIENCE, V349, P436, DOI 10.1126/science.aaa1663
   Lopez-Herrera G, 2012, AM J HUM GENET, V90, P986, DOI 10.1016/j.ajhg.2012.04.015
   Lounder DT, 2019, BLOOD ADV, V3, P47, DOI 10.1182/bloodadvances.2018025858
   Mazodier K, 2005, BLOOD, V106, P3483, DOI 10.1182/blood-2005-05-1980
   Meesilpavikkai K, 2019, ARTHRITIS RHEUMATOL, V71, P829, DOI 10.1002/art.40805
   Nagata Y, 2018, BLOOD, V132, P2309, DOI 10.1182/blood-2017-05-787390
   OKAMURA H, 1995, NATURE, V378, P88, DOI 10.1038/378088a0
   Pastor VB, 2018, HAEMATOLOGICA, V103, P427, DOI 10.3324/haematol.2017.180778
   Prencipe G, 2019, CURR OPIN RHEUMATOL, V31, P421, DOI 10.1097/BOR.0000000000000634
   Rice G, 2007, AM J HUM GENET, V80, P811, DOI 10.1086/513443
   Romberg N, 2014, NAT GENET, V46, P1135, DOI 10.1038/ng.3066
   Sanchez GAM, 2018, J CLIN INVEST, V128, P3041, DOI 10.1172/JCI98814
   Schulert GS, 2019, ARTHRITIS RHEUMATOL, V71, P1943, DOI 10.1002/art.41073
   Shimizu M, 2013, CYTOKINE, V61, P345, DOI 10.1016/j.cyto.2012.11.025
   Sin Jonathan H, 2019, Hematol Oncol Stem Cell Ther, V12, P166, DOI 10.1016/j.hemonc.2017.07.002
   Stetson DB, 2008, CELL, V134, P587, DOI 10.1016/j.cell.2008.06.032
   Suzuki T, 2016, CLIN CHEST MED, V37, P431, DOI 10.1016/j.ccm.2016.04.006
   Tesi B, 2017, BLOOD, V129, P2266, DOI 10.1182/blood-2016-10-743302
   Vanderver A, 2019, ANN NEUROL S23, V86, DOI [10.1002/ana.25559., DOI 10.1002/ANA.25559]
   Volkman HE, 2014, NAT IMMUNOL, V15, P415, DOI 10.1038/ni.2872
   Wada T, 2014, CYTOKINE, V65, P74, DOI 10.1016/j.cyto.2013.09.007
   Weiss ES, 2018, BLOOD, V131, P1442, DOI 10.1182/blood-2017-12-820852
   Wessel A, 2013, ARTHRITIS RHEUM-US, V65, pS323
   Wunderlich M, 2016, JCI INSIGHT, V1, DOI 10.1172/jci.insight.88181
   Yang YG, 2007, CELL, V131, P873, DOI 10.1016/j.cell.2007.10.017
   Zandvakili I, 2018, AM J HEMATOL, V93, pE123, DOI 10.1002/ajh.25063
NR 54
TC 92
Z9 95
U1 9
U2 23
PU AMER SOC CLINICAL INVESTIGATION INC
PI ANN ARBOR
PA 2015 MANCHESTER RD, ANN ARBOR, MI 48104 USA
SN 0021-9738
EI 1558-8238
J9 J CLIN INVEST
JI J. Clin. Invest.
PD APR 1
PY 2020
VL 130
IS 4
BP 1669
EP 1682
DI 10.1172/JCI129301
PG 14
WC Medicine, Research & Experimental
WE Science Citation Index Expanded (SCI-EXPANDED)
SC Research & Experimental Medicine
GA LJ3XK
UT WOS:000530101000019
PM 31874111
OA Green Published, Green Accepted, Bronze
HC Y
HP N
DA 2023-03-31
ER

PT J
AU Liu, YL
   Zheng, YM
   Hao, HJ
   Yuan, Y
AF Liu, Yilin
   Zheng, Yiming
   Hao, Hongjun
   Yuan, Yun
TI Narrative review of autoantibodies in idiopathic inflammatory myopathies
SO ANNALS OF TRANSLATIONAL MEDICINE
LA English
DT Review; Early Access
DE Idiopathic inflammatory myopathies (IIMs); myositis associated
   autoantibodies (MAAs); myositis specific autoantibodies (MSAs);
   detection methods; clinical features
ID MYOSITIS-SPECIFIC AUTOANTIBODIES; INTERSTITIAL LUNG-DISEASE;
   ANTIBODY-POSITIVE DERMATOMYOSITIS; CYTOSOLIC 5'-NUCLEOTIDASE 1A;
   NECROTIZING MYOPATHIES; CLINICAL-SIGNIFICANCE; ANTI-MDA5 ANTIBODY;
   EUROPEAN PATIENTS; LINE BLOT; FEATURES
AB Objective: To discuss the characteristics of autoantigens, detection methods and roles of myositis associated autoantibodies (MAAs) and myositis specific autoantibodies (MSAs), as well as the clinical features of disease subgroups defined by MAAs/MSAs. Background: Autoantibodies in patients with idiopathic inflammatory myopathies (IIMs) are conventionally divided into MAAs and MSAs. MAAs usually refer to autoantibodies which are also available in systematic autoimmune diseases (anti-PM/SCL, anti-Ku, anti-Ro52 and anti-U1RNP antibodies). MSAs refer to autoantibodies which were distinctive for IIM (anti-Mi-2, anti-MDA5, anti-TIF1gammma, anti-NXP2, anti-SAE, anti-synthetase, anti-SRP, anti-HMGCR and anti-cN1A antibodies). The discovery and identification of novel autoantigens is a long and complicated process, which brought light in immunopathogenesis of IIMs. Detection methods of MAAs/MSAs mainly consist of monospecific methods [immunoprecipitation, enzyme linked immune sorbent assay (ELISA) and indirect immunofluorescence] and multispecific methods [line immunoassay (LIA), dot immunoassay (DIA) and addressable laser bead assay (ALBIA)]. Patients with different MAAs/MSAs have different clinical features and require different clinical management. Methods: The search engine PubMed (https://www.ncbi.nlm.nih.gov/pmc/) was used to research the keywords "autoantibodies", "idiopathic inflammatory myopathies", "detection methods" and "clinical features". A narrative review was conducted to literature findings from 1975 to 2020. Conclusions: Development and validation of efficient detection methods of MAAs and MSAs help clinicians for diagnosis, classification and management of IIMs. The exploration of clinical features associated with different autoantibodies that facilitate the creation of diagnostic and classification guidelines and further clinical decision-making is of high value.
C1 [Liu, Yilin; Zheng, Yiming; Hao, Hongjun; Yuan, Yun] Peking Univ First Hosp, Dept Neurol, Beijing 100034, Peoples R China.
C3 Peking University
RP Yuan, Y (通讯作者)，Peking Univ First Hosp, Dept Neurol, Beijing 100034, Peoples R China.
EM yuanyun2002@126.com
RI Zheng, Yiming/AFQ-9684-2022
FU Beijing Municipal Science and Technology Commission [Z191100006619034]
FX This work was supported by Beijing Municipal Science and Technology
   Commission (grant number Z191100006619034).
CR Aggarwal R, 2015, RHEUMATOLOGY, V54, P1194, DOI 10.1093/rheumatology/keu436
   Albayda J, 2017, ARTHRIT CARE RES, V69, P1771, DOI 10.1002/acr.23188
   Allenbach Y, 2020, NEUROLOGY, V95, pE70, DOI 10.1212/WNL.0000000000009727
   Allenbach Y, 2018, CURR OPIN RHEUMATOL, V30, P655, DOI 10.1097/BOR.0000000000000547
   Allenbach Y, 2018, NEUROLOGY, V90, pE507, DOI 10.1212/WNL.0000000000004923
   Allenbach Y, 2014, MEDICINE, V93, P150, DOI 10.1097/MD.0000000000000028
   Allton K, 2009, P NATL ACAD SCI USA, V106, P11612, DOI 10.1073/pnas.0813177106
   Andersson H, 2017, ARTHRITIS RES THER, V19, DOI 10.1186/s13075-017-1219-y
   Aouizerate J, 2018, RHEUMATOLOGY, V57, P873, DOI 10.1093/rheumatology/kex516
   Aouizerate J, 2014, ACTA NEUROPATHOL COM, V2, DOI 10.1186/s40478-014-0154-2
   Arouche-Delaperche L, 2017, ANN NEUROL, V81, P538, DOI 10.1002/ana.24902
   Bauhammer J, 2016, J RHEUMATOL, V43, P1566, DOI 10.3899/jrheum.150844
   Benveniste O, 2016, CURR OPIN NEUROL, V29, P662, DOI 10.1097/WCO.0000000000000376
   Betteridge ZE, 2009, ANN RHEUM DIS, V68, P1621, DOI 10.1136/ard.2008.097162
   Betteridge Z, 2020, RHEUMATOLOGY, V59, P1026, DOI 10.1093/rheumatology/kez406
   Bottai M, 2017, RMD OPEN, V3, DOI 10.1136/rmdopen-2017-000507
   Cavazzana I, 2019, J IMMUNOL METHODS, V474, DOI 10.1016/j.jim.2019.112661
   Cavazzana I, 2016, J IMMUNOL METHODS, V433, P1, DOI 10.1016/j.jim.2016.02.017
   Ceribelli A, 2014, CLIN EXP RHEUMATOL, V32, P891
   Chaves SD, 2019, JOINT BONE SPINE, V86, P111, DOI 10.1016/j.jbspin.2018.03.013
   Darnoiseaux J, 2019, AUTOIMMUN REV, V18, P293, DOI 10.1016/j.autrev.2018.10.004
   De Lorenzo R, 2018, NEUROLOGY, V90, pE2068, DOI 10.1212/WNL.0000000000005638
   Carvalho AAD, 2018, THER CLIN RISK MANAG, V14, P903, DOI 10.2147/TCRM.S162931
   Defendenti C, 2011, AUTOIMMUN REV, V10, P150, DOI 10.1016/j.autrev.2010.09.005
   Drouot L, 2014, ARTHRITIS RES THER, V16, DOI 10.1186/ar4468
   Felice KJ, 2018, NEUROMUSCULAR DISORD, V28, P660, DOI 10.1016/j.nmd.2018.06.005
   Fernandez C, 2013, MEDICINE, V92, P15, DOI 10.1097/MD.0b013e31827ebba1
   Fiorentino D, 2011, J AM ACAD DERMATOL, V65, P25, DOI 10.1016/j.jaad.2010.09.016
   Fiorentino DF, 2015, J AM ACAD DERMATOL, V72, P449, DOI 10.1016/j.jaad.2014.12.009
   Fiorentino DF, 2013, ARTHRITIS RHEUM-US, V65, P2954, DOI 10.1002/art.38093
   Floyd JS, 2016, MUSCLE NERVE, V54, P142, DOI 10.1002/mus.25127
   Fujimoto M, 2016, J DERMATOL SCI, V84, P272, DOI 10.1016/j.jdermsci.2016.09.013
   Fujimoto M, 2013, ANN RHEUM DIS, V72, P151, DOI 10.1136/annrheumdis-2012-201736
   Fujimoto M, 2012, ARTHRITIS RHEUM-US, V64, P513, DOI 10.1002/art.33403
   Ge YP, 2017, SCI REP-UK, V7, DOI 10.1038/s41598-017-00240-6
   Gelpi C, 2014, AUTOIMMUN HIGHLIGHTS, V5, P47, DOI 10.1007/s13317-014-0059-x
   Gono T, 2012, RHEUMATOLOGY, V51, P1563, DOI 10.1093/rheumatology/kes102
   Hall JC, 2013, ARTHRIT CARE RES, V65, P1307, DOI 10.1002/acr.21992
   Hamaguchi Y, 2017, MOD RHEUMATOL, V27, P551, DOI 10.1080/14397595.2016.1213947
   Hamaguchi Y, 2013, PLOS ONE, V8, DOI 10.1371/journal.pone.0060442
   He W, 2006, CELL, V125, P929, DOI 10.1016/j.cell.2006.03.045
   Herbert MK, 2016, ANN RHEUM DIS, V75, P696, DOI 10.1136/annrheumdis-2014-206691
   Hida A, 2016, NEUROLOGY, V87, P299, DOI 10.1212/WNL.0000000000002863
   Hoogendijk Jessica E, 2004, Neuromuscul Disord, V14, P337, DOI 10.1016/j.nmd.2004.02.006
   Ichimura Y, 2012, ANN RHEUM DIS, V71, P710, DOI 10.1136/annrheumdis-2011-200697
   Ikeda Kensuke, 2016, J Clin Neuromuscul Dis, V17, P197, DOI 10.1097/CND.0000000000000115
   Jiao YQ, 2018, J CLIN NEUROSCI, V57, P13, DOI 10.1016/j.jocn.2018.08.010
   Kang EH, 2014, MOD RHEUMATOL, V24, P945, DOI 10.3109/14397595.2014.896494
   Karasawa R, 2018, RHEUMATOLOGY, V57, P671, DOI 10.1093/rheumatology/kex468
   Kuru Satoshi, 2017, Rinsho Shinkeigaku, V57, P562, DOI 10.5692/clinicalneurol.cn-001075
   Larman HB, 2013, ANN NEUROL, V73, P408, DOI 10.1002/ana.23840
   Lega JC, 2014, AUTOIMMUN REV, V13, P883, DOI 10.1016/j.autrev.2014.03.004
   Li SS, 2019, CLIN RHEUMATOL, V38, P2171, DOI 10.1007/s10067-019-04503-7
   Li YH, 2020, J IMMUNOL RES, V2020, DOI 10.1155/2020/2024869
   Lilleker JB, 2017, ANN RHEUM DIS, V76, DOI 10.1136/annrheumdis-2016-210282
   Lilleker JB, 2018, CURR OPIN RHEUMATOL, V30, P644, DOI 10.1097/BOR.0000000000000537
   Liu Y, 2020, EUR J NEUROL, V27, P514, DOI 10.1111/ene.14097
   Mammen AL, 2011, ARTHRITIS RHEUM-US, V63, P713, DOI 10.1002/art.30156
   Mariampillai K, 2018, JAMA NEUROL, V75, P1528, DOI 10.1001/jamaneurol.2018.2598
   Marie I, 2010, BRIT J DERMATOL, V162, P337, DOI 10.1111/j.1365-2133.2009.09484.x
   Marie I, 2012, SEMIN ARTHRITIS RHEU, V41, P890, DOI 10.1016/j.semarthrit.2011.09.008
   Matsuda T, 2018, J EUR ACAD DERMATOL, V32, pE233, DOI 10.1111/jdv.14754
   McHugh NJ, 2018, NAT REV RHEUMATOL, V14, P290, DOI 10.1038/nrrheum.2018.56
   Mescam-Mancini L, 2015, BRAIN, V138, P2485, DOI 10.1093/brain/awv192
   Milisenda JC, 2019, CLIN EXP RHEUMATOL, V37, P633
   Motegi S, 2019, EUR J DERMATOL, V29, P511, DOI 10.1684/ejd.2019.3634
   Muro Y, 2015, ARTHRITIS RES THER, V17, DOI 10.1186/s13075-015-0573-x
   Nakashima R, 2010, RHEUMATOLOGY, V49, P433, DOI 10.1093/rheumatology/kep375
   Noguchi E, 2017, JAMA NEUROL, V74, P992, DOI 10.1001/jamaneurol.2017.0934
   Pacot L, 2020, FRONT MED-LAUSANNE, V7, DOI 10.3389/fmed.2020.00077
   Pinal-Fernandez I, 2017, RHEUMATOLOGY, V56, P999, DOI 10.1093/rheumatology/kex021
   Pinal-Fernandez I, 2017, ANN RHEUM DIS, V76, DOI 10.1136/annrheumdis-2016-210198
   Pinal-Fernandez I, 2017, ARTHRIT CARE RES, V69, P263, DOI 10.1002/acr.22920
   Pinal-Fernandez I, 2015, J RHEUMATOL, V42, P1448, DOI 10.3899/jrheum.141443
   Pluk H, 2013, ANN NEUROL, V73, P397, DOI 10.1002/ana.23822
   Ramanathan S, 2015, NEUROL-NEUROIMMUNOL, V2, DOI 10.1212/NXI.0000000000000096
   REICHLIN M, 1976, CLIN IMMUNOL IMMUNOP, V5, P12, DOI 10.1016/0090-1229(76)90145-8
   Rider LG, 2013, MEDICINE, V92, P223, DOI 10.1097/MD.0b013e31829d08f9
   Rigolet A, 2012, MEDICINE, V91, P95, DOI 10.1097/MD.0b013e31824d9cec
   Robbins A, 2019, FRONT IMMUNOL, V10, DOI 10.3389/fimmu.2019.00444
   Rogers A, 2017, ARTHRIT CARE RES, V69, P1909, DOI 10.1002/acr.23210
   Sabbagh S, 2019, ANN RHEUM DIS, V78, P988, DOI 10.1136/annrheumdis-2018-215004
   Sakamoto N, 2019, INTERNAL MED, V58, P837, DOI 10.2169/internalmedicine.1516-18
   Satoh M, 2009, MOD RHEUMATOL, V19, P219, DOI 10.1007/s10165-009-0155-3
   Suzuki S, 2017, AUTOIMMUN REV, V16, P693, DOI 10.1016/j.autrev.2017.05.003
   Suzuki S, 2014, J NEUROIMMUNOL, V274, P202, DOI 10.1016/j.jneuroim.2014.07.006
   Tansley SL, 2017, J RHEUMATOL, V44, P488, DOI 10.3899/jrheum.160871
   Tansley SL, 2013, CURR OPIN RHEUMATOL, V25, P772, DOI 10.1097/01.bor.0000434664.37880.ac
   To F, 2019, RHEUMATOLOGY, V58, P2331, DOI 10.1093/rheumatology/kez253
   van Dooren SHJ, 2011, AUTOIMMUN HIGHLIGHTS, V2, P5, DOI 10.1007/s13317-011-0018-8
   Venalis P, 2018, ARTHRIT CARE RES, V70, P648, DOI 10.1002/acr.23325
   Wang L, 2014, NEUROMUSCULAR DISORD, V24, P335, DOI 10.1016/j.nmd.2014.01.002
   Yamashita S, 1901, METHODS MOL BIOL, P89
   Yang HB, 2017, ARTHRITIS RES THER, V19, DOI 10.1186/s13075-017-1469-8
   Yeker RM, 2018, ANN RHEUM DIS, V77, P714, DOI 10.1136/annrheumdis-2017-212436
   Yoshida T, 2018, INTERNAL MED, V57, P887, DOI 10.2169/internalmedicine.9363-17
   Zhang YM, 2018, CLIN RHEUMATOL, V37, P1573, DOI 10.1007/s10067-018-4031-4
   Zhao YW, 2017, MUSCLE NERVE, V56, P1181, DOI 10.1002/mus.25575
   Zheng YM, 2015, RHEUMATOLOGY, V54, P1017, DOI 10.1093/rheumatology/keu422
NR 99
TC 0
Z9 0
U1 2
U2 3
PU AME PUBL CO
PI SHATIN
PA FLAT-RM C 16F, KINGS WING PLAZA 1, NO 3 KWAN ST, SHATIN, HONG KONG
   00000, PEOPLES R CHINA
SN 2305-5839
EI 2305-5847
J9 ANN TRANSL MED
JI ANN. TRANSL. MED.
DI 10.21037/atm-21-475
EA NOV 2021
PG 15
WC Oncology; Medicine, Research & Experimental
WE Science Citation Index Expanded (SCI-EXPANDED)
SC Oncology; Research & Experimental Medicine
GA XP6BT
UT WOS:000730949200001
OA gold
DA 2023-03-31
ER

PT J
AU Mierau, R
AF Mierau, R.
TI Laboratory Diagnostics in Idiopathic Inflammatory Myopathies
SO AKTUELLE RHEUMATOLOGIE
LA German
DT Article
DE Labordiagnostik; Myositis; Autoantikorper; laboratory diagnostics;
   myositis; autoantibodies
ID INTERSTITIAL LUNG-DISEASE; TRANSCRIPTION INTERMEDIARY FACTOR-1;
   CANCER-ASSOCIATED DERMATOMYOSITIS; CYTOSOLIC 5'-NUCLEOTIDASE 1A;
   JAPANESE PATIENTS; IMMUNOGENETIC FEATURES; GENE 5; AUTOANTIBODIES;
   MYOSITIS; ANTIBODIES
AB Zusammenfassung In der Diagnostik der entzundlichen Muskelerkrankungen dient die Messung humoraler Laborparameter zum einen der Erfassung der Muskelschadigung durch Quantifizierung muskeltypischer Enzyme, zum anderen der Charakterisierung myositistypischer Autoantikorper. Letztere sind typischerweise gegen ubiquitare, nicht-organspezifische intrazellulare Antigene gerichtet, schlie ss en einander in individuellen Patienten wechselseitig aus und helfen bei der Einteilung der Myositis-Patienten in klinisch relativ homogene Subsets dieser Erkrankungen. Der Katalog der Myositis-Autoantikorper hat sich in den letzten Jahren stark ausgeweitet, betrifft jetzt auch die mit Malignomen assoziierten Myositiden, neu abgegrenzte Entitaten wie die nekrotisierende autoimmune Myositis und moglicherweise auch die Einschlusskorper-Myositis. Was die sehr selektive und spezifische Autoimmunantwort auslost, bleibt weiterhin bislang ratselhaft.
   Abstract In the diagnostic work-up of inflammatory myopathies, the assessment of humoral laboratory parameters on the one hand serves to evaluate muscle injuries by quantification of muscle-derived enzymes, and, on the other hand is used to characterise autoantibodies typical of myositis. The latter typically are directed against ubiquitous, non-organ-specific intracellular antigens; they exclude each other in individual patients and help to divide myositis patients into relatively homogeneous clinical subsets of these diseases. The catalogue of myositis autoantibodies has expanded considerably in recent years and now also concerns cancer-associated myositis, newly defined entities such as necrotising autoimmune myositis, and possibly also inclusion body myositis. The triggers of this very selective and specific immune response remain elusive.
C1 [Mierau, R.] Rheumaklin Aachen, Aachen, Germany.
C3 RWTH Aachen University; RWTH Aachen University Hospital
RP Mierau, R (通讯作者)，Danziger Str 14, D-52249 Eschweiler, Germany.
EM mierau.rmn@t-online.de
CR Allenbach Y, 2014, MEDICINE, V93, P150, DOI 10.1097/MD.0000000000000028
   Behr J, 2013, Pneumologie, V67, P81, DOI 10.1055/s-0032-1326009
   Betteridge ZE, 2009, ANN RHEUM DIS, V68, P1621, DOI 10.1136/ard.2008.097162
   Betteridge ZE, 2011, ARTHRITIS RES THER, V13, DOI 10.1186/ar3275
   Bodoki L, 2015, Z RHEUMATOL, V74, P363, DOI 10.1007/s00393-014-1524-7
   BOHAN A, 1975, NEW ENGL J MED, V292, P344, DOI 10.1056/NEJM197502132920706
   Ceribelli A, 2012, ARTHRITIS RES THER, V14, DOI 10.1186/ar3822
   Chen D, 2014, CLIN EXP RHEUMATOL, V32, P615
   Dalakas MC, 2015, NEW ENGL J MED, V372, P1734, DOI 10.1056/NEJMra1402225
   Di Rollo D, 2014, GIORN ITAL DERMAT V, V149, P525
   Drouot L, 2014, ARTHRITIS RES THER, V16, DOI 10.1186/ar4468
   Fathi M, 2004, ANN RHEUM DIS, V63, P297, DOI 10.1136/ard.2003.006122
   Fiorentino D, 2012, ARTHRITIS RHEUM-US, V64, P346, DOI 10.1002/art.33402
   Fiorentino D, 2011, J AM ACAD DERMATOL, V65, P25, DOI 10.1016/j.jaad.2010.09.016
   Fiorentino DF, 2013, ARTHRITIS RHEUM-US, V65, P2954, DOI 10.1002/art.38093
   Friedman AW, 1996, SEMIN ARTHRITIS RHEU, V26, P459, DOI 10.1016/S0049-0172(96)80026-6
   Fujimoto M, 2012, ARTHRITIS RHEUM-US, V64, P513, DOI 10.1002/art.33403
   Furuya T, 2004, J RHEUMATOL, V31, P1768
   GENTH E, 1990, ARTHRITIS RHEUM-US, V33, P657, DOI 10.1002/art.1780330508
   Gono T, 2010, RHEUMATOLOGY, V49, P1354, DOI 10.1093/rheumatology/keq073
   Greenberg SA, 2014, MUSCLE NERVE, V50, P488, DOI 10.1002/mus.24199
   Gunawardena H, 2008, RHEUMATOLOGY, V47, P324, DOI 10.1093/rheumatology/kem359
   Gunawardena H, 2008, CURR OPIN RHEUMATOL, V20, P675, DOI 10.1097/BOR.0b013e328313bff4
   Hall JC, 2013, ARTHRIT CARE RES, V65, P1307, DOI 10.1002/acr.21992
   Hamaguchi Y, 2013, PLOS ONE, V8, DOI 10.1371/journal.pone.0060442
   Ichimura Y, 2012, ANN RHEUM DIS, V71, P710, DOI 10.1136/annrheumdis-2011-200697
   Isoda K, 2014, PLOS ONE, V9, DOI 10.1371/journal.pone.0089610
   Kaji K, 2007, RHEUMATOLOGY, V46, P25, DOI 10.1093/rheumatology/kel161
   Kao AH, 2004, ARTHRITIS RHEUM, V50, P209, DOI 10.1002/art.11484
   Kawasumi H, 2014, BIOMED RES INT, V2014, DOI 10.1155/2014/815245
   Kim S, 2005, Z RHEUMATOL, V64, P499, DOI 10.1007/s00393-005-0664-1
   Klein M, 2015, RHEUMATOLOGY OXFORD
   Koga T, 2012, RHEUMATOLOGY, V51, P1278, DOI 10.1093/rheumatology/ker518
   KOHNO N, 1989, CHEST, V96, P68, DOI 10.1378/chest.96.1.68
   La Corte R, 2006, AUTOIMMUNITY, V39, P249, DOI 10.1080/08916930600623791
   Labrador-Horrillo M, 2014, J IMMUNOL RES, V2014, DOI 10.1155/2014/290797
   Larman HB, 2013, ANN NEUROL, V73, P408, DOI 10.1002/ana.23840
   Lazarou IN, 2013, J RHEUMATOL, V40, P550, DOI 10.3899/jrheum.120682
   Lega JC, 2014, AUTOIMMUN REV, V13, P883, DOI 10.1016/j.autrev.2014.03.004
   Love LA, 2009, ARTHRITIS RHEUM-US, V60, P2499, DOI 10.1002/art.24702
   Lu X, 2014, PLOS ONE, V9, DOI 10.1371/journal.pone.0094128
   Machado P, 2013, CURR OPIN RHEUMATOL, V25, P763, DOI 10.1097/01.bor.0000434671.77891.9a
   Madan V, 2009, CLIN EXP DERMATOL, V34, P561, DOI 10.1111/j.1365-2230.2009.03227.x
   Mammen AL, 2011, ARTHRITIS RHEUM-US, V63, P713, DOI 10.1002/art.30156
   MARGUERIE C, 1992, MEDICINE, V71, P327, DOI 10.1097/00005792-199211000-00001
   Marie I, 2002, ARTHRIT RHEUM-ARTHR, V47, P614, DOI 10.1002/art.10794
   Marie I, 2012, SEMIN ARTHRITIS RHEU, V41, P890, DOI 10.1016/j.semarthrit.2011.09.008
   MATHEWS MB, 1983, NATURE, V304, P177, DOI 10.1038/304177a0
   Mathur T, 2014, JCR-J CLIN RHEUMATOL, V20, P47, DOI 10.1097/RHU.0000000000000062
   Mierau R, 2014, AKTUEL RHEUMATOL, V39, P49, DOI 10.1055/s-0033-1358737
   Mierau R, 2011, ARTHRITIS RES THER, V13, DOI 10.1186/ar3495
   Mohassel P, 2013, MUSCLE NERVE, V48, P477, DOI 10.1002/mus.23854
   Muro Y, 2014, ARTHRITIS RHEUMATOL, V66, P3457, DOI 10.1002/art.38866
   O'Hanlon TP, 2008, ARTHRITIS RHEUM, V58, P3239, DOI 10.1002/art.23899
   Petri MH, 2013, ARTHRITIS RES THER, V15, DOI 10.1186/ar4207
   Pluk H, 2013, ANN NEUROL, V73, P397, DOI 10.1002/ana.23822
   Ronnelid J, 2009, AUTOIMMUN REV, V9, P58, DOI 10.1016/j.autrev.2009.03.005
   Sato S, 2005, ARTHRITIS RHEUM-US, V52, P1571, DOI 10.1002/art.21023
   Sato S, 2009, ARTHRITIS RHEUM-US, V60, P2193, DOI 10.1002/art.24621
   Schmidt WA, 2000, CLIN RHEUMATOL, V19, P371, DOI 10.1007/s100670070030
   Selva-O'Callaghan A, 2006, ARTHRIT RHEUM-ARTHR, V55, P791, DOI 10.1002/art.22237
   Selva-O'Callaghan A, 2010, CURR OPIN RHEUMATOL, V22, P627, DOI 10.1097/BOR.0b013e32833f1075
   Shah AA, 2015, ARTHRITIS RHEUMATOL, V67, P317, DOI 10.1002/art.38928
   Shah M, 2013, ARTHRITIS RHEUM-US, V65, P1934, DOI 10.1002/art.37985
   Suber TL, 2008, NAT CLIN PRACT RHEUM, V4, P201, DOI 10.1038/ncprheum0760
   Tansley SL, 2013, ARTHRITIS RES THER, V15, DOI 10.1186/ar4198
   TARGOFF IN, 1985, ARTHRITIS RHEUM, V28, P796, DOI 10.1002/art.1780280711
   Targoff IN, 2002, RHEUM DIS CLIN N AM, V28, P859, DOI 10.1016/S0889-857X(02)00032-7
   Targoff IN, 2006, ARTHRITIS RHEUM, V54, P3682, DOI 10.1002/art.22164
   Trallero-Araguas E, 2012, ARTHRITIS RHEUM-US, V64, P523, DOI 10.1002/art.33379
   Volochayev Rita, 2012, Open Rheumatol J, V6, P54, DOI 10.2174/1874312901206010054
   Yokoyama A, 2006, RESPIROLOGY, V11, P164, DOI 10.1111/j.1440-1843.2006.00834.x
NR 72
TC 0
Z9 0
U1 1
U2 6
PU GEORG THIEME VERLAG KG
PI STUTTGART
PA RUDIGERSTR 14, D-70469 STUTTGART, GERMANY
SN 0341-051X
EI 1438-9940
J9 AKTUEL RHEUMATOL
JI Aktuelle Rheumatol.
PD FEB
PY 2016
VL 41
IS 1
BP 52
EP 58
DI 10.1055/s-0042-100455
PG 7
WC Rheumatology
WE Science Citation Index Expanded (SCI-EXPANDED)
SC Rheumatology
GA DF2EO
UT WOS:000371153700025
DA 2023-03-31
ER

PT J
AU Wu, MJ
   Liao, WA
   Lin, PY
   Sun, YT
AF Wu, Meng-Ju
   Liao, Wei-An
   Lin, Po-Yu
   Sun, Yuan-Ting
TI Muscle Biopsy: A Requirement for Precision Medicine in Adult-Onset
   Myopathy
SO JOURNAL OF CLINICAL MEDICINE
LA English
DT Article
DE muscle biopsy; idiopathic inflammatory myopathies; muscle pathology;
   precision medicine; adult-onset myopathy
ID IDIOPATHIC INFLAMMATORY MYOPATHIES; INTERSTITIAL LUNG-DISEASE; GIRDLE
   MUSCULAR-DYSTROPHY; DIAGNOSIS; MYOSITIS; AUTOANTIBODIES; UPDATE;
   CLASSIFICATION; PATHOGENESIS; POLYMYOSITIS
AB Muscle biopsy is a fundamental procedure to assist the final diagnosis of myopathy. With the recent advances in molecular diagnosis, serology tests, and mechanism-based classification in myopathy, the precised diagnosis for myopathy required the applications of multiple tools. This study intends to reappraise the benefit of muscle biopsy in adult-onset myopathy under the setting of an optimized muscle biopsy protocol and comprehensive serology tests. A one-group pretest-posttest study design was used. The pre- and post-biopsy diagnoses and treatments in 69 adult patients were compared. Muscle biopsy yielded 85.5% of definitive diagnoses, including changes in pre-biopsy diagnoses (40.6%) and narrowing down the suspicious myopathies (49.3%). The demographic data and clinical parameters between the group "with change" and "without change" after biopsy were not different. Among those with changes in diagnosis, 39.3% also had a corresponding shift in treatment, which benefits the patients significantly. Regarding the most common adult-onset myopathy, idiopathic inflammatory myopathy (IIM), 41% of patients with pre-biopsy diagnosis as IIM had changes in their IIM subtype diagnosis, and 53% was finally not IIM after muscle biopsy. Although there have been advances in molecular diagnosis recently, muscle biopsy still undoubtedly critically guided the diagnosis and treatment of adult-onset myopathy in the era of precision medicine.
C1 [Wu, Meng-Ju; Lin, Po-Yu; Sun, Yuan-Ting] Natl Cheng Kung Univ, Natl Cheng Kung Univ Hosp, Coll Med, Dept Neurol, Tainan 704, Taiwan.
   [Liao, Wei-An] Natl Cheng Kung Univ, Natl Cheng Kung Univ Hosp, Coll Med, Dept Pathol, Tainan 704, Taiwan.
   [Sun, Yuan-Ting] Natl Cheng Kung Univ, Natl Cheng Kung Univ Hosp, Coll Med, Dept Med Genom, Tainan 704, Taiwan.
C3 National Cheng Kung University; National Cheng Kung University Hospital;
   National Cheng Kung University; National Cheng Kung University Hospital;
   National Cheng Kung University; National Cheng Kung University Hospital
RP Sun, YT (通讯作者)，Natl Cheng Kung Univ, Natl Cheng Kung Univ Hosp, Coll Med, Dept Neurol, Tainan 704, Taiwan.; Sun, YT (通讯作者)，Natl Cheng Kung Univ, Natl Cheng Kung Univ Hosp, Coll Med, Dept Med Genom, Tainan 704, Taiwan.
EM topmoslover@gmail.com; i5493133@gmail.com; pylin1991@gmail.com;
   ytsun@mail.ncku.edu.tw
OI Lin, Po-Yu/0000-0002-8014-616X
FU National Cheng Kung University Hospital [NCKUH11002033]; National Cheng
   Kung University Hospital
FX This research was funded by [National Cheng Kung University Hospital]
   grant number [NCKUH11002033]. The article processing charges was funded
   by [National Cheng Kung University Hospital].
CR Andersson H, 2017, ARTHRITIS RES THER, V19, DOI 10.1186/s13075-017-1219-y
   Angelini C, 2020, EXPERT REV NEUROTHER, V20, P1287, DOI 10.1080/14737175.2020.1825943
   Ashton C, 2021, INTERN MED J, V51, P845, DOI 10.1111/imj.15358
   Bonnemann CG, 2014, NEUROMUSCULAR DISORD, V24, P289, DOI 10.1016/j.nmd.2013.12.011
   Bozovic IB, 2021, PLOS ONE, V16, DOI 10.1371/journal.pone.0252953
   Caetano AP, 2019, SEMIN MUSCULOSKEL R, V23, pE82, DOI 10.1055/s-0039-1684022
   Cai CY, 2019, MODERN PATHOL, V32, P462, DOI 10.1038/s41379-018-0164-x
   Cassandrini D, 2017, ITAL J PEDIATR, V43, DOI 10.1186/s13052-017-0419-z
   Ceribelli A, 2017, CLIN REV ALLERG IMMU, V52, P58, DOI 10.1007/s12016-016-8527-x
   Chen LK, 2020, J AM MED DIR ASSOC, V21, P300, DOI 10.1016/j.jamda.2019.12.012
   Chien YH, 2013, PEDIATR NEONATOL, V54, P219, DOI 10.1016/j.pedneo.2013.03.009
   Cottin V, 2018, EUR RESPIR REV, V27, DOI 10.1183/16000617.0076-2018
   Dalakas MC, 2009, J NEUROL NEUROSUR PS, V80, P832, DOI 10.1136/jnnp.2008.168294
   DeWane ME, 2020, J AM ACAD DERMATOL, V82, P267, DOI 10.1016/j.jaad.2019.06.1309
   Dhillon RJS, 2017, CLIN GERIATR MED, V33, P17, DOI 10.1016/j.cger.2016.08.002
   Dion E, 2002, J RHEUMATOL, V29, P1897
   Driessen J, 2007, PEDIATR ANESTH, V17, P16, DOI 10.1111/j.1460-9592.2006.02043.x
   Dubowitz V., 2021, MUSCLE BIOPSY PRACTI, V5th
   Ekblom B, 2017, SCAND J MED SCI SPOR, V27, P458, DOI 10.1111/sms.12808
   Filli L, 2015, EUR RADIOL, V25, P3499, DOI 10.1007/s00330-015-3783-3
   Georganopoulou DG, 2021, PROTEIN J, V40, P466, DOI 10.1007/s10930-021-10006-9
   Ghaoui R, 2015, JAMA NEUROL, V72, P1424, DOI 10.1001/jamaneurol.2015.2274
   Ghirardello A, 2014, AUTOIMMUN HIGHLIGHTS, V5, P69, DOI 10.1007/s13317-014-0060-4
   Gibreel WO, 2014, J PEDIATR SURG, V49, P1429, DOI 10.1016/j.jpedsurg.2014.02.079
   Guimaraes JB, 2019, CURR RHEUMATOL REP, V21, DOI 10.1007/s11926-019-0807-z
   Huang HL, 2021, NEUROL SCI, V42, P2855, DOI 10.1007/s10072-020-04911-7
   Huang HL, 2020, J CLIN NEUROSCI, V74, P32, DOI 10.1016/j.jocn.2020.01.060
   Huang ZG, 2017, PLOS ONE, V12, DOI 10.1371/journal.pone.0181069
   Korsten P, 2021, FRONT MED-LAUSANNE, V7, DOI 10.3389/fmed.2020.609595
   Kumar Y, 2016, EUR J RADIOL, V85, P922, DOI 10.1016/j.ejrad.2016.02.007
   Lai CH, 2010, EUR J NEUROL, V17, P136, DOI 10.1111/j.1468-1331.2009.02765.x
   Lo HP, 2008, NEUROMUSCULAR DISORD, V18, P34, DOI 10.1016/j.nmd.2007.08.009
   Long K, 2019, CLIN CHEST MED, V40, P561, DOI 10.1016/j.ccm.2019.05.004
   Lundberg IE, 2017, ANN RHEUM DIS, V76, P1955, DOI 10.1136/annrheumdis-2017-211468
   Mah JK, 2016, CAN J NEUROL SCI, V43, P163, DOI 10.1017/cjn.2015.311
   Malartre S, 2021, BRAIN PATHOL, V31, DOI 10.1111/bpa.12954
   Malik A, 2016, FRONT NEUROL, V7, DOI 10.3389/fneur.2016.00064
   Mariampillai K, 2018, JAMA NEUROL, V75, P1528, DOI 10.1001/jamaneurol.2018.2598
   Meola G, 2012, J NEUROL, V259, P601, DOI 10.1007/s00415-011-6193-8
   Mimori T, 2007, CURR OPIN RHEUMATOL, V19, P523, DOI 10.1097/BOR.0b013e3282f01a8c
   Mitsuhashi S, 2012, SEMIN PEDIATR NEUROL, V19, P211, DOI 10.1016/j.spen.2012.09.008
   Neves M, 2012, SCAND J MED SCI SPOR, V22, P175, DOI 10.1111/j.1600-0838.2010.01264.x
   Nigro V, 2016, CURR OPIN NEUROL, V29, P621, DOI 10.1097/WCO.0000000000000371
   Oliveira J, 2016, J HUM GENET, V61, P497, DOI 10.1038/jhg.2016.2
   Olivier PA, 2019, NEUROLOGY, V93, pE889, DOI 10.1212/WNL.0000000000008005
   Paganoni S, 2013, PHYS MED REH CLIN N, V24, P193, DOI 10.1016/j.pmr.2012.08.017
   Peruzzo P, 2019, ANN TRANSL MED, V7, DOI 10.21037/atm.2019.04.13
   Platteel ACM, 2019, J TRANSL AUTOIMMUN, V2, DOI 10.1016/j.jtauto.2019.100013
   Preusse C, 2012, AM J PATHOL, V181, P2161, DOI 10.1016/j.ajpath.2012.08.033
   Qiang JK, 2017, J CUTAN MED SURG, V21, P131, DOI 10.1177/1203475416665601
   Reddy HM, 2017, J HUM GENET, V62, P243, DOI 10.1038/jhg.2016.116
   Satoh M, 2017, CLIN REV ALLERG IMMU, V52, P1, DOI 10.1007/s12016-015-8510-y
   Sawal N, 2021, J THORAC DIS, V13, P5556, DOI 10.21037/jtd-20-3328
   Schmidt Jens, 2018, J Neuromuscul Dis, V5, P109, DOI 10.3233/JND-180308
   Shaibani A, 2015, MUSCLE NERVE, V51, P662, DOI 10.1002/mus.24447
   Shieh PB, 2013, NEUROL CLIN, V31, P1009, DOI 10.1016/j.ncl.2013.04.004
   Solomon J, 2011, J BRAS PNEUMOL, V37, P100, DOI 10.1590/S1806-37132011000100015
   Tanboon J, 2019, CURR OPIN NEUROL, V32, P704, DOI 10.1097/WCO.0000000000000740
   Tarantino U, 2015, AGING CLIN EXP RES, V27, pS51, DOI 10.1007/s40520-015-0427-z
   ten Dam L, 2016, EUR J NEUROL, V23, P688, DOI 10.1111/ene.12984
   Tenny SO, 2018, CUREUS, V10, DOI 10.7759/cureus.3449
   Troyanov Y, 2005, MEDICINE, V84, P231, DOI 10.1097/01.md.0000173991.74008.b0
   Tubridy N, 2001, CURR OPIN NEUROL, V14, P575, DOI 10.1097/00019052-200110000-00005
   Uruha A, 2021, CURR RHEUMATOL REP, V23, DOI 10.1007/s11926-021-01017-7
   Walters J, 2020, PRACT NEUROL, V20, P385, DOI 10.1136/practneurol-2019-002465
   Wattjes MP, 2010, EUR RADIOL, V20, P2447, DOI 10.1007/s00330-010-1799-2
   Zheng YM, 2015, RHEUMATOLOGY, V54, P1017, DOI 10.1093/rheumatology/keu422
NR 67
TC 2
Z9 2
U1 0
U2 1
PU MDPI
PI BASEL
PA ST ALBAN-ANLAGE 66, CH-4052 BASEL, SWITZERLAND
EI 2077-0383
J9 J CLIN MED
JI J. Clin. Med.
PD MAR
PY 2022
VL 11
IS 6
AR 1580
DI 10.3390/jcm11061580
PG 24
WC Medicine, General & Internal
WE Science Citation Index Expanded (SCI-EXPANDED)
SC General & Internal Medicine
GA 0C2GS
UT WOS:000775138700001
PM 35329906
OA gold, Green Published
DA 2023-03-31
ER

PT J
AU Zhao, LL
   Huang, WY
   Wang, HT
   Chen, J
   Zhang, DT
   Wang, XD
   Sun, FF
   Ye, S
AF Zhao, Liling
   Huang, Wenyan
   Wang, Haiting
   Chen, Jie
   Zhang, Danting
   Wang, Xiaodong
   Sun, Fangfang
   Ye, Shuang
TI Two clusters of systemic lupus erythematosus patients with muscle
   involvement in a Chinese cohort
SO INTERNATIONAL JOURNAL OF RHEUMATIC DISEASES
LA English
DT Article
DE autoantibodies; myositis; systemic lupus erythematosus
ID DISEASE-ACTIVITY INDEX; CLASSIFICATION CRITERIA; AUTOANTIBODIES;
   POLYMYOSITIS; VALIDATION; AMERICAN; MYOSITIS; COLLEGE; ADULT
AB Objectives This study aimed to depict the clinical features, including myositis specific or associated antibody (MSA/MAA) profile of systemic lupus erythematosus (SLE) patients with muscle involvement in a Chinese cohort. Methods We retrospectively studied a cohort of 1696 SLE inpatients and screened for concurrent myositis features from January 2013 to June 2021. Propensity score matching was applied to enroll controls without myositis features from our cohort. Demographic, clinical and laboratory variables were collected. MSA/MAA panels containing 16 autoantibodies (TIF1-gamma, MDA5, NXP2, Mi-2 alpha/beta, SAE1, Jo-1, PL-7, PL-12, EJ, OJ, SRP, HMGCR, cN-1A, PM-Scl75/100, Ku and Ro52) were tested by line-blotting assay. Binary logistic regression and K-means clustering were applied. Results Forty-one of 1696 (2.42%) SLE patients in our SLE inpatient cohort showed features of myositis. Binary logistic regression revealed that new-onset SLE (odds ratio [OR] = 4.77, 95% CI = 1.10-20.57), interstitial lung disease (ILD) (OR = 10.07, 95% CI = 1.65-61.51), positive anti-U1RNP antibody (OR = 4.38, 95% CI = 1.08-17.75), and Raynaud's phenomenon (OR = 7.94, 95% CI = 1.41-44.69) were associated with muscle involvement. Except for anti-Ro52 (50%), anti-Ku antibody (38.2%) was the next frequently detected MSA/MAA in the panel, followed by anti-NXP2 antibody (11.8%). It was noteworthy that multiple MSA/MAAs (>= 2, excluding anti-Ro52) coexisted in 9 patients. Patients with myositis features were clustered into 2 subgroups. Cluster 1 was characterized by anti-Ku or anti-Ro52 with high SLE Disease Activity Index, whereas cluster 2 presented with anti-U1RNP, Raynaud's phenomenon and pulmonary arterial hypertension resembling mixed connective tissue disease. Conclusion In our Chinese SLE inpatient cohort, muscle involvement was infrequent. Nevertheless, distinct features in these SLE patients deserve further study.
C1 [Zhao, Liling; Huang, Wenyan; Wang, Haiting; Chen, Jie; Zhang, Danting; Wang, Xiaodong; Sun, Fangfang; Ye, Shuang] Shanghai Jiao Tong Univ, Dept Rheumatol, Sch Med, Affiliated Renji Hosp, Shanghai, Peoples R China.
C3 Shanghai Jiao Tong University
RP Sun, FF; Ye, S (通讯作者)，Shanghai Jiao Tong Univ, Dept Rheumatol, Sch Med, Affiliated Renji Hosp, Shanghai, Peoples R China.
EM fiona_rj@163.com; ye_shuang2000@163.com
OI Sun, Fangfang/0000-0003-2570-4576
FU Shanghai Municipal Health Commission [202040291]; Shanghai Hospital
   Development Center [SHDC2020CR1015B]
FX Shanghai Municipal Health Commission, Grant/Award Number: 202040291;
   Shanghai Hospital Development Center, Grant/Award Number:
   SHDC2020CR1015B
CR Bitencourt N, 2020, LUPUS, V29, P776, DOI 10.1177/0961203320918021
   BOHAN A, 1975, NEW ENGL J MED, V292, P403, DOI 10.1056/NEJM197502202920807
   Chiang HL, 2021, MEDICINE, V100, DOI 10.1097/MD.0000000000027230
   Ciang NCO, 2017, RHEUMATOLOGY, V56, P326, DOI 10.1093/rheumatology/kew265
   Cotton T, 2021, LUPUS, V30, P615, DOI 10.1177/0961203320988587
   Dayal NA, 2002, LUPUS, V11, P293, DOI 10.1191/0961203302lu186oa
   Fredi M, 2014, LUPUS, V23, P672, DOI 10.1177/0961203314524850
   Garton MJ, 1997, BRIT J RHEUMATOL, V36, P1067
   Gladman DD, 2002, J RHEUMATOL, V29, P288
   Hochberg MC, 1997, ARTHRITIS RHEUM, V40, P1725, DOI 10.1002/art.1780400928
   Isenberg DA, 2005, RHEUMATOLOGY, V44, P902, DOI 10.1093/rheumatology/keh624
   Liang Y, 2017, MED SCI MONITOR, V23, DOI 10.12659/MSM.902016
   LIM KL, 1994, ANN RHEUM DIS, V53, P178, DOI 10.1136/ard.53.3.178
   Lundberg IE, 2017, ANN RHEUM DIS, V76, P1955, DOI 10.1136/annrheumdis-2017-211468
   Mammen AL, 2020, NEUROMUSCULAR DISORD, V30, P70, DOI 10.1016/j.nmd.2019.10.005
   McDonagh JE, 2000, ANN RHEUM DIS, V59, P230, DOI 10.1136/ard.59.3.230
   Ogawa--Momohara M, 2021, ANN RHEUM DIS, V80, DOI 10.1136/annrheumdis-2019-216375
   Petri M, 2012, ARTHRITIS RHEUM-US, V64, P2677, DOI 10.1002/art.34473
   Salem D, 2019, CELL MOL IMMUNOL, V16, P685, DOI 10.1038/s41423-018-0013-3
   Selva-O'Callaghan A, 2018, LANCET NEUROL, V17, P816, DOI 10.1016/S1474-4422(18)30254-0
   Spielmann L, 2019, ANN RHEUM DIS, V78, P1101, DOI 10.1136/annrheumdis-2018-214439
   TSOKOS GC, 1981, JAMA-J AM MED ASSOC, V246, P766, DOI 10.1001/jama.246.7.766
   Wang JS, 2001, ARTHRITIS RHEUM, V44, P2367, DOI 10.1002/1529-0131(200110)44:10<2367::AID-ART400>3.0.CO;2-I
   Wang KW, 2021, FRONT IMMUNOL, V12, DOI 10.3389/fimmu.2021.743704
NR 24
TC 0
Z9 0
U1 2
U2 2
PU WILEY
PI HOBOKEN
PA 111 RIVER ST, HOBOKEN 07030-5774, NJ USA
SN 1756-1841
EI 1756-185X
J9 INT J RHEUM DIS
JI Int. J. Rheum. Dis.
PD JAN
PY 2023
VL 26
IS 1
BP 51
EP 59
DI 10.1111/1756-185X.14443
EA SEP 2022
PG 9
WC Rheumatology
WE Science Citation Index Expanded (SCI-EXPANDED)
SC Rheumatology
GA 7M1KJ
UT WOS:000855025800001
PM 36117395
DA 2023-03-31
ER

PT J
AU Ceribelli, A
   Krzyszczak, ME
   Li, Y
   Ross, SJ
   Chan, JYF
   Chan, EKL
   Burlingame, RW
   Webb, TT
   Bubb, MR
   Sobel, ES
   Reeves, WH
   Satoh, M
AF Ceribelli, Angela
   Krzyszczak, Malgorzata E.
   Li, Yi
   Ross, Steven J.
   Chan, Jason Y. F.
   Chan, Edward K. L.
   Burlingame, Rufus W.
   Webb, Tyler T.
   Bubb, Michael R.
   Sobel, Eric S.
   Reeves, Westley H.
   Satoh, Minoru
TI Atypical clinical presentation of a subset of patients with anti-RNA
   polymerase III - non-scleroderma cases associated with dominant RNA
   polymerase I reactivity and nucleolar staining
SO ARTHRITIS RESEARCH & THERAPY
LA English
DT Article
ID SYSTEMIC-LUPUS-ERYTHEMATOSUS; SCLEROSIS SINE SCLERODERMA;
   AUTOANTIBODIES; ANTIBODIES
AB Introduction: Anti-RNA polymerase III (RNAP III) antibodies are highly specific markers of scleroderma (systemic sclerosis, SSc) and associated with a rapidly progressing subset of SSc. The clinical presentation of anti-RNAP III positive patients, onset of Raynaud's phenomenon (RP) and SSc in unselected patients in a rheumatology clinic were evaluated.
   Methods: Autoantibodies in sera from 1,966 unselected patients (including 434 systemic lupus erythematosus (SLE), 119 SSc, 85 polymyositis/dermatomyositis (PM/DM)) in a rheumatology clinic were screened by radioimmunoprecipitation. Anti-RNAP III positive sera were also tested by immunofluorescence antinuclear antibodies and anti-RNAP III ELISA. Medical records of anti-RNAP III positive patients were reviewed.
   Results: Among 21 anti-RNAP III positive patients, 16 met the American College of Rheumatology (ACR) SSc criteria at the initial visit but 5 did not; diagnoses were vasculitis, early polyarthritis, renal failure with RP, interstitial lung disease, and Sjogren's syndrome. The first two patients developed rapidly progressive diffuse SSc. An additional case presented with diffuse scleroderma without RP and RP developed two years later. Anti-RNAP III antibodies in these 6 cases of atypical clinical presentation were compared with those in 15 cases of typical (SSc with RP) cases. Anti-RNAP III levels by ELISA were lower in the former group (P = 0.04 by Mann-Whitney test) and 3 of 6 were negative versus only 1 of 15 negative in the latter (P < 0.05 by Fisher's exact test). Three cases of non-SSc antiRNAP III positive patients had predominant reactivity with RNAP I with weak RNAP III reactivity and had a strong nucleolar staining. Three anti-RNAP III patients, who did not have RP at the initial visit, developed RP months later. Scleroderma developed prior to RP in 5 out of 16 (31%) in the anti-RNAP III group, but this was rare in patients with other autoantibodies. The interval between the onset of RP to scleroderma was short in anti-RNAP III positive patients.
   Conclusions: Anti-RNAP III antibodies are highly specific for SSc; however, a subset of anti-RNAP III positive patients do not present as typical SSc. The interval between RP and scleroderma in this group is short, and 31% of patients developed scleroderma prior to RP in this group. Anti-RNAP III positive patients may not present as typical SSc and detecting anti-RNAP III may have predictive value.
C1 [Krzyszczak, Malgorzata E.; Li, Yi; Ross, Steven J.; Chan, Jason Y. F.; Bubb, Michael R.; Sobel, Eric S.; Reeves, Westley H.; Satoh, Minoru] Univ Florida, Dept Med, Div Rheumatol & Clin Immunol, Gainesville, FL 32610 USA.
   [Ceribelli, Angela; Ross, Steven J.; Chan, Edward K. L.] Univ Florida, Dept Oral Biol, Gainesville, FL 32610 USA.
   [Burlingame, Rufus W.; Webb, Tyler T.] INOVA Diagnost Inc, San Diego, CA 92131 USA.
   [Sobel, Eric S.; Reeves, Westley H.; Satoh, Minoru] Univ Florida, Dept Pathol Immunol & Lab Med, Gainesville, FL 32610 USA.
C3 State University System of Florida; University of Florida; State
   University System of Florida; University of Florida; Inova Diagnostics,
   Inc.; State University System of Florida; University of Florida
RP Satoh, M (通讯作者)，Univ Florida, Dept Med, Div Rheumatol & Clin Immunol, 1600 SW Archer Rd, Gainesville, FL 32610 USA.
EM minoru.satoh@medicine.ufl.edu
RI Ceribelli, Angela/AAU-3473-2021; Ceribelli, Angela/J-7465-2018; Chan,
   Edward K. L./B-5671-2009
OI Ceribelli, Angela/0000-0001-5116-4724; Ceribelli,
   Angela/0000-0001-5116-4724; Chan, Edward K. L./0000-0003-3938-9503
FU NIH [R01-AR40391]; U.S. Public Health Service [M01R00082]; Lupus Link,
   Inc. (Daytona Beach, FL, USA); University of Florida
FX We would like to thank Marlene Sarmiento, Annie Chan, and the UF GCRC
   staff and Matthew Paulus for assistance with clinical data collection.
   This study was supported by NIH grant R01-AR40391 and M01R00082 from the
   U.S. Public Health Service and by generous gifts from Lupus Link, Inc.
   (Daytona Beach, FL, USA) and Mr. Lewis M. Schott to the University of
   Florida Center for Autoimmune Disease. Publication of this article was
   funded in part by the University of Florida Open-Access Publishing Fund.
CR Arbuckle MR, 2003, NEW ENGL J MED, V349, P1526, DOI 10.1056/NEJMoa021933
   Canet JJ, 2002, NEPHRON, V90, P119, DOI 10.1159/000046327
   Cavazzana I, 2009, AUTOIMMUN REV, V8, P580, DOI 10.1016/j.autrev.2009.02.002
   Fischer A, 2006, CHEST, V130, P976, DOI 10.1378/chest.130.4.976
   Fujii T, 2003, ARTHRITIS RHEUM, V48, P1766, DOI 10.1002/art.11018
   HIRAKATA M, 1993, J CLIN INVEST, V91, P2665, DOI 10.1172/JCI116505
   Jones E, 2000, EXP CELL RES, V254, P163, DOI 10.1006/excr.1999.4739
   Kikuchi K, 2006, CLIN EXP DERMATOL, V31, P381, DOI 10.1111/j.1365-2230.2006.02092.x
   Kuwana M, 2005, ARTHRITIS RHEUM-US, V52, P2425, DOI 10.1002/art.21232
   Nihtyanova SI, 2009, RHEUMATOLOGY, V48, P1218, DOI 10.1093/rheumatology/kep215
   Parker JC, 2008, RHEUMATOLOGY, V47, P976, DOI 10.1093/rheumatology/ken201
   Phan TG, 1999, J RHEUMATOL, V26, P2489
   Poormoghim H, 2000, ARTHRITIS RHEUM, V43, P444, DOI 10.1002/1529-0131(200002)43:2<444::AID-ANR27>3.0.CO;2-G
   Querfeld C, 2000, BRIT J DERMATOL, V142, P1228, DOI 10.1046/j.1365-2133.2000.03579.x
   Reeves W. H., 2005, ARTHRITIS ALLIED CON, P1497
   SATOH M, 1994, J CLIN INVEST, V94, P1981, DOI 10.1172/JCI117550
   Satoh M, 2009, MOD RHEUMATOL, V19, P219, DOI 10.1007/s10165-009-0155-3
   Satoh T, 2009, RHEUMATOLOGY, V48, P1570, DOI 10.1093/rheumatology/kep290
   Steen VD, 2005, SEMIN ARTHRITIS RHEU, V35, P35, DOI 10.1016/j.semarthrit.2005.03.005
   Steen VD, 2008, RHEUM DIS CLIN N AM, V34, P1, DOI 10.1016/j.rdc.2007.12.001
   Suzuki HI, 2011, J BIOCHEM, V149, P15, DOI 10.1093/jb/mvq113
   Yamasaki Y, 2006, ARTHRITIS RES THER, V8, DOI 10.1186/ar2000
   Yamasaki Y, 2006, ARTHRITIS RHEUM, V54, P3051, DOI 10.1002/art.22043
NR 23
TC 7
Z9 7
U1 0
U2 2
PU BMC
PI LONDON
PA CAMPUS, 4 CRINAN ST, LONDON N1 9XW, ENGLAND
SN 1478-6354
EI 1478-6362
J9 ARTHRITIS RES THER
JI Arthritis Res. Ther.
PY 2011
VL 13
IS 4
AR R119
DI 10.1186/ar3422
PG 7
WC Rheumatology
WE Science Citation Index Expanded (SCI-EXPANDED)
SC Rheumatology
GA 849UG
UT WOS:000297150200010
PM 21781293
OA Green Published, gold, Green Accepted
DA 2023-03-31
ER

PT J
AU Johnson, SR
   Fransen, J
   Khanna, D
   Baron, M
   van den Hoogen, F
   Medsger, TA
   Peschken, CA
   Carreira, PE
   Riemekasten, G
   Tyndall, A
   Matucci-Cerinic, M
   Pope, JE
AF Johnson, Sindhu R.
   Fransen, Jaap
   Khanna, Dinesh
   Baron, Murray
   van den Hoogen, Frank
   Medsger, Thomas A., Jr.
   Peschken, Christine A.
   Carreira, Patricia E.
   Riemekasten, Gabriela
   Tyndall, Alan
   Matucci-Cerinic, Marco
   Pope, Janet E.
TI Validation of potential classification criteria for systemic sclerosis
SO ARTHRITIS CARE & RESEARCH
LA English
DT Article
ID AMERICAN-COLLEGE; SEROLOGIC FEATURES; REVISED CRITERIA; SCLERODERMA;
   POLYMYOSITIS; SENSITIVITY; PROPOSAL
AB Objective Classification criteria for systemic sclerosis (SSc; scleroderma) are being updated jointly by the American College of Rheumatology and European League Against Rheumatism. Potential items for classification were reduced to 23 using Delphi and nominal group techniques. We evaluated the face, discriminant, and construct validity of the items to be further studied as potential criteria.
   Methods. Face validity was evaluated using the frequency of items in patients sampled from the Canadian Scleroderma Research Group, 1000 Faces of Lupus, and the Pittsburgh, Toronto, Madrid, and Berlin connective tissue disease (CTD) databases. Patients with SSc (n = 783) were compared to 1,071 patients with diseases similar to SSc (mimickers): systemic lupus erythematosus (n = 499), myositis (n = 171), Sjo " gren's syndrome (n = 95), Raynaud's phenomenon (RP; n = 228), mixed CTD (n = 29), and idiopathic pulmonary arterial hypertension (PAH; n = 49). Discriminant validity was evaluated using odds ratios (ORs). For construct validity, empirical ranking was compared to expert ranking.
   Results. Compared to mimickers, patients with SSc were more likely to have skin thickening (OR 427); telangiectasias (OR 91); anti- RNA polymerase III antibody (OR 75); puffy fingers (OR 35); finger flexion contractures (OR 29); tendon/ bursal friction rubs (OR 27); anti- topoisomerase I antibody (OR 25); RP (OR 24); fingertip ulcers/ pitting scars (OR 19); anticentromere antibody (OR 14); abnormal nailfold capillaries (OR 10); gastroesophageal reflux disease symptoms (OR 8); antinuclear antibody, calcinosis, dysphagia, and esophageal dilation (all OR 6); interstitial lung disease/ pulmonary fibrosis (OR 5); and anti- PM- Scl antibody (OR 2). Reduced carbon monoxide diffusing capacity, PAH, and reduced forced vital capacity had ORs of < 2. Renal crisis and digital pulp loss/ acroosteolysis did not occur in SSc mimickers (OR not estimated). Empirical and expert ranking were correlated (Spearman's = = 0.53, P = 0.01).
   Conclusion. The candidate items have good face, discriminant, and construct validity. Further item reduction will be evaluated in prospective SSc and mimicker cases.
C1 [Johnson, Sindhu R.] Toronto Western Hosp, Div Rheumatol, Mt Sinai Hosp, Toronto, ON M5T 2S8, Canada.
   [Johnson, Sindhu R.] Univ Toronto, Toronto, ON, Canada.
   [Fransen, Jaap] Radboud Univ Nijmegen, Med Ctr, NL-6525 ED Nijmegen, Netherlands.
   [Khanna, Dinesh] Univ Michigan, Scleroderma Program, Ann Arbor, MI 48109 USA.
   [Baron, Murray] McGill Univ, Jewish Gen Hosp, Montreal, PQ H3T 1E2, Canada.
   [van den Hoogen, Frank] Sint Maartensklin, Nijmegen, Netherlands.
   [Medsger, Thomas A., Jr.] Univ Pittsburgh, Sch Med, Pittsburgh, PA USA.
   [Peschken, Christine A.] Univ Manitoba, Winnipeg, MB, Canada.
   [Carreira, Patricia E.] Hosp Univ 12 Octubre, Madrid, Spain.
   [Riemekasten, Gabriela] Leibniz Inst, German Rheumatol Res Ctr, Berlin, Germany.
   [Tyndall, Alan] Univ Basel, Basel, Switzerland.
   [Matucci-Cerinic, Marco] Univ Florence, Florence, Italy.
   [Pope, Janet E.] Univ Western Ontario, London, ON, Canada.
C3 University of Toronto; Sinai Health System Toronto; University Health
   Network Toronto; University of Toronto; Radboud University Nijmegen;
   University of Michigan System; University of Michigan; McGill
   University; Sint Maartens Clinic; Pennsylvania Commonwealth System of
   Higher Education (PCSHE); University of Pittsburgh; University of
   Manitoba; Hospital Universitario 12 de Octubre; Deutsches
   Rheuma-Forschungszentrum (DRFZ); University of Basel; University of
   Florence; Western University (University of Western Ontario)
RP Johnson, SR (通讯作者)，Toronto Western Hosp, Div Rheumatol, Mt Sinai Hosp, Ground Floor,East Wing,399 Bathurst St, Toronto, ON M5T 2S8, Canada.
EM Sindhu.Johnson@uhn.on.ca
RI Baron, Murray/AAF-9486-2019; Pope, Janet/G-3342-2011; CERINIC, marco
   MATUCCI/AAO-2769-2020; Riemekasten, Gabriela/B-5019-2017; Carreira,
   Patricia E E/D-4429-2018; van den Hoogen, Frank/I-7829-2018; Fransen,
   J./L-4310-2015
OI Pope, Janet/0000-0003-1479-5302; Carreira, Patricia E
   E/0000-0001-8279-3806; van den Hoogen, Frank/0000-0003-1044-015X;
   Peschken, Christine/0000-0002-4269-5213
FU American College of Rheumatology; European League Against Rheumatism;
   Canadian Institutes of Health Research; Norton-Evans Fund for
   Scleroderma Research; Scleroderma Foundation; NIH (National Institute of
   Arthritis and Musculoskeletal and Skin Diseases) [K23-AR05385805]
FX Supported by the American College of Rheumatology and the European
   League Against Rheumatism. Dr. Johnson's work was supported by a
   Canadian Institutes of Health Research Clinician Scientist Award and the
   Norton-Evans Fund for Scleroderma Research. Dr. Khanna's work was
   supported by the Scleroderma Foundation (New Investigator Award) and an
   NIH award (National Institute of Arthritis and Musculoskeletal and Skin
   Diseases K23-AR05385805).
CR Aletaha D, 2010, ARTHRITIS RHEUM-US, V62, P2569, DOI 10.1002/art.27584
   [Anonymous], 1981, B RHEUM DIS, V31, P1
   [Anonymous], 1980, ARTHRITIS RHEUM, V23, P581, DOI 10.1002/art.1780230510
   Avouac J, 2011, ANN RHEUM DIS, V70, P476, DOI 10.1136/ard.2010.136929
   BOHAN A, 1975, NEW ENGL J MED, V292, P403, DOI 10.1056/NEJM197502202920807
   BOHAN A, 1975, NEW ENGL J MED, V292, P344, DOI 10.1056/NEJM197502132920706
   Dougados M, 2004, ANN RHEUM DIS, V63, P1172, DOI 10.1136/ard.2004.023697
   Dougados M, 2007, ARTHRIT RHEUM-ARTHR, V57, P1112, DOI 10.1002/art.23015
   FELSON DT, 1995, BAILLIERE CLIN RHEUM, V9, P253, DOI 10.1016/S1521-6942(06)80002-1
   Ferri C, 2002, MEDICINE, V81, P139, DOI 10.1097/00005792-200203000-00004
   Fletcher, 2014, CLIN EPIDEMIOLOGY ES
   Fransen J, 2012, ARTHRIT CARE RES, V64, P351, DOI 10.1002/acr.20679
   Goetz Robert H., 1945, CLIN PROCEED, V4, P337
   Hachulla E, 2011, CLIN REV ALLERG IMMU, V40, P78, DOI 10.1007/s12016-010-8198-y
   Hochberg MC, 1997, ARTHRITIS RHEUM, V40, P1725, DOI 10.1002/art.1780400928
   Hudson M, 2007, CLIN EXP RHEUMATOL, V25, P754
   Johnson SR, 2007, ARTHRIT RHEUM-ARTHR, V57, P1119, DOI 10.1002/art.23018
   Johnson SR, 2007, J RHEUMATOL, V34, P1855
   Johnson SR, 2005, ARTHRIT RHEUM-ARTHR, V53, P256, DOI 10.1002/art.21084
   Kuwana M, 1999, ARTHRITIS RHEUM-US, V42, P465, DOI 10.1002/1529-0131(199904)42:3<465::AID-ANR11>3.0.CO;2-Y
   LEROY EC, 1988, J RHEUMATOL, V15, P202
   Lonzetti LS, 2001, ARTHRITIS RHEUM-US, V44, P735
   Low AHL, 2009, J RHEUMATOL, V36, P787, DOI 10.3899/jrheum.080915
   Maricq HR, 2004, CLIN EXP RHEUMATOL, V22, pS5
   MASI A T, 1979, Clinics in Rheumatic Diseases, V5, P27
   Nadashkevich O, 2004, MED SCI MONITOR, V10, pCR615
   Nadashkevich O, 2006, ARTHRIT RHEUM-ARTHR, V55, P992, DOI 10.1002/art.22364
   Pepe MS, 2004, AM J EPIDEMIOL, V159, P882, DOI 10.1093/aje/kwh101
   Peschken CA, 2009, J RHEUMATOL, V36, P1200, DOI 10.3899/jrheum.080912
   Punglia RS, 2003, NEW ENGL J MED, V349, P335, DOI 10.1056/NEJMoa021659
   Singh JA, 2006, ARTHRIT RHEUM-ARTHR, V55, P348, DOI 10.1002/art.22003
   Spiegelhalter DJ., 2004, PHARM STAT, DOI [10.1002/pst.130, DOI 10.1002/PST.130]
   Steen VD, 2007, ANN RHEUM DIS, V66, P940, DOI 10.1136/ard.2006.066068
   Streiner DL., 2008, HLTH MEASUREMENT SCA
   TAN EM, 1982, ARTHRITIS RHEUM, V25, P1271, DOI 10.1002/art.1780251101
   TUFFANELLI DL, 1962, ANN INTERN MED, V57, P198, DOI 10.7326/0003-4819-57-2-198
   Walker JG, 2007, CLIN RHEUMATOL, V26, P1401, DOI 10.1007/s10067-007-0537-x
   WINTERBAUER RH, 1964, B JOHNS HOPKINS HOSP, V114, P361
   Wollheim FA, 2005, RHEUMATOLOGY, V44, P1212, DOI 10.1093/rheumatology/keh671
NR 39
TC 76
Z9 77
U1 0
U2 10
PU WILEY
PI HOBOKEN
PA 111 RIVER ST, HOBOKEN 07030-5774, NJ USA
SN 2151-464X
EI 2151-4658
J9 ARTHRIT CARE RES
JI Arthritis Care Res.
PD MAR
PY 2012
VL 64
IS 3
BP 358
EP 367
DI 10.1002/acr.20684
PG 10
WC Rheumatology
WE Science Citation Index Expanded (SCI-EXPANDED)
SC Rheumatology
GA 899QP
UT WOS:000300831500007
PM 22052658
OA Bronze, Green Accepted, Green Published
DA 2023-03-31
ER

PT J
AU Streicher, K
   Sridhar, S
   Kuziora, M
   Morehouse, CA
   Higgs, BW
   Sebastian, Y
   Groves, CJ
   Pilataxi, F
   Brohawn, PZ
   Herbst, R
   Ranade, K
AF Streicher, Katie
   Sridhar, Sriram
   Kuziora, Mike
   Morehouse, Christopher A.
   Higgs, Brandon W.
   Sebastian, Yinong
   Groves, Christopher J.
   Pilataxi, Fernanda
   Brohawn, Philip Z.
   Herbst, Ronald
   Ranade, Koustubh
TI Baseline Plasma Cell Gene Signature Predicts Improvement in Systemic
   Sclerosis Skin Scores Following Treatment With Inebilizumab (MEDI-551)
   and Correlates With Disease Activity in Systemic Lupus Erythematosus and
   Chronic Obstructive Pulmonary Disease
SO ARTHRITIS & RHEUMATOLOGY
LA English
DT Article
ID RHEUMATOID-ARTHRITIS; IN-VITRO; SURVIVAL; MYOSITIS; ANTIBODY; THERAPY;
   TARGET
AB Objective B cells impact the progression of systemic sclerosis (SSc; scleroderma) through multiple pathogenic mechanisms. CD19 inhibition in mice reduced skin thickness, collagen production, and autoantibody levels, consistent with CD19 expression on plasma cells (PCs), the source of antibody production. PC depletion could effectively reduce collagen deposition and inflammation in SSc; therefore, we investigated the effects of PC depletion on SSc disease activity.
   Methods A PC gene signature was evaluated in SSc skin biopsy samples in 2 phase I clinical trials. We assessed microarray data from tissue from public studies of chronic obstructive pulmonary disease (COPD), idiopathic pulmonary fibrosis (IPF), dermatomyositis (DM), systemic lupus erythematosus (SLE), and atopic dermatitis, as well as blood from a phase IIb clinical trial in SLE.
   Results The PC signature was elevated in SSc skin specimens compared to healthy donor skin (P = 2.28 x 10(-6)) and correlated with the baseline modified Rodnan skin thickness score (MRSS) (r = 0.64, P = 0.0004). Patients with a high PC signature at baseline showed greater improvement in the MRSS (mean +/- SD change 35 +/- 16%; P = 6.30 x 10(-4)) following anti-CD19 treatment with inebilizumab (MEDI-551) than did patients with a low PC signature at baseline (mean +/- SD change 8 +/- 12%; P = 0.104). The PC signature was overexpressed in tissue from patients with SLE, DM, COPD, interstitial lung disease, and IPF relative to controls (all fold change >2; P < 0.001). The PC signature also differed significantly between SLE patients with mild-to-moderate disease and those with severe disease (SLE Disease Activity Index cutoff at 10) (fold change 1.44; P = 3.90 x 10(-3)) and correlated significantly with the degree of emphysema in COPD (r = 0.53, P = 7.55 x 10(-8)).
   Conclusion Our results support the notion that PCs have a role in the pathogenesis of SSc and other autoimmune or pulmonary indications. An elevated pretreatment PC signature was associated with increased benefit from MEDI-551 in SSc.
C1 [Streicher, Katie; Sridhar, Sriram; Kuziora, Mike; Morehouse, Christopher A.; Higgs, Brandon W.; Sebastian, Yinong; Groves, Christopher J.; Pilataxi, Fernanda; Brohawn, Philip Z.; Herbst, Ronald; Ranade, Koustubh] MedImmune, Gaithersburg, MD USA.
C3 AstraZeneca; Medimmune
RP Streicher, K (通讯作者)，One MedImmune Way, Gaithersburg, MD 20878 USA.
EM streicherk@medimmune.com
OI Higgs, Brandon/0000-0002-2951-0245
FU MedImmune
FX Supported by MedImmune.
CR BOMBARDIER C, 1992, ARTHRITIS RHEUM, V35, P630, DOI 10.1002/art.1780350606
   Bosello S, 2011, AUTOIMMUN REV, V10, P624, DOI 10.1016/j.autrev.2011.04.013
   Campbell JD, 2012, GENOME MED, V4, DOI 10.1186/gm367
   Cappelli S, 2014, RHEUMATOLOGY, V53, P975, DOI 10.1093/rheumatology/ket312
   Chakravarty EF, 2015, ARTHRITIS RES THER, V17, DOI 10.1186/s13075-015-0669-3
   Chung L, 2009, ARTHRITIS RHEUM-US, V60, P584, DOI 10.1002/art.24221
   CLEMENTS P, 1995, J RHEUMATOL, V22, P1281
   Coca A, 2012, CURR OPIN RHEUMATOL, V24, P451, DOI 10.1097/BOR.0b013e32835707e4
   Cozzi F, 2012, NEPHROL DIAL TRANSPL, V27, P4398, DOI 10.1093/ndt/gfs317
   Daoussis D, 2013, ARTHRITIS RES THER, V15, DOI 10.1186/ar4392
   Desbois AC, 2016, AUTOIMMUN REV, V15, P417, DOI 10.1016/j.autrev.2016.01.007
   Dorner T, 2003, ARTHRITIS RES THER, V5, pS9, DOI 10.1186/ar828
   Faner R, 2016, AM J RESP CRIT CARE, V193, P1242, DOI 10.1164/rccm.201507-1311OC
   Ferri C, 2002, MEDICINE, V81, P139, DOI 10.1097/00005792-200203000-00004
   Francois A, 2013, ARTHRITIS RES THER, V15, DOI 10.1186/ar4352
   Gu YS, 2008, SEMIN ARTHRITIS RHEU, V38, P132, DOI 10.1016/j.semarthrit.2007.10.010
   Hasegawa M, 2010, J DERMATOL, V37, P3, DOI 10.1111/j.1346-8138.2009.00763.x
   Herbst R, 2010, J PHARMACOL EXP THER, V335, P213, DOI 10.1124/jpet.110.168062
   Hiepe F, 2011, J TRANSL MED S2, V9, pI9
   Higgs BW, 2012, INT J RHEUM DIS, V15, P25, DOI 10.1111/j.1756-185X.2011.01654.x
   Higgs BW, 2011, ANN RHEUM DIS, V70, P2029, DOI 10.1136/ard.2011.150326
   Hinchcliff M, 2013, J INVEST DERMATOL, V133, P1979, DOI 10.1038/jid.2013.130
   Kormelink TG, 2011, PLOS ONE, V6, DOI 10.1371/journal.pone.0025392
   Lafyatis R, 2012, CURR RHEUMATOL REP, V14, P47, DOI 10.1007/s11926-011-0216-4
   Ligon C, 2016, CURR RHEUMATOL REP, V18, DOI 10.1007/s11926-016-0565-0
   Martyanov V, 2016, CURR OPIN RHEUMATOL, V28, P83, DOI 10.1097/BOR.0000000000000237
   Mayes MD, 2003, ARTHRITIS RHEUM, V48, P2246, DOI 10.1002/art.11073
   McDonough JE, 2011, NEW ENGL J MED, V365, P1567, DOI 10.1056/NEJMoa1106955
   Milano A, 2008, PLOS ONE, V3, DOI 10.1371/journal.pone.0002696
   Owczarczyk K, 2011, SCI TRANSL MED, V3, DOI 10.1126/scitranslmed.3002432
   Pendergrass SA, 2012, J INVEST DERMATOL, V132, P1363, DOI 10.1038/jid.2011.472
   Ramos-Casals M, 2012, AM J MED, V125, P327, DOI 10.1016/j.amjmed.2011.09.010
   Sakkas LI, 2016, AUTOIMMUN REV, V15, P155, DOI 10.1016/j.autrev.2015.10.005
   Sato S, 2004, MOL IMMUNOL, V41, P1123, DOI 10.1016/j.molimm.2004.06.025
   Schiopu E, 2016, ARTHRITIS RES THER, V18, DOI 10.1186/s13075-016-1021-2
   Schisterman EF, 2006, AM J EPIDEMIOL, V163, P374, DOI 10.1093/aje/kwj039
   Steen VD, 2007, ANN RHEUM DIS, V66, P940, DOI 10.1136/ard.2006.066068
   Streicher K, 2014, ARTHRITIS RHEUMATOL, V66, P173, DOI 10.1002/art.38194
   Tedder TF, 2009, NAT REV RHEUMATOL, V5, P572, DOI 10.1038/nrrheum.2009.184
   van den Hoogen F, 2013, ARTHRITIS RHEUM-US, V65, P2737, DOI 10.1002/art.38098
   Varga J, 2015, ARTHRITIS RHEUMATOL, V67, P2801, DOI 10.1002/art.39285
   Ward E, 2011, BRIT J HAEMATOL, V155, P426, DOI 10.1111/j.1365-2141.2011.08857.x
   Whitfield ML, 2014, ARTHRITIS RHEUMATOL, V66, P10, DOI 10.1002/art.38192
   Whitfield ML, 2003, P NATL ACAD SCI USA, V100, P12319, DOI 10.1073/pnas.1635114100
   Williams MH, 2006, HEART, V92, P926, DOI 10.1136/hrt.2005.069484
   Wong D, 2012, PLOS ONE, V7, DOI 10.1371/journal.pone.0029161
   Xue JM, 2013, J IMMUNOL, V191, P2089, DOI 10.4049/jimmunol.1203476
   Zuber JP, 2006, RHEUMATOLOGY, V45, P23, DOI 10.1093/rheumatology/kel285
NR 48
TC 23
Z9 23
U1 1
U2 5
PU WILEY
PI HOBOKEN
PA 111 RIVER ST, HOBOKEN 07030-5774, NJ USA
SN 2326-5191
EI 2326-5205
J9 ARTHRITIS RHEUMATOL
JI Arthritis Rheumatol.
PD DEC
PY 2018
VL 70
IS 12
BP 2087
EP 2095
DI 10.1002/art.40656
PG 9
WC Rheumatology
WE Science Citation Index Expanded (SCI-EXPANDED)
SC Rheumatology
GA HB9UX
UT WOS:000451440200021
PM 29956883
DA 2023-03-31
ER

PT J
AU Massabki, PS
   Silva, NP
   Lourenco, DM
   Andrade, LEC
AF Massabki, PS
   Silva, NP
   Lourenco, DM
   Andrade, LEC
TI Neuron specific enolase concentration is increased in serum and
   decreased in platelets of patients with active systemic sclerosis
SO JOURNAL OF RHEUMATOLOGY
LA English
DT Article
DE systemic sclerosis; neuron specific enolase; tumor markers; platelet
   activation
ID SKIN THICKNESS SCORE; BETA-THROMBOGLOBULIN; RAYNAUDS-PHENOMENON;
   MARKERS; AGGREGATION; VARIABILITY; ADHESION; COLLAGEN; DAMAGE; BRAIN
AB Objective. To determine frequency, origin, and clinical associations of, elevated serum neuron specific enolase (NSE) in systemic sclerosis (SSc).
   Methods. Serum was obtained from 75 patients with SSc, 20 systemic lupus erythematosus, 8 polymyositis, 10 idiopathic interstitial lung disease, and 10 healthy volunteers. NSE status was determined in serum (in all individuals) and in platelet lysate (in volunteers and 30 patients with SSc).
   Results. Elevated serum NSE (mean 22.6 ng/ml, range 12.1-68.2 ng/ml) was observed in 26 patients with SSc (34.6%). Those with diffuse SSc had higher serum NSE than those with limited disease (16.5 +/- 13.4 vs 9.6 +/- 5.0 ng/ml, p = 0.006). No association was found between serum NSE and lung or esophagus involvement. Patients with long-standing disease had lower serum NSE than those with early disease (10.8 +/- 7.3 vs 16.1 +/- 13.6 ng/ml, p = 0.05). Serum NSE was 19.4 +/- 13.0 ng/ml in patients with total skin score (TSS) > 20, 8.3 +/- 2.1 ng/ml in patients with TSS < 5, and 6.0 +/- 3.1 ng/ml in volunteers (p = 0.01). NSE platelet lysate concentration was 3.6 +/- 2.9 ng/ml in patients with TSS > 20, 12.4 +/- 4.1 ng/ml in those with TSS < 5, and 14.1 +/- 6.5 ng/ml in healthy individuals (p < 0.001). Volunteers and SSc patients with low TSS had comparable S/PL-NSE index (serum/platelet lysate NSE concentration) (0.42 +/- 0.16 and 0.75 +/- 0.33, respectively), both lower than SSc patients with high TSS (7.45 +/- 5.57) (p < 0.001).
   Conclusion. Elevated serum NSE was observed in one-third of SSc patients but not in other autoimmune rheumatic diseases. The inverse relationship between serum and platelet lysate NSE concentration suggests platelet activation as the origin of high serum NSE in SSc. NSE S/PL was the best discriminatory variable between healthy volunteers and SSc patients as well as between patients with high and low TSS. High serum NSE and high NSE-S/PL index seemed to be associated with SSc disease activity. Further work is warranted to investigate a possible role for this marker in assessing disease activity and therapy response.
C1 Univ Fed Sao Paulo, Escola Paulista Med, Div Rheumatol, Sao Paulo, SP, Brazil.
   Univ Fed Sao Paulo, Escola Paulista Med, Div Hematol, Sao Paulo, SP, Brazil.
C3 Universidade Federal de Sao Paulo (UNIFESP); Universidade Federal de Sao
   Paulo (UNIFESP)
RP Andrade, LEC (通讯作者)，Rua Botucatu 740, BR-04023062 Sao Paulo, Brazil.
EM luis@reumato.epm.br
RI Lourenco, Dayse/M-6961-2015; Andrade, Luis Eduardo C/D-1245-2012; Silva,
   Neusa/I-1694-2012
OI Andrade, Luis Eduardo C/0000-0001-8742-9931; 
CR American Thoracic Society, 2002, AM J RESP CRIT CARE, V165, P277, DOI [DOI 10.1164/AJRCCM.165.2.ATS01, 10.1164/ajrccm.165.2.ats01]
   [Anonymous], 1980, ARTHRITIS RHEUM, V23, P581, DOI 10.1002/art.1780230510
   [Anonymous], LUNG CANC, DOI DOI 10.1016/S0169-5002(87)80001-6
   AZIS JK, 1995, SCAND J CLIN LAB INV, V55, P153
   AZIS JK, 1999, ADV CLIN CHEM, V33, P169
   BATES SE, 1991, ANN INTERN MED, V115, P623, DOI 10.7326/0003-4819-115-8-623
   BEELEN NAA, 1993, EUR J CANCER, V29A, P193, DOI 10.1016/0959-8049(93)90172-C
   BISHOP AE, 1982, GASTROENTEROLOGY, V83, P902
   BLANN AD, 1993, J RHEUMATOL, V20, P1325
   BOHAN A, 1975, NEW ENGL J MED, V292, P344, DOI 10.1056/NEJM197502132920706
   CARNEY DN, 1982, LANCET, V1, P583
   CLEMENTS P, 1995, J RHEUMATOL, V22, P1281
   CLEMENTS PJ, 1993, J RHEUMATOL, V20, P1892
   COLLAZOS J, 1994, AM J RESP CRIT CARE, V150, P143, DOI 10.1164/ajrccm.150.1.8025740
   COONER WH, 1993, UROL CLIN N AM, V20, P575
   Cooper E. H., 1994, International Journal of Biological Markers, V9, P205
   COOPER EH, 1987, BRIT J CANCER, V56, P65, DOI 10.1038/bjc.1987.155
   DAY INM, 1984, CLIN CHIM ACTA, V136, P219, DOI 10.1016/0009-8981(84)90295-X
   FARGHALY SA, 1992, GYNECOL OBSTET INVES, V34, P65, DOI 10.1159/000292728
   GOMM SA, 1998, BRIT J CANCER, V58, P797
   GOODFIELD MJD, 1993, BRIT J HAEMATOL, V84, P675, DOI 10.1111/j.1365-2141.1993.tb03145.x
   Herrick AL, 1996, ANN RHEUM DIS, V55, P122, DOI 10.1136/ard.55.2.122
   JORGENSEN LGM, 1988, BRIT J CANCER, V58, P805, DOI 10.1038/bjc.1988.313
   Kahaleh MB, 1999, AUTOIMMUNITY, V31, P195, DOI 10.3109/08916939908994064
   KAHALEH MB, 1982, ANN INTERN MED, V96, P610, DOI 10.7326/0003-4819-96-5-610
   KAHALEH MB, 1985, J RHEUMATOL, V12, P468
   KARKELA J, 1993, J NEUROL SCI, V116, P100, DOI 10.1016/0022-510X(93)90095-G
   LAU CS, 1993, SCAND J RHEUMATOL, V22, P97, DOI 10.3109/03009749309099251
   LEE P, 1985, J RHEUMATOL, V12, P514
   LIMA J, 1991, J RHEUMATOL, V18, P1833
   MARANGOS PJ, 1980, J NEUROCHEM, V34, P1254, DOI 10.1111/j.1471-4159.1980.tb09967.x
   MASSABKI PS, 1998, REV BRAS REUMATOL, V38, P215
   Massberg S, 1998, BLOOD, V92, P507, DOI 10.1182/blood.V92.2.507
   MATHIEU M, 1982, ANN BIOL CLIN-PARIS, V40, P163
   MONCAYO R, 1991, OBSTET GYNECOL, V77, P932
   MOORE BW, 1965, J BIOL CHEM, V240, P1647
   Nyberg P, 1996, THORAX, V51, P92, DOI 10.1136/thx.51.1.92
   PAHLMAN S, 1984, TUMOUR BIOL, V5, P127
   PANDHA HS, 1994, BRIT J HOSP MED, V51, P297
   PRADOS C, 1994, MED CLIN-BARCELONA, V102, P174
   RODNAN GP, 1979, ARTHRITIS RHEUM, V22, P130, DOI 10.1002/art.1780220205
   RUIBAL A, 1985, REV ESP ONCOL, V32, P185
   SCAGLIOTTI G V, 1990, Journal of Tumor Marker Oncology, V5, P373
   SELLMAN M, 1992, SCAND J THORAC CARD, V26, P39, DOI 10.3109/14017439209099051
   SHIMOMURA C, 1989, J RHEUMATOL, V16, P1410
   TAN EM, 1982, ARTHRITIS RHEUM, V25, P1271, DOI 10.1002/art.1780251101
   VILLARD JL, 1988, CANCER, V62, P2546
NR 47
TC 15
Z9 17
U1 0
U2 1
PU J RHEUMATOL PUBL CO
PI TORONTO
PA 365 BLOOR ST E, STE 901, TORONTO, ONTARIO M4W 3L4, CANADA
SN 0315-162X
EI 1499-2752
J9 J RHEUMATOL
JI J. Rheumatol.
PD DEC
PY 2003
VL 30
IS 12
BP 2606
EP 2612
PG 7
WC Rheumatology
WE Science Citation Index Expanded (SCI-EXPANDED)
SC Rheumatology
GA 755ZR
UT WOS:000187441800017
PM 14719201
DA 2023-03-31
ER

PT J
AU Liu, D
   Zhao, LJ
   Jiang, Y
   Li, LY
   Guo, MY
   Mu, YB
   Zhu, HL
AF Liu, Di
   Zhao, Lijuan
   Jiang, Yu
   Li, Liya
   Guo, Muyao
   Mu, Yibing
   Zhu, Honglin
TI Integrated analysis of plasma and urine reveals unique metabolomic
   profiles in idiopathic inflammatory myopathies subtypes
SO JOURNAL OF CACHEXIA SARCOPENIA AND MUSCLE
LA English
DT Article
DE Idiopathic inflammatory myopathies; Machine learning algorithm;
   Metabolomics; Biomarkers
ID LIPID PROFILES; MYRISTIC ACID; POLYMYOSITIS; IDENTIFICATION; EXPRESSION;
   BIOMARKERS; HEALTH; TISSUE; MASS
AB Objectives Idiopathic inflammatory myopathies (IIM) are a class of autoimmune diseases with high heterogeneity that can be divided into different subtypes based on clinical manifestations and myositis-specific autoantibodies (MSAs). However, even in each IIM subtype, the clinical symptoms and prognoses of patients are very different. Thus, the identification of more potential biomarkers associated with IIM classification, clinical symptoms, and prognosis is urgently needed. Methods Plasma and urine samples from 79 newly diagnosed IIM patients (mean disease duration 4 months) and 52 normal control (NC) samples were analysed by high-performance liquid chromatography of quadrupole time-of-flight mass spectrometry (HPLC-Q-TOF-MS)/MS-based untargeted metabolomics. Orthogonal partial least-squares discriminate analysis (OPLS-DA) were performed to measure the significance of metabolites. Pathway enrichment analysis was conducted based on the KEGG human metabolic pathways. Ten machine learning (ML) algorithms [linear support vector machine (SVM), radial basis function SVM, random forest, nearest neighbour, Gaussian processes, decision trees, neural networks, adaptive boosting (AdaBoost), Gaussian naive Bayes and quadratic discriminant analysis] were used to classify each IIM subtype and select the most important metabolites as potential biomarkers. Results OPLS-DA showed a clear separation between NC and IIM subtypes in plasma and urine metabolic profiles. KEGG pathway enrichment analysis revealed multiple unique and shared disturbed metabolic pathways in IIM main [dermatomyositis (DM), anti-synthetase syndrome (ASS), and immune-mediated necrotizing myopathy (IMNM)] and MSA-defined subtypes (anti-Mi2+, anti-MDA5+, anti-TIF1 gamma+, anti-Jo1+, anti-PL7+, anti-PL12+, anti-EJ+, and anti-SRP+), such that fatty acid biosynthesis was significantly altered in both plasma and urine in all main IIM subtypes (enrichment ratio > 1). Random forest and AdaBoost performed best in classifying each IIM subtype among the 10 ML models. Using the feature selection methods in ML models, we identified 9 plasma and 10 urine metabolites that contributed most to separate IIM main subtypes and MSA-defined subtypes, such as plasma creatine (fold change = 3.344, P = 0.024) in IMNM subtype and urine tiglylcarnitine (fold change = 0.351, P = 0.037) in anti-EJ+ ASS subtype. Sixteen common metabolites were found in both the plasma and urine samples of IIM subtypes. Among them, some were correlated with clinical features, such as plasma hypogeic acid (r = -0.416, P = 0.005) and urine malonyl carnitine (r = -0.374, P = 0.042), which were negatively correlated with the prevalence of interstitial lung disease. Conclusions In both plasma and urine samples, IIM main and MSA-defined subtypes have specific metabolic signatures and pathways. This study provides useful clues for understanding the molecular mechanisms, searching potential diagnosis biomarkers and therapeutic targets for IIM.
C1 [Liu, Di; Zhao, Lijuan; Guo, Muyao; Zhu, Honglin] Sun Yat Sen Univ, Affiliated Hosp 1, Dept Rheumatol & Clin Immunol, Guangzhou, Guangdong, Peoples R China.
   [Liu, Di] Cent South Univ, Xiangya Hosp, Dept Rheumatol & Immunol, Changsha, Hunan, Peoples R China.
   [Zhao, Lijuan; Guo, Muyao; Zhu, Honglin] Cent South Univ, Xiangya Hosp, Natl Clin Res Ctr Geriatr Disorders, Changsha, Hunan, Peoples R China.
   [Jiang, Yu] Hunan Normal Univ, Inst Emergency Med, Hunan Prov Key Lab Emergency & Crit Care Metabon, Hunan Prov Peoples Hosp,Affiliated Hosp 1, Changsha, Hunan, Peoples R China.
   [Li, Liya] Cent South Univ, Xiangya Hosp 3, Dept Rheumatol & Immunol, Changsha, Hunan, Peoples R China.
   [Mu, Yibing] Hunan Prov Maternal & Child Hlth Care Hosp, Dept Nutr, Changsha, Hunan, Peoples R China.
C3 Sun Yat Sen University; Central South University; Central South
   University; Hunan Normal University; Central South University
RP Zhu, HL (通讯作者)，Cent South Univ, Xiangya Hosp, 87 Xiangya Rood, Changsha 410008, Hunan, Peoples R China.
EM honglinzhu@csu.edu.cn
FU National Natural Science Foundation of China [82101880]; Natural Science
   Foundation of Hunan Province [2020JJ8056]
FX This research was supported by grants from the National Natural Science
   Foundation of China (82101880) and Natural Science Foundation of Hunan
   Province (2020JJ8056).
CR Astudillo AM, 2020, BIOMEDICINES, V8, DOI 10.3390/biomedicines8110480
   Bijlsma S, 2006, ANAL CHEM, V78, P567, DOI 10.1021/ac051495j
   Capuron L, 2011, BIOL PSYCHIAT, V70, P175, DOI 10.1016/j.biopsych.2010.12.006
   Cheng ZX, 2019, NAT COMMUN, V10, DOI 10.1038/s41467-019-11129-5
   Chung YL, 2003, RHEUMATOLOGY, V42, P298, DOI 10.1093/rheumatology/keg084
   Dabadie H, 2005, J NUTR BIOCHEM, V16, P375, DOI 10.1016/j.jnutbio.2005.01.010
   de Moraes MT, 2013, ARTHRIT CARE RES, V65, P793, DOI 10.1002/acr.21879
   DORLAND L, 1983, CLIN CHIM ACTA, V134, P77, DOI 10.1016/0009-8981(83)90186-9
   Estaras M, 2020, FOOD CHEM TOXICOL, V145, DOI 10.1016/j.fct.2020.111594
   Fan Y, 2016, J AM COLL CARDIOL, V68, P1281, DOI 10.1016/j.jacc.2016.06.044
   Fridman A, 2013, BIOCHEM J, V454, P91, DOI 10.1042/BJ20130153
   Guleria A., 2021, ANAL SCI ADV, V2, P515, DOI [10.1002/ansa.202000171, DOI 10.1002/ANSA.202000171]
   Iwata K, 2019, BBA-MOL CELL BIOL L, V1864, P1031, DOI 10.1016/j.bbalip.2019.04.003
   Khamis MM, 2017, MASS SPECTROM REV, V36, P115, DOI 10.1002/mas.21455
   Kiely M, 2022, JNCI-J NATL CANCER I, V114, P123, DOI 10.1093/jnci/djab129
   Kiykim E, 2016, ARCH RHEUMATOL, V31, P133, DOI 10.5606/ArchRheumatol.2016.5696
   Korotkova M, 2008, ANN RHEUM DIS, V67, P1596, DOI 10.1136/ard.2007.079525
   Korotkova M, 2014, NAT REV RHEUMATOL, V10, P295, DOI 10.1038/nrrheum.2014.2
   Leandro J, 2020, MOL GENET METAB, V131, P14, DOI 10.1016/j.ymgme.2020.07.010
   Liu D, 2021, RHEUMATOLOGY, V60, P2177, DOI 10.1093/rheumatology/keaa473
   Liu D, 2020, SEMIN ARTHRITIS RHEU, V50, P627, DOI 10.1016/j.semarthrit.2020.05.008
   Makarova E, 2019, FRONT ENDOCRINOL, V10, DOI 10.3389/fendo.2019.00870
   Miller FW, 2018, NAT REV RHEUMATOL, V14, P255, DOI 10.1038/nrrheum.2018.48
   Mousavi M, 2014, DEMENT GER COGN D EX, V4, P252, DOI 10.1159/000364816
   Perakakis N, 2020, METABOLISM, V111, DOI 10.1016/j.metabol.2020.154320
   Perez-Martinez PI, 2020, INT J EXP PATHOL, V101, P55, DOI 10.1111/iep.12348
   Prentki M, 2008, ENDOCR REV, V29, P647, DOI 10.1210/er.2008-0007
   Raouf J, 2018, ARTHRITIS RES THER, V20, DOI 10.1186/s13075-018-1579-y
   Seidel A, 2006, BRIT J CANCER, V94, P1726, DOI 10.1038/sj.bjc.6603164
   Selva-O'Callaghan A, 2018, LANCET NEUROL, V17, P816, DOI 10.1016/S1474-4422(18)30254-0
   Shen X, 2021, ARTHRITIS RHEUMATOL, V73, P1738, DOI 10.1002/art.41733
   Shetewy A, 2016, MOL CELL BIOCHEM, V416, P11, DOI 10.1007/s11010-016-2688-z
   Simeone P, 2018, AGEING RES REV, V48, P51, DOI 10.1016/j.arr.2018.09.004
   Stuhlmuller B, 2019, FRONT NEUROL, V10, DOI 10.3389/fneur.2019.00438
   Takato T, 2017, DIABETOLOGIA, V60, P2076, DOI 10.1007/s00125-017-4366-4
   Wang H, 2013, J EUR ACAD DERMATOL, V27, P175, DOI 10.1111/j.1468-3083.2011.04437.x
   Watanabe N, 2020, BIOCHEM BIOPH RES CO, V525, P406, DOI 10.1016/j.bbrc.2020.02.099
   Wilfong EM, 2021, THER ADV MUSCULOSKEL, V13, DOI 10.1177/1759720X211060907
   Wishart DS, 2019, PHYSIOL REV, V99, P1819, DOI 10.1152/physrev.00035.2018
   You S, 2018, ARTHRITIS RHEUMATOL, V70, P637, DOI 10.1002/art.40406
   Yu DY, 2021, CELL METAB, V33, P905, DOI 10.1016/j.cmet.2021.03.025
   Yu ZR, 2014, J HUAZHONG U SCI-MED, V34, P276, DOI 10.1007/s11596-014-1271-7
   Zhang SL, 2020, METAB ENG, V61, P225, DOI 10.1016/j.ymben.2020.06.010
NR 43
TC 2
Z9 2
U1 10
U2 13
PU WILEY
PI HOBOKEN
PA 111 RIVER ST, HOBOKEN 07030-5774, NJ USA
SN 2190-5991
EI 2190-6009
J9 J CACHEXIA SARCOPENI
JI J. Cachexia Sarcopenia Muscle
PD OCT
PY 2022
VL 13
IS 5
BP 2456
EP 2472
DI 10.1002/jcsm.13045
EA JUL 2022
PG 17
WC Geriatrics & Gerontology; Medicine, General & Internal
WE Science Citation Index Expanded (SCI-EXPANDED)
SC Geriatrics & Gerontology; General & Internal Medicine
GA 5B5UZ
UT WOS:000828242200001
PM 35860906
OA Green Published, gold
DA 2023-03-31
ER

PT J
AU Martel, C
   Vignaud, G
   Liozon, E
   Magy, L
   Gallouedec, G
   Ly, K
   Bezanahary, H
   Cypierre, A
   Lapebie, FX
   Palat, S
   Gondran, G
   Jauberteau, MO
   Fauchais, AL
AF Martel, C.
   Vignaud, G.
   Liozon, E.
   Magy, L.
   Gallouedec, G.
   Ly, K.
   Bezanahary, H.
   Cypierre, A.
   Lapebie, F. -X.
   Palat, S.
   Gondran, G.
   Jauberteau, M. -O.
   Fauchais, A. -L.
TI Contribution of dot-blot assay to the diagnosis and management of
   myositis: a three-year practice at a university hospital centre
SO CLINICAL AND EXPERIMENTAL RHEUMATOLOGY
LA English
DT Article
DE myositis; myalgia; myositis dot-blot assay
ID IDIOPATHIC INFLAMMATORY MYOPATHIES; RNA-SYNTHETASE AUTOANTIBODIES;
   INTERSTITIAL LUNG-DISEASE; JO-1 POSITIVE PATIENTS; ANTISYNTHETASE
   SYNDROME; EUROPEAN PATIENTS; CLINICAL-COURSE; WORSE SURVIVAL;
   DERMATOMYOSITIS; ANTIBODIES
AB Objective
   Idiopathic inflammatory myopathies (IIM) are heterogeneous autoimmune diseases with wide clinical spectrum that may lead to delayed diagnosis. The aim of this study was to examine the impact of IIM-specific dot-blot assay on diagnostic process of patients presenting with muscular or systemic symptoms evocating of IIM.
   Methods
   We collected all the prescriptions of an IIM specific dot-blot assay (8 autoantigens including Jo-1, PL-7, PL-12, SRP, Mi-2, Ku, PM/Scl and Scl-70) over a 38-month period.
   Results
   316 myositis dot-blot assays (MSD) were performed in 274 patients (156 women, mean age 53 +/- 10.6 years) referring for muscular and/or systemic symptoms suggesting IIM. The timing of dot prescription through the diagnostic process was highly variable: without (35%), concomitantly (16%) or after electromyographic studies (35%). Fifty-nine patients (22%) had IIM according to Bohan and Peter's criteria. Among them, 29 (49%) had positive dot (8 Jo-1, 6 PM-Scl, 5 PL-12, 5 SRP, 2 Mi-2, 2 PL-7 and 1 Ku). Various other diagnoses were performed including 35 autoimmune disease or granulomatosis (12%), 19 inflammatory rheumatic disease (7%), 16 non inflammatory muscular disorders (6%), 10 drug-induced myalgia (4%), 11 infectious myositis (4%). Except 11 borderline SRP results and one transient PM-Scl, MSD was positive only in one case of IIM. Dot allowed clinicians to correct diagnosis in 4 cases and improved the diagnosis of IIM subtypes in 4 cases.
   Conclusion
   This study reflects the interest of myositis dot in the rapid diagnosis process of patients with non-specific muscular symptoms leading to various diagnoses including IIM.
C1 [Martel, C.; Vignaud, G.; Liozon, E.; Ly, K.; Bezanahary, H.; Cypierre, A.; Lapebie, F. -X.; Palat, S.; Gondran, G.; Fauchais, A. -L.] Limoges Univ Hosp, Ctr Reference Neuropathies Peripher Rares, Dept Internal Med, Limoges, France.
   [Martel, C.; Jauberteau, M. -O.] Limoges Univ Hosp, Ctr Reference Neuropathies Peripher Rares, Dept Immunol, Limoges, France.
   [Magy, L.; Gallouedec, G.] Limoges Univ Hosp, Ctr Reference Neuropathies Peripher Rares, Dept Neurol, Limoges, France.
C3 CHU Limoges; CHU Limoges; CHU Limoges
RP Fauchais, AL (通讯作者)，Limoges Univ Hosp, Internal Med Unit, Av Martin Luther King, F-87000 Limoges, France.
EM anne-laure.fauchais@unilim.fr
RI Ly, Kim/AAN-4092-2021
OI Jauberteau, Marie-Odile/0000-0002-8811-8948; Ly, Kim
   Heang/0000-0002-8511-903X
CR Aggarwal R, 2014, ANN RHEUM DIS, V73, P227, DOI 10.1136/annrheumdis-2012-201800
   Allenbach Y, 2014, MEDICINE, V93, P150, DOI 10.1097/MD.0000000000000028
   Benveniste O, 2011, PRESSE MED, V40, P249
   Benveniste O, 2011, ARTHRITIS RHEUM-US, V63, P1961, DOI 10.1002/art.30344
   BOHAN A, 1975, NEW ENGL J MED, V292, P344, DOI 10.1056/NEJM197502132920706
   Brouwer R, 2001, ANN RHEUM DIS, V60, P116, DOI 10.1136/ard.60.2.116
   Ceribelli A, 2014, CLIN EXP RHEUMATOL, V32, P891
   Cottin V, 2013, REV MAL RESPIR, V30, P879, DOI 10.1016/j.rmr.2013.09.007
   Dobloug C, 2015, ANN RHEUM DIS, V74, P1551, DOI 10.1136/annrheumdis-2013-205127
   Fernandez C, 2013, MEDICINE, V92, P15, DOI 10.1097/MD.0b013e31827ebba1
   Fischer A, 2009, RESP MED, V103, P1719, DOI 10.1016/j.rmed.2009.05.001
   Ghirardello A, 2013, CURR RHEUMATOL REP, V15, DOI 10.1007/s11926-013-0335-1
   Ghirardello A, 2010, RHEUMATOLOGY, V49, P2370, DOI 10.1093/rheumatology/keq281
   Ghirardello A, 2009, AUTOIMMUN REV, V8, P645, DOI 10.1016/j.autrev.2009.02.012
   Hengstman GJD, 2006, ANN RHEUM DIS, V65, P1635, DOI 10.1136/ard.2006.052191
   Hervier B, 2013, ANN RHEUM DIS, V72, pE18, DOI 10.1136/annrheumdis-2013-203605
   Hervier B, 2012, AUTOIMMUN REV, V12, P210, DOI 10.1016/j.autrev.2012.06.006
   Hoogendijk Jessica E, 2004, Neuromuscul Disord, V14, P337, DOI 10.1016/j.nmd.2004.02.006
   Koenig M, 2007, ARTHRITIS RES THER, V9, DOI 10.1186/ar2276
   Lefevre G, 2015, RHEUMATOLOGY, V54, P927, DOI 10.1093/rheumatology/keu404
   Mahler M, 2014, AUTOIMMUN REV, V13, P367, DOI 10.1016/j.autrev.2014.01.022
   Marie I, 2012, AUTOIMMUN REV, V11, P739, DOI 10.1016/j.autrev.2012.01.006
   Marie I, 2013, ARTHRITIS RES THER, V15, DOI 10.1186/ar4332
   Michelle EH, 2015, CURR RHEUMATOL REP, V17, DOI 10.1007/s11926-015-0541-0
   Nakashima R, 2014, PLOS ONE, V9, DOI 10.1371/journal.pone.0085062
   Pinal-Fernandez I, 2015, J RHEUMATOL, V42, P1448, DOI 10.3899/jrheum.141443
   Rigolet A, 2012, MEDICINE, V91, P95, DOI 10.1097/MD.0b013e31824d9cec
   Ronnelid J, 2009, AUTOIMMUN REV, V9, P58, DOI 10.1016/j.autrev.2009.03.005
   Selva-O'Callaghan A, 2015, EXPERT REV CLIN IMMU, V11, P737, DOI 10.1586/1744666X.2015.1035258
   Song JS, 2015, YONSEI MED J, V56, P676, DOI 10.3349/ymj.2015.56.3.676
   Stanciu R, 2012, J RHEUMATOL, V39, P1835, DOI 10.3899/jrheum.111604
   Suzuki S, 2008, RHEUMATOLOGY, V47, P1539, DOI 10.1093/rheumatology/ken325
   Takada T, 2009, MOD RHEUMATOL, V19, P156, DOI 10.1007/s10165-008-0139-8
   Tawil R, 2002, CURR OPIN RHEUMATOL, V14, P653, DOI 10.1097/00002281-200211000-00004
   Troyanov Y, 2005, MEDICINE, V84, P231, DOI 10.1097/01.md.0000173991.74008.b0
   Watanabe K, 2011, RESP MED, V105, P1238, DOI 10.1016/j.rmed.2011.03.022
   Werner JL, 2012, ARTHRITIS RHEUM-US, V64, P4087, DOI 10.1002/art.34673
   Yoshifuji H, 2006, AUTOIMMUNITY, V39, P233, DOI 10.1080/08916930600622884
NR 38
TC 2
Z9 2
U1 0
U2 0
PU CLINICAL & EXPER RHEUMATOLOGY
PI PISA
PA VIA SANTA MARIA 31, 56126 PISA, ITALY
SN 0392-856X
EI 1593-098X
J9 CLIN EXP RHEUMATOL
JI Clin. Exp. Rheumatol.
PD SEP-OCT
PY 2016
VL 34
IS 5
BP 918
EP 924
PG 7
WC Rheumatology
WE Science Citation Index Expanded (SCI-EXPANDED)
SC Rheumatology
GA DY3QA
UT WOS:000385007500018
PM 27494325
DA 2023-03-31
ER

PT J
AU Sun, SH
   Chen, ZW
   Zhang, DT
   Xu, WW
   Wu, WL
   Sun, FF
   Gu, LY
   Chen, J
   Li, JJ
   Li, T
   Wang, XD
   Ye, S
AF Sun, Shuhui
   Chen, Zhiwei
   Zhang, Danting
   Xu, Wenwen
   Wu, Wanlong
   Sun, Fangfang
   Gu, Liyang
   Chen, Jie
   Li, Jiajie
   Li, Ting
   Wang, Xiaodong
   Ye, Shuang
TI Description and Analysis of a Novel Subtype of the Anti-Synthetase
   Syndrome Characterized by Frequent Attacks of Fever and Systemic
   Inflammation in a Single-Center Cohort Study
SO FRONTIERS IN IMMUNOLOGY
LA English
DT Article
DE idiopathic inflammatory myopathies; anti-synthetase syndrome; fever;
   inflammation; anti-PL-7
ID JUVENILE DERMATOMYOSITIS; REFRACTORY ADULT; AUTOANTIBODIES; RITUXIMAB
AB Objectives The aim of this study was to investigate anti-synthetase syndrome (ASyS) patients who presented with recurrent episodes of fever and systemic inflammation.
   Methods A retrospective cohort of Chinese ASyS patients (n=126) in our center (between January 2013 and January 2020) was included. Patients presenting with concomitant autoimmune rheumatic diseases or malignancies were subsequently excluded. The number of non-infectious fever attacks and attack frequency were recorded and calculated. Patients with two or more attacks and within the upper three quartiles of attack frequency were defined as high-inflammation group. Univariate and multivariate analyses were carried out to characterize the high-inflammation subtype.
   Results Out of 113 eligible patients with an average of 5 years follow up, 25 patients were defined as the high-inflammation group (16 for anti-Jo1, 9 for anti-PL7), with an average of 1.12 attack/patient-year. Compared to low-inflammation group (0-1 attack only and a frequency lower than 0.5 attack/patient-year), the high-inflammation group had higher occurrence of fever and rapid progressive interstitial lung disease (RPILD) as the first presentation (84% vs. 21% and 40% vs. 9%, respectively, both p<0.01). Anti-PL-7 was related to the more inflammatory phenotype (p=0.014). Cumulative disease-modifying agent exposures (>=3) were much higher in the high-inflammation group (60% vs. 26%), while biological agents, i.e., rituximab and tocilizumab, showed better "drug survival" for Jo-1+ and PL-7+ ASyS patients with high inflammation, respectively, in our cohort.
   Conclusions ASyS with recurrent systemic inflammatory episodes reflects a subtype of more aggressive and refractory disease in the spectrum of ASyS. Increased awareness of this subtype might lead to more appropriate management.
C1 [Sun, Shuhui; Chen, Zhiwei; Zhang, Danting; Xu, Wenwen; Wu, Wanlong; Sun, Fangfang; Gu, Liyang; Chen, Jie; Li, Jiajie; Li, Ting; Wang, Xiaodong; Ye, Shuang] Shanghai Jiao Tong Univ, Renji Hosp, Dept Rheumatol, Sch Med, Shanghai, Peoples R China.
C3 Shanghai Jiao Tong University
RP Ye, S (通讯作者)，Shanghai Jiao Tong Univ, Renji Hosp, Dept Rheumatol, Sch Med, Shanghai, Peoples R China.
EM ye_shuang2000@163.com
RI Sun, Fangfang/AER-6324-2022; Sun, Shuhui/T-2092-2019
OI Sun, Fangfang/0000-0003-2570-4576; shuang, ye/0000-0002-5257-5768;
   Zhang, Danting/0000-0001-7205-8795
CR Aggarwal R, 2014, ARTHRITIS RHEUMATOL, V66, P740, DOI 10.1002/art.38270
   Aggarwal R, 2014, ANN RHEUM DIS, V73, P227, DOI 10.1136/annrheumdis-2012-201800
   Amer Thoracic Soc, 2000, AM J RESP CRIT CARE, V161, P646
   American Thoracic Society, 2002, AM J RESP CRIT CARE, V165, P277, DOI [DOI 10.1164/AJRCCM.165.2.ATS01, 10.1164/ajrccm.165.2.ats01]
   Cavagna L, 2019, J CLIN MED, V8, DOI 10.3390/jcm8112013
   Fardet L, 2014, ARTHRITIS RHEUMATOL, V66, P2613, DOI 10.1002/art.38690
   Lega JC, 2014, AUTOIMMUN REV, V13, P883, DOI 10.1016/j.autrev.2014.03.004
   Masiak Anna, 2020, Reumatologia (Warsaw), V58, P4, DOI 10.5114/reum.2020.93505
   Meyer A, 2015, MEDICINE, V94, DOI 10.1097/MD.0000000000000523
   Miller JB, 2019, CLIN RHEUMATOL, V38, P1477, DOI 10.1007/s10067-019-04471-y
   Moghadam-Kia S, 2015, EXPERT REV CLIN IMMU, V11, P1265, DOI 10.1586/1744666X.2015.1082908
   Monti S, 2017, CURR OPIN RHEUMATOL, V29, P612, DOI 10.1097/BOR.0000000000000434
   Oddis CV, 2013, ARTHRITIS RHEUM-US, V65, P314, DOI 10.1002/art.37754
   Pinal-Fernandez I, 2017, RHEUMATOLOGY, V56, P999, DOI 10.1093/rheumatology/kex021
   Yanagihara T, 2020, RESPIR MED CASE REP, V31, DOI 10.1016/j.rmcr.2020.101272
   Zhang YL, 2020, CLIN RHEUMATOL, V39, P2417, DOI 10.1007/s10067-020-04979-8
NR 16
TC 3
Z9 3
U1 0
U2 1
PU FRONTIERS MEDIA SA
PI LAUSANNE
PA AVENUE DU TRIBUNAL FEDERAL 34, LAUSANNE, CH-1015, SWITZERLAND
SN 1664-3224
J9 FRONT IMMUNOL
JI Front. Immunol.
PD SEP 23
PY 2021
VL 12
AR 729602
DI 10.3389/fimmu.2021.729602
PG 8
WC Immunology
WE Science Citation Index Expanded (SCI-EXPANDED)
SC Immunology
GA WV5UE
UT WOS:000717301200001
PM 34630407
OA gold, Green Published
DA 2023-03-31
ER

PT J
AU Ye, LF
   Zuo, Y
   Yang, HB
   Li, WL
   Peng, QL
   Lu, X
   Wang, GC
   Shu, XM
AF Ye, Lifang
   Zuo, Yu
   Yang, Hanbo
   Li, Wenli
   Peng, Qinglin
   Lu, Xin
   Wang, Guochun
   Shu, Xiaoming
TI Specific Autoantibodies and Clinical Phenotypes Correlate with the
   Aberrant Expression of Immune-Related MicroRNAs in Dermatomyositis
SO JOURNAL OF IMMUNOLOGY RESEARCH
LA English
DT Article
ID DOWN-REGULATION; DISEASE; INDUCTION; MIR-150; CONTRIBUTES; MIR-23B;
   PROFILE; SERUM; SKIN
AB Aims. The serum concentrations of miRNAs, miR-23a-3p, miR-23b-3p, miR-146a-5p, miR-146b-5p, and miR-150-5p, were shown to be associated with the immune and inflammatory progressions. We assessed the expressions of these five miRNAs in association with clinical phenotypes and myositis-specific autoantibody-defined subgroups of dermatomyositis (DM). Methods. The present study included 49 patients with DM and 30 healthy controls. The serum concentrations of miR-23a-3p, miR-23b-3p, miR-146a-5p, miR-146b-5p, and miR-150-5p were measured by quantitative reverse transcription polymerase chain reaction (qRT-PCR). Associations between the serum concentrations of miRNAs and DM clinical immune phenotypes were examined as well. Results. The serum concentrations of miR-23b-3p, miR-146a-5p, and miR-150-5p were significantly downregulated in DM patients (P<0.001, P<0.001, and P=0.002, respectively), while miR-146b-5p was remarkably upregulated in DM patients compared with healthy controls (P=0.039). Similarly, the expressions of miR-23b-3p, miR-146a-5p, and miR-150-5p were significantly downregulated in the peripheral blood mononuclear cells (PBMCs) from DM patients. Further study indicated that the serum level of miR-23b-3p was significantly correlated with creatine kinase (CK) (r=-0.286, P=0.046) and the serum level of miR-146a-5p was evidently correlated with C-reactive protein (CRP) (r=-0.358, P=0.012). Significant correlations were also observed between the serum levels of miR-146b-5p and CRP (r=-0.347, P=0.014) and the erythrocyte sedimentation rate (ESR) (r=-0.287, P=0.046). In addition, the expression level of miR-146b-5p was upregulated in DM complicated by tumors compared with those without tumors (P=0.001 and P<0.001, respectively). Especially, miR-150-5p was significantly downregulated in DM patients with anti-MDA5 antibodies and anti-NXP2 antibodies compared with those without (P=0.017 and P=0.047, respectively). No significant differences were observed between the four serum microRNAs in patients with and without interstitial lung diseases (all P>0.05). Conclusion. The results suggest an association between the four immune-related microRNAs and different clinical immune-phenotypes, and this association may regulate the complexity of disease processes through multipathways in DM patients.
C1 [Ye, Lifang; Zuo, Yu; Yang, Hanbo; Li, Wenli; Peng, Qinglin; Lu, Xin; Wang, Guochun; Shu, Xiaoming] China Japan Friendship Hosp, Beijing Key Lab Immune Mediated Inflammatory Dis, Dept Rheumatol, Yinghua East Rd, Beijing 100029, Peoples R China.
   [Ye, Lifang; Wang, Guochun] Peking Univ, China Japan Friendship Sch Clin Med, Beijing 100029, Peoples R China.
C3 China-Japan Friendship Hospital; Peking University
RP Shu, XM (通讯作者)，China Japan Friendship Hosp, Beijing Key Lab Immune Mediated Inflammatory Dis, Dept Rheumatol, Yinghua East Rd, Beijing 100029, Peoples R China.
EM yelifang2016@pku.edu.cn; 794274572@qq.com; hanbo_yang@126.com;
   totolwl@163.com; pqinglin@163.com; luxin_n@163.com; guochunwang@163.com;
   sxm992283@hotmail.com
RI Ming, Shu Xiao/AAF-3356-2019
OI Shu, Xiao ming/0000-0001-5425-6157
FU Youth Program of the National Natural Sciences Foundation of China
   [81601367, 81401363, 81601833]; Major Research Plan of the National
   Natural Science of China [91542121]; Capital Health Research and
   Development of Special Projects [2014-4-4062]
FX This study was funded by the Youth Program of the National Natural
   Sciences Foundation of China (Grant No. 81601367, 81401363, and
   81601833), the Major Research Plan of the National Natural Science of
   China (Grant No. 91542121), and the Capital Health Research and
   Development of Special Projects (Grant No. 2014-4-4062).
CR Catapano F, 2018, EPIGENOMICS-UK, V10, P875, DOI 10.2217/epi-2018-0022
   Chauhan SK, 2014, J CLIN IMMUNOL, V34, P491, DOI 10.1007/s10875-014-0008-5
   Chen JQ, 2017, PLOS ONE, V12, DOI 10.1371/journal.pone.0174585
   Churov AV, 2015, AUTOIMMUN REV, V14, P1029, DOI 10.1016/j.autrev.2015.07.005
   Cui BB, 2017, FRONT IMMUNOL, V8, DOI 10.3389/fimmu.2017.00708
   Eisenberg I, 2007, P NATL ACAD SCI USA, V104, P17016, DOI 10.1073/pnas.0708115104
   Gao SM, 2017, AUTOIMMUN REV, V16, P1044, DOI 10.1016/j.autrev.2017.07.021
   Garo LP, 2016, CELL MOL LIFE SCI, V73, P2041, DOI 10.1007/s00018-016-2167-4
   Hirai T, 2018, INFLAMM REGEN, V38, DOI 10.1186/s41232-017-0058-1
   Honda N, 2013, AM J PATHOL, V182, P206, DOI 10.1016/j.ajpath.2012.09.023
   Hu RZ, 2012, NAT MED, V18, P1009, DOI 10.1038/nm.2849
   Inoue K, 2013, EUR J DERMATOL, V23, P160, DOI 10.1684/ejd.2013.1959
   Jakymiw A, 2006, ARTHRITIS RES THER, V8, DOI 10.1186/ar1959
   Lawson WE, 2011, AM J RESP CRIT CARE, V183, P1, DOI 10.1164/rccm.201009-1482ED
   Li YW, 2017, J CANCER, V8, P1704, DOI 10.7150/jca.16961
   Lima CR, 2016, BMC CANCER, V16, DOI 10.1186/s12885-016-2146-z
   Luo SY, 2015, CLIN EPIGENETICS, V7, DOI 10.1186/s13148-015-0063-7
   McHugh NJ, 2018, NAT REV RHEUMATOL, V14, P290, DOI 10.1038/nrrheum.2018.56
   Mejia M, 2017, RESP MED, V123, P79, DOI 10.1016/j.rmed.2016.12.014
   Miller FW, 2018, NAT REV RHEUMATOL, V14, P255, DOI 10.1038/nrrheum.2018.48
   Misunova M, 2016, CLIN EXP RHEUMATOL, V34, P17
   Monticelli S, 2005, GENOME BIOL, V6, DOI 10.1186/gb-2005-6-8-r71
   Okada Y, 2014, INT J DERMATOL, V53, P300, DOI 10.1111/j.1365-4632.2012.05739.x
   Oshikawa Y, 2013, ACTA DERM-VENEREOL, V93, P273, DOI 10.2340/00015555-1459
   Parkes JE, 2015, CURR OPIN RHEUMATOL, V27, P608, DOI 10.1097/BOR.0000000000000225
   Paterson MR, 2017, PHYSIOL GENOMICS, V49, P243, DOI 10.1152/physiolgenomics.00133.2016
   Prabahar Archana, 2017, Microrna, V6, P71, DOI 10.2174/2211536606666170117112322
   Shimada S, 2013, CLIN EXP RHEUMATOL, V31, P161
   Srivastava A, 2017, J ALLERGY CLIN IMMUN, V139, P550, DOI 10.1016/j.jaci.2016.07.025
   Taganov KD, 2006, P NATL ACAD SCI USA, V103, P12481, DOI 10.1073/pnas.0605298103
   Travis WD, 2013, AM J RESP CRIT CARE, V188, P733, DOI 10.1164/rccm.201308-1483ST
   Wolstencroft PW, 2018, CURR RHEUMATOL REP, V20, DOI 10.1007/s11926-018-0733-5
   Wu JG, 2017, BIOSCIENCE REP, V37, DOI 10.1042/BSR20160436
   Wuttge DM, 2015, RHEUMATOLOGY, V54, P2100, DOI 10.1093/rheumatology/kev234
   Xia Y, 2018, MOL THER-NUCL ACIDS, V11, P284, DOI 10.1016/j.omtn.2018.02.010
   Xiao CC, 2007, CELL, V131, P146, DOI 10.1016/j.cell.2007.07.021
   Yin YQ, 2016, CELL PHYSIOL BIOCHEM, V40, P486, DOI 10.1159/000452563
   Zhou BY, 2007, P NATL ACAD SCI USA, V104, P7080, DOI 10.1073/pnas.0702409104
   Zhu YZ, 2017, AM J CANCER RES, V7, P1136
NR 39
TC 12
Z9 12
U1 3
U2 6
PU HINDAWI LTD
PI LONDON
PA ADAM HOUSE, 3RD FLR, 1 FITZROY SQ, LONDON, W1T 5HF, ENGLAND
SN 2314-8861
EI 2314-7156
J9 J IMMUNOL RES
JI J Immunol. Res.
PY 2019
VL 2019
AR 2927061
DI 10.1155/2019/2927061
PG 12
WC Immunology
WE Science Citation Index Expanded (SCI-EXPANDED)
SC Immunology
GA HN5TF
UT WOS:000460247100001
PM 30915368
OA Green Accepted, gold, Green Published, Green Submitted
DA 2023-03-31
ER

PT J
AU Aguilar-Vazquez, A
   Chavarria-Avila, E
   Pizano-Martinez, O
   Ramos-Hernandez, A
   Andrade-Ortega, L
   Rubio-Arellano, ED
   Vazquez-Del Mercado, M
AF Aguilar-Vazquez, Andrea
   Chavarria-Avila, Efrain
   Pizano-Martinez, Oscar
   Ramos-Hernandez, Alejandra
   Andrade-Ortega, Lilia
   Rubio-Arellano, Edy-David
   Vazquez-Del Mercado, Monica
TI Geographical Latitude Remains as an Important Factor for the Prevalence
   of Some Myositis Autoantibodies: A Systematic Review
SO FRONTIERS IN IMMUNOLOGY
LA English
DT Review
DE idiopathic inflammatory myopathies (IIM); autoantibodies; prevalence;
   latitude; UV radiation
ID INTERSTITIAL LUNG-DISEASE; IDIOPATHIC INFLAMMATORY MYOPATHIES;
   DERMATOMYOSITIS PATIENTS; ANTIBODIES; COHORT
AB The idiopathic inflammatory myopathies (IIM) are characterized by muscular weakness, cutaneous manifestations, muscle damage revealed by increase of muscular enzymes, muscle biopsy, electromyography and changes on magnetic resonance imaging. However, the hallmark of these IIM, is the development of myositis specific antibodies (MSA) or myositis associated antibodies (MAA). The theories about their presence in the serum of IIM is not known. Some studies have suggested that some of these MSA, such as anti-Mi-2 increases according to the intensity of UV radiation. There is scarce information about the environmental factors that might contribute in order to be considered as triggering factors as UV radiation might be. In this review, we analyzed the reported prevalence of MSAs and MAAs regarding to their geographical location and the possible relation with UV radiation. We collected the prevalence data of fifteen MSA and thirteen MAA from 22 countries around the world and we were able to observe a difference in prevalence between countries and continents. We found differences in anti-PL7, anti-Ro52, anti-La and anti-Ku prevalence according to UV radiation level. Otherwise, we observed that anti-Mi-2 prevalence increases near to the Equator meanwhile anti-MJ/NXP2 and anti-ARS prevalence had an opposite behavior increasing their prevalence in the geographical locations farther to the Equator. Our results highlighted the importance to include the UV radiation and other environmental factors in IIM studies, in order to clarify its association with MSA and MAA prevalence as well as its possible role in the immunopathogenesis of these diseases.
C1 [Aguilar-Vazquez, Andrea] Univ Guadalajara, Doctorado Ciencias Biomed, Ctr Univ Ciencias Salud, Guadalajara, Jalisco, Mexico.
   [Aguilar-Vazquez, Andrea; Chavarria-Avila, Efrain; Pizano-Martinez, Oscar; Vazquez-Del Mercado, Monica] Univ Guadalajara, Inst Invest Reumatol & Sistema Musculo Esquetet I, Ctr Univ Ciencias Salud, Guadalajara, Jalisco, Mexico.
   [Chavarria-Avila, Efrain] Univ Guadalajara, Dept Disciplinas Filosof Metodol & Instrumentales, Ctr Univ Ciencias Salud, Guadalajara, Jalisco, Mexico.
   [Chavarria-Avila, Efrain; Pizano-Martinez, Oscar; Ramos-Hernandez, Alejandra; Vazquez-Del Mercado, Monica] PNPC CONACyT, Serv Reumatol 004086, Div Med Interna, Hosp Civil Dr Juan I Menchaca, Guadalajara, Jalisco, Mexico.
   [Pizano-Martinez, Oscar; Ramos-Hernandez, Alejandra; Vazquez-Del Mercado, Monica] Univ Guadalajara, Ctr Univ Ciencias Salud, UDG CA Inmunol & Reumatol 703, Guadalajara, Jalisco, Mexico.
   [Andrade-Ortega, Lilia] Inst Seguridad Serv Sociales Trabajadores Estado, Dept Reumatol, Ctr Med Nacl 20 Noviembre, Mexico City, DF, Mexico.
   [Rubio-Arellano, Edy-David] Univ Guadalajara, Dept Fisiol, Ctr Univ Ciencias Salud, Guadalajara, Jalisco, Mexico.
   [Vazquez-Del Mercado, Monica] Univ Guadalajara, Dept Biol Mol & Genom, Ctr Univ Ciencias Salud, Guadalajara, Jalisco, Mexico.
C3 Universidad de Guadalajara; Universidad de Guadalajara; Universidad de
   Guadalajara; Universidad de Guadalajara; Universidad de Guadalajara;
   Universidad de Guadalajara
RP Vazquez-Del Mercado, M (通讯作者)，Univ Guadalajara, Inst Invest Reumatol & Sistema Musculo Esquetet I, Ctr Univ Ciencias Salud, Guadalajara, Jalisco, Mexico.; Vazquez-Del Mercado, M (通讯作者)，PNPC CONACyT, Serv Reumatol 004086, Div Med Interna, Hosp Civil Dr Juan I Menchaca, Guadalajara, Jalisco, Mexico.; Vazquez-Del Mercado, M (通讯作者)，Univ Guadalajara, Ctr Univ Ciencias Salud, UDG CA Inmunol & Reumatol 703, Guadalajara, Jalisco, Mexico.; Vazquez-Del Mercado, M (通讯作者)，Univ Guadalajara, Dept Biol Mol & Genom, Ctr Univ Ciencias Salud, Guadalajara, Jalisco, Mexico.
EM dravme@hotmail.com
RI CHAVARRIA-AVILA, EFRAIN/G-5153-2017; Pizano, Oscar/AGR-5765-2022; del
   Mercado, Monica Vazquez/F-5856-2017
OI CHAVARRIA-AVILA, EFRAIN/0000-0001-7588-3870; del Mercado, Monica
   Vazquez/0000-0002-3823-4676
FU Fondo de Desarrollo Cientifico (FODECIJAL) 2019 from Consejo Estatal de
   Ciencia y Tecnologi'a de Jalisco (COECYTJAL) [1702512-8152]
FX This work was funded by Fondo de Desarrollo Cientifico (FODECIJAL) 2019
   from Consejo Estatal de Ciencia y Tecnologi ' a de Jalisco (COECYTJAL),
   with approval number 1702512-8152.
CR Albayda J, 2017, ARTHRIT CARE RES, V69, P1771, DOI 10.1002/acr.23188
   Allenbach Y, 2016, BRAIN, V139, P2131, DOI 10.1093/brain/aww054
   Basta J, 2015, TRANSL RES, V165, P36, DOI 10.1016/j.trsl.2014.05.003
   Betteridge ZE, 2009, ANN RHEUM DIS, V68, P1621, DOI 10.1136/ard.2008.097162
   Bijl M, 2006, LUPUS, V15, P724, DOI 10.1177/0961203306071705
   Bodoki L, 2015, ACTA REUMATOL PORT, V40, P337
   Bodoki L, 2014, AUTOIMMUN REV, V13, P1211, DOI 10.1016/j.autrev.2014.08.011
   Burd CJ, 2008, J BIOL CHEM, V283, P34976, DOI 10.1074/jbc.M805383200
   CASCIOLAROSEN LA, 1995, J EXP MED, V182, P1625, DOI 10.1084/jem.182.6.1625
   Ceribelli A, 2014, CLIN EXP RHEUMATOL, V32, P891
   Ceribelli A, 2017, CLIN RHEUMATOL, V36, P469, DOI 10.1007/s10067-016-3453-0
   Ceribelli A, 2012, ARTHRITIS RES THER, V14, DOI 10.1186/ar3822
   Chen F, 2018, AM J MED SCI, V355, P48, DOI 10.1016/j.amjms.2017.07.013
   Chen ZY, 2015, CLIN RHEUMATOL, V34, P1627, DOI 10.1007/s10067-015-2935-9
   Chinoy H, 2006, ARTHRITIS RES THER, V8, DOI 10.1186/ar1862
   Chinoy H, 2012, ANN RHEUM DIS, V71, P961, DOI 10.1136/annrheumdis-2011-200182
   Chua F, 2012, RHEUMATOLOGY, V51, P1870, DOI 10.1093/rheumatology/kes167
   Cobo-Ibanez T, 2019, CLIN RHEUMATOL, V38, P803, DOI 10.1007/s10067-018-4353-2
   Cuesta-Mateos C, 2015, J EUR ACAD DERMATOL, V29, P482, DOI 10.1111/jdv.12591
   Dalakas MC, 2015, NEW ENGL J MED, V373, P393, DOI 10.1056/NEJMc1506827
   Deakin CT, 2016, ARTHRITIS RHEUMATOL, V68, P2806, DOI 10.1002/art.39753
   Ellis E, 2012, MUSCLE NERVE, V45, P189, DOI 10.1002/mus.22279
   Espada G, 2009, J RHEUMATOL, V36, P2547, DOI 10.3899/jrheum.090461
   Fiorentino D, 2011, J AM ACAD DERMATOL, V65, P25, DOI 10.1016/j.jaad.2010.09.016
   Fiorentino DF, 2013, ARTHRITIS RHEUM-US, V65, P2954, DOI 10.1002/art.38093
   Fujikawa K, 2009, SCAND J RHEUMATOL, V38, P263, DOI 10.1080/03009740802687455
   Fujimoto M, 2013, ANN RHEUM DIS, V72, P151, DOI 10.1136/annrheumdis-2012-201736
   Ge YP, 2017, SCI REP-UK, V7, DOI 10.1038/s41598-017-00240-6
   Gergely P, 2005, ANN NY ACAD SCI, V1050, P304, DOI 10.1196/annals.1313.032
   Ghirardello A, 2010, RHEUMATOLOGY, V49, P2370, DOI 10.1093/rheumatology/keq281
   Gomez GN, 2016, MEDICINA-BUENOS AIRE, V76, P129
   Gono T, 2012, ARTHRITIS RHEUM-US, V64, P3736, DOI 10.1002/art.34657
   Gono T, 2012, RHEUMATOLOGY, V51, P1563, DOI 10.1093/rheumatology/kes102
   Goyal NA, 2016, J NEUROL NEUROSUR PS, V87, P373, DOI 10.1136/jnnp-2014-310008
   Hamaguchi Y, 2011, ARCH DERMATOL, V147, P391, DOI 10.1001/archdermatol.2011.52
   Hengstman GJD, 2002, J NEUROL, V249, P69, DOI 10.1007/PL00007850
   Hengstman GJD, 2000, ANN RHEUM DIS, V59, P141, DOI 10.1136/ard.59.2.141
   Hozumi H, 2015, PLOS ONE, V10, DOI 10.1371/journal.pone.0120313
   Huang L, 2018, MEDICINE, V97, DOI 10.1097/MD.0000000000013236
   Hussain A, 2017, RHEUMATOL INT, V37, P807, DOI 10.1007/s00296-017-3707-4
   Ikeda N, 2011, J DERMATOL, V38, P973, DOI 10.1111/j.1346-8138.2011.01262.x
   Ishigaki K, 2013, RHEUMATOL INT, V33, P2381, DOI 10.1007/s00296-013-2735-y
   Jiao YQ, 2018, J CLIN NEUROSCI, V57, P13, DOI 10.1016/j.jocn.2018.08.010
   Kang EH, 2010, BMC MUSCULOSKEL DIS, V11, DOI 10.1186/1471-2474-11-223
   Kao AH, 2004, ARTHRITIS RHEUM, V50, P209, DOI 10.1002/art.11484
   Kawasumi H, 2016, BIOMED RES INT, V2016, DOI 10.1155/2016/9163201
   Klein M, 2015, RHEUMATOLOGY, V54, P2010, DOI 10.1093/rheumatology/kev229
   Klein M, 2014, J RHEUMATOL, V41, P1133, DOI 10.3899/jrheum.131223
   Koga T, 2012, RHEUMATOLOGY, V51, P1278, DOI 10.1093/rheumatology/ker518
[truncated: 90,048 more chars]
