# Supplementary material for: A bibliometric analysis of the research status and trends in studies on polymyositis and dermatomyositis with interstitial lung disease from 2000 to 2022 using Web of Science
Source: Immun Inflamm Dis. 2024 Feb 20;12(2):e1190. doi: 10.1002/iid3.1190 (PMC10878432; doi:10.1002/iid3.1190)
Supplement: Supplementary file 7 — Supporting information. [file IID3-12-e1190-s006.txt]

FN Clarivate Analytics Web of Science
VR 1.0
PT J
AU Sun, YC
   He, Y
   Liu, Y
   Shi, GX
AF Sun, Yuechi
   He, Yan
   Liu, Yuan
   Shi, Guixiu
TI Biologics in Polymyositis and Dermatomyositis-Associated Interstitial
   Lung Disease
SO CURRENT PHARMACEUTICAL BIOTECHNOLOGY
LA English
DT Article
DE Biologics; dermatomyositis; interstitial lung disease; polymyositis
ID IL-1 RECEPTOR ANTAGONIST; ANTI-SYNTHETASE SYNDROME; INFLAMMATORY
   MYOPATHIES; RITUXIMAB TREATMENT; THERAPY; ADULT; MYOSITIS; EFFICACY;
   MODEL
AB Interstitial lung disease (ILD) is one of the most common complications of polymyositis (PM) and dermatomyositis (DM). It is always progressive and does not respond to conventional immunosuppressive agent treatment. Biologics are commonly used in treatment of rheumatic diseases. They are also used in polymyositis and dermatomyositis associated interstitial lung disease. This review will focus on the updated use of biologics in PM/DM-ILD.
C1 [Sun, Yuechi; He, Yan; Liu, Yuan; Shi, Guixiu] Xiamen Univ, Dept Rheumatol, Affiliated Hosp 1, Xiamen 361003, Peoples R China.
C3 Xiamen University
RP Shi, GX (通讯作者)，Xiamen Univ, Dept Rheumatol, Affiliated Hosp 1, 55 Zhenhai Rd, Xiamen 361003, Peoples R China.
EM guixiu.shi@gmail.com
OI shi, guixiu/0000-0003-4044-3394
CR Aggarwal R, 2014, ARTHRITIS RHEUMATOL, V66, P740, DOI 10.1002/art.38270
   Aggarwal R, 2012, CURR OPIN RHEUMATOL, V24, P635, DOI 10.1097/BOR.0b013e328358ac72
   Amato AA, 2011, ANN NEUROL, V70, P427, DOI 10.1002/ana.22477
   Baechler EC, 2011, ARTHRITIS RES THER, V13, DOI 10.1186/ar3531
   Brulhart L, 2006, ANN RHEUM DIS, V65, P974, DOI 10.1136/ard.2005.045898
   Brunasso AMG, 2014, SCI WORLD J, DOI 10.1155/2014/179180
   Brunasso AMG, 2011, CLIN RHEUMATOL, V30, P439, DOI 10.1007/s10067-010-1661-6
   Connors GR, 2010, CHEST, V138, P1464, DOI 10.1378/chest.10-0180
   Couderc M, 2011, RHEUMATOLOGY, V50, P2283, DOI 10.1093/rheumatology/ker305
   Dalakas MC, 2010, NAT REV RHEUMATOL, V6, P129, DOI 10.1038/nrrheum.2010.2
   Dastmalchi M, 2008, ANN RHEUM DIS, V67, P1670, DOI 10.1136/ard.2007.077974
   Dixon WG, 2010, ANN RHEUM DIS, V69, P1086, DOI 10.1136/ard.2009.120626
   Furlan A, 2008, JOINT BONE SPINE, V75, P366, DOI 10.1016/j.jbspin.2007.07.010
   Garcia-Hernandez FJ, 2011, CLIN EXP RHEUMATOL, V29, P363
   Greenberg SA, 2012, GENES IMMUN, V13, P207, DOI 10.1038/gene.2011.61
   Greenberg SA, 2005, NEUROLOGY, V65, P1782, DOI 10.1212/01.wnl.0000187124.92826.20
   Grundtman C, 2007, ARTHRITIS RES THER, V9, DOI 10.1186/ar2139
   Haroon M, 2012, RHEUMATOL INT, V32, P1783, DOI 10.1007/s00296-010-1458-6
   Herrero-Beaumont G, 2012, REUMATOL CLIN, V8, P78, DOI 10.1016/j.reuma.2011.08.002
   Ishikawa Y, 2010, CLIN RHEUMATOL, V29, P563, DOI 10.1007/s10067-009-1370-1
   Kameda Hideto, 2006, Endocrine Metabolic & Immune Disorders-Drug Targets, V6, P409
   Kerola AM, 2014, CLIN RHEUMATOL
   Klein R, 2010, ARCH DERMATOL, V146, P780, DOI 10.1001/archdermatol.2010.142
   Limaye V, 2012, INTERN MED J, V42, pE4, DOI 10.1111/j.1445-5994.2011.02702.x
   Majmudar S, 2009, JCR-J CLIN RHEUMATOL, V15, P338, DOI 10.1097/RHU.0b013e3181bb8e70
   Marie I, 2012, RESP MED, V106, P581, DOI 10.1016/j.rmed.2012.01.001
   Marie Isabelle, 2011, Presse Med, V40, pe257, DOI 10.1016/j.lpm.2010.12.012
   Munoz-Beamud F, 2013, CLIN EXP RHEUMATOL, V31, P896
   Narazaki M, 2011, RHEUMATOLOGY, V50, P1344, DOI 10.1093/rheumatology/ker152
   Neel A., 2013, JOINT BONE SPINE
   Okiyama N, 2009, ARTHRITIS RHEUM-US, V60, P2505, DOI 10.1002/art.24689
   Park JK, 2012, RHEUMATOL INT, V32, P3587, DOI 10.1007/s00296-011-2220-4
   Perez-Alvarez R, 2011, SEMIN ARTHRITIS RHEU, V41, P256, DOI 10.1016/j.semarthrit.2010.11.002
   Picchianti D.A., 2011, PULM MED, V2011
   Fernandez RR, 2009, CLIN EXP RHEUMATOL, V27, P1009
   Scuderi F, 2006, J NEUROIMMUNOL, V176, P9, DOI 10.1016/j.jneuroim.2006.03.026
   Sem M, 2009, RHEUMATOLOGY, V48, P968, DOI 10.1093/rheumatology/kep157
   Son K, 2000, INTERNAL MED, V39, P128, DOI 10.2169/internalmedicine.39.128
   Sun WC, 2012, BRIT J DERMATOL, V167, P1236, DOI 10.1111/j.1365-2133.2012.11145.x
   Thompson B, 2008, J RHEUMATOL, V35, P2080
   Zappa MC, 2011, MULTIDISCIP RESP MED, V6, P183, DOI 10.1186/2049-6958-6-3-183
NR 41
TC 0
Z9 1
U1 0
U2 5
PU BENTHAM SCIENCE PUBL LTD
PI SHARJAH
PA EXECUTIVE STE Y-2, PO BOX 7917, SAIF ZONE, 1200 BR SHARJAH, U ARAB
   EMIRATES
SN 1389-2010
EI 1873-4316
J9 CURR PHARM BIOTECHNO
JI Curr. Pharm. Biotechnol.
PY 2014
VL 15
IS 6
BP 521
EP 524
DI 10.2174/138920101506140910145940
PG 4
WC Biochemistry & Molecular Biology; Pharmacology & Pharmacy
WE Science Citation Index Expanded (SCI-EXPANDED)
SC Biochemistry & Molecular Biology; Pharmacology & Pharmacy
GA AP6CK
UT WOS:000342164900004
PM 25213360
DA 2023-03-31
ER

PT J
AU Chen, YJ
   Wu, CY
   Shen, JL
AF Chen, Yi-Ju
   Wu, Chun-Ying
   Shen, Jui-Lung
TI Predicting factors of interstitial lung disease in dermatomyositis and
   polymyositis
SO ACTA DERMATO-VENEREOLOGICA
LA English
DT Article
DE dermatomyositis; polymyositis; interstitial lung disease; predicting
   factor; lactate dehydrogenase level
ID MYOSITIS-SPECIFIC AUTOANTIBODIES; IDIOPATHIC PULMONARY-FIBROSIS;
   COLLAGEN VASCULAR-DISEASES; CIRCULATING KL-6; MALIGNANCY; PROGNOSIS
AB The aim of this study was to define the predicting factors and evaluate the prognosis of interstitial lung disease in dermatomyositis/polymyositis. For the period 1995-2005, we retrospectively reviewed the clinical information and laboratory data of 56 patients who were diagnosed as definite and probable dermatomyositis and polymyositis. Interstitial lung disease is common (41.9%) in these patients. Dyspnoea and cough were the two most common initial presentations. Anti-Jol antibody was more common in those with interstitial lung disease. Univariate and multivariate analyses identified primary idiopathic dermatomyositis subtype, cough and dyspnoea at onset to be the three independent clinical predicting factors of interstitial lung disease. High serum lactate dehydrogenase level (> 400 U/I) was inversely associated with development of interstitial lung disease (OR 0.088, p=0.031). Serum lactate dehydrogenase level and presence of antiJo1 antibody can serve as laboratory indicators of lung complications. Patients with malignancy and older age at onset (more than 60 years) had poorer prognosis for dermatomyositis/polymyositis (p-0.047 and p=0.035, respectively). Interstitial lung disease did not affect the survival of dermatomyositis/polymyositis patients.
C1 Taichung Vet Gen Hosp, Dept Dermatol, Taichung 407, Taiwan.
   Taichung Vet Gen Hosp, Dept Internal Med, Taichung 407, Taiwan.
   Natl Chung Hsing Univ, Coll Life Sci, Dept Life Sci, Taichung 40227, Taiwan.
   Natl Taiwan Univ, Coll Med, Grad Inst Clin Med, Taipei 10764, Taiwan.
C3 Taichung Veterans General Hospital; Taichung Veterans General Hospital;
   National Chung Hsing University; National Taiwan University
RP Chen, YJ (通讯作者)，Taichung Vet Gen Hosp, Dept Dermatol, 160,Sec 3,Taichung Kang Rd, Taichung 407, Taiwan.
EM yjchenmd@vghtc.gov.tw
RI Wu, Chun-Ying/AAX-5077-2021
OI Wu, Chun-Ying/0000-0001-5053-1801; Chen, Yi-Ju/0000-0001-8932-5095
CR ANSELL BM, 1991, RHEUM DIS CLIN N AM, V17, P931
   ARSURA EL, 1988, SEMIN ARTHRITIS RHEU, V18, P29, DOI 10.1016/0049-0172(88)90032-7
   BENBASSAT J, 1985, ARTHRITIS RHEUM-US, V28, P249, DOI 10.1002/art.1780280303
   BOHAN A, 1975, NEW ENGL J MED, V292, P344, DOI 10.1056/NEJM197502132920706
   Briemberg Hannah R., 2003, Curr Treat Options Neurol, V5, P349, DOI 10.1007/s11940-003-0025-9
   CALLEN JP, 1982, J AM ACAD DERMATOL, V6, P253, DOI 10.1016/S0190-9622(82)70018-0
   Callen JP, 2000, LANCET, V355, P53, DOI 10.1016/S0140-6736(99)05157-0
   Callen JP, 2004, J AM ACAD DERMATOL, V51, P427, DOI 10.1016/j.jaad.2004.04.007
   Chen YJ, 2001, BRIT J DERMATOL, V144, P825, DOI 10.1046/j.1365-2133.2001.04140.x
   Fathi M, 2005, CURR OPIN RHEUMATOL, V17, P701, DOI 10.1097/01.bor.0000179949.65895.53
   Fathi M, 2004, ANN RHEUM DIS, V63, P297, DOI 10.1136/ard.2003.006122
   Fujisawa T, 2005, J RHEUMATOL, V32, P58
   Kim EA, 2002, RADIOGRAPHICS, V22, pS151, DOI 10.1148/radiographics.22.suppl_1.g02oc04s151
   LAKHANPAL S, 1987, ANN RHEUM DIS, V46, P23, DOI 10.1136/ard.46.1.23
   LOVE LA, 1991, MEDICINE, V70, P360, DOI 10.1097/00005792-199111000-00002
   Marie I, 2002, ARTHRIT RHEUM-ARTHR, V47, P614, DOI 10.1002/art.10794
   Marie I, 1998, J RHEUMATOL, V25, P1336
   Maugars YM, 1996, CLIN EXP RHEUMATOL, V14, P263
   Mautner GH, 1998, CUTIS, V61, P190
   MILLER FW, 1993, JAMA-J AM MED ASSOC, V270, P1846, DOI 10.1001/jama.270.15.1846
   Miller FW, 2004, CECIL TXB MED, P1680
   Oddis CV, 2000, CURR OPIN RHEUMATOL, V12, P492, DOI 10.1097/00002281-200011000-00003
   Takada K, 2005, AUTOIMMUNITY, V38, P383, DOI 10.1080/08916930500124023
   TAKIZAWA H, 1987, J RHEUMATOL, V14, P102
   Yokoyama A, 1998, AM J RESP CRIT CARE, V158, P1680, DOI 10.1164/ajrccm.158.5.9803115
   Yokoyama A, 2006, RESPIROLOGY, V11, P164, DOI 10.1111/j.1440-1843.2006.00834.x
NR 26
TC 22
Z9 28
U1 0
U2 4
PU TAYLOR & FRANCIS AS
PI OSLO
PA PO BOX 12 POSTHUSET, NO-0051 OSLO, NORWAY
SN 0001-5555
J9 ACTA DERM-VENEREOL
JI Acta Derm.-Venereol.
PY 2007
VL 87
IS 1
BP 33
EP 38
DI 10.2340/00015555-0177
PG 6
WC Dermatology
WE Science Citation Index Expanded (SCI-EXPANDED)
SC Dermatology
GA 135VA
UT WOS:000244180800007
PM 17225013
OA gold
DA 2023-03-31
ER

PT J
AU Ochi, S
   Nanki, T
   Takada, K
   Suzuki, R
   Komano, Y
   Kubota, T
   Miyasaka, N
AF Ochi, S
   Nanki, T
   Takada, K
   Suzuki, R
   Komano, Y
   Kubota, T
   Miyasaka, N
TI Favorable outcomes with tacrolimus in two patients with refractory
   interstitial lung disease associated with polymyositis/dermatomyositis
SO CLINICAL AND EXPERIMENTAL RHEUMATOLOGY
LA English
DT Article
DE polymyositis; dermatomyositis; interstitial lung disease; tacrolimus
ID POLYMYOSITIS-DERMATOMYOSITIS; CORTICOSTEROID-RESISTANT; PNEUMONITIS;
   CYCLOPHOSPHAMIDE; CYCLOSPORINE; FK506; THERAPY; TRIAL
AB Two cases of progressive interstitial lung disease associated with polymyositis/dermatomyositis are presented. Both patients were refractory to conventional therapy with high-dose corticosteroids, cyclosporine, and intermittent pulse cyclophosphamide, and thus a therapeutic trial of tacrolimus was instituted. Tacrolimus was markedly effective in achieving subjective, laboratory and radiographic improvement in both patients.
C1 Tokyo Med & Dent Univ, Grad Sch, Dept Med & Rheumatol, Bunkyo Ku, Tokyo 1138519, Japan.
   Tokyo Med & Dent Univ, Grad Sch Hlth Sci, Tokyo 1138519, Japan.
C3 Tokyo Medical & Dental University (TMDU); Tokyo Medical & Dental
   University (TMDU)
RP Miyasaka, N (通讯作者)，Tokyo Med & Dent Univ, Grad Sch, Dept Med & Rheumatol, Bunkyo Ku, 1-5-45 Yushima, Tokyo 1138519, Japan.
EM miya.rheu@tmd.ac.jp
RI Ochi, Sae/Y-4753-2018
OI Ochi, Sae/0000-0003-4133-3170
CR AUSTIN HA, 1986, NEW ENGL J MED, V314, P614, DOI 10.1056/NEJM198603063141004
   Bandoh S, 2000, ANN RHEUM DIS, V59, P257, DOI 10.1136/ard.59.4.257
   DICKEY BF, 1984, SEMIN ARTHRITIS RHEU, V14, P60, DOI 10.1016/0049-0172(84)90010-6
   Douglas WW, 2001, AM J RESP CRIT CARE, V164, P1182, DOI 10.1164/ajrccm.164.7.2103110
   Dumont FJ, 2000, CURR MED CHEM, V7, P731, DOI 10.2174/0929867003374723
   Kurasawa K, 2002, CLIN EXP IMMUNOL, V129, P541, DOI 10.1046/j.1365-2249.2002.01933.x
   Maeda K, 1997, SCAND J RHEUMATOL, V26, P24, DOI 10.3109/03009749709065660
   Marie I, 2002, ARTHRIT RHEUM-ARTHR, V47, P614, DOI 10.1002/art.10794
   NAGASAKA K, 2003, MOD RHEUMATOL, V132, P231
   Nawata Y, 1999, J RHEUMATOL, V26, P1527
   OCHIAI T, 1989, TRANSPLANT P, V21, P829
   Oddis CV, 1999, LANCET, V353, P1762, DOI 10.1016/S0140-6736(99)01927-3
   Schnabel A, 1998, ARTHRITIS RHEUM-US, V41, P1215, DOI 10.1002/1529-0131(199807)41:7<1215::AID-ART11>3.0.CO;2-Y
   SCHWARZ MI, 1976, MEDICINE, V55, P89, DOI 10.1097/00005792-197601000-00005
   Shinohara T, 1997, INTERNAL MED, V36, P519, DOI 10.2169/internalmedicine.36.519
   Wakata N, 2003, CLIN NEUROL NEUROSUR, V106, P5, DOI 10.1016/S0303-8467(03)00046-5
   Wilkes M, 2003, ARTHRITIS RHEUM, V48, pS434
   Yocum DE, 2003, ARTHRITIS RHEUM-US, V48, P3328, DOI 10.1002/art.11363
   Yoshida T, 1999, INTERNAL MED, V38, P733, DOI 10.2169/internalmedicine.38.733
NR 19
TC 53
Z9 57
U1 0
U2 2
PU CLINICAL & EXPER RHEUMATOLOGY
PI PISA
PA VIA SANTA MARIA 31, 56126 PISA, ITALY
SN 0392-856X
EI 1593-098X
J9 CLIN EXP RHEUMATOL
JI Clin. Exp. Rheumatol.
PD SEP-OCT
PY 2005
VL 23
IS 5
BP 707
EP 710
PG 4
WC Rheumatology
WE Science Citation Index Expanded (SCI-EXPANDED)
SC Rheumatology
GA 964EY
UT WOS:000231862800020
PM 16173253
DA 2023-03-31
ER

PT J
AU Marie, I
   Dominique, S
   Remy-Jardin, M
   Hatron, PY
   Hachulla, E
AF Marie, I
   Dominique, S
   Remy-Jardin, M
   Hatron, PY
   Hachulla, E
TI Interstitial lung disease in polymyositis and dermatomyositis.
SO REVUE DE MEDECINE INTERNE
LA French
DT Review
DE polymyositis; dermatomyositis; interstitial lung disease; diagnosis;
   course; therapy
ID TRANSFER RNA-SYNTHETASE; IDIOPATHIC INFLAMMATORY MYOPATHY;
   COLLAGEN-VASCULAR DISEASES; CLASS-II ALLELES; PULMONARY FIBROSIS;
   ANTI-JO-1 ANTIBODY; CLINICAL-FEATURES; CYCLOPHOSPHAMIDE TREATMENT;
   PROGNOSTIC-SIGNIFICANCE; IMMUNOGENETIC FEATURES
AB Purpose. - Interstitial lung disease is one of the most common respiratory manifestations in polymyositis and dermatomyositis. It still remains a severe complication of the disease, leading to death related to ventilatory insufficiency in 30-66% of patients.
   Current knowledge and key points. - Time onset of interstitial lung disease is variable, although interstitial lung disease onset precedes initial manifestations of polymyositis/dermatomyositis in roughly half of the patients. Moreover, clinical presentation of interstitial lung disease can be dichotomized, according to patients' pulmonary manifestations, into: 1) both acute and aggressive lung disease similar to Hamman-Rich syndrome; 2) slowly progressive lung disease, and 3) an asymptomatic pattern. The methods of choice adopted for early diagnosis of interstitial lung disease are high-resolution computed tomography scan and pulmonary function tests, which should be performed during both initial evaluation of polymyositis/dermatomyositis and follow-up. Because anti-JO1 antibody is considered to be a marker of interstitial lung disease in polymyositis/dermatomyositis, close pulmonary follow-up of anti-JO1-positive patients with polymyositis is therefore required for early detection of subclinical impairment. Furthermore, histological lung findings provide prognostic data; patients with bronchiolitis obliterans organizing pneumonia (BOOP) indeed appear to have a more favorable outcome than those with usual interstitial pneumonia or diffuse alveolar damage. Finally, as a guide to both the severity and progress of interstitial lung disease, the significance of other investigations, notably bronchoalveolar lavage, remains controversial.
   Future prospects and projects. - Specific therapy of interstitial lung disease has not yet been clearly established in polymyositis/dermatomyositis patients. Corticosteroid therapy is considered the first line of therapy for polymyositis/dermatomyositis patients with interstitial lung disease. The association of cyclophosphamide and corticosteroids may be the most effective in patients with steroid-resistant interstitial lung disease. Early diagnosis and management of this disease is therefore of the utmost importance. (C) 2001 Editions scientifiques et medicales Elsevier SAS.
C1 CHU Rouen, Hop Boisguillaume, Dept Med Interne, F-76031 Rouen, France.
   CHU, Serv Pneumol, F-76031 Rouen, France.
   CHU Lille, Hop Calmette, Serv Radiol, F-59037 Lille, France.
   CHU Lille, Hop Claude Huriez, Serv Med Interne, F-59037 Lille, France.
C3 CHU de Rouen; CHU de Rouen; Universite de Lille - ISITE; CHU Lille;
   Universite de Lille - ISITE; CHU Lille
RP Marie, I (通讯作者)，CHU Rouen, Hop Boisguillaume, Dept Med Interne, F-76031 Rouen, France.
CR Akira M, 1999, RADIOLOGY, V210, P333, DOI 10.1148/radiology.210.2.r99ja15333
   ALJANADI M, 1989, J RHEUMATOL, V16, P1592
   Arnett FC, 1996, ARTHRITIS RHEUM, V39, P1507, DOI 10.1002/art.1780390910
   ARNETT FC, 1981, J RHEUMATOL, V8, P925
   ARSURA EL, 1988, SEMIN ARTHRITIS RHEU, V18, P29, DOI 10.1016/0049-0172(88)90032-7
   Bandoh S, 2000, ANN RHEUM DIS, V59, P257, DOI 10.1136/ard.59.4.257
   BERNSTEIN RM, 1984, BRIT MED J, V289, P151, DOI 10.1136/bmj.289.6438.151
   Bjoraker JA, 1998, AM J RESP CRIT CARE, V157, P199, DOI 10.1164/ajrccm.157.1.9704130
   BLUMBERGS PC, 1984, J NEUROL SCI, V65, P221, DOI 10.1016/0022-510X(84)90086-8
   BOHAN A, 1977, MEDICINE, V56, P255, DOI 10.1097/00005792-197707000-00001
   BONAFE JL, 1981, ANN DERMATOL VENER, V108, P363
   Callen JP, 2000, LANCET, V355, P53, DOI 10.1016/S0140-6736(99)05157-0
   CERVERA R, 1991, BRIT MED J, V302, P880, DOI 10.1136/bmj.302.6781.880-a
   CLAWSON K, 1995, ARTHRITIS RHEUM, V38, P1519, DOI 10.1002/art.1780381020
   Cottin V, 1998, AM J RESP CRIT CARE, V158, P1286, DOI 10.1164/ajrccm.158.4.9802119
   CRYSTAL RG, 1981, AM J MED, V70, P542, DOI 10.1016/0002-9343(81)90577-5
   Daniil ZD, 1999, AM J RESP CRIT CARE, V160, P899, DOI 10.1164/ajrccm.160.3.9903021
   DICKEY BF, 1984, SEMIN ARTHRITIS RHEU, V14, P60, DOI 10.1016/0049-0172(84)90010-6
   DUNCAN PE, 1974, AM J MED, V57, P621, DOI 10.1016/0002-9343(74)90014-X
   FRAZIER AR, 1974, CHEST, V65, P403, DOI 10.1378/chest.65.4.403
   Fujita J, 1999, ANN RHEUM DIS, V58, P770, DOI 10.1136/ard.58.12.770
   Fujita J, 1999, J RHEUMATOL, V26, P2377
   Furuya T, 1998, J RHEUMATOL, V25, P1109
   GRATHWOHL KW, 1995, CHEST, V108, P1751, DOI 10.1378/chest.108.6.1751
   Grau JM, 1996, J RHEUMATOL, V23, P1921
   GRUHN WB, 1987, J RHEUMATOL, V14, P1045
   HASHIMOTO K, 1971, ARCH DERMATOL, V103, P120, DOI 10.1001/archderm.103.2.120
   HASHIMOTO Y, 1995, CLIN IMMUNOL IMMUNOP, V77, P298, DOI 10.1006/clin.1995.1156
   HausmanowaPetrusewicz I, 1997, ARTHRITIS RHEUM-US, V40, P1257, DOI 10.1002/art.10
   HEBERT CA, 1990, CHEST, V98, P352, DOI 10.1378/chest.98.2.352
   HEPPER NGG, 1964, MED CLIN N AM, V48, P1031, DOI 10.1016/S0025-7125(16)33432-0
   HIDANO A, 1992, Journal of Dermatology (Tokyo), V19, P153
   HILL C, 1998, BR J RHEUMATOL, V35, P164
   Hirakata M, 2000, CURR OPIN RHEUMATOL, V12, P501, DOI 10.1097/00002281-200011000-00005
   Hirakata M, 1999, J IMMUNOL, V162, P2315
   Hirakata M, 1996, ARTHRITIS RHEUM, V39, P146, DOI 10.1002/art.1780390119
   HOCHBERG MC, 1986, SEMIN ARTHRITIS RHEU, V15, P168, DOI 10.1016/0049-0172(86)90014-4
   HOCHBERG MC, 1984, J RHEUMATOL, V11, P663
   Ikezoe J, 1996, J THORAC IMAG, V11, P250, DOI 10.1097/00005382-199623000-00002
   Ito M, 1999, CLIN RHEUMATOL, V18, P462, DOI 10.1007/s100670050139
   Jansen TLTA, 1998, CLIN EXP RHEUMATOL, V16, P733
   Kajihara M, 2000, J RHEUMATOL, V27, P2707
   KATZENSTEIN ALA, 1994, AM J SURG PATHOL, V18, P136, DOI 10.1097/00000478-199402000-00003
   Katzenstein ALA, 1998, AM J RESP CRIT CARE, V157, P1301, DOI 10.1164/ajrccm.157.4.9707039
   Kubo M, 2000, RHEUMATOLOGY, V39, P632, DOI 10.1093/rheumatology/39.6.632
   LAKHANPAL S, 1987, ANN RHEUM DIS, V46, P23, DOI 10.1136/ard.46.1.23
   LAMEDICA G, 1988, J AM ACAD DERMATOL, V19, P567, DOI 10.1016/S0190-9622(88)80321-9
   LOVE LA, 1991, MEDICINE, V70, P360, DOI 10.1097/00005792-199111000-00002
   MACCIONI FJ, 1990, AUST NZ J MED, V20, P806, DOI 10.1111/j.1445-5994.1990.tb00428.x
   Maeda K, 1997, SCAND J RHEUMATOL, V26, P24, DOI 10.3109/03009749709065660
   MARGUERIE C, 1990, Q J MED, V77, P1019, DOI 10.1093/qjmed/77.1.1019
   Marie I, 1999, J RHEUMATOL, V26, P2706
   Marie I, 2000, ANN RHEUM DIS, V59, P839
   Marie I, 1998, J RHEUMATOL, V25, P1336
   Marie I, 1999, MEDICINE, V78, P139, DOI 10.1097/00005792-199905000-00001
   Marie I, 1999, REV MED INTERNE, V20, P1004, DOI 10.1016/S0248-8663(00)87081-2
   MATHEWS MB, 1983, NATURE, V304, P177, DOI 10.1038/304177a0
   MILLS ES, 1956, JAMA-J AM MED ASSOC, V160, P467
   Mino M, 1997, AM J ROENTGENOL, V169, P83, DOI 10.2214/ajr.169.1.9207505
   MURRIS M, 1994, REV MAL RES S2, V11, pR105
   Nawata Y, 1999, J RHEUMATOL, V26, P1527
   Nishikai M, 1998, BRIT J RHEUMATOL, V37, P357
   Oddis CV, 1999, LANCET, V353, P1762, DOI 10.1016/S0140-6736(99)01927-3
   Oddis CV, 2000, CURR OPIN RHEUMATOL, V12, P492, DOI 10.1097/00002281-200011000-00003
   ODDIS CV, 1995, BAILLIERE CLIN RHEUM, V9, P497, DOI 10.1016/S1521-6942(05)80029-4
   PHILLIPS TJ, 1987, J AM ACAD DERMATOL, V17, P381, DOI 10.1016/S0190-9622(87)70217-5
   PLOTZ PH, 1983, LANCET, V2, P824
   Rider LG, 1999, ARTHRITIS RHEUM, V42, P1285, DOI 10.1002/1529-0131(199906)42:6<1285::AID-ANR28>3.0.CO;2-1
   Rider LG, 1998, ARTHRITIS RHEUM, V41, P710, DOI 10.1002/1529-0131(199804)41:4<710::AID-ART19>3.0.CO;2-K
   RIDLEY CM, 1977, P ROY SOC MED, V70, P738, DOI 10.1177/003591577707001023
   ROWEN AJ, 1983, RESPIRATION, V44, P143, DOI 10.1159/000194540
   SALMERON G, 1981, ARCH INTERN MED, V141, P1005, DOI 10.1001/archinte.141.8.1005
   Schnabel A, 1998, ARTHRITIS RHEUM-US, V41, P1215, DOI 10.1002/1529-0131(199807)41:7<1215::AID-ART11>3.0.CO;2-Y
   SCHWARZ MI, 1976, MEDICINE, V55, P89, DOI 10.1097/00005792-197601000-00005
   SCHWARZ MI, 1995, AM J RESP CRIT CARE, V151, P2037, DOI 10.1164/ajrccm.151.6.7767555
   Schwarz MI, 1998, CLIN CHEST MED, V19, P701, DOI 10.1016/S0272-5231(05)70111-8
   SCHWARZ MI, 1992, J THORAC IMAG, V7, P46, DOI 10.1097/00005382-199203000-00006
   Shamim EA, 2000, CURR OPIN RHEUMATOL, V12, P482, DOI 10.1097/00002281-200011000-00002
   Shinohara T, 1997, INTERNAL MED, V36, P519, DOI 10.2169/internalmedicine.36.519
   SONGCHAROEN S, 1980, J RHEUMATOL, V7, P353
   Takada T, 1998, INTERNAL MED, V37, P669, DOI 10.2169/internalmedicine.37.669
   TAKIZAWA H, 1987, J RHEUMATOL, V14, P102
   Tanaka F, 2000, INTERNAL MED, V39, P428, DOI 10.2169/internalmedicine.39.428
   TARGOFF IN, 1992, ARTHRITIS RHEUM, V35, P821, DOI 10.1002/art.1780350718
   Targoff IN, 2000, CURR OPIN RHEUMATOL, V12, P475, DOI 10.1097/00002281-200011000-00001
   TAZELAAR HD, 1990, AM REV RESPIR DIS, V141, P727, DOI 10.1164/ajrccm/141.3.727
   Travis WD, 2000, AM J SURG PATHOL, V24, P19, DOI 10.1097/00000478-200001000-00003
   WALLAERT B, 1986, AM REV RESPIR DIS, V133, P574
   WALLAERT B, 1986, PRESSE MED, V15, P1247
   WEAVER AL, 1968, ARTHRITIS RHEUM, V11, P765, DOI 10.1002/art.1780110606
   WEBB DR, 1972, J AMER MED ASSOC, V222, P1146, DOI 10.1001/jama.222.9.1146
   WELLS AU, 1993, EUR RESPIR J, V6, P797
   Yamanishi Y, 1999, SCAND J RHEUMATOL, V28, P58
   YOSHIDA S, 1983, ARTHRITIS RHEUM, V26, P604, DOI 10.1002/art.1780260505
   Yoshida T, 1999, INTERNAL MED, V38, P733, DOI 10.2169/internalmedicine.38.733
NR 95
TC 15
Z9 19
U1 0
U2 3
PU ELSEVIER FRANCE-EDITIONS SCIENTIFIQUES MEDICALES ELSEVIER
PI ISSY-LES-MOULINEAUX
PA 65 RUE CAMILLE DESMOULINS, CS50083, 92442 ISSY-LES-MOULINEAUX, FRANCE
SN 0248-8663
J9 REV MED INTERNE
JI Rev. Med. Interne
PD NOV
PY 2001
VL 22
IS 11
BP 1083
EP 1096
DI 10.1016/S0248-8663(01)00473-8
PG 14
WC Medicine, General & Internal
WE Science Citation Index Expanded (SCI-EXPANDED)
SC General & Internal Medicine
GA 494VG
UT WOS:000172306100007
PM 11817120
DA 2023-03-31
ER

PT J
AU Antelava, OA
   Khelkovskaya-Sergeeva, AN
   Tarasova, GM
   Nikishina, NY
   Lopatina, NE
   Palshina, SG
   Fedina, TP
   Sazhina, EG
AF Antelava, O. A.
   Khelkovskaya-Sergeeva, A. N.
   Tarasova, G. M.
   Nikishina, N. Yu
   Lopatina, N. E.
   Palshina, S. G.
   Fedina, T. P.
   Sazhina, E. G.
TI Use of anti-B-cell therapy in case of antisynthetase syndrome as the
   severest subtype of polymyositis/dermatomyositis
SO TERAPEVTICHESKII ARKHIV
LA Russian
DT Article
DE polymyositis; dermatomyositis; antisynthetase syndrome; rituximab;
   interstitial lung disease
ID IDIOPATHIC INFLAMMATORY MYOPATHIES; INTERSTITIAL LUNG-DISEASE; JUVENILE
   DERMATOMYOSITIS; SYNTHETASE-SYNDROME; RITUXIMAB TREATMENT; POLYMYOSITIS;
   MYOSITIS; EFFICACY; ANTIBODIES
AB Antisynthetase syndrome encompassing a symptom complex with severe interstitial lung disease is the severest subtype of polymyositis and dermatomyositis. The characteristic feature of antisynthetase syndrome is the insufficient efficiency of traditional therapy with glucocorticosteroids and cytostatics, which determines the prognosis of the disease and the need for new therapeutic approaches to treating these patients.
C1 [Antelava, O. A.] IM Sechenov First Moscow State Med Univ, Minist Hlth Russia, Fac Postgrad Training Phys, Dept Rheumatol, Moscow, Russia.
   [Khelkovskaya-Sergeeva, A. N.; Tarasova, G. M.; Nikishina, N. Yu; Lopatina, N. E.; Sazhina, E. G.] Russian Acad Med Sci, VA Nasonova Res Inst Rheumatol, Moscow 109801, Russia.
C3 Ministry of Health of the Russian Federation; Sechenov First Moscow
   State Medical University; Russian Academy of Medical Sciences
RP Antelava, OA (通讯作者)，IM Sechenov First Moscow State Med Univ, Minist Hlth Russia, Fac Postgrad Training Phys, Dept Rheumatol, Moscow, Russia.
EM antelavao@gmail.com
RI TARASOVA, GALINA/AAF-3477-2021; Khelkovskaya-Sergeeva,
   Anna/AAF-7832-2021
OI Khelkovskaya-Sergeeva, Anna/0000-0002-4804-3689; Tarasova,
   Galina/0000-0001-9933-5350
CR Albayda J, 2012, THER ADV MUSCULOSKEL, V4, P369, DOI 10.1177/1759720X12447705
   Bader-Meunier B, 2011, J RHEUMATOL, V38, P1436, DOI 10.3899/jrheum.101321
   Bajocchi G, 2012, CLIN EXP RHEUMATOL, V30, P424
   Ball EMA, 2010, RHEUMATOLOGY, V49, P1013, DOI 10.1093/rheumatology/kep438
   Betteridge Z, 2007, RHEUMATOLOGY, V46, P1005, DOI 10.1093/rheumatology/kem045
   BOHAN A, 1977, MEDICINE, V56, P255, DOI 10.1097/00005792-197707000-00001
   Brulhart L, 2006, ANN RHEUM DIS, V65, P974, DOI 10.1136/ard.2005.045898
   Chen IJ, 2009, CLIN RHEUMATOL, V28, P639, DOI 10.1007/s10067-009-1110-6
   Chiu YE, 2011, PEDIATR DERMATOL, V28, P627, DOI 10.1111/j.1525-1470.2011.01647.x
   Chiu YE, 2011, PEDIATR DERMATOL, V28, P357, DOI 10.1111/j.1525-1470.2011.01501.x
   De Paepe B, 2012, CLIN DEV IMMUNOL, DOI 10.1155/2012/369432
   de Visser M, 2013, ARTHRITIS RHEUM-US, V65, P303, DOI 10.1002/art.37758
   Frikha F, 2012, REV PNEUMOL CLIN, V68, P351, DOI 10.1016/j.pneumo.2012.07.002
   Frikha F, 2009, RHEUMATOLOGY, V48, P1166, DOI 10.1093/rheumatology/kep147
   Gazeley DJ, 2011, THER ADV MUSCULOSKEL, V3, P315, DOI 10.1177/1759720X11415306
   Gottenberg JE, 2005, ANN RHEUM DIS, V64, P913, DOI 10.1136/ard.2004.029694
   Hervier B, 2012, AUTOIMMUN REV, V12, P210, DOI 10.1016/j.autrev.2012.06.006
   Katzap E, 2011, CURR RHEUMATOL REP, V13, P175, DOI 10.1007/s11926-011-0176-8
   Krystufkova O, 2009, ANN RHEUM DIS, V68, P836, DOI 10.1136/ard.2008.091405
   Kulkarni H.S., 2011, AM J RESP CRIT CARE, V183, pA5661
   Labirua A, 2010, CURR OPIN RHEUMATOL, V22, P633, DOI 10.1097/BOR.0b013e32833f1970
   Labirua-Iturburu A, 2012, MEDICINE, V91, P206, DOI 10.1097/MD.0b013e318260977c
   Lambotte O, 2005, J RHEUMATOL, V32, P1369
   Levine TD, 2005, ARTHRITIS RHEUM, V52, P601, DOI 10.1002/art.20849
   Limaye V, 2012, INTERN MED J, V42, pE4, DOI 10.1111/j.1445-5994.2011.02702.x
   Mahler EAM, 2011, RHEUMATOLOGY, V50, P2206, DOI 10.1093/rheumatology/ker088
   Marie I, 2012, RESP MED, V106, P581, DOI 10.1016/j.rmed.2012.01.001
   Oddis CV, 2013, ARTHRITIS RHEUM-US, V65, P314, DOI 10.1002/art.37754
   PLOTZ PH, 1989, ANN INTERN MED, V111, P143, DOI 10.7326/0003-4819-111-2-143
   Rider LG, 2011, JAMA-J AM MED ASSOC, V305, P183, DOI 10.1001/jama.2010.1977
   Fernandez RR, 2009, CLIN EXP RHEUMATOL, V27, P1009
   Santy A., 1997, EUR RESPIR J, V10, P2907
   Sem M, 2009, RHEUMATOLOGY, V48, P968, DOI 10.1093/rheumatology/kep157
   Solomon J, 2011, J BRAS PNEUMOL, V37, P100, DOI 10.1590/S1806-37132011000100015
   Stanciu R, 2012, J RHEUMATOL, V39, P1835, DOI 10.3899/jrheum.111604
   Valiyil R, 2010, ARTHRIT CARE RES, V62, P1328, DOI 10.1002/acr.20219
   Vandenbroucke E, 2009, RHEUMATOL INT, V29, P1499, DOI 10.1007/s00296-009-0859-x
NR 37
TC 0
Z9 0
U1 0
U2 1
PU CJSC CONSILIUM MEDICUM
PI MOSCOW
PA NOVIY ZIKOVSKIY PROEZD, D 3, 40, MOSCOW, 125167, RUSSIA
SN 0040-3660
EI 2309-5342
J9 TERAPEVT ARKH
JI Ter. Arkhiv
PY 2014
VL 86
IS 5
BP 109
EP 115
PG 7
WC Medicine, General & Internal
WE Science Citation Index Expanded (SCI-EXPANDED)
SC General & Internal Medicine
GA AI7KO
UT WOS:000337069600017
PM 25026812
DA 2023-03-31
ER

PT J
AU Fathi, M
   Lundberg, IE
AF Fathi, M
   Lundberg, IE
TI Interstitial lung disease in polymyositis and dermatomyositis
SO CURRENT OPINION IN RHEUMATOLOGY
LA English
DT Review
DE high resolution computerized tomography; histopathology; interstitial
   lung disease; myositis
ID IDIOPATHIC INFLAMMATORY MYOPATHY; HIGH-RESOLUTION CT; CRYPTOGENIC
   FIBROSING ALVEOLITIS; MYOSITIS-SPECIFIC AUTOANTIBODIES; PULMONARY
   INVOLVEMENT; BRONCHOALVEOLAR LAVAGE; AMYOPATHIC DERMATOMYOSITIS;
   PATHOLOGICAL CORRELATION; PROGNOSTIC-SIGNIFICANCE; SEQUENTIAL EVALUATION
AB Purpose of review The purpose of this review is to discuss current concepts regarding management of interstitial lung disease in polymyositis and dermatomyositis.
   Recent findings Interstitial lung disease seems to be a more frequent manifestation in patients with polymyositis and dermatomyositis than previously reported. Modern technology, including high-resolution computerized tomography in combination with pulmonary function tests provides sensitive tools to detects early signs of interstitial lung disease. By systematic use of these investigations in newly diagnosed polymyositis and dermatomyositis, up to two thirds of patients were discovered to have signs of interstitial lung disease in a recent study. Clinical symptoms such as cough and dyspnea may not be sensitive enough to detect interstitial lung disease. Awareness of this complication in patients with myositis is important, because early diagnosis and management of interstitial lung disease may prevent development of chronic pulmonary fibrosis and thereby prolong patient survival and improve quality of life. Treatment recommendations of interstitial lung disease in polymyositis and dermatomyositis are still limited by absence of controlled trials and could only be based on experiences from small case series and case reports. At lease some patients with interstitial lung disease improve with immunosuppressive treatment, but data are limited, and longitudinal studies are needed.
   Summary Interstitial lung disease seems to be a common manifestation in patients with polymyositis and dermatomyositis already at diagnosis of the muscle disease. When present, interstitial lung disease has a major effect on morbidity and mortality and should be looked for in these patients using high-resolution computerized tomography and pulmonary function tests early in the disease course, because immunosuppressive treatment may change the course of the lung disease.
C1 Karolinska Univ Hosp, Karolinska Inst, Dept Resp Med & Allergy, Rheumatol Unit, SE-17176 Stockholm, Sweden.
   Karolinska Univ Hosp, Karolinska Inst, Dept Med, Rheumatol Unit, Stockholm, Sweden.
C3 Karolinska Institutet; Karolinska University Hospital; Karolinska
   Institutet; Karolinska University Hospital
RP Lundberg, IE (通讯作者)，Karolinska Univ Hosp, Karolinska Inst, Dept Resp Med & Allergy, Rheumatol Unit, SE-17176 Stockholm, Sweden.
EM Ingrid.Lundberg@medks.ki.se
CR Arakawa H, 2003, CHEST, V123, P1096, DOI 10.1378/chest.123.4.1096
   Bandoh S, 2000, ANN RHEUM DIS, V59, P257, DOI 10.1136/ard.59.4.257
   BENBASSAT J, 1985, ARTHRITIS RHEUM-US, V28, P249, DOI 10.1002/art.1780280303
   Bjoraker JA, 1998, AM J RESP CRIT CARE, V157, P199, DOI 10.1164/ajrccm.157.1.9704130
   Bonnefoy O, 2004, EUR J RADIOL, V49, P235, DOI 10.1016/S0720-048X(03)00094-9
   DICKEY BF, 1984, SEMIN ARTHRITIS RHEU, V14, P60, DOI 10.1016/0049-0172(84)90010-6
   Douglas WW, 2001, AM J RESP CRIT CARE, V164, P1182, DOI 10.1164/ajrccm.164.7.2103110
   EPLER GR, 1978, NEW ENGL J MED, V298, P934, DOI 10.1056/NEJM197804272981703
   Fathi M, 2004, ANN RHEUM DIS, V63, P297, DOI 10.1136/ard.2003.006122
   FRAZIER AR, 1974, CHEST, V65, P403, DOI 10.1378/chest.65.4.403
   Fujisawa T, 2005, J RHEUMATOL, V32, P58
   HASLAM PL, 1980, THORAX, V35, P328, DOI 10.1136/thx.35.5.328
   High WA, 2003, J AM ACAD DERMATOL, V49, P295, DOI 10.1067/S0190-9622(03)01482-8
   Ihn H, 2002, RHEUMATOLOGY, V41, P1268, DOI 10.1093/rheumatology/41.11.1268
   Kashiwabara K, 2002, INTERNAL MED, V41, P584, DOI 10.2169/internalmedicine.41.584
   Kubo M, 2000, RHEUMATOLOGY, V39, P632, DOI 10.1093/rheumatology/39.6.632
   Lee CS, 2002, CLIN RHEUMATOL, V21, P391, DOI 10.1007/s100670200104
   LEE JS, 1992, RADIOLOGY, V184, P451, DOI 10.1148/radiology.184.2.1620846
   LOVE LA, 1991, MEDICINE, V70, P360, DOI 10.1097/00005792-199111000-00002
   Marie I, 2002, ARTHRIT RHEUM-ARTHR, V47, P614, DOI 10.1002/art.10794
   MILLER FW, 1993, JAMA-J AM MED ASSOC, V270, P1846, DOI 10.1001/jama.270.15.1846
   MILLS ES, 1956, JAMA-J AM MED ASSOC, V160, P1467, DOI 10.1001/jama.1956.02960520029008b
   Mino M, 1997, AM J ROENTGENOL, V169, P83, DOI 10.2214/ajr.169.1.9207505
   Mori S, 2001, INTERNAL MED, V40, P940, DOI 10.2169/internalmedicine.40.940
   MULLER NL, 1987, RADIOLOGY, V165, P731
   MULLER NL, 1986, RADIOLOGY, V160, P585
   Nicholson AC, 2000, AM J RESP CRIT CARE, V162, P2213, DOI 10.1164/ajrccm.162.6.2003049
   NISHIMURA K, 1992, RADIOLOGY, V182, P337, DOI 10.1148/radiology.182.2.1732946
   Oddis CV, 1999, LANCET, V353, P1762, DOI 10.1016/S0140-6736(99)01927-3
   Ostor AJK, 2004, BRIT MED J, V329, P1266, DOI 10.1136/bmj.329.7477.1266
   REMYJARDIN M, 1993, RADIOLOGY, V188, P499, DOI 10.1148/radiology.188.2.8327704
   Sakamoto N, 2004, INTERNAL MED, V43, P838, DOI 10.2169/internalmedicine.43.838
   Schnabel A, 2003, SEMIN ARTHRITIS RHEU, V32, P273, DOI 10.1053/sarh.2002.50012
   Schwarz MI, 1998, CLIN CHEST MED, V19, P701, DOI 10.1016/S0272-5231(05)70111-8
   Shinohara T, 1997, INTERNAL MED, V36, P519, DOI 10.2169/internalmedicine.36.519
   Spath M, 2004, J NEUROL, V251, P859, DOI 10.1007/s00415-004-0449-5
   TAKIZAWA H, 1987, J RHEUMATOL, V14, P102
   Tansey D, 2004, HISTOPATHOLOGY, V44, P585, DOI 10.1111/j.1365-2559.2004.01896.x
   TAZELAAR HD, 1990, AM REV RESPIR DIS, V141, P727, DOI 10.1164/ajrccm/141.3.727
   Tjiu JW, 2004, BRIT J DERMATOL, V150, P1214, DOI 10.1111/j.1365-2133.2004.05979.x
   Tomsic M, 2000, WIEN KLIN WOCHENSCHR, V112, P728
   Trapani S, 2001, RHEUMATOLOGY, V40, P216, DOI 10.1093/rheumatology/40.2.216
   Tubery M, 1997, ANN MED INTERNE, V148, P2
   WALLAERT B, 1986, AM REV RESPIR DIS, V133, P574
   WELLS AU, 1992, THORAX, V47, P738, DOI 10.1136/thx.47.9.738
   Wilkes M, 2003, ARTHRITIS RHEUM, V48, pS434
NR 46
TC 100
Z9 118
U1 0
U2 12
PU LIPPINCOTT WILLIAMS & WILKINS
PI PHILADELPHIA
PA TWO COMMERCE SQ, 2001 MARKET ST, PHILADELPHIA, PA 19103 USA
SN 1040-8711
EI 1531-6963
J9 CURR OPIN RHEUMATOL
JI Curr. Opin. Rheumatol.
PD NOV
PY 2005
VL 17
IS 6
BP 701
EP 706
DI 10.1097/01.bor.0000179949.65895.53
PG 6
WC Rheumatology
WE Science Citation Index Expanded (SCI-EXPANDED)
SC Rheumatology
GA 977SH
UT WOS:000232823000002
PM 16224246
DA 2023-03-31
ER

PT J
AU Kunimasa, K
   Arita, M
   Nakazawa, T
   Tanaka, M
   Tsubouchi, K
   Konishi, S
   Fukuda, Y
   Saigusa, M
   Nakagawa, H
   Ubukata, S
   Korogi, Y
   Fujii, T
   Mimori, T
   Ishida, T
AF Kunimasa, Kei
   Arita, Machiko
   Nakazawa, Takashi
   Tanaka, Maki
   Tsubouchi, Kazuya
   Konishi, Satoshi
   Fukuda, Yasushi
   Saigusa, Mika
   Nakagawa, Hiroaki
   Ubukata, Satoshi
   Korogi, Yohei
   Fujii, Takao
   Mimori, Tsuneyo
   Ishida, Tadashi
TI The Clinical Characteristics of Two Anti-OJ (Anti-Isoleucylt-RNA
   Synthetase) Autoantibody-Positive Interstitial Lung Disease Patients
   with Polymyositis/Dermatomyositis
SO INTERNAL MEDICINE
LA English
DT Article
DE interstitial lung disease; polymyositis/dermatomyositis;
   anti-aminoacyl-tRNA antibodies
ID IDIOPATHIC INFLAMMATORY MYOPATHIES; POLYMYOSITIS; DERMATOMYOSITIS;
   MYOSITIS; CLASSIFICATION; ANTIBODIES; PNEUMONIA
AB We herein report the clinical and laboratory characteristics of two anti-OJ (anti-isoleucyl-tRNA synthetase) autoantibody-positive interstitial lung disease patients with polymyositis/dermatomyositis (PM/DM). We compared these characteristics with previously published findings. Previous reports and our present cases show that anti-OJ autoantibody-positive interstitial lung disease (ILD) patients with PM/DM lack the manifestations of Raynaud's phenomenon and sclerodactyly and show good prognoses and responses to glucocorticoid therapy. These results indicate that the presence of anti-OJ autoantibodies may be useful for predicting the prognosis of ILD and its clinical course in PM/DM patients.
C1 [Kunimasa, Kei; Arita, Machiko; Tanaka, Maki; Tsubouchi, Kazuya; Konishi, Satoshi; Fukuda, Yasushi; Saigusa, Mika; Nakagawa, Hiroaki; Ubukata, Satoshi; Korogi, Yohei; Ishida, Tadashi] Kurashiki Cent Hosp, Dept Resp Med, Kurashiki, Okayama, Japan.
   [Nakazawa, Takashi] Kurashiki Cent Hosp, Dept Endocrinol & Rheumatol, Kurashiki, Okayama, Japan.
   [Saigusa, Mika] Okayama Saiseikai Gen Hosp, Dept Palliat Med, Okayama, Japan.
   [Nakagawa, Hiroaki] Shiga Univ Med Sci, Dept Resp Med, Shiga, Japan.
   [Fujii, Takao] Kyoto Univ, Grad Sch Med, Dept Control Rheumat Dis, Kyoto 6068501, Japan.
   [Mimori, Tsuneyo] Kyoto Univ, Grad Sch Med, Dept Rheumatol & Clin Immunol, Kyoto 6068501, Japan.
   [Kunimasa, Kei] Kobe Univ, Grad Sch Med, Div Genet, Kobe, Hyogo, Japan.
   [Konishi, Satoshi] Kyoto Univ, Grad Sch Med, Dept Resp Med, Kyoto 6068501, Japan.
C3 Kurashiki Central Hospital; Kurashiki Central Hospital; Shiga University
   of Medical Science; Kyoto University; Kyoto University; Kobe University;
   Kyoto University
RP Kunimasa, K (通讯作者)，Kurashiki Cent Hosp, Dept Resp Med, Kurashiki, Okayama, Japan.
EM keikunimasa@gmail.com
OI Konishi, Satoshi/0000-0002-3265-7491
CR Betteridge Z, 2007, RHEUMATOLOGY, V46, P1005, DOI 10.1093/rheumatology/kem045
   Connors GR, 2010, CHEST, V138, P1464, DOI 10.1378/chest.10-0180
   Flaherty KR, 2002, EUR RESPIR J, V19, P275, DOI 10.1183/09031936.02.00182002
   Friedman AW, 1996, SEMIN ARTHRITIS RHEU, V26, P459, DOI 10.1016/S0049-0172(96)80026-6
   Gelpi C, 1996, ARTHRITIS RHEUM, V39, P692, DOI 10.1002/art.1780390424
   Hirakata M, 2000, CURR OPIN RHEUMATOL, V12, P501, DOI 10.1097/00002281-200011000-00005
   Hirakata M, 1999, J IMMUNOL, V162, P2315
   Kang EH, 2005, RHEUMATOLOGY, V44, P1282, DOI 10.1093/rheumatology/keh723
   Katzap E, 2011, CURR RHEUMATOL REP, V13, P175, DOI 10.1007/s11926-011-0176-8
   Koreeda Y, 2010, INTERNAL MED, V49, P361, DOI 10.2169/internalmedicine.49.2889
   LOVE LA, 1991, MEDICINE, V70, P360, DOI 10.1097/00005792-199111000-00002
   MARGUERIE C, 1990, Q J MED, V77, P1019, DOI 10.1093/qjmed/77.1.1019
   Marie I, 2011, ARTHRITIS RHEUM-US, V63, P3439, DOI 10.1002/art.30513
   MATHEWS M, 1983, NATURE, V83, P304
   Sato S, 2007, RHEUMATOLOGY, V46, P842, DOI 10.1093/rheumatology/kel435
   Shimizu Kenichiro, 2010, Nihon Kokyuki Gakkai Zasshi, V48, P45
   Suwa A, 1999, CLIN EXP RHEUMATOL, V17, P755
   TARGOFF IN, 1993, J CLIN INVEST, V91, P2556, DOI 10.1172/JCI116493
   TARGOFF IN, 1994, RHEUM DIS CLIN N AM, V20, P857
   TARGOFF IN, 1990, J IMMUNOL, V144, P1737
   Yoshifuji H, 2006, AUTOIMMUNITY, V39, P233, DOI 10.1080/08916930600622884
NR 21
TC 19
Z9 20
U1 0
U2 1
PU JAPAN SOC INTERNAL MEDICINE
PI TOKYO
PA 34-3 3-CHOME HONGO BUNKYO-KU, TOKYO, 113, JAPAN
SN 0918-2918
J9 INTERNAL MED
JI Intern. Med.
PY 2012
VL 51
IS 24
BP 3405
EP 3410
DI 10.2169/internalmedicine.51.7452
PG 6
WC Medicine, General & Internal
WE Science Citation Index Expanded (SCI-EXPANDED)
SC General & Internal Medicine
GA 090RL
UT WOS:000314996900016
PM 23257529
OA Bronze
DA 2023-03-31
ER

PT J
AU Kiefer, D
   Andreica, I
   Braun, J
AF Kiefer, David
   Andreica, Ioana
   Braun, Juergen
TI Dermatomyositis associated with rapid progression of pulmonary
   involvement
SO DEUTSCHE MEDIZINISCHE WOCHENSCHRIFT
LA German
DT Article
DE dermatomyositis; polymyositis; interstitial lung disease; MDA5;
   amyopathic dermatomyositis
ID INTERSTITIAL LUNG-DISEASE; CLINICALLY AMYOPATHIC DERMATOMYOSITIS;
   MYOSITIS-SPECIFIC AUTOANTIBODIES; GENE 5; INFLAMMATORY MYOPATHIES;
   POLYMYOSITIS; SPECTRUM; ANTIBODIES; ANTI-MDA5
AB In this case series we present three patients with autoimmune dermatomyositis or polymyositis with rapid-progressive interstitial pulmonary involvement. Despite intensive escalation of the immunosuppressive therapy the patients developed acute respiratory distress syndrome with lethal outcome only a few months after diagnosis. All three patients had increased myositis-specific or myositis-associated antibodies - two patients were detected with anti-melanoma differentiation-associated gene (MDA5) antibodies and the third patient with anti-Ku antibodies. Dermatomyositis and polymyositis are rare autoimmune diseases with variable clinical manifestations and several different antibody constellations. In particular the presence of anti-MDA5 antibodies is associated with progressive pulmonary involvement, complicated progression and poor prognosis.
C1 [Kiefer, David; Andreica, Ioana; Braun, Juergen] Ruhr Univ Bochum, Rheumazentrum Ruhrgebiet, Bochum, Germany.
C3 Rheumazentrum Ruhrgebiet; Ruhr University Bochum
RP Kiefer, D (通讯作者)，Rheumazentrum Ruhrgebiet, Claudiusstr 45, D-44649 Herne, Germany.
EM david.kiefer@elisabethgruppe.de
RI Braun, Jürgen/AFT-8107-2022
CR Aggarwal R, 2014, ARTHRITIS RHEUMATOL, V66, P740, DOI 10.1002/art.38270
   Betteridge Z, 2016, J INTERN MED, V280, P8, DOI 10.1111/joim.12451
   Chan EKL, 2015, FRONT IMMUNOL, V6, DOI 10.3389/fimmu.2015.00412
   Hoshino K, 2010, RHEUMATOLOGY, V49, P1726, DOI 10.1093/rheumatology/keq153
   Hozumi H, 2016, RESP MED, V121, P91, DOI 10.1016/j.rmed.2016.10.019
   Huang W, 2019, CLIN EXP RHEUMATOL, V37, P803
   Kurtzman DJB, 2018, J AM ACAD DERMATOL, V78, P776, DOI 10.1016/j.jaad.2017.12.010
   Leuschner G, 2018, Z RHEUMATOL, V77, P477, DOI 10.1007/s00393-018-0507-5
   Li LB, 2017, ONCOTARGET, V8, P26552, DOI 10.18632/oncotarget.15716
   Li SS, 2019, CLIN RHEUMATOL, V38, P2171, DOI 10.1007/s10067-019-04503-7
   Long K, 2019, CLIN CHEST MED, V40, P561, DOI 10.1016/j.ccm.2019.05.004
   Marie I, 2002, ARTHRIT RHEUM-ARTHR, V47, P614, DOI 10.1002/art.10794
   Marie I, 2011, ARTHRITIS RHEUM-US, V63, P3439, DOI 10.1002/art.30513
   Moghadam-Kia S, 2017, J RHEUMATOL, V44, P319, DOI 10.3899/jrheum.160682
   Moghadam-Kia S, 2017, CLIN REV ALLERG IMMU, V52, P81, DOI 10.1007/s12016-016-8530-2
   Mukae H, 2009, CHEST, V136, P1341, DOI 10.1378/chest.08-2740
   Rigolet A, 2012, MEDICINE, V91, P95, DOI 10.1097/MD.0b013e31824d9cec
   Sato S, 2009, ARTHRITIS RHEUM-US, V60, P2193, DOI 10.1002/art.24621
   Schnabel A, 2013, Z RHEUMATOL, V72, P220, DOI 10.1007/s00393-012-1079-4
   Singh N, 2019, SEMIN ARTHRITIS RHEU, V49, P358, DOI 10.1016/j.semarthrit.2019.04.005
   So H, 2018, CLIN RHEUMATOL, V37, P1983, DOI 10.1007/s10067-018-4122-2
   Sontheimer RD, 2002, J AM ACAD DERMATOL, V46, P626, DOI 10.1067/mjd.2002.120621
   Spielmann L, 2019, ANN RHEUM DIS, V78, P1101, DOI 10.1136/annrheumdis-2018-214439
   Xie M M, 2018, Zhonghua Jie He He Hu Xi Za Zhi, V41, P616, DOI 10.3760/cma.j.issn.1001-0939.2018.08.009
   Zhang L, 2016, PLOS ONE, V11, DOI 10.1371/journal.pone.0155381
   Zou J, 2014, ANN RHEUM DIS, V73, P1591, DOI 10.1136/annrheumdis-2014-205278
NR 26
TC 1
Z9 1
U1 0
U2 0
PU GEORG THIEME VERLAG KG
PI STUTTGART
PA RUDIGERSTR 14, D-70469 STUTTGART, GERMANY
SN 0012-0472
EI 1439-4413
J9 DEUT MED WOCHENSCHR
JI Dtsch. Med. Wochenschr.
PD MAR
PY 2020
VL 145
IS 6
BP 394
EP 398
DI 10.1055/a-1082-0143
PG 5
WC Medicine, General & Internal
WE Science Citation Index Expanded (SCI-EXPANDED)
SC General & Internal Medicine
GA LE2SJ
UT WOS:000526572500011
PM 32191979
DA 2023-03-31
ER

PT J
AU Long, K
   Danoff, SK
AF Long, Kathryn
   Danoff, Sonye K.
TI Interstitial Lung Disease in Polymyositis and Dermatomyositis
SO CLINICS IN CHEST MEDICINE
LA English
DT Article
DE Interstitial lung disease; Myositis; Dermatomyositis; Polymyositis
ID CLINICALLY AMYOPATHIC DERMATOMYOSITIS; MYOSITIS-SPECIFIC AUTOANTIBODIES;
   ANTISYNTHETASE SYNDROME; GENE 5; PULMONARY MANIFESTATIONS;
   MYCOPHENOLATE-MOFETIL; PREDICTIVE FACTORS; PROGNOSTIC-FACTORS;
   SHORT-TERM; ANTIBODY
AB The idiopathic inflammatory myopathies (Ws), including polymyositis (PM) and dermatomyositis (DM), are autoimmune connective tissue diseases with variable degrees of muscle inflammation and systemic involvement. Interstitial lung disease (ILD) is a common complication of the Ws and is associated with increased mortality. Many patients with PM/DM have myositis-specific and myositis-associated antibodies (MSA/MAAs) that result in distinct clinical phenotypes. Among these MSAs, anti-aminoacyl-tRNA antibodies and anti-melanoma differentiation factor 5 antibodies have high rates of ILD. Corticosteroids are the mainstay of treatment, although the addition of other immunosuppressive therapy is typically necessary to achieve disease control.
C1 [Long, Kathryn] Johns Hopkins Univ Hosp, 600 N Wolfe St,Osler 292-A, Baltimore, MD 21287 USA.
   [Danoff, Sonye K.] Johns Hopkins Sch Med, Div Pulm & Crit Care Med, Dept Med, 1830 East Monument St,5th Floor, Baltimore, MD 21205 USA.
C3 Johns Hopkins University; Johns Hopkins Medicine; Johns Hopkins
   University; Johns Hopkins Medicine
RP Danoff, SK (通讯作者)，Johns Hopkins Sch Med, Div Pulm & Crit Care Med, Dept Med, 1830 East Monument St,5th Floor, Baltimore, MD 21205 USA.
EM sdanoff@jhmi.edu
CR Aggarwal R, 2014, ANN RHEUM DIS, V73, P227, DOI 10.1136/annrheumdis-2012-201800
   Allenbach Y, 2015, PLOS ONE, V10, DOI 10.1371/journal.pone.0133702
   Andersson H, 2015, RHEUMATOLOGY, V54, P1420, DOI 10.1093/rheumatology/kev004
   Bakewell CJ, 2011, CHEST, V139, P441, DOI 10.1378/chest.10-0360
   Barba T, 2019, AUTOIMMUN REV, V18, P113, DOI 10.1016/j.autrev.2018.07.013
   Bauhammer J, 2016, J RHEUMATOL, V43, P1566, DOI 10.3899/jrheum.150844
   Betteridge Z, 2016, J INTERN MED, V280, P8, DOI 10.1111/joim.12451
   BOHAN A, 1975, NEW ENGL J MED, V292, P403, DOI 10.1056/NEJM197502202920807
   BOHAN A, 1975, NEW ENGL J MED, V292, P344, DOI 10.1056/NEJM197502132920706
   Chen F, 2015, INTERN MED J, V45, P641, DOI 10.1111/imj.12754
   Chen F, 2018, AM J MED SCI, V355, P48, DOI 10.1016/j.amjms.2017.07.013
   Chen IJ, 2009, CLIN RHEUMATOL, V28, P639, DOI 10.1007/s10067-009-1110-6
   Cobo-Ibanez T, 2019, CLIN RHEUMATOL, V38, P803, DOI 10.1007/s10067-018-4353-2
   Connors GR, 2010, CHEST, V138, P1464, DOI 10.1378/chest.10-0180
   Debray MP, 2015, EUR J RADIOL, V84, P516, DOI 10.1016/j.ejrad.2014.11.026
   Dugar M, 2011, INTERN MED J, V41, P674, DOI 10.1111/j.1445-5994.2010.02164.x
   Fathi M, 2012, J INTERN MED, V271, P589, DOI 10.1111/j.1365-2796.2011.02459.x
   Fischer A, 2013, J RHEUMATOL, V40, P640, DOI 10.3899/jrheum.121043
   Fujisawa T, 2017, RESPIR INVESTIG, V55, P130, DOI 10.1016/j.resinv.2016.09.006
   Ge YP, 2015, CLIN RHEUMATOL, V34, P2097, DOI 10.1007/s10067-015-3065-0
   Ge YP, 2015, CLIN RHEUMATOL, V34, P99, DOI 10.1007/s10067-014-2803-z
   Go DJ, 2016, RHEUMATOL INT, V36, P125, DOI 10.1007/s00296-015-3328-8
   Hallowell RW, 2016, ANN AM THORAC SOC, V13, P1682, DOI 10.1513/AnnalsATS.201603-179PS
   Hallowell RW, 2014, SEMIN RESP CRIT CARE, V35, P239, DOI 10.1055/s-0034-1371528
   Hamaguchi Y, 2013, PLOS ONE, V8, DOI 10.1371/journal.pone.0060442
   Hengstman GJD, 2006, ANN RHEUM DIS, V65, P1635, DOI 10.1136/ard.2006.052191
   Hirakata M, 1999, J IMMUNOL, V162, P2315
   Hoshino K, 2010, RHEUMATOLOGY, V49, P1726, DOI 10.1093/rheumatology/keq153
   Hozumi H, 2016, RESP MED, V121, P91, DOI 10.1016/j.rmed.2016.10.019
   Hozumi H, 2015, PLOS ONE, V10, DOI 10.1371/journal.pone.0120313
   Ikeda S, 2015, BMC PULM MED, V15, DOI 10.1186/s12890-015-0154-4
   Ikeda S, 2015, SPRINGERPLUS, V4, DOI 10.1186/s40064-015-1013-8
   Johnson C, 2014, RESP MED, V108, P1542, DOI 10.1016/j.rmed.2014.09.003
   Johnson C, 2016, LUNG, V194, P733, DOI 10.1007/s00408-016-9896-x
   Kalluri M, 2010, CLIN CHEST MED, V31, P501, DOI 10.1016/j.ccm.2010.05.008
   Kishaba T, 2018, J MED INVESTIG, V65, P251, DOI 10.2152/jmi.65.251
   Kurita T, 2015, RHEUMATOLOGY, V54, P39, DOI 10.1093/rheumatology/keu166
   La Corte R, 2006, AUTOIMMUNITY, V39, P249, DOI 10.1080/08916930600623791
   Lega JC, 2014, AUTOIMMUN REV, V13, P883, DOI 10.1016/j.autrev.2014.03.004
   Li LB, 2019, J NEUROL SCI, V397, P123, DOI 10.1016/j.jns.2018.12.040
   Li LB, 2017, ONCOTARGET, V8, P76129, DOI 10.18632/oncotarget.19050
   MARGUERIE C, 1990, Q J MED, V77, P1019, DOI 10.1093/qjmed/77.1.1019
   Marie I, 2012, AUTOIMMUN REV, V11, P739, DOI 10.1016/j.autrev.2012.01.006
   Marie I, 2011, ARTHRITIS RHEUM-US, V63, P3439, DOI 10.1002/art.30513
   Marie I, 2010, BRIT J DERMATOL, V162, P337, DOI 10.1111/j.1365-2133.2009.09484.x
   Marie I, 2012, SEMIN ARTHRITIS RHEU, V41, P890, DOI 10.1016/j.semarthrit.2011.09.008
   Matsushita T, 2017, BRIT J DERMATOL, V176, P395, DOI 10.1111/bjd.14882
   Mira-Avendano IC, 2013, RESP MED, V107, P890, DOI 10.1016/j.rmed.2013.02.015
   Moghadam-Kia S, 2016, ARTHRIT CARE RES, V68, P689, DOI 10.1002/acr.22728
   Morisset J, 2016, CHEST, V150, P1118, DOI 10.1016/j.chest.2016.04.007
   Nakazawa M, 2018, CLIN RHEUMATOL, V37, P765, DOI 10.1007/s10067-017-3854-8
   Obert J, 2016, RHEUMATOL INT, V36, P1727, DOI 10.1007/s00296-016-3571-7
   Cruellas MGP, 2013, CLINICS, V68, P909, DOI 10.6061/clinics/2013(07)04
   Pinal-Fernandez I, 2017, RHEUMATOLOGY, V56, P999, DOI 10.1093/rheumatology/kex021
   Rojas-Serrano J, 2015, CLIN RHEUMATOL, V34, P1563, DOI 10.1007/s10067-015-3023-x
   Sakamoto S, 2018, RESPIR INVESTIG, V56, P464, DOI 10.1016/j.resinv.2018.07.007
   Sato S, 2005, ARTHRITIS RHEUM-US, V52, P1571, DOI 10.1002/art.21023
   Sato S, 2013, MOD RHEUMATOL, V23, P496, DOI 10.1007/s10165-012-0663-4
   Sato S, 2009, ARTHRITIS RHEUM-US, V60, P2193, DOI 10.1002/art.24621
   Schneider F, 2014, J CLIN PATHOL, V67, P678, DOI 10.1136/jclinpath-2014-202367
   Sharma N, 2017, J RHEUMATOL, V44, P1612, DOI 10.3899/jrheum.161217
   Shi JL, 2017, J RHEUMATOL, V44, P1051, DOI 10.3899/jrheum.161480
   Shimojima Y, 2017, JCR-J CLIN RHEUMATOL, V23, P87, DOI 10.1097/RHU.0000000000000487
   Sontheimer RD, 2002, J AM ACAD DERMATOL, V46, P626, DOI 10.1067/mjd.2002.120621
   Srivastava P, 2014, INDIAN J RHEUMATOL, V9, P935
   Sugiyama Y, 2018, ARTHRITIS RES THER, V20, DOI 10.1186/s13075-017-1506-7
   Suzuki Y, 2009, LUNG, V187, P201, DOI 10.1007/s00408-009-9146-6
   Swigris JJ, 2006, CHEST, V130, P30, DOI 10.1016/S0012-3692(15)50949-5
   Takada Kazuki, 2007, Mod Rheumatol, V17, P123
   Takada T, 1998, INTERNAL MED, V37, P669, DOI 10.2169/internalmedicine.37.669
   Tanizawa K, 2017, RESP MED, V127, P57, DOI 10.1016/j.rmed.2017.04.007
   Tanizawa K, 2013, RESP MED, V107, P745, DOI 10.1016/j.rmed.2013.01.014
   Tanizawa K, 2011, RESP MED, V105, P1380, DOI 10.1016/j.rmed.2011.05.006
   Tatebe N, 2018, MOD RHEUMATOL, V28, P141, DOI 10.1080/14397595.2017.1317377
   Vancsa A, 2009, RHEUMATOL INT, V29, P989, DOI 10.1007/s00296-009-0884-9
   Waseda Y, 2016, EUR J RADIOL, V85, P1421, DOI 10.1016/j.ejrad.2016.05.012
   Xu Y, 2016, CLIN RHEUMATOL, V35, P113, DOI 10.1007/s10067-015-3139-z
   Yamanaka Y, 2018, EUR J RADIOL, V107, P26, DOI 10.1016/j.ejrad.2018.08.005
   Yamasaki Y, 2016, MOD RHEUMATOL, V26, P403, DOI 10.3109/14397595.2015.1091155
   Yoshida N, 2017, RESPIR INVESTIG, V55, P24, DOI 10.1016/j.resinv.2016.08.007
   Zamora AC, 2016, RESP MED, V118, P39, DOI 10.1016/j.rmed.2016.07.009
   Zampeli E, 2019, CLIN RHEUMATOL, V38, P125, DOI 10.1007/s10067-018-4267-z
   Zhang L, 2016, PLOS ONE, V11, DOI 10.1371/journal.pone.0155381
   Zou J, 2015, CLIN RHEUMATOL, V34, P707, DOI 10.1007/s10067-015-2866-5
NR 84
TC 41
Z9 47
U1 1
U2 14
PU W B SAUNDERS CO-ELSEVIER INC
PI PHILADELPHIA
PA 1600 JOHN F KENNEDY BOULEVARD, STE 1800, PHILADELPHIA, PA 19103-2899 USA
SN 0272-5231
EI 1557-8216
J9 CLIN CHEST MED
JI Clin. Chest Med.
PD SEP
PY 2019
VL 40
IS 3
BP 561
EP +
DI 10.1016/j.ccm.2019.05.004
PG 13
WC Respiratory System
WE Science Citation Index Expanded (SCI-EXPANDED)
SC Respiratory System
GA IW0KA
UT WOS:000484649600006
PM 31376891
DA 2023-03-31
ER

PT J
AU Fathi, M
   Lundberg, IE
   Tornling, G
AF Fathi, Mairyarn
   Lundberg, Ingrid E.
   Tornling, Goeran
TI Pulmonary complications of polymyositis and dermatomyositis
SO SEMINARS IN RESPIRATORY AND CRITICAL CARE MEDICINE
LA English
DT Review
DE polymyositis; dermatomyositis; interstitial lung disease
ID INTERSTITIAL LUNG-DISEASE; IDIOPATHIC INFLAMMATORY MYOPATHIES;
   INCLUSION-BODY MYOSITIS; MONOCLONAL-ANTIBODY ANALYSIS;
   NECROSIS-FACTOR-ALPHA; HIGH-RESOLUTION CT; AMYOPATHIC DERMATOMYOSITIS;
   CLINICAL-FEATURES; MUSCLE-TISSUE; PATHOLOGICAL CORRELATION
AB Polymyositis and dermatomyositis are systemic inflammatory diseases with unknown etiology and prognosis. Pulmonary involvement is increasingly recognized to be a major complication and a common cause of morbidity and mortality in these diseases. Thus a thorough pulmonary evaluation is necessary to permit appropriate management. There are three categories of pulmonary complications in myositis: aspiration pneumonia, hypoventilation, and interstitial lung disease (ILD). ILD is a frequent pulmonary complication in patients with myositis, and respiratory symptoms are not reliable signs for diagnosis. The strongest predictive factor for ILD in patients with myositis is the presence of antihistidyl transfer ribonucleic acid (tRNA) synthetase antibodies (anti-Jo-1), but ILD may also be present in patients without these autoantibodies. Therefore, all patients with polymyositis or dermatomyositis should be investigated with chest radiography, high-resolution computed tomography, and lung function tests.
C1 Karolinska Inst, Karolinska Univ Hosp, Rheumatol Unit, Dept Med, SE-17176 Stockholm, Sweden.
   Karolinska Inst, Dept Med, Karolinska Univ Hosp, Div Resp Med & Allergy, Stockholm, Sweden.
C3 Karolinska Institutet; Karolinska University Hospital; Karolinska
   Institutet; Karolinska University Hospital
RP Lundberg, IE (通讯作者)，Karolinska Inst, Karolinska Univ Hosp, Rheumatol Unit, Dept Med, SE-17176 Stockholm, Sweden.
EM ingrid.Lundberg@ki.se
OI Tornling, Goran/0000-0002-8718-6631
CR Aoun Naim Y, 2004, Respir Care, V49, P1515
   ARAHATA K, 1984, ANN NEUROL, V16, P193, DOI 10.1002/ana.410160206
   Arakawa H, 2003, CHEST, V123, P1096, DOI 10.1378/chest.123.4.1096
   Bandoh S, 2000, ANN RHEUM DIS, V59, P257, DOI 10.1136/ard.59.4.257
   BENBASSAT J, 1985, ARTHRITIS RHEUM-US, V28, P249, DOI 10.1002/art.1780280303
   BOHAN A, 1975, NEW ENGL J MED, V292, P403, DOI 10.1056/NEJM197502202920807
   BOHAN A, 1975, NEW ENGL J MED, V292, P344, DOI 10.1056/NEJM197502132920706
   Bonnefoy O, 2004, EUR J RADIOL, V49, P235, DOI 10.1016/S0720-048X(03)00094-9
   BRAUN NMT, 1983, THORAX, V38, P616, DOI 10.1136/thx.38.8.616
   Chinoy H, 2006, ARTHRITIS RES THER, V8, DOI 10.1186/ar1862
   DALAKAS MC, 1991, NEW ENGL J MED, V325, P1487, DOI 10.1056/NEJM199111213252107
   Danko K, 2004, MEDICINE, V83, P35, DOI 10.1097/01.md.0000109755.65914.5e
   DICKEY BF, 1984, SEMIN ARTHRITIS RHEU, V14, P60, DOI 10.1016/0049-0172(84)90010-6
   Douglas WW, 2001, AM J RESP CRIT CARE, V164, P1182, DOI 10.1164/ajrccm.164.7.2103110
   Efthimiou P, 2006, SEMIN ARTHRITIS RHEU, V36, P144, DOI 10.1016/j.semarthrit.2006.07.001
   ENGEL AG, 1984, ANN NEUROL, V16, P209, DOI 10.1002/ana.410160207
   Fathi M, 2004, ANN RHEUM DIS, V63, P297, DOI 10.1136/ard.2003.006122
   Fox SA, 1996, MUSCLE NERVE, V19, P23, DOI 10.1002/(SICI)1097-4598(199601)19:1<23::AID-MUS4>3.0.CO;2-A
   FRAZIER AR, 1974, CHEST, V65, P403, DOI 10.1378/chest.65.4.403
   Friedman AW, 1996, SEMIN ARTHRITIS RHEU, V26, P459, DOI 10.1016/S0049-0172(96)80026-6
   FRIEDMAN JM, 1983, ARTHRITIS RHEUM, V26, P214, DOI 10.1002/art.1780260216
   Fujisawa T, 2005, J RHEUMATOL, V32, P58
   Fujita J, 1999, J RHEUMATOL, V26, P2377
   HausmanowaPetrusewicz I, 1997, ARTHRITIS RHEUM-US, V40, P1257, DOI 10.1002/art.10
   Hengstman GJD, 2004, EUR NEUROL, V52, P61, DOI 10.1159/000079547
   Hengstman GJD, 2000, ANN RHEUM DIS, V59, P141, DOI 10.1136/ard.59.2.141
   HEPPER NGG, 1964, MED CLIN N AM, V48, P1031, DOI 10.1016/S0025-7125(16)33432-0
   High WA, 2003, J AM ACAD DERMATOL, V49, P295, DOI 10.1067/S0190-9622(03)01482-8
   HOCHBERG MC, 1988, MT SINAI J MED, V55, P447
   Hoogendijk Jessica E, 2004, Neuromuscul Disord, V14, P337, DOI 10.1016/j.nmd.2004.02.006
   Ihn H, 2002, RHEUMATOLOGY, V41, P1268, DOI 10.1093/rheumatology/41.11.1268
   KaipiainenSeppanen O, 1996, J INTERN MED, V240, P81, DOI 10.1046/j.1365-2796.1996.14843000.x
   Kashiwabara K, 2002, INTERNAL MED, V41, P584, DOI 10.2169/internalmedicine.41.584
   Kubo M, 2000, RHEUMATOLOGY, V39, P632, DOI 10.1093/rheumatology/39.6.632
   Labioche I, 2004, RHEUMATOLOGY, V43, P531, DOI 10.1093/rheumatology/keh079
   Lee CS, 2002, CLIN RHEUMATOL, V21, P391, DOI 10.1007/s100670200104
   LEFF RL, 1992, LANCET, V339, P1192, DOI 10.1016/0140-6736(92)91134-T
   LOVE LA, 1991, MEDICINE, V70, P360, DOI 10.1097/00005792-199111000-00002
   Lundberg I, 1997, ARTHRITIS RHEUM, V40, P865, DOI 10.1002/art.1780400514
   MARGUERIE C, 1990, Q J MED, V77, P1019, DOI 10.1093/qjmed/77.1.1019
   Marie I, 2002, ARTHRIT RHEUM-ARTHR, V47, P614, DOI 10.1002/art.10794
   Marie I, 2005, ARTHRIT RHEUM-ARTHR, V53, P155, DOI 10.1002/art.21083
   MEDSGER TA, 1971, ARTHRITIS RHEUM-US, V14, P249, DOI 10.1002/art.1780140210
   Mino M, 1997, AM J ROENTGENOL, V169, P83, DOI 10.2214/ajr.169.1.9207505
   Miyake S, 2002, SARCOIDOSIS VASC DIF, V19, P128
   MULLER NL, 1987, RADIOLOGY, V165, P731
   MULLER NL, 1986, RADIOLOGY, V160, P585
   NISHIMURA K, 1992, RADIOLOGY, V184, P779, DOI 10.1148/radiology.184.3.1509067
   Nyberg P, 2000, J RHEUMATOL, V27, P940
   O'Hanlon TP, 2005, MEDICINE, V84, P338, DOI 10.1097/01.md.0000189818.63141.8c
   ODDIS CV, 1990, J RHEUMATOL, V17, P1329
   PLOTZ PH, 1995, ANN INTERN MED, V122, P715, DOI 10.7326/0003-4819-122-9-199505010-00010
   REMYJARDIN M, 1993, RADIOLOGY, V189, P693, DOI 10.1148/radiology.189.3.8234692
   Rutjes SA, 1997, CLIN EXP IMMUNOL, V109, P32, DOI 10.1046/j.1365-2249.1997.4081308.x
   Sakamoto N, 2004, INTERNAL MED, V43, P838, DOI 10.2169/internalmedicine.43.838
   Schnabel A, 2003, SEMIN ARTHRITIS RHEU, V32, P273, DOI 10.1053/sarh.2002.50012
   Schwarz MI, 1998, CLIN CHEST MED, V19, P701, DOI 10.1016/S0272-5231(05)70111-8
   Selva-O'Callaghan A, 2005, LUPUS, V14, P534, DOI 10.1191/0961203305lu2158oa
   Selva-O'Callaghan A, 2006, ARTHRIT RHEUM-ARTHR, V55, P791, DOI 10.1002/art.22237
   Spath M, 2004, J NEUROL, V251, P859, DOI 10.1007/s00415-004-0449-5
   Suda T, 2006, EUR RESPIR J, V28, P1005, DOI 10.1183/09031936.06.00038806
   Takada K, 2005, AUTOIMMUNITY, V38, P383, DOI 10.1080/08916930500124023
   TAKIZAWA H, 1987, J RHEUMATOL, V14, P102
   TANIMOTO K, 1995, J RHEUMATOL, V22, P668
   Tansey D, 2004, HISTOPATHOLOGY, V44, P585, DOI 10.1111/j.1365-2559.2004.01896.x
   Targoff Ira N., 1997, Current Opinion in Rheumatology, V9, P527, DOI 10.1097/00002281-199711000-00008
   Tateyama M, 1997, J NEUROL SCI, V146, P45, DOI 10.1016/S0022-510X(96)00280-8
   TAZELAAR HD, 1990, AM REV RESPIR DIS, V141, P727, DOI 10.1164/ajrccm/141.3.727
   Tomsic M, 2000, WIEN KLIN WOCHENSCHR, V112, P728
   Tubery M, 1997, ANN MED INTERNE, V148, P2
   Ulfgren AK, 2004, ARTHRITIS RHEUM, V50, P1586, DOI 10.1002/art.20220
   WALLAERT B, 1986, AM REV RESPIR DIS, V133, P574
   Weitoft T, 1997, SCAND J RHEUMATOL, V26, P104, DOI 10.3109/03009749709115827
   WELLS AU, 1992, THORAX, V47, P738, DOI 10.1136/thx.47.9.738
   Wilkes MR, 2005, ARTHRITIS RHEUM-US, V52, P2439, DOI 10.1002/art.21240
   Yang Y, 2002, INTERNAL MED, V41, P1135, DOI 10.2169/internalmedicine.41.1135
NR 76
TC 63
Z9 68
U1 1
U2 11
PU THIEME MEDICAL PUBL INC
PI NEW YORK
PA 333 SEVENTH AVE, NEW YORK, NY 10001 USA
SN 1069-3424
J9 SEMIN RESP CRIT CARE
JI Semin. Respir. Crit. Care Med.
PD AUG
PY 2007
VL 28
IS 4
BP 451
EP 458
DI 10.1055/s-2007-985666
PG 8
WC Critical Care Medicine; Respiratory System
WE Science Citation Index Expanded (SCI-EXPANDED)
SC General & Internal Medicine; Respiratory System
GA 206SH
UT WOS:000249202700009
PM 17764062
DA 2023-03-31
ER

PT J
AU Hoyos, N
   Casanova, A
   Sanchez, S
   Valenzuela, C
   Garcia, A
   Giron, RM
AF Hoyos, Nieves
   Casanova, Alvaro
   Sanchez, Silvia
   Valenzuela, Claudia
   Garcia, Asuncin
   Giron, Rosa Maria
TI Polymyositis and interstitial lung disease with a favorable response to
   corticosteroids and methotrexate
SO ARCHIVOS DE BRONCONEUMOLOGIA
LA Spanish
DT Article
DE polymyositis; lung diseases; interstitial; nonspecific interstitial
   pneumonia
ID ANTI-JO-1 ANTIBODY; DERMATOMYOSITIS; CYCLOPHOSPHAMIDE; AZATHIOPRINE;
   PNEUMONITIS; PREDNISONE; MARKER
AB Polymyositis is a rare collagen disease that can involve the lungs. Between 5% and 30% of patients with polymyositis present interstitial lung disease at diagnosis or during the course of disease. Onset is usually insidious and involves dyspnea and nonproductive cough. Several histopathological findings are associated with polymyositis and the most common is nonspecific interstitial pneumonia. The prognosis of interstitial lung disease associated with polymyositis is better than that of idiopathic pulmonary fibrosis, since most patients respond to treatment with corticosteroids and immunosuppressants.
   We report the case of a 60-year-old woman with dyspnea and muscle weakness who was diagnosed with polymyositis and interstitial lung disease (radiography indicated possible nonspecific interstitial pneumonia). The patient responded well to prednisone and methotrexate.
C1 Hosp La Princesa, Serv Neumol, Madrid, Spain.
   Hosp La Princesa, Serv Anat Patol, Madrid, Spain.
C3 Hospital de La Princesa; Hospital de La Princesa
RP Giron, RM (通讯作者)，Hosp Univ La Princesa, Serv Neumol, Diego Leon 62, Madrid 28006, Spain.
EM med002861@nacom.es
OI valenzuela, claudia/0000-0002-0856-6290
CR Akira M, 1999, RADIOLOGY, V210, P333, DOI 10.1148/radiology.210.2.r99ja15333
   American Thoracic Society, 2002, AM J RESP CRIT CARE, V165, P277, DOI [DOI 10.1164/AJRCCM.165.2.ATS01, 10.1164/ajrccm.165.2.ats01]
   BERNSTEIN RM, 1984, BRIT MED J, V289, P151, DOI 10.1136/bmj.289.6438.151
   BUNCH TW, 1981, ARTHRITIS RHEUM, V24, P45, DOI 10.1002/art.1780240107
   BUNCH TW, 1980, ANN INTERN MED, V92, P365, DOI 10.7326/0003-4819-92-3-365
   Chang HK, 2003, J KOREAN MED SCI, V18, P131, DOI 10.3346/jkms.2003.18.1.131
   Douglas WW, 2001, AM J RESP CRIT CARE, V164, P1182, DOI 10.1164/ajrccm.164.7.2103110
   Ikezoe J, 1996, J THORAC IMAG, V11, P250, DOI 10.1097/00005382-199623000-00002
   Kourakata H, 1999, Respirology, V4, P223, DOI 10.1046/j.1440-1843.1999.00179.x
   MARIE I, 1999, J RHEUMATOL, V26, P1336
   MILLS ES, 1956, JAMA-J AM MED ASSOC, V160, P1467, DOI 10.1001/jama.1956.02960520029008b
   Mino M, 1997, AM J ROENTGENOL, V169, P83, DOI 10.2214/ajr.169.1.9207505
   Mok CC, 2003, SCAND J RHEUMATOL, V32, P181, DOI 10.1080/03009740310002542
   Ochi S, 2005, CLIN EXP RHEUMATOL, V23, P707
   SALMERON G, 1981, ARCH INTERN MED, V141, P1005, DOI 10.1001/archinte.141.8.1005
   Shinohara T, 1997, INTERNAL MED, V36, P519, DOI 10.2169/internalmedicine.36.519
   TAZELAAR HD, 1990, AM REV RESPIR DIS, V141, P727, DOI 10.1164/ajrccm/141.3.727
   YOSHIDA S, 1983, ARTHRITIS RHEUM, V26, P604, DOI 10.1002/art.1780260505
NR 18
TC 2
Z9 3
U1 0
U2 0
PU ELSEVIER ESPANA SLU
PI BARCELONA
PA AV JOSEP TARRADELLAS, 20-30, 1ERA PLANTA, BARCELONA, CP-08029, SPAIN
SN 0300-2896
EI 1579-2129
J9 ARCH BRONCONEUMOL
JI Arch. Bronconeumol.
PD NOV
PY 2007
VL 43
IS 11
BP 636
EP 639
PG 4
WC Respiratory System
WE Science Citation Index Expanded (SCI-EXPANDED)
SC Respiratory System
GA 229YH
UT WOS:000250842000009
PM 17983549
DA 2023-03-31
ER

PT J
AU Cottin, V
   Thivolet-Bejui, F
   Reynaud-Gaubert, M
   Cadranel, J
   Delaval, P
   Ternamian, PJ
   Cordier, JF
AF Cottin, V
   Thivolet-Bejui, F
   Reynaud-Gaubert, M
   Cadranel, J
   Delaval, P
   Ternamian, PJ
   Cordier, JF
CA Grp d'Etudes Recherche Maladies Or
TI Interstitial lung disease in amyopathic dermatomyositis, dermatomyositis
   and polymyositis
SO EUROPEAN RESPIRATORY JOURNAL
LA English
DT Article
DE dermatomyositis; fibrosis; interstitial pneumonia; nonspecific
ID RESOLUTION CT FINDINGS; FIBROSING ALVEOLITIS; PNEUMONIA; FEATURES;
   INVOLVEMENT
AB This study investigated interstitial pneumonia associated with amyopathic dermatomyositis, dermatomyositis and polymyositis, paying particular attention to muscular and/or cutaneous manifestations and their chronology relative to lung involvement. Patients included four males and 13 females, aged 51.7+/-10.8 yrs, who had surgical lung biopsy.
   Diagnoses included dermatomyositis (10 patients), polymyositis (four patients) and amyopathic dermatomyositis (three patients). Solitary respiratory manifestations preceded the onset of any skin or muscle disease in four cases (24%). Reticular and ground glass opacities were the most frequent computed tomography (CT) findings. Pathological review showed nonspecific interstitial pneumonia (eleven, 65%; cellular, two; cellular and fibrotic, five; fibrotic, four), usual interstitial pneumonia (two), organising pneumonia (two), lymphocytic interstitial pneumonia (one), and unclassifiable interstitial pneumonia (one). Nonspecific interstitial pneumonia was the most common histological pattern of interstitial pneumonia in patients with amyopathic dermatomyositis (three of three) and in patients with respiratory symptoms as the initial clinical manifestation of the connective tissue disease (three of four). Survival at 5 yrs was 50%.
   This study shows the clinician should remain alert to potential muscular or cutaneous manifestations whenever a pathological diagnosis of nonspecific interstitial pneumonia is made.
C1 Univ Lyon 1, Louis Pradel Hosp, Dept Resp Med, F-69365 Lyon, France.
   Univ Lyon 1, Louis Pradel Hosp, Dept Pathol, F-69365 Lyon, France.
   Univ Lyon 1, Louis Pradel Hosp, Dept Radiol, F-69365 Lyon, France.
   Sainte Marguerite Hosp, Dept Thorac Surg, Marseille, France.
   Tenon Hosp, Dept Resp Med, Paris, France.
   Pontchaillou Hosp, Dept Resp & Cardiol Med, Rennes, France.
C3 CHU Lyon; UDICE-French Research Universities; Universite Claude Bernard
   Lyon 1; CHU Lyon; UDICE-French Research Universities; Universite Claude
   Bernard Lyon 1; CHU Lyon; UDICE-French Research Universities; Universite
   Claude Bernard Lyon 1; UDICE-French Research Universities; Aix-Marseille
   Universite; Assistance Publique-Hopitaux de Marseille; UDICE-French
   Research Universities; Sorbonne Universite; Assistance Publique Hopitaux
   Paris (APHP); Hopital Universitaire Tenon - APHP; CHU Rennes; Universite
   de Rennes
RP Cordier, JF (通讯作者)，Hop Cardiovasc & Pneumol Louis Pradel, Grp Etud & Rech Malad Orphelines Pulm, F-69394 Lyon 03, France.
RI Reynaud-Gaubert, Martine LM/P-6958-2016
CR American Thoracic Society, 2002, AM J RESP CRIT CARE, V165, P277, DOI [DOI 10.1164/AJRCCM.165.2.ATS01, 10.1164/ajrccm.165.2.ats01]
   Austin JHM, 1996, RADIOLOGY, V200, P327, DOI 10.1148/radiology.200.2.8685321
   BOHAN A, 1975, NEW ENGL J MED, V292, P344, DOI 10.1056/NEJM197502132920706
   Bouros D, 2002, AM J RESP CRIT CARE, V165, P1581, DOI 10.1164/rccm.2106012
   Caproni M, 2002, ARCH DERMATOL, V138, P23, DOI 10.1001/archderm.138.1.23
   Cottin V, 1998, AM J RESP CRIT CARE, V158, P1286, DOI 10.1164/ajrccm.158.4.9802119
   Douglas WW, 2001, AM J RESP CRIT CARE, V164, P1182, DOI 10.1164/ajrccm.164.7.2103110
   DUNCAN PE, 1974, AM J MED, V57, P621, DOI 10.1016/0002-9343(74)90014-X
   el-Azhary RA, 2002, J AM ACAD DERMATOL, V46, P560, DOI 10.1067/mjd.2002.120620
   EUWER RL, 1991, J AM ACAD DERMATOL, V24, P959, DOI 10.1016/0190-9622(91)70153-S
   Euwer RL, 1993, J INVEST DERMATOL, V100, p124S
   Grau JM, 1996, J RHEUMATOL, V23, P1921
   Hartman TE, 2000, RADIOLOGY, V217, P701, DOI 10.1148/radiology.217.3.r00nv31701
   HOCHBERG MC, 1986, SEMIN ARTHRITIS RHEU, V15, P168, DOI 10.1016/0049-0172(86)90014-4
   Johkoh T, 2002, RADIOLOGY, V225, P199, DOI 10.1148/radiol.2251011555
   KATZENSTEIN ALA, 1994, AM J SURG PATHOL, V18, P136, DOI 10.1097/00000478-199402000-00003
   Kim DS, 2002, SARCOIDOSIS VASC DIF, V19, P121
   Kim EY, 1999, AM J ROENTGENOL, V173, P949, DOI 10.2214/ajr.173.4.10511155
   KRAIN LS, 1975, ARCH DERMATOL, V111, P241, DOI 10.1001/archderm.111.2.241
   LAKHANPAL S, 1987, ANN RHEUM DIS, V46, P23, DOI 10.1136/ard.46.1.23
   Lee CS, 2002, CLIN RHEUMATOL, V21, P391, DOI 10.1007/s100670200104
   Marie I, 2002, ARTHRIT RHEUM-ARTHR, V47, P614, DOI 10.1002/art.10794
   Marie I, 2001, J RHEUMATOL, V28, P2230
   Nishiyama O, 2000, J COMPUT ASSIST TOMO, V24, P41, DOI 10.1097/00004728-200001000-00008
   SCHWARZ MI, 1976, MEDICINE, V55, P89, DOI 10.1097/00005792-197601000-00005
   Schwarz MI, 1998, CLIN CHEST MED, V19, P701, DOI 10.1016/S0272-5231(05)70111-8
   TAZELAAR HD, 1990, AM REV RESPIR DIS, V141, P727, DOI 10.1164/ajrccm/141.3.727
NR 27
TC 181
Z9 200
U1 0
U2 9
PU EUROPEAN RESPIRATORY SOC JOURNALS LTD
PI SHEFFIELD
PA 146 WEST ST, STE 2.4, HUTTONS BLDG, SHEFFIELD S1 4ES, ENGLAND
SN 0903-1936
J9 EUR RESPIR J
JI Eur. Resp. J.
PD AUG
PY 2003
VL 22
IS 2
BP 245
EP 250
DI 10.1183/09031936.03.00026703
PG 6
WC Respiratory System
WE Science Citation Index Expanded (SCI-EXPANDED)
SC Respiratory System
GA 713NU
UT WOS:000184865400012
PM 12952255
OA Bronze
DA 2023-03-31
ER

PT J
AU Gao, MZ
   Wei, YY
   Xu, QW
   Ji, R
   Han, ZJ
   Jiang, TW
AF Gao, Ming-Zhu
   Wei, Yun-Yu
   Xu, Qiang-Wei
   Ji, Rong
   Han, Zhi-Jun
   Jiang, Ting-Wang
TI Elevated serum YKL-40 correlates with clinical characteristics in
   patients with polymyositis or dermatomyositis
SO ANNALS OF CLINICAL BIOCHEMISTRY
LA English
DT Article
DE Polymyositis; dermatomyositis; YKL-40; cross-sectional study
ID HUMAN CARTILAGE GLYCOPROTEIN-39; INTERSTITIAL LUNG-DISEASE;
   RHEUMATOID-ARTHRITIS; PLASMA YKL-40; BIOMARKER; EXPRESSION; PROTEIN;
   UTILITY
AB Background Serum YKL-40 has been proved to be a promising biomarker for estimating the disease activity of several autoimmune diseases. However, its utility in polymyositis or dermatomyositis has not been established. The aim of this study was to investigate the utility of YKL-40 in patients with polymyositis/dermatomyositis. Method Patients with definite polymyositis/dermatomyositis who visited the Second People's Hospital of Wuxi between April 2016 and March 2017 were prospectively enrolled. Eighty-seven healthy individuals were set as a control. Serum YKL-40 of all participants was determined using ELISA. The associations between YKL-40 and clinical characteristics of polymyositis/dermatomyositis were analysed using the Student's t-test, Mann-Whitney test and receiver operating characteristic curve analysis. Results A total of 99 patients with polymyositis/dermatomyositis were enrolled. The patients with polymyositis/dermatomyositis had significantly higher serum YKL-40 concentration. Patients with interstitial lung disease had significantly higher YKL-40 concentration than those without. Serum YKL-40 was positively correlated with myositis disease activity assessment visual analogue scale, C-reactive protein, erythrocyte sedimentation rate and ferritin. The area under receiver operating characteristic curve of YKL-40 for identifying interstitial lung disease was 0.82. Conclusions Serum YKL-40 is a useful biomarker for estimating disease activity or severity of polymyositis/dermatomyositis.
C1 [Gao, Ming-Zhu; Wei, Yun-Yu; Han, Zhi-Jun] Nanjing Med Univ, Wuxi Peoples Hosp 2, Dept Lab Med, Wuxi 214002, Peoples R China.
   [Xu, Qiang-Wei; Ji, Rong] Nanjing Med Univ, Wuxi Peoples Hosp 2, Dept Rheumatol, Wuxi, Peoples R China.
   [Jiang, Ting-Wang] Inst Lab Med, Dept Clin Immunol, Changshu, Jiangsu, Peoples R China.
C3 Nanjing Medical University; Nanjing Medical University
RP Han, ZJ (通讯作者)，Nanjing Med Univ, Wuxi Peoples Hosp 2, Dept Lab Med, Wuxi 214002, Peoples R China.; Jiang, TW (通讯作者)，Inst Lab Med, Dept Clin Immunol, Changshu, Jiangsu, Peoples R China.
EM zjhan1125@163.com
RI Jiang, Tingwang/AAW-6431-2021
FU Natural Science Foundation of Jiangsu Province [BK20171147]; Science and
   Technology Projects of Wuxi City [YGZXM1501, Q201701]; Key Technologies
   of Prevention and Control for Major and Infectious Diseases [GWZX201604]
FX The author(s) disclosed receipt of the following financial support for
   the research, authorship, and/or publication of this article: This work
   was supported by a grant from Natural Science Foundation of Jiangsu
   Province (No. BK20171147), Science and Technology Projects of Wuxi City
   (Nos. YGZXM1501, Q201701), Key Technologies of Prevention and Control
   for Major and Infectious Diseases (No. GWZX201604).
CR Allin KH, 2012, BRIT J CANCER, V106, P199, DOI 10.1038/bjc.2011.501
   [Anonymous], 1959, Ann Rheum Dis, V18, P49
   BOHAN A, 1975, NEW ENGL J MED, V292, P344, DOI 10.1056/NEJM197502132920706
   Bojesen SE, 2011, CLIN CHIM ACTA, V412, P709, DOI 10.1016/j.cca.2011.01.022
   Chua F, 2012, RHEUMATOLOGY, V51, P1870, DOI 10.1093/rheumatology/kes167
   Dalakas MC, 2003, LANCET, V362, P971, DOI 10.1016/S0140-6736(03)14368-1
   Enomoto Y, 2017, ARTHRITIS RES THER, V19, DOI 10.1186/s13075-016-1214-8
   Findlay AR, 2015, MUSCLE NERVE, V51, P638, DOI 10.1002/mus.24566
   HAKALA BE, 1993, J BIOL CHEM, V268, P25803
   Hozumi H, 2017, J RHEUMATOL, V44, P1394, DOI 10.3899/jrheum.170373
   Isenberg DA, 2004, RHEUMATOLOGY, V43, P49, DOI 10.1093/rheumatology/keg427
   Johansen JS, 2005, CLIN EXP IMMUNOL, V140, P343, DOI 10.1111/j.1365-2249.2005.02763.x
   Johansen JS, 2001, SCAND J RHEUMATOL, V30, P297
   Kastrup J, 2012, IMMUNOBIOLOGY, V217, P483, DOI 10.1016/j.imbio.2011.04.007
   Kazakova Maria H, 2009, Folia Med (Plovdiv), V51, P5
   Kirkpatrick RB, 1997, EXP CELL RES, V237, P46, DOI 10.1006/excr.1997.3764
   Kjaergaard AD, 2010, ANN NEUROL, V68, P672, DOI 10.1002/ana.22220
   Marie I, 2011, AUTOIMMUN REV, V11, P6, DOI 10.1016/j.autrev.2011.06.007
   Mathiasen AB, 2010, BIOMARK MED, V4, P591, DOI [10.2217/bmm.10.58, 10.2217/BMM.10.58]
   Matsumoto T, 2001, CLIN EXP RHEUMATOL, V19, P655
   Michelsen AE, 2010, ATHEROSCLEROSIS, V211, P589, DOI 10.1016/j.atherosclerosis.2010.02.035
   Moller HJ, 2012, SCAND J CLIN LAB INV, V72, P1, DOI 10.3109/00365513.2011.626868
   Nagaraju K, 2011, RHEUM DIS CLIN N AM, V37, P159, DOI 10.1016/j.rdc.2011.01.002
   Nielsen AR, 2011, CYTOKINE, V55, P152, DOI 10.1016/j.cyto.2011.03.014
   Peng QL, 2015, J RHEUMATOL, V42, P979, DOI 10.3899/jrheum.141307
   Peng QL, 2014, BIOMARK MED, V8, P395, DOI 10.2217/bmm.13.124
   Punzi L, 2003, ANN RHEUM DIS, V62, P1224, DOI 10.1136/ard.2002.004408
   Venalis P, 2014, RHEUMATOLOGY, V53, P397, DOI 10.1093/rheumatology/ket279
   Vos K, 2000, ANN RHEUM DIS, V59, P544, DOI 10.1136/ard.59.7.544
   Wcislo-Dziadecka D, 2009, POL ARCH MED WEWN, V119, P785, DOI 10.20452/pamw.841
   Ye S, 2007, CLIN RHEUMATOL, V26, P1647, DOI 10.1007/s10067-007-0562-9
   Yin LG, 2016, CLIN RHEUMATOL, V35, P2715, DOI 10.1007/s10067-016-3347-1
NR 32
TC 8
Z9 8
U1 3
U2 14
PU SAGE PUBLICATIONS INC
PI THOUSAND OAKS
PA 2455 TELLER RD, THOUSAND OAKS, CA 91320 USA
SN 0004-5632
EI 1758-1001
J9 ANN CLIN BIOCHEM
JI Ann. Clin. Biochem.
PD JAN
PY 2019
VL 56
IS 1
BP 95
EP 99
DI 10.1177/0004563218786979
PG 5
WC Medical Laboratory Technology
WE Science Citation Index Expanded (SCI-EXPANDED)
SC Medical Laboratory Technology
GA HF3QF
UT WOS:000454148900012
PM 30019588
DA 2023-03-31
ER

PT J
AU Oiwa, H
   Kondo, T
   Funaki, M
   Morito, T
   Yasui, H
   Kamiya, T
AF Oiwa, Hiroshi
   Kondo, Takeshi
   Funaki, Masamoto
   Morito, Toshiaki
   Yasui, Hiroshi
   Kamiya, Toru
TI Histological Findings of Organizing Pneumonia, Based on Transbronchical
   Lung Biopsy, May Predict Poor Outcome in Polymyositis and
   Dermatomyositis: Report of Two Autopsied Cases
SO ARCHIVES OF RHEUMATOLOGY
LA English
DT Article
DE Clinically amyopathic dermatomyositis; dermatomyositis; diffuse alveolar
   damage; organizing pneumonia; polymyositis
ID CLINICALLY AMYOPATHIC DERMATOMYOSITIS; GENE 5 ANTIBODY; INTERSTITIAL
   PNEUMONIA; ANTI-CADM-140 ANTIBODY; SINE MYOSITIS; DISEASE; DIAGNOSIS;
   FEATURES; MANIFESTATIONS; AUTOANTIBODIES
AB Interstitial lung disease in polymyositis and dermatomyositis is a serious complication, associated with poor prognosis. In this article, we describe two cases with histological findings of organizing pneumonia (OP), based on transbronchial lung biopsy (TBB). One is a 66-year-old female patient with clinically amyopathic dermatomyositis (CADM) with anti-melanoma differentiation-associated gene 5 antibody, and another is a 61-year-old female patient with polymyositis with anti-Jo-1 antibody. Both of our cases rapidly deteriorated to death, and autopsy findings showed diffuse alveolar damage. Our experience indicates that TBB findings of OP may be a poor prognostic factor in CADM and polymyositis, in spite of the profile of myositis-specific antibodies.
C1 [Oiwa, Hiroshi] Hiroshima City Hiroshima Citizens Hosp, Dept Rheumatol, Hiroshima 7308518, Japan.
   [Kondo, Takeshi] Med Corp Jr Hiroshima Hosp, Dept Rheumatol, Hiroshima, Japan.
   [Funaki, Masamoto] Nagoya Univ Hosp, Ctr Med Educ, Dept Gen Med, Nagoya, Aichi, Japan.
   [Morito, Toshiaki] Hiroshima City Hiroshima Citizens Hosp, Dept Pathol, Hiroshima, Japan.
   [Yasui, Hiroshi] Rakuwakai Otowa Hosp, Dept Pathol, Kyoto, Japan.
   [Kamiya, Toru] Rakuwakai Otowa Hosp, Dept Gen Internal Med, Kyoto, Japan.
C3 Hiroshima City Hospital; Nagoya University; Hiroshima City Hospital
RP Oiwa, H (通讯作者)，Hiroshima City Hiroshima Citizens Hosp, Dept Rheumatol, Hiroshima 7308518, Japan.
EM hiroshioiwa@aol.com
RI Oiwa, Hiroshi/ABB-5001-2020
CR AZZAM ZS, 1993, CHEST, V104, P1899, DOI 10.1378/chest.104.6.1899
   Bandoh S, 2000, ANN RHEUM DIS, V59, P257, DOI 10.1136/ard.59.4.257
   BARTTER T, 1989, ARCH INTERN MED, V149, P273, DOI 10.1001/archinte.149.2.273
   Booker AL, 2008, THORAX, V63, pA115
   Cao H, 2012, ARTHRIT CARE RES, V64, P1602, DOI 10.1002/acr.21728
   Chartrand S, 2016, J RHEUMATOL, V43, P887, DOI 10.3899/jrheum.150966
   Chen ZY, 2013, ARTHRIT CARE RES, V65, P1316, DOI 10.1002/acr.21985
   DINA R, 1993, HISTOPATHOLOGY, V23, P541, DOI 10.1111/j.1365-2559.1993.tb01240.x
   EPLER GR, 1985, NEW ENGL J MED, V312, P152, DOI 10.1056/NEJM198501173120304
   Gerami P, 2006, J AM ACAD DERMATOL, V54, P597, DOI 10.1016/j.jaad.2005.10.041
   Gono T, 2014, RHEUMATOLOGY, V53, P2196, DOI 10.1093/rheumatology/keu258
   Gono T, 2012, RHEUMATOLOGY, V51, P1563, DOI 10.1093/rheumatology/kes102
   Gono T, 2010, RHEUMATOLOGY, V49, P1713, DOI 10.1093/rheumatology/keq149
   Isoda K, 2017, RHEUMATOL INT, V37, P1335, DOI 10.1007/s00296-017-3729-y
   Kameda H, 2005, J RHEUMATOL, V32, P1719
   Kang EH, 2005, RHEUMATOLOGY, V44, P1282, DOI 10.1093/rheumatology/keh723
   KING TE, 1992, CHEST, V102, pS8, DOI 10.1378/chest.102.1.8S
   Lim JU, 2017, BALK MED J, V34, P374, DOI 10.4274/balkanmedj.2016.1061
   Lohr RH, 1997, ARCH INTERN MED, V157, P1323, DOI 10.1001/archinte.157.12.1323
   Nakashima R, 2010, RHEUMATOLOGY, V49, P433, DOI 10.1093/rheumatology/kep375
   Oiwa Hiroshi, 2004, Mod Rheumatol, V14, P388, DOI 10.1007/s10165-004-0328-z
   Park SH, 2009, RHEUMATOL INT, V29, P1231, DOI 10.1007/s00296-008-0808-0
   Sato S, 2005, ARTHRITIS RHEUM-US, V52, P1571, DOI 10.1002/art.21023
   Sato S, 2009, ARTHRITIS RHEUM-US, V60, P2193, DOI 10.1002/art.24621
   Sontheimer RD, 2002, J AM ACAD DERMATOL, V46, P626, DOI 10.1067/mjd.2002.120621
   Tanizawa K, 2011, RESP MED, V105, P1380, DOI 10.1016/j.rmed.2011.05.006
   Travis WD, 2013, AM J RESP CRIT CARE, V188, P733, DOI 10.1164/rccm.201308-1483ST
   Yoshida N, 2016, INTERNAL MED, V55, P1653, DOI 10.2169/internalmedicine.55.6055
   Yousem SA, 2010, MODERN PATHOL, V23, P874, DOI 10.1038/modpathol.2010.65
NR 29
TC 2
Z9 3
U1 0
U2 1
PU TURKISH LEAGUE AGAINST RHEUMATISM
PI ANKARA
PA TALATPASA BULVARI DUMLUPINAR CAD 40 3 CEBECI DORTYOL, ANKARA, 06100,
   TURKEY
SN 2148-5046
EI 1309-0283
J9 ARCH RHEUMATOL
JI Arch. Rheumatol.
PD SEP
PY 2018
VL 33
IS 3
BP 376
EP 380
DI 10.5606/ArchRheumatol.2018.6577
PG 5
WC Rheumatology
WE Science Citation Index Expanded (SCI-EXPANDED)
SC Rheumatology
GA GS5VC
UT WOS:000443738600017
PM 30632536
OA Green Submitted, Green Accepted, Green Published, gold
DA 2023-03-31
ER

PT J
AU Dimitriades, V
   Gedalia, A
AF Dimitriades, Victoria
   Gedalia, Abraham
TI Interstitial Lung Disease as an Unusual Presenting Symptom in Juvenile
   Dermatomyositis
SO CLINICAL PEDIATRICS
LA English
DT Article
ID POLYMYOSITIS; PNEUMONITIS
C1 [Dimitriades, Victoria; Gedalia, Abraham] LSU Hlth Sci Ctr, New Orleans, LA USA.
   [Dimitriades, Victoria; Gedalia, Abraham] Childrens Hosp New Orleans, New Orleans, LA 70118 USA.
C3 Louisiana State University System; Louisiana State University Health
   Sciences Center New Orleans; Children's Hospital of New Orleans
RP Dimitriades, V (通讯作者)，Childrens Hosp New Orleans, 200 Henry Clay Ave, New Orleans, LA 70118 USA.
EM varsen@lsuhsc.edu
OI Dimitriades, Victoria/0000-0002-6802-1612
CR Al-Mayouf SM, 2001, RHEUMATOLOGY, V40, P588, DOI 10.1093/rheumatology/40.5.588
   Fathi M, 2005, CURR OPIN RHEUMATOL, V17, P701, DOI 10.1097/01.bor.0000179949.65895.53
   Kobayashi I, 2003, RHEUMATOLOGY, V42, P371, DOI 10.1093/rheumatology/keg040
   Kurasawa K, 2002, CLIN EXP IMMUNOL, V129, P541, DOI 10.1046/j.1365-2249.2002.01933.x
   Le Goff B, 2009, ARTHRIT RHEUM-ARTHR, V61, P108, DOI 10.1002/art.24372
   Marie I, 2002, ARTHRIT RHEUM-ARTHR, V47, P614, DOI 10.1002/art.10794
   Rider LG, 2011, TXB PEDIAT RHEUMATOL, P375
   Saketkoo LA, 2010, CURR RHEUMATOL REV, V6, P108, DOI 10.2174/157339710791330740
   Sanner H, 2011, ANN RHEUM DIS, V70, P86, DOI 10.1136/ard.2010.131433
   Trapani S, 2001, RHEUMATOLOGY, V40, P216, DOI 10.1093/rheumatology/40.2.216
NR 10
TC 1
Z9 2
U1 1
U2 5
PU SAGE PUBLICATIONS INC
PI THOUSAND OAKS
PA 2455 TELLER RD, THOUSAND OAKS, CA 91320 USA
SN 0009-9228
EI 1938-2707
J9 CLIN PEDIATR
JI Clin. Pediatr.
PD APR
PY 2013
VL 52
IS 4
BP 367
EP 369
DI 10.1177/0009922811430346
PG 3
WC Pediatrics
WE Science Citation Index Expanded (SCI-EXPANDED)
SC Pediatrics
GA 129OP
UT WOS:000317851100014
PM 22157423
DA 2023-03-31
ER

PT J
AU Marie, I
   Dominique, S
AF Marie, I
   Dominique, S
TI Pulmonary damage during polymyositis and dermatomyositis: interstitial
   lung disease
SO PRESSE MEDICALE
LA English
DT Article
ID IDIOPATHIC INFLAMMATORY MYOPATHY; STEM-CELL TRANSPLANTATION; TRANSFER
   RNA-SYNTHETASE; RESOLUTION CT FINDINGS; CLASS-II ALLELES;
   CLINICAL-FEATURES; CYCLOPHOSPHAMIDE TREATMENT; CORTICOSTEROID-RESISTANT;
   REFRACTORY POLYMYOSITIS; CYCLOSPORINE TREATMENT
AB Interstitial lung disease is a serious complication of polymyositis/dermotomyositis and leads to death from chronic respiratory insufficiency in 30 to 66% of cases. It is a criterion of poor prognosis in these disorders.
   Its onset occurs at variable points in the course of polymyositis/dermotomyositis, and precedes them in half of all cases. Presentation may also vary: acute (25%), insidious (60%), or infraclinical, discovered fortuitously (15%).
   The examinations of choice for early screening ore high-resolution computed tomography (CT) and pulmonary function tests, which should be performed during the initial work-up and during ongoing surveillance. Moreover high-resolution CT also makes it possible to determine the type of histologic lesions in the interstitial lung disease. Today diagnosis of this disease does not generally require histological confirmation,. nonspecific interstitial lung disease seems to be the most common histologic form of lung damage in polymyositis/dermatomyositis (40 to 80%).
   Anti-Jo 1 antibodies are a sensitive marker of interstitial lung disease during polymyositis/dermotomyositis, and close surveillance of lung function is recommended in patients with these autantibodies. Systematic testing for them is also justified in patients with apparently idiopathic interstitial lung disease, to rule out underlying polymyositis/dermotomyositis.
   No clear treatment protocols hove been established for interstitial lung disease during polymyositis/dermatomyositis. Corticosteroid treatment is the first choice. Its combination with cyclophosphamide may be most effective in corticosteroid-resistant forms of polymyositis/dermotomyositis, especially when begun early; it may also be appropriate to begin corticosteroids as soon as factors predicting poor prognosis ore detected.
C1 Ctr Hosp Univ Rouen Boisguillaume, Dept Med Interne, F-76031 Rouen, France.
   Ctr Hosp Univ Rouen Boisguillaume, Unite Inserm 644, F-76031 Rouen, France.
   Ctr Hosp Univ Rouen Boisguillaume, Serv Pneumol, F-76031 Rouen, France.
C3 CHU de Rouen; CHU de Rouen; Institut National de la Sante et de la
   Recherche Medicale (Inserm); CHU de Rouen
RP Marie, I (通讯作者)，Ctr Hosp Univ Rouen Boisguillaume, Dept Med Interne, F-76031 Rouen, France.
EM isabelle.marie@chu-rouen.fr
CR ALJANADI M, 1989, J RHEUMATOL, V16, P1592
   Arakawa H, 2003, CHEST, V123, P1096, DOI 10.1378/chest.123.4.1096
   Arnett FC, 1996, ARTHRITIS RHEUM, V39, P1507, DOI 10.1002/art.1780390910
   ARNETT FC, 1981, J RHEUMATOL, V8, P925
   ARSURA EL, 1988, SEMIN ARTHRITIS RHEU, V18, P29, DOI 10.1016/0049-0172(88)90032-7
   Bandoh S, 2000, ANN RHEUM DIS, V59, P257, DOI 10.1136/ard.59.4.257
   Behr J, 1997, AM J RESP CRIT CARE, V156, P1897, DOI 10.1164/ajrccm.156.6.9706065
   BERNSTEIN RM, 1984, BRIT MED J, V289, P151, DOI 10.1136/bmj.289.6438.151
   Bonnefoy O, 2004, EUR J RADIOL, V49, P235, DOI 10.1016/S0720-048X(03)00094-9
   Brouwer R, 2001, ANN RHEUM DIS, V60, P116, DOI 10.1136/ard.60.2.116
   Callen JP, 2000, LANCET, V355, P53, DOI 10.1016/S0140-6736(99)05157-0
   CERVERA R, 1991, BRIT MED J, V302, P880, DOI 10.1136/bmj.302.6781.880-a
   Cherin P, 2005, REV MED INTERNE, V26, P361, DOI 10.1016/j.revmed.2005.02.002
   CLAWSON K, 1995, ARTHRITIS RHEUM, V38, P1519, DOI 10.1002/art.1780381020
   Coppo P, 2002, RHEUMATOLOGY, V41, P1040, DOI 10.1093/rheumatology/41.9.1040
   Cottin V, 2003, EUR RESPIR J, V22, P245, DOI 10.1183/09031936.03.00026703
   Cottin V, 2004, REV MAL RESPIR, V21, P299
   CRYSTAL RG, 1981, AM J MED, V70, P542, DOI 10.1016/0002-9343(81)90577-5
   D'Cruz D, 2000, J RHEUMATOL, V27, P161
   Dalakas MC, 2003, LANCET, V362, P971, DOI 10.1016/S0140-6736(03)14368-1
   Danko K, 2004, MEDICINE, V83, P35, DOI 10.1097/01.md.0000109755.65914.5e
   DERNEDTS M, 2005, NEW ENGL J MED, V353, P2229
   DICKEY BF, 1984, SEMIN ARTHRITIS RHEU, V14, P60, DOI 10.1016/0049-0172(84)90010-6
   Douglas WW, 2001, AM J RESP CRIT CARE, V164, P1182, DOI 10.1164/ajrccm.164.7.2103110
   Fathi M, 2004, ANN RHEUM DIS, V63, P297, DOI 10.1136/ard.2003.006122
   FRAZIER AR, 1974, CHEST, V65, P403, DOI 10.1378/chest.65.4.403
   Fujisawa T, 2005, J RHEUMATOL, V32, P58
   Fujita J, 1999, ANN RHEUM DIS, V58, P770, DOI 10.1136/ard.58.12.770
   Furuya T, 1998, J RHEUMATOL, V25, P1109
   Gratwohl A, 2005, BONE MARROW TRANSPL, V35, P869, DOI 10.1038/sj.bmt.1704892
   Grau JM, 1996, J RHEUMATOL, V23, P1921
   GRUHN WB, 1987, J RHEUMATOL, V14, P1045
   HASHIMOTO K, 1971, ARCH DERMATOL, V103, P120, DOI 10.1001/archderm.103.2.120
   HASHIMOTO Y, 1995, CLIN IMMUNOL IMMUNOP, V77, P298, DOI 10.1006/clin.1995.1156
   HOCHBERG MC, 1986, SEMIN ARTHRITIS RHEU, V15, P168, DOI 10.1016/0049-0172(86)90014-4
   Hunninghake GW, 2005, NEW ENGL J MED, V353, P2285, DOI 10.1056/NEJMe058210
   Ikezoe J, 1996, J THORAC IMAG, V11, P250, DOI 10.1097/00005382-199623000-00002
   Ito M, 1999, CLIN RHEUMATOL, V18, P462, DOI 10.1007/s100670050139
   Jansen TLTA, 1998, CLIN EXP RHEUMATOL, V16, P733
   Kajihara M, 2000, J RHEUMATOL, V27, P2707
   Kang EH, 2005, RHEUMATOLOGY, V44, P1282, DOI 10.1093/rheumatology/keh723
   Kim EA, 2002, RADIOGRAPHICS, V22, pS151, DOI 10.1148/radiographics.22.suppl_1.g02oc04s151
   Kobayashi I, 2003, RHEUMATOLOGY, V42, P371, DOI 10.1093/rheumatology/keg040
   Kocheril SV, 2005, ARTHRIT RHEUM-ARTHR, V53, P549, DOI 10.1002/art.21322
   Kurasawa K, 2002, CLIN EXP IMMUNOL, V129, P541, DOI 10.1046/j.1365-2249.2002.01933.x
   LAKHANPAL S, 1987, ANN RHEUM DIS, V46, P23, DOI 10.1136/ard.46.1.23
   Lamblin C, 2001, EUR RESPIR J, V18, p69S
   LOVE LA, 1991, MEDICINE, V70, P360, DOI 10.1097/00005792-199111000-00002
   Maeda K, 1997, SCAND J RHEUMATOL, V26, P24, DOI 10.3109/03009749709065660
   Mal Herve, 2005, Rev Pneumol Clin, V61, P232, DOI 10.1016/S0761-8417(05)84816-3
   MARGUERIE C, 1990, Q J MED, V77, P1019, DOI 10.1093/qjmed/77.1.1019
   Marie I, 1999, J RHEUMATOL, V26, P2706
   Marie I, 2000, ANN RHEUM DIS, V59, P839
   Marie I, 2002, ARTHRIT RHEUM-ARTHR, V47, P614, DOI 10.1002/art.10794
   Marie I, 1998, J RHEUMATOL, V25, P1336
   Marie I, 2005, RHEUMATOLOGY, V44, P1201, DOI 10.1093/rheumatology/keh700
   Marie I, 2005, ARTHRIT RHEUM-ARTHR, V53, P155, DOI 10.1002/art.21083
   Marie I, 1999, MEDICINE, V78, P139, DOI 10.1097/00005792-199905000-00001
   Marie I, 2001, J RHEUMATOL, V28, P2230
   Marie I, 2001, REV MED INTERNE, V22, P1083, DOI 10.1016/S0248-8663(01)00473-8
   Marjanovic Z, 2005, PRESSE MED, V34, P311, DOI 10.1016/S0755-4982(05)83913-2
   Mino M, 1997, AM J ROENTGENOL, V169, P83, DOI 10.2214/ajr.169.1.9207505
   Mok CC, 2003, SCAND J RHEUMATOL, V32, P181, DOI 10.1080/03009740310002542
   MURRIS M, 1994, MAL RESP S2, V11, pR105
   Nawata Y, 1999, J RHEUMATOL, V26, P1527
   Nishikai M, 1998, BRIT J RHEUMATOL, V37, P357
   Oddis CV, 1999, LANCET, V353, P1762, DOI 10.1016/S0140-6736(99)01927-3
   PLOTZ PH, 1983, LANCET, V2, P824
   Reynaud-Gaubert M, 2000, REV MAL RESPIR, V17, P1119
   Rider LG, 1999, ARTHRITIS RHEUM, V42, P1285, DOI 10.1002/1529-0131(199906)42:6<1285::AID-ANR28>3.0.CO;2-1
   Rider LG, 1998, ARTHRITIS RHEUM, V41, P710, DOI 10.1002/1529-0131(199804)41:4<710::AID-ART19>3.0.CO;2-K
   Roux S, 1998, J RHEUMATOL, V25, P395
   Sato S, 2005, ARTHRITIS RHEUM-US, V52, P1571, DOI 10.1002/art.21023
   Schnabel A, 2003, SEMIN ARTHRITIS RHEU, V32, P273, DOI 10.1053/sarh.2002.50012
   Schnabel Armin, 2005, Curr Rheumatol Rep, V7, P99, DOI 10.1007/s11926-005-0061-4
   Schwarz MI, 1998, CLIN CHEST MED, V19, P701, DOI 10.1016/S0272-5231(05)70111-8
   Selva-O'Callaghan A, 2005, LUPUS, V14, P534, DOI 10.1191/0961203305lu2158oa
   Shamim EA, 2000, CURR OPIN RHEUMATOL, V12, P482, DOI 10.1097/00002281-200011000-00002
   TAKIZAWA H, 1987, J RHEUMATOL, V14, P102
   Tanaka F, 2000, INTERNAL MED, V39, P428, DOI 10.2169/internalmedicine.39.428
   Tansey D, 2004, HISTOPATHOLOGY, V44, P585, DOI 10.1111/j.1365-2559.2004.01896.x
   TARGOFF IN, 1992, ARTHRITIS RHEUM, V35, P821, DOI 10.1002/art.1780350718
   Targoff IN, 2000, CURR OPIN RHEUMATOL, V12, P475, DOI 10.1097/00002281-200011000-00001
   TAZELAAR HD, 1990, AM REV RESPIR DIS, V141, P727, DOI 10.1164/ajrccm/141.3.727
   WALLAERT B, 1986, AM REV RESPIR DIS, V133, P574
   YOSHIDA S, 1983, ARTHRITIS RHEUM, V26, P604, DOI 10.1002/art.1780260505
   Yoshida T, 1999, INTERNAL MED, V38, P733, DOI 10.2169/internalmedicine.38.733
NR 87
TC 10
Z9 11
U1 0
U2 3
PU MASSON EDITEUR
PI MOULINEAUX CEDEX 9
PA 21 STREET CAMILLE DESMOULINS, ISSY, 92789 MOULINEAUX CEDEX 9, FRANCE
SN 0755-4982
EI 2213-0276
J9 PRESSE MED
JI Presse Med.
PD APR
PY 2006
VL 35
IS 4
BP 683
EP 695
DI 10.1016/S0755-4982(06)74663-2
PN 2
PG 13
WC Medicine, General & Internal
WE Science Citation Index Expanded (SCI-EXPANDED)
SC General & Internal Medicine
GA 038BJ
UT WOS:000237192300008
PM 16614615
DA 2023-03-31
ER

PT J
AU Wong, RCW
   Brown, S
   Clarke, BE
   Klingberg, S
   Zimmerman, PV
AF Wong, RCW
   Brown, S
   Clarke, BE
   Klingberg, S
   Zimmerman, PV
TI Transient elevation of the tumor markers CA 15-3 and CASA as markers of
   interstitial lung disease rather than underlying malignancy in
   dermatomyositis sine myositis
SO JCR-JOURNAL OF CLINICAL RHEUMATOLOGY
LA English
DT Article
DE CA 15-3; dermatomyositis sine myositis; diffuse alveolar damage;
   interstitial lung disease; MUC1
ID SERUM MARKER; KL-6; POLYMYOSITIS; PNEUMONIA;
   POLYMYOSITIS/DERMATOMYOSITIS
AB A 37-year-old woman with severe interstitial lung disease associated with dermatomyositis sine myositis is reported. A thoracoscopic lung biopsy revealed organizing diffuse alveolar damage. Significantly elevated serum levels of the tumor markers CA 15-3 and CASA (cancer-associated serum antigen) were detected, but no evidence of an underlying malignancy (including breast and ovarian) was found on serial clinical and radiologic examinations. These levels gradually normalized as the interstitial lung disease responded to a combination of cyclophosphamide and corticosteroids. The use of the CA 15-3 and CASA assays to measure serum levels of the highly glycosylated, high-molecular-weight mucin MUC1 in interstitial lung disease has not been previously described. Clinicians should therefore be aware that elevation of these tumor markers may reflect the presence of interstitial lung disease rather than an underlying malignancy in patients with dermatomyositis, especially if the levels normalize after successful treatment of the lung disease.
C1 Princess Alexandra Hosp, Queensland Hlth Pathol Serv, Div Immunol, Woolloongabba, Qld 4102, Australia.
   Royal Brisbane Hosp, Queensland Hlth Pathol Serv, Div Chem Pathol, Brisbane, Qld 4029, Australia.
   Prince Charles Hosp, Queensland Hlth Pathol Serv, Dept Thorac Med, Brisbane, Qld 4032, Australia.
   Prince Charles Hosp, Queensland Hlth Pathol Serv, Div Anat Pathol, Brisbane, Qld 4032, Australia.
C3 Queensland Health; Queensland Health; Royal Brisbane & Women's Hospital;
   Prince Charles Hospital; Queensland Health; Prince Charles Hospital;
   Queensland Health
RP Wong, RCW (通讯作者)，Princess Alexandra Hosp, Queensland Hlth Pathol Serv, Div Immunol, Woolloongabba, Qld 4102, Australia.
RI Zimmerman, Paul/A-1631-2011
CR Bandoh S, 2000, ANN RHEUM DIS, V59, P257, DOI 10.1136/ard.59.4.257
   DEVINE PL, 1993, CANCER, V72, P2007, DOI 10.1002/1097-0142(19930915)72:6<2007::AID-CNCR2820720636>3.0.CO;2-U
   EUWER RL, 1991, J AM ACAD DERMATOL, V24, P959, DOI 10.1016/0190-9622(91)70153-S
   FUDMAN EJ, 1986, AM J MED, V80, P329, DOI 10.1016/0002-9343(86)90036-7
   Hirakata M, 2000, CURR OPIN RHEUMATOL, V12, P501, DOI 10.1097/00002281-200011000-00005
   KOBAYASHI J, 1995, CHEST, V108, P311, DOI 10.1378/chest.108.2.311
   KOHNO N, 1989, CHEST, V96, P68, DOI 10.1378/chest.96.1.68
   Kubo M, 2000, RHEUMATOLOGY, V39, P632, DOI 10.1093/rheumatology/39.6.632
   Maeda K, 1997, SCAND J RHEUMATOL, V26, P24, DOI 10.3109/03009749709065660
   MCGUCKIN MA, 1993, CLIN CHIM ACTA, V214, P139, DOI 10.1016/0009-8981(93)90106-E
   Nakajima H, 2000, J RHEUMATOL, V27, P1164
   Nobutoh Toshiko, 1998, Journal of Dermatology (Tokyo), V25, P32
   SIGURGEIRSSON B, 1992, NEW ENGL J MED, V326, P363, DOI 10.1056/NEJM199202063260602
   TAZELAAR HD, 1990, AM REV RESPIR DIS, V141, P727, DOI 10.1164/ajrccm/141.3.727
   Whitmore SE, 1996, J RHEUMATOL, V23, P101
NR 15
TC 12
Z9 12
U1 1
U2 5
PU LIPPINCOTT WILLIAMS & WILKINS
PI PHILADELPHIA
PA TWO COMMERCE SQ, 2001 MARKET ST, PHILADELPHIA, PA 19103 USA
SN 1076-1608
EI 1536-7355
J9 JCR-J CLIN RHEUMATOL
JI JCR-J. Clin. Rheumatol.
PD AUG
PY 2002
VL 8
IS 4
BP 204
EP 207
DI 10.1097/00124743-200208000-00005
PG 4
WC Rheumatology
WE Science Citation Index Expanded (SCI-EXPANDED)
SC Rheumatology
GA 583BA
UT WOS:000177384600004
PM 17041361
DA 2023-03-31
ER

PT J
AU Taggart, AJ
   Finch, MB
   Courtney, PA
   Gormley, GJ
AF Taggart, AJ
   Finch, MB
   Courtney, PA
   Gormley, GJ
TI Anti Jo-1 Myositis. 'Mechanic's hands' and interstitial lung disease
SO ULSTER MEDICAL JOURNAL
LA English
DT Article
ID POLYMYOSITIS-DERMATOMYOSITIS; PULMONARY FIBROSIS
C1 Queens Univ Belfast, Musgrave Pk Hosp, Dept Rheumatol, Belfast BT9 7JB, Antrim, North Ireland.
C3 Queens University Belfast
RP Taggart, AJ (通讯作者)，Queens Univ Belfast, Musgrave Pk Hosp, Dept Rheumatol, Stockmans Lane, Belfast BT9 7JB, Antrim, North Ireland.
CR ALJANADI M, 1989, J RHEUMATOL, V16, P1592
   BOHAN A, 1975, NEW ENGL J MED, V292, P344, DOI 10.1056/NEJM197502132920706
   DICKEY BF, 1984, SEMIN ARTHRITIS RHEU, V14, P60, DOI 10.1016/0049-0172(84)90010-6
   HAUPT HM, 1982, AM J CARDIOL, V50, P998, DOI 10.1016/0002-9149(82)90408-8
   JOFFE MM, 1993, AM J MED, V94, P379, DOI 10.1016/0002-9343(93)90148-I
   Lee W, 1997, J RHEUMATOL, V24, P1641
   LOVE LA, 1991, MEDICINE, V70, P360, DOI 10.1097/00005792-199111000-00002
   MARTIN L, 1985, J RHEUMATOL, V12, P104
   ODDIS CV, 1990, J RHEUMATOL, V17, P1329
   Sauty A, 1997, EUR RESPIR J, V10, P2907, DOI 10.1183/09031936.97.10122907
   STEINBERG AD, 1993, ARTHRITIS RHEUM, V36, P325, DOI 10.1002/art.1780360306
NR 11
TC 15
Z9 22
U1 0
U2 1
PU ULSTER MEDICAL SOCIETY
PI BELFAST
PA WHITLA MEDICAL BUILDING, 97 LISBURN RD, BELFAST BT9 7BL, NORTH IRELAND
SN 0041-6193
J9 ULSTER MED J
JI Ulster Med. J.
PD MAY
PY 2002
VL 71
IS 1
BP 68
EP 71
PG 4
WC Medicine, General & Internal
WE Science Citation Index Expanded (SCI-EXPANDED)
SC General & Internal Medicine
GA 563UZ
UT WOS:000176276500016
PM 12137171
DA 2023-03-31
ER

PT J
AU Schnabel, A
AF Schnabel, A.
TI Interstitial lung disease in polymyositis/dermatomyositis
SO ZEITSCHRIFT FUR RHEUMATOLOGIE
LA German
DT Article
DE Immunosuppression; Non-specific interstitial peumonia; High-resolution
   computed tomography; Antibody determination; Spirometry
ID IDIOPATHIC INFLAMMATORY MYOPATHIES; SYSTEMIC-SCLEROSIS;
   MYCOPHENOLATE-MOFETIL; ORAL AZATHIOPRINE; DERMATOMYOSITIS; POLYMYOSITIS;
   CYCLOPHOSPHAMIDE; MULTICENTER; SERIES; MANIFESTATIONS
AB Comprehensive screening can disclose evidence of interstitial lung disease (ILD) in about 40 % of patients with polymyositis/dermatomyositis (PM/DM). In most cases this is a non-specific interstitial pneumonia, a histopathological type characterized by a substantial initial inflammatory component. Autoantibody testing, spirometry, including the measurement of the the CO diffusion capacity and high-resolution computed tomography (HRCT) are central to making the diagnosis during the early inflammatory stages of ILD. This article outlines the use of clinical, HRCT and bronchoalveolar lavage (BAL) findings for prognostication and gives an overview of current treatment options.
C1 Sana Gelenk & Rheumazentrum Baden Wurttemberg, Klin Rheumatol & Innere Med, D-75323 Bad Wildbad, Germany.
RP Schnabel, A (通讯作者)，Sana Gelenk & Rheumazentrum Baden Wurttemberg, Klin Rheumatol & Innere Med, Konig Karl Str 5, D-75323 Bad Wildbad, Germany.
EM armin.schnabel@sana.de
CR Alarcon GS, 1997, ANN INTERN MED, V127, P356, DOI 10.7326/0003-4819-127-5-199709010-00003
   American Thoracic Society/European Respiratory Society International Multidisciplinary Consensus Classification of the Idiopathic Interstitial Pneumonias, AM J RESP CRIT CARE, V165, P277
   Arakawa H, 2003, CHEST, V123, P1096, DOI 10.1378/chest.123.4.1096
   Berezne A, 2008, J RHEUMATOL, V35, P1064
   Connors GR, 2010, CHEST, V138, P1464, DOI 10.1378/chest.10-0180
   Cottin V, 2003, EUR RESPIR J, V22, P245, DOI 10.1183/09031936.03.00026703
   Dugar M, 2011, INTERN MED J, V41, P674, DOI 10.1111/j.1445-5994.2010.02164.x
   Fathi M, 2004, ANN RHEUM DIS, V63, P297, DOI 10.1136/ard.2003.006122
   Goh NSL, 2007, ARTHRITIS RHEUM-US, V56, P2005, DOI 10.1002/art.22696
   Grau JM, 1996, J RHEUMATOL, V23, P1921
   Griffiths B, 2002, J RHEUMATOL, V29, P2371
   Hoyles RK, 2006, ARTHRITIS RHEUM-US, V54, P3962, DOI 10.1002/art.22204
   Kalluri M, 2010, CLIN CHEST MED, V31, P501, DOI 10.1016/j.ccm.2010.05.008
   Kotani T, 2011, CLIN RHEUMATOL, V30, P1021, DOI 10.1007/s10067-011-1713-6
   Lynch DA, 2005, RADIOLOGY, V236, P10, DOI 10.1148/radiol.2361031674
   Marie I, 2011, ARTHRITIS RHEUM-US, V63, P3439, DOI 10.1002/art.30513
   Matsuki Y, 2012, MOD RHEUMATOL, V22, P243, DOI 10.1007/s10165-011-0502-z
   Morganroth PA, 2010, ARTHRIT CARE RES, V62, P1496, DOI 10.1002/acr.20212
   Ochi S, 2005, CLIN EXP RHEUMATOL, V23, P707
   Richards TJ, 2009, ARTHRITIS RHEUM-US, V60, P2183, DOI 10.1002/art.24631
   Saketkoo LA, 2009, AM J MED SCI, V337, P329, DOI 10.1097/MAJ.0b013e31818d094b
   Schmidt WA, 2000, CLIN RHEUMATOL, V19, P371, DOI 10.1007/s100670070030
   Schnabel A, 2003, SEMIN ARTHRITIS RHEU, V32, P273, DOI 10.1053/sarh.2002.50012
   Schnabel A, 2009, Z RHEUMATOL, V68, P650, DOI 10.1007/s00393-009-0482-y
   Sem M, 2009, RHEUMATOLOGY, V48, P968, DOI 10.1093/rheumatology/kep157
   Tashkin DP, 2006, NEW ENGL J MED, V354, P2655, DOI 10.1056/NEJMoa055120
   Wells AU, 2008, THORAX, V63, DOI 10.1136/thx.2008.101691
NR 27
TC 2
Z9 5
U1 0
U2 6
PU SPRINGER HEIDELBERG
PI HEIDELBERG
PA TIERGARTENSTRASSE 17, D-69121 HEIDELBERG, GERMANY
SN 0340-1855
EI 1435-1250
J9 Z RHEUMATOL
JI Z. Rheumatol.
PD APR
PY 2013
VL 72
IS 3
BP 220
EP +
DI 10.1007/s00393-012-1079-4
PG 6
WC Rheumatology
WE Science Citation Index Expanded (SCI-EXPANDED)
SC Rheumatology
GA 119FP
UT WOS:000317083500007
PM 23553021
DA 2023-03-31
ER

PT J
AU Tsuda, T
   Asanuma, Y
   Koyama, S
   Kawabata, Y
   Moriguchi, M
AF Tsuda, Tokutaro
   Asanuma, Yu
   Koyama, Shinichiro
   Kawabata, Yoshinori
   Moriguchi, Masato
TI A case of hypomyopathic dermatomyositis associated with rapid
   progressive interstitial pneumonia resistant to multi-immunosuppressive
   therapy
SO AMERICAN JOURNAL OF THE MEDICAL SCIENCES
LA English
DT Article
DE amyopathic dermatomyositis; hypomyopathic dermatomyositis; diffuse
   alveolar damage; interstitial pneumonia
ID CLINICALLY AMYOPATHIC DERMATOMYOSITIS; LUNG-DISEASE; CYCLOSPORINE
   TREATMENT; POLYMYOSITIS; POLYMYOSITIS/DERMATOMYOSITIS; TACROLIMUS;
   FEATURES; KL-6
AB The prognosis of interstitial pneumonia in patients with dermatomyositis is thought to depend on the histologic type and response to therapy. We report a case of hypomyopathic dermatomyositis with rapid development of a fatal interstitial pneumonia. Although the histology of lung biopsy indicated minimal alveolitis, the patient died despite multi-immunosuppressive therapy. The autopsy revealed acute and organizing diffuse alveolar damage. in this case, the lung biopsy taken before the acute deterioration did not predict the patient's poor prognosis. Interstitial pneumonia in patients with amyopathic or hypomyopathic dermatomyositis would develop rapidly progressive and refractory. We need larger and better prospective studies to determine whether early and intensive immunosuppressive therapy improves the prognosis of interstitial pneumonia in patients with amyopathic or hypomyopathic dermatomyositis.
C1 Jichi Med Sch, Omiya Med Ctr, Clin Dept Internal Med, Omiya Ku, Saitama 3308503, Japan.
   Saitama Prefecture Cardiovasc & Resp Ctr, Dept Pathol, Saitama, Japan.
C3 Jichi Medical University
RP Tsuda, T (通讯作者)，Jichi Med Sch, Omiya Med Ctr, Clin Dept Internal Med, Omiya Ku, 1-847 Amanuma Cho, Saitama 3308503, Japan.
EM ttsuda@omiya.jichi.ac.jp
CR Bandoh S, 2000, ANN RHEUM DIS, V59, P257, DOI 10.1136/ard.59.4.257
   Caproni M, 2002, ARCH DERMATOL, V138, P23, DOI 10.1001/archderm.138.1.23
   Chow SK, 2000, CLIN RHEUMATOL, V19, P484, DOI 10.1007/s100670070012
   Cottin V, 2003, EUR RESPIR J, V22, P245, DOI 10.1183/09031936.03.00026703
   DEMEDTS M, 2002, AM J RESP CRIT CARE, V166, P426
   Demedts M, 2002, AM J RESP CRIT CARE, V165, P277
   Douglas WW, 2001, AM J RESP CRIT CARE, V164, P1182, DOI 10.1164/ajrccm.164.7.2103110
   Drent M, 1998, EUR HEART J, V19, P969, DOI 10.1093/eurheartj/19.6.969-b
   EUWER RL, 1993, J INVEST DERMATOL, V100, pS124, DOI 10.1038/jid.1993.35
   GRUHN WB, 1987, J RHEUMATOL, V14, P1045
   Kang EH, 2005, RHEUMATOLOGY, V44, P1282, DOI 10.1093/rheumatology/keh723
   KAWABATA Y, 1998, CLIN SCI, V34, P722
   KOBAYASHI J, 1995, CHEST, V108, P311, DOI 10.1378/chest.108.2.311
   KUWANA M, 2004, JPN J CLIN IMMUNOL, V27, P118
   Lamblin C, 2001, EUR RESPIR J, V18, p69S
   Maeda K, 1997, SCAND J RHEUMATOL, V26, P24, DOI 10.3109/03009749709065660
   Mochizuki T, 1999, RESP MED, V93, P95, DOI 10.1016/S0954-6111(99)90297-4
   Nawata Y, 1999, J RHEUMATOL, V26, P1527
   Oddis CV, 1999, LANCET, V353, P1762, DOI 10.1016/S0140-6736(99)01927-3
   Ozawa Y, 2000, Ryumachi, V40, P798
   Qushmaq KA, 2000, J RHEUMATOL, V27, P2855
   Sato S, 2005, ARTHRITIS RHEUM-US, V52, P1571, DOI 10.1002/art.21023
   Schnabel A, 2003, SEMIN ARTHRITIS RHEU, V32, P273, DOI 10.1053/sarh.2002.50012
   Sontheimer RD, 2003, J AM ACAD DERMATOL, V48, P797, DOI 10.1067/mjd.2003.199
   TAZELAAR HD, 1990, AM REV RESPIR DIS, V141, P727, DOI 10.1164/ajrccm/141.3.727
   Vencovsky J, 2000, SCAND J RHEUMATOL, V29, P95, DOI 10.1080/030097400750001897
   Wilkes MR, 2005, ARTHRITIS RHEUM-US, V52, P2439, DOI 10.1002/art.21240
   Yamanishi Y, 1999, SCAND J RHEUMATOL, V28, P58
NR 28
TC 12
Z9 15
U1 0
U2 5
PU ELSEVIER SCIENCE INC
PI NEW YORK
PA 360 PARK AVE SOUTH, NEW YORK, NY 10010-1710 USA
SN 0002-9629
EI 1538-2990
J9 AM J MED SCI
JI Am. J. Med. Sci.
PD MAR
PY 2007
VL 333
IS 3
BP 185
EP 190
DI 10.1097/MAJ.0b013e318031b122
PG 6
WC Medicine, General & Internal
WE Science Citation Index Expanded (SCI-EXPANDED)
SC General & Internal Medicine
GA 168FQ
UT WOS:000246509100011
PM 17496740
DA 2023-03-31
ER

PT J
AU Fiehn, C
   Unger, L
   Schulze-Koops, H
   Proft, F
   Henes, JC
   Jacobi, A
   Dorner, T
AF Fiehn, C.
   Unger, L.
   Schulze-Koops, H.
   Proft, F.
   Henes, J. C.
   Jacobi, A.
   Doerner, T.
TI Rituximab for the Treatment of Poly- and Dermatomyositis The Results
   from the GRAID-2 Registry
SO ZEITSCHRIFT FUR RHEUMATOLOGIE
LA German
DT Article
ID ANTI-SYNTHETASE SYNDROME; INTERSTITIAL LUNG-DISEASE; JUVENILE
   DERMATOMYOSITIS; ANTISYNTHETASE SYNDROME; ADULT POLYMYOSITIS; REFRACTORY
   ADULT
C1 [Fiehn, C.] Tatigkeitsschwerpunkt Klin Immunol, Rheumatol, Beethovenstr 2, D-76530 Baden Baden, Germany.
   [Unger, L.] Stadt Klinikum Dresden Friedrichstadt, Dresden, Germany.
   [Schulze-Koops, H.; Proft, F.] Klinikum Univ Munchen, Med Klin 4, Sekt Rheumatol & Klin Immunol, Munich, Germany.
   [Henes, J. C.] Univ Klin Tubingen, Zentrum Interdisziplinare Klin Immunol Rheumatol, Tubingen, Germany.
   [Henes, J. C.] Univ Klin Tubingen, Innere Med 2, Tubingen, Germany.
   [Jacobi, A.] Univ Munster, Med Klin D, Sekt Rheumatol & Klin Immunol, Munster, Germany.
   [Proft, F.; Doerner, T.] Charite, Berlin, Germany.
C3 Technische Universitat Dresden; Municipal Hospital Dresden; University
   of Munich; Eberhard Karls University of Tubingen; Eberhard Karls
   University Hospital; Eberhard Karls University of Tubingen; Eberhard
   Karls University Hospital; University of Munster; Free University of
   Berlin; Humboldt University of Berlin; Charite Universitatsmedizin
   Berlin
RP Fiehn, C (通讯作者)，Tatigkeitsschwerpunkt Klin Immunol, Rheumatol, Beethovenstr 2, D-76530 Baden Baden, Germany.
EM c.fiehn@rheuma-badenbaden.de
CR Aggarwal R, 2014, ARTHRITIS RHEUMATOL, V66, P740, DOI 10.1002/art.38270
   Andersson H, 2015, RHEUMATOLOGY, V54, P1420, DOI 10.1093/rheumatology/kev004
   Bauhammer J, 2016, J RHEUMATOL, V43, P1566, DOI 10.3899/jrheum.150844
   Brulhart L, 2006, ANN RHEUM DIS, V65, P974, DOI 10.1136/ard.2005.045898
   Lambotte O, 2005, J RHEUMATOL, V32, P1369
   Oddis CV, 2013, ARTHRITIS RHEUM-US, V65, P314, DOI 10.1002/art.37754
   Sem M, 2009, RHEUMATOLOGY, V48, P968, DOI 10.1093/rheumatology/kep157
   Sultan SM, 2008, CLIN EXP RHEUMATOL, V26, P887
   Sunderkotter C, 2016, J DTSCH DERMATOL GES, V14, P321, DOI 10.1111/ddg.12909
   Tony HP, 2011, ARTHRITIS RES THER, V13, DOI 10.1186/ar3337
   Zappa MC, 2011, MULTIDISCIP RESP MED, V6, P183, DOI 10.1186/2049-6958-6-3-183
NR 11
TC 1
Z9 1
U1 0
U2 4
PU SPRINGER HEIDELBERG
PI HEIDELBERG
PA TIERGARTENSTRASSE 17, D-69121 HEIDELBERG, GERMANY
SN 0340-1855
EI 1435-1250
J9 Z RHEUMATOL
JI Z. Rheumatol.
PD FEB
PY 2018
VL 77
IS 1
BP 40
EP 45
DI 10.1007/s00393-017-0327-z
PG 6
WC Rheumatology
WE Science Citation Index Expanded (SCI-EXPANDED)
SC Rheumatology
GA FU9YO
UT WOS:000424213300007
DA 2023-03-31
ER

PT J
AU Verstraeten, AS
   Verbrugghe, W
   Wuyts, W
AF Verstraeten, A-S
   Verbrugghe, W.
   Wuyts, W.
TI A PATIENT WITH INTERSTITIAL LUNG DISEASE SECONDARY TO DERMATOMYOSITIS: A
   CASE REPORT AND REVIEW OF THE LITERATURE
SO ACTA CLINICA BELGICA
LA English
DT Review
DE interstitial lung diseaese; dermatomyositis; Torulopsis glabrata
ID TORULOPSIS-GLABRATA; POLYMYOSITIS-DERMATOMYOSITIS; CANCER; ASSOCIATION;
   PULMONARY
AB We describe the case of a man with known dermatomyositis who presented with a dry cough and who early after admission rapidly evolved to respiratory insufficiency. Based on pathological and radiological findings, the diagnosis of diffuse alveolar damage was made. Postmortem examination also revealed infection with yeast, Torulopsis glabrata.
   Polymyositis (PM) and dermatomyositis (DM) are both auto-immune diseases, which are characterised by the presence of auto-antibodies and tissue-inflammation, mainly involving the muscles. Patients with PM/DM may have pulmonary complications, often responsible for higher morbidity and mortality.
   Interstitial lung disease can present itself in different shapes and forms (bronchiolitis obliterans organising pneumonia, non-specific organising pneumonia, usual interstitial pneumonia, acute interstitial pneumonia) and the diagnosis is made based on the combination of pathological examination and radiological findings.
C1 [Verstraeten, A-S; Verbrugghe, W.] Univ Antwerp Hosp, Dept Intens Care Med, Edegem, Belgium.
   [Wuyts, W.] Leuven Univ Hosp, Dept Pulm Med, Louvain, Belgium.
C3 University of Antwerp; KU Leuven; University Hospital Leuven
RP Verstraeten, AS (通讯作者)，Univ Antwerp Hosp, Dept Intens Care Med, Edegem, Belgium.
EM ansofie_verstraeten@hotmail.com
CR AISNER J, 1974, JAMA-J AM MED ASSOC, V230, P584, DOI 10.1001/jama.230.4.584
   AISNER J, 1976, AM J MED, V61, P23, DOI 10.1016/0002-9343(76)90026-7
   Akira M, 1999, RADIOLOGY, V210, P333, DOI 10.1148/radiology.210.2.r99ja15333
   American Thoracic Society, 2002, AM J RESP CRIT CARE, V165, P277, DOI [DOI 10.1164/AJRCCM.165.2.ATS01, 10.1164/ajrccm.165.2.ats01]
   Anderson J, 1971, J INFECT DIS, V21, P341
   Ascherman Dana P, 2002, Curr Rheumatol Rep, V4, P409, DOI 10.1007/s11926-002-0086-x
   BOHAN A, 1975, NEW ENGL J MED, V292, P403, DOI 10.1056/NEJM197502202920807
   BOHAN A, 1975, NEW ENGL J MED, V292, P344, DOI 10.1056/NEJM197502132920706
   CECCHIN E, 1984, AM J KIDNEY DIS, V4, P280, DOI 10.1016/S0272-6386(84)80105-5
   Cottin V, 2003, EUR RESPIR J, V22, P245, DOI 10.1183/09031936.03.00026703
   DAMANI NN, 1988, ULSTER MED J, V57, P220
   Douglas WW, 2001, AM J RESP CRIT CARE, V164, P1182, DOI 10.1164/ajrccm.164.7.2103110
   GRATHWOHL KW, 1995, CHEST, V108, P1751, DOI 10.1378/chest.108.6.1751
   Ikezoe J, 1996, J THORAC IMAG, V11, P250, DOI 10.1097/00005382-199623000-00002
   KAUFFMAN CA, 1974, AM J MED, V57, P217, DOI 10.1016/0002-9343(74)90446-X
   LAKHANPAL S, 1987, ANN RHEUM DIS, V46, P23, DOI 10.1136/ard.46.1.23
   LEES AW, 1971, LANCET, V1, P943
   MARKS MI, 1970, NEW ENGL J MED, V283, P1131, DOI 10.1056/NEJM197011192832103
   SCHWARZ MI, 1976, MEDICINE, V55, P89, DOI 10.1097/00005792-197601000-00005
   Schwarz MI, 1998, CLIN CHEST MED, V19, P701, DOI 10.1016/S0272-5231(05)70111-8
   SCHWARZ MI, 1992, J THORAC IMAG, V7, P46, DOI 10.1097/00005382-199203000-00006
   ZANTOS D, 1994, J RHEUMATOL, V21, P1855
NR 22
TC 1
Z9 2
U1 0
U2 3
PU ACTA CLINICA BELGICA
PI GHENT
PA UNIV HOSPITAL GENT, DE PINTELAAN 185, RENAL DIVISION, B-9000 GHENT,
   BELGIUM
SN 0001-5512
J9 ACTA CLIN BELG
JI Acta Clin. Belg.
PD MAY-JUN
PY 2013
VL 68
IS 3
BP 240
EP 244
DI 10.2143/ACB.3276
PG 5
WC Medicine, General & Internal
WE Science Citation Index Expanded (SCI-EXPANDED)
SC General & Internal Medicine
GA 199VC
UT WOS:000323022600020
PM 24156232
DA 2023-03-31
ER

PT J
AU Guglielmi, S
   Merz, TM
   Gugger, M
   Suter, C
   Nicod, LP
AF Guglielmi, S.
   Merz, T. M.
   Gugger, M.
   Suter, C.
   Nicod, L. P.
TI Acute respiratory distress syndrome secondary to antisynthetase syndrome
   is reversible with tacrolimus
SO EUROPEAN RESPIRATORY JOURNAL
LA English
DT Article
DE antisynthetase syndrome; dermatomyositis; interstitial lung diseases;
   interstitial pulmonary fibrosis; nonspecific interstitial pneumonia;
   polymyositis
ID INTERSTITIAL LUNG-DISEASE; POLYMYOSITIS-DERMATOMYOSITIS;
   PULMONARY-FIBROSIS; CYCLOSPORINE; PROGNOSIS
AB Polymyositis and interstitial lung diseases, predominantly nonspecific interstitial pneumonia (NSIP), are known to be frequent in antisynthetase syndrome, where anti-aminoacyl-tRNA synthetase antibodies are often identified.
   An unusual case of acute respiratory distress syndrome, secondary to such proven NSIP of cellular type with predominant CD8 lymphocytes, is described herein.
   The patient described in the present case study initially had a poor recovery with high dose of steroids, but this was followed by a good improvement after the prescription of tacrolimus and a low dose of prednisone.
   A precise diagnosis in similar circumstances may be life-saving, allowing the successful application of new immunosuppressants.
C1 [Guglielmi, S.; Suter, C.; Nicod, L. P.] Univ Hosp Bern, Clin & Policlin Pneumol, CH-3010 Bern, Switzerland.
   [Merz, T. M.] Univ Hosp Bern, Dept Intens Care Med, Inselspital, CH-3010 Bern, Switzerland.
   [Gugger, M.] Univ Hosp Bern, Inst Pathol, CH-3010 Bern, Switzerland.
C3 University of Bern; University Hospital of Bern; University of Bern;
   University Hospital of Bern; University of Bern; University Hospital of
   Bern
RP Nicod, LP (通讯作者)，Univ Hosp Bern, Clin & Policlin Pneumol, CH-3010 Bern, Switzerland.
EM laurent.nicod@insel.ch
RI Merz, Tobias/AAE-8323-2020; Merz, Tobias M/M-6724-2015; Nicod,
   Laurent/ABD-3360-2020
OI Merz, Tobias M/0000-0002-3149-5873; Nicod, Laurent P/0000-0002-0905-916X
CR ARSURA EL, 1988, SEMIN ARTHRITIS RHEU, V18, P29, DOI 10.1016/0049-0172(88)90032-7
   Ascherman Dana P, 2003, Curr Rheumatol Rep, V5, P425, DOI 10.1007/s11926-003-0052-2
   BOHAN A, 1975, NEW ENGL J MED, V292, P344, DOI 10.1056/NEJM197502132920706
   Bonnefoy O, 2004, EUR J RADIOL, V49, P235, DOI 10.1016/S0720-048X(03)00094-9
   BOWLES NE, 1987, LANCET, V1, P1004
   Cottin V, 2003, EUR RESPIR J, V22, P245, DOI 10.1183/09031936.03.00026703
   Douglas WW, 2001, AM J RESP CRIT CARE, V164, P1182, DOI 10.1164/ajrccm.164.7.2103110
   Fathi M, 2005, CURR OPIN RHEUMATOL, V17, P701, DOI 10.1097/01.bor.0000179949.65895.53
   Fujisawa T, 2005, J RHEUMATOL, V32, P58
   Hirakata M, 2000, CURR OPIN RHEUMATOL, V12, P501, DOI 10.1097/00002281-200011000-00005
   Imbert-Masseau A, 2003, JOINT BONE SPINE, V70, P161, DOI 10.1016/S1297-319X(03)00012-5
   LOVE LA, 1991, MEDICINE, V70, P360, DOI 10.1097/00005792-199111000-00002
   Marie I, 2002, ARTHRIT RHEUM-ARTHR, V47, P614, DOI 10.1002/art.10794
   Miyake S, 2002, SARCOIDOSIS VASC DIF, V19, P128
   Nawata Y, 1999, J RHEUMATOL, V26, P1527
   Oddis CV, 1999, LANCET, V353, P1762, DOI 10.1016/S0140-6736(99)01927-3
   Sauty A, 1997, EUR RESPIR J, V10, P2907, DOI 10.1183/09031936.97.10122907
   Takada K, 2005, AUTOIMMUNITY, V38, P383, DOI 10.1080/08916930500124023
   TAKIZAWA H, 1987, J RHEUMATOL, V14, P102
   Wilkes MR, 2005, ARTHRITIS RHEUM-US, V52, P2439, DOI 10.1002/art.21240
NR 20
TC 46
Z9 49
U1 0
U2 1
PU EUROPEAN RESPIRATORY SOC JOURNALS LTD
PI SHEFFIELD
PA 146 WEST ST, STE 2.4, HUTTONS BLDG, SHEFFIELD S1 4ES, ENGLAND
SN 0903-1936
J9 EUR RESPIR J
JI Eur. Resp. J.
PD JAN
PY 2008
VL 31
IS 1
BP 213
EP 217
DI 10.1183/09031936.00014707
PG 5
WC Respiratory System
WE Science Citation Index Expanded (SCI-EXPANDED)
SC Respiratory System
GA 251RG
UT WOS:000252390800028
PM 18166599
OA Bronze
DA 2023-03-31
ER

PT J
AU Powell, C
   Kendall, B
   Warnick, R
   Heffner, JE
AF Powell, Christian
   Kendall, Brian
   Warnick, Richard
   Heffner, John E.
TI A 34-year-old man with amyopathic dermatomyositis and rapidly
   progressive dyspnea with facial swelling
SO CHEST
LA English
DT Article
ID INTERSTITIAL LUNG-DISEASE; POLYMYOSITIS
C1 Providence Portland Med Ctr, Dept Med, Portland, OR 97213 USA.
C3 Providence Portland Medical Center
RP Heffner, JE (通讯作者)，Providence Portland Med Ctr, Dept Med, 5040 NE Hoyt St,Suite 540, Portland, OR 97213 USA.
EM john_heffner@mac.com
CR Barvaux VA, 2001, CLIN RHEUMATOL, V20, P359, DOI 10.1007/PL00011208
   Douglas WW, 2001, AM J RESP CRIT CARE, V164, P1182, DOI 10.1164/ajrccm.164.7.2103110
   Fathi M, 2005, CURR OPIN RHEUMATOL, V17, P701, DOI 10.1097/01.bor.0000179949.65895.53
   Gerami P, 2006, J AM ACAD DERMATOL, V54, P597, DOI 10.1016/j.jaad.2005.10.041
   High WA, 2003, J AM ACAD DERMATOL, V49, P295, DOI 10.1067/S0190-9622(03)01482-8
   Marie I, 2002, ARTHRIT RHEUM-ARTHR, V47, P614, DOI 10.1002/art.10794
   Park JH, 2007, AM J RESP CRIT CARE, V175, P705, DOI 10.1164/rccm.200607-912OC
   Suda T, 2006, EUR RESPIR J, V28, P1005, DOI 10.1183/09031936.06.00038806
NR 8
TC 15
Z9 17
U1 0
U2 1
PU AMER COLL CHEST PHYSICIANS
PI NORTHBROOK
PA 3300 DUNDEE ROAD, NORTHBROOK, IL 60062-2348 USA
SN 0012-3692
J9 CHEST
JI Chest
PD NOV
PY 2007
VL 132
IS 5
BP 1710
EP 1713
DI 10.1378/chest.07-0286
PG 4
WC Critical Care Medicine; Respiratory System
WE Science Citation Index Expanded (SCI-EXPANDED)
SC General & Internal Medicine; Respiratory System
GA 231TU
UT WOS:000250972700048
PM 17998377
DA 2023-03-31
ER

PT J
AU Huh, JW
   Kim, DS
   Lee, CK
   Yoo, B
   Seo, JB
   Kitaichi, M
   Colby, TV
AF Huh, Jin Won
   Kim, Dong Soon
   Lee, Chang Keun
   Yoo, Bin
   Seo, Joon Bum
   Kitaichi, Masanori
   Colby, Thomas V.
TI Two distinct clinical types of interstitial lung disease associated with
   polymyositis-dermatomyositis
SO RESPIRATORY MEDICINE
LA English
DT Article
DE polymyositis-dermatomyositis; interstitial lung disease; acute-ILD;
   HRCT; prognosis
ID IDIOPATHIC PULMONARY-FIBROSIS; HIGH-RESOLUTION CT; SYSTEMIC-SCLEROSIS;
   PROGNOSTIC-SIGNIFICANCE; HISTOPATHOLOGIC SUBSETS; RHEUMATOID-ARTHRITIS;
   HISTOLOGIC PATTERN; PNEUMONIA; INVOLVEMENT; SURVIVAL
AB Most patients with interstitial lung disease (ILD) associated with collagen vascular diseases (CVD) have a chronic indolent course with a relatively favorable prognosis; however, acute progression has been reported in some polymyositis-dermatomyositis patients. This study evaluated the prevalence, clinical features, and outcome relative to the presentation type of ILD in polymyositis-dermatomyositis (PM-DM).
   Ninety-nine patients with newly diagnosed polymyositis-dermatomyositis seen at the Asan Medical Center in Korea between January 1990 and December 2004 were enrolled. The clinical, radiological, and pathological findings were retrospectively reviewed. ILD were divided into acute (dyspnea within 1 month before diagnosis) or chronic types.
   ILD was found on chest radiographs in 33 patients (33.3%), and 11 (33.3%) of these were considered acute. The acute group presented with more severe respiratory symptoms, hypoxemia, and poorer lung function. Patients with an acute presentation had ground glass opacity and consolidation on high-resolution computed tomography (HRCT), in contrast to reticulation and honeycombing in the chronic type. Surgical lung biopsy of one acute-type patient revealed diffuse alveolar damage, whereas biopsies in the chronic type showed usual interstitial pneumonia (UIP) in four cases and nonspecific interstitial pneumonia (NSIP) in another four. Eight acute-type patients (72.7%) died of respiratory failure within 1-2 months despite steroid therapy. The 3-year mortality rate of the chronic-type patients (21.2%) was not statistically significantly different from that of the patients without ILD (10.2%). In polymyositis-dermatomyositis, the acute, severe form of ILD was not infrequent. (c) 2007 Elsevier Ltd. All rights reserved.
C1 Univ Ulsan, Asan Med Ctr, Coll Med, Dept Pulm, Seoul, South Korea.
   Univ Ulsan, Asan Med Ctr, Coll Med, Dept Rheumatol, Seoul, South Korea.
   Univ Ulsan, Asan Med Ctr, Coll Med, Dept Radiol, Seoul, South Korea.
   Kyoto Univ Hosp, Anat Pathol Lab, Kyoto 606, Japan.
   Mayo Clin, Dept Pathol, Scottsdale, AZ USA.
C3 University of Ulsan; Asan Medical Center; University of Ulsan; Asan
   Medical Center; University of Ulsan; Asan Medical Center; Kyoto
   University; Mayo Clinic; Mayo Clinic Phoenix
RP Kim, DS (通讯作者)，Univ Ulsan, Asan Med Ctr, Coll Med, Dept Pulm, 388-1 Poongnap Dong, Seoul, South Korea.
EM dskim@amc.seoul.kr
RI Seo, Joon Beom/AAQ-5445-2021
OI Seo, Joon Beom/0000-0003-0271-7884
CR AGUSTI C, 1992, THORAX, V47, P1035, DOI 10.1136/thx.47.12.1035
   Akira M, 1999, RADIOLOGY, V210, P333, DOI 10.1148/radiology.210.2.r99ja15333
   Al-Hameed Fahad M, 2004, Can Respir J, V11, P117
   ALJANADI M, 1989, J RHEUMATOL, V16, P1592
   *AM THOR SOC, 2000, AM J RESP CRIT CARE, V161, P646, DOI DOI 10.1164/AJRCCM.161.2.ATS3-00
   American Thoracic Society, 2002, AM J RESP CRIT CARE, V165, P277, DOI [DOI 10.1164/AJRCCM.165.2.ATS01, 10.1164/ajrccm.165.2.ats01]
   BENBASSAT J, 1985, ARTHRITIS RHEUM-US, V28, P249, DOI 10.1002/art.1780280303
   BERNARD GR, 1994, AM J RESP CRIT CARE, V149, P818, DOI 10.1164/ajrccm.149.3.7509706
   Bjoraker JA, 1998, AM J RESP CRIT CARE, V157, P199, DOI 10.1164/ajrccm.157.1.9704130
   BOHAN A, 1975, NEW ENGL J MED, V292, P403, DOI 10.1056/NEJM197502202920807
   BOHAN A, 1975, NEW ENGL J MED, V292, P344, DOI 10.1056/NEJM197502132920706
   Bouros D, 2002, AM J RESP CRIT CARE, V165, P1581, DOI 10.1164/rccm.2106012
   Bouros D, 2000, EUR RESPIR J, V15, P412, DOI 10.1034/j.1399-3003.2000.15b31.x
   Collard HR, 2003, AM J RESP CRIT CARE, V168, P538, DOI 10.1164/rccm.200211-1311OC
   Cottin V, 2003, EUR RESPIR J, V22, P245, DOI 10.1183/09031936.03.00026703
   Daniil ZD, 1999, AM J RESP CRIT CARE, V160, P899, DOI 10.1164/ajrccm.160.3.9903021
   Douglas WW, 2001, AM J RESP CRIT CARE, V164, P1182, DOI 10.1164/ajrccm.164.7.2103110
   Fathi M, 2005, CURR OPIN RHEUMATOL, V17, P701, DOI 10.1097/01.bor.0000179949.65895.53
   Flaherty KR, 2003, AM J RESP CRIT CARE, V167, P1410, DOI 10.1164/rccm.200204-373OC
   Flaherty KR, 2003, THORAX, V58, P143, DOI 10.1136/thorax.58.2.143
   Flaherty KR, 2002, EUR RESPIR J, V19, P275, DOI 10.1183/09031936.02.00182002
   FUDMAN EJ, 1986, AM J MED, V80, P329, DOI 10.1016/0002-9343(86)90036-7
   FUJII M, 1993, J THORAC IMAG, V8, P54, DOI 10.1097/00005382-199320000-00007
   Fujita J, 2001, ANN RHEUM DIS, V60, P281, DOI 10.1136/ard.60.3.281
   HUNNINGHAKE GW, 1979, AM REV RESPIR DIS, V119, P471
   Ikezoe J, 1996, J THORAC IMAG, V11, P250, DOI 10.1097/00005382-199623000-00002
   Ito I, 2005, AM J RESP CRIT CARE, V171, P632, DOI 10.1164/rccm.200403-417OC
   Ito M, 1999, CLIN RHEUMATOL, V18, P462, DOI 10.1007/s100670050139
   Jegal Y, 2005, AM J RESP CRIT CARE, V171, P639, DOI 10.1164/rccm.200403-331OC
   Kameda H, 2005, J RHEUMATOL, V32, P1719
   Kashiwabara K, 2002, INTERNAL MED, V41, P584, DOI 10.2169/internalmedicine.41.584
   Katzenstein ALA, 1998, AM J RESP CRIT CARE, V157, P1301, DOI 10.1164/ajrccm.157.4.9707039
   Kim DS, 2002, SARCOIDOSIS VASC DIF, V19, P121
   LAMBLIN C, 2001, EUR REPIR J S, V32
   Lee HK, 2005, CHEST, V127, P2019, DOI 10.1378/chest.127.6.2019
   Marie I, 2002, ARTHRIT RHEUM-ARTHR, V47, P614, DOI 10.1002/art.10794
   Marie I, 1998, J RHEUMATOL, V25, P1336
   MEDSGER TA, 1971, ARTHRITIS RHEUM-US, V14, P249, DOI 10.1002/art.1780140210
   Mino M, 1997, AM J ROENTGENOL, V169, P83, DOI 10.2214/ajr.169.1.9207505
   Miyazaki E, 2005, CLIN RHEUMATOL, P1
   MORRIS JF, 1976, WESTERN J MED, V125, P110
   Muir TE, 1997, MAYO CLIN PROC, V72, P639
   Nagai S, 1998, EUR RESPIR J, V12, P1010, DOI 10.1183/09031936.98.12051010
   Nicholson AC, 2000, AM J RESP CRIT CARE, V162, P2213, DOI 10.1164/ajrccm.162.6.2003049
   Nicholson AG, 2002, SARCOIDOSIS VASC DIF, V19, P10
   Ochi S, 2005, CLIN EXP RHEUMATOL, V23, P707
   Papiris SA, 1997, RESPIRATION, V64, P81, DOI 10.1159/000196648
   Ryu JH, 2002, MAYO CLIN PROC, V77, P1221, DOI 10.4065/77.11.1221
   Schnabel A, 2003, SEMIN ARTHRITIS RHEU, V32, P273, DOI 10.1053/sarh.2002.50012
   Schnabel Armin, 2005, Curr Rheumatol Rep, V7, P99, DOI 10.1007/s11926-005-0061-4
   SCHURAWITZKI H, 1990, RADIOLOGY, V176, P755, DOI 10.1148/radiology.176.3.2389033
   SCHWARZ MI, 1976, MEDICINE, V55, P89, DOI 10.1097/00005792-197601000-00005
   Schwarz MI, 1998, CLIN CHEST MED, V19, P701, DOI 10.1016/S0272-5231(05)70111-8
   SCHWARZ MI, 1992, J THORAC IMAG, V7, P46, DOI 10.1097/00005382-199203000-00006
   Selva-O'Callaghan A, 2005, LUPUS, V14, P534, DOI 10.1191/0961203305lu2158oa
   Shinohara T, 1997, INTERNAL MED, V36, P519, DOI 10.2169/internalmedicine.36.519
   STRIMLAN CV, 1978, ANN INTERN MED, V88, P616, DOI 10.7326/0003-4819-88-5-616
   TAZELAAR HD, 1990, AM REV RESPIR DIS, V141, P727, DOI 10.1164/ajrccm/141.3.727
   Travis WD, 2000, AM J SURG PATHOL, V24, P19, DOI 10.1097/00000478-200001000-00003
   WELLS AU, 1994, AM J RESP CRIT CARE, V149, P1583, DOI 10.1164/ajrccm.149.6.8004317
   WIEDEMANN HP, 1989, CLIN CHEST MED, V10, P677
   YOUSEM SA, 1985, HUM PATHOL, V16, P700, DOI 10.1016/S0046-8177(85)80155-6
   YOUSEM SA, 1985, AM REV RESPIR DIS, V131, P770
NR 63
TC 84
Z9 88
U1 0
U2 7
PU W B SAUNDERS CO LTD
PI LONDON
PA 32 JAMESTOWN RD, LONDON NW1 7BY, ENGLAND
SN 0954-6111
EI 1532-3064
J9 RESP MED
JI Respir. Med.
PD AUG
PY 2007
VL 101
IS 8
BP 1761
EP 1769
DI 10.1016/j.rmed.2007.02.017
PG 9
WC Cardiac & Cardiovascular Systems; Respiratory System
WE Science Citation Index Expanded (SCI-EXPANDED)
SC Cardiovascular System & Cardiology; Respiratory System
GA 195IW
UT WOS:000248406900021
PM 17428649
OA Bronze
DA 2023-03-31
ER

PT J
AU Pelton, O
   Chatte, G
AF Pelton, O.
   Chatte, G.
TI Interstitial lung diseases from autoimmune origins: A prognostic and
   diagnostic challenge for the clinician
SO REVUE DE PNEUMOLOGIE CLINIQUE
LA French
DT Article
DE Autoimmune; Acute Interstitial lung disease; Polymyositis
ID DERMATOMYOSITIS; POLYMYOSITIS; CANCER
AB Acute or subacute interstitial lung diseases from autoimmune origins are especially hard to diagnose but have to be detected promptly. We illustrate this necessity with three case reports. One case of paraneoplasic polymyositis, one case of interstitial lung disease caused by a connectivite and one case of interstitial lung disease related to an anti-synthetase syndrome. The subject is to alert the practitioners to the early search of extra pulmonary signs, autoantibodies analysis in the objective to set up quickly the right treatment. (C) 2017 Elsevier Masson SAS. All rights reserved.
C1 [Pelton, O.] Hop Croix Rousse, Serv Pneumol, 103 Grande Rue Croix Rousse, F-69004 Lyon, France.
   [Chatte, G.] Clin Infirm Protestante, Serv Pneumol, 3 Chemin Penthod Caluire & Cuire, F-69300 Caluire Et Cuire, France.
C3 CHU Lyon
RP Pelton, O (通讯作者)，Hop Croix Rousse, Serv Pneumol, 103 Grande Rue Croix Rousse, F-69004 Lyon, France.
EM oriane.pelton@hotmail.fr; gerard.chatte@pneumologuesacaluire.fr
CR Boitiaux JF, 2011, RHEUMATOLOGY, V50, P2245, DOI 10.1093/rheumatology/ker267
   Cottin V, 2003, EUR RESPIR J, V22, P245, DOI 10.1183/09031936.03.00026703
   Douglas WW, 2001, AM J RESP CRIT CARE, V164, P1182, DOI 10.1164/ajrccm.164.7.2103110
   Feuillet S, 2011, REV MAL RESPIR, V28, P809, DOI 10.1016/j.rmr.2011.01.010
   Fiorentino DF, 2013, ARTHRITIS RHEUM-US, V65, P2954, DOI 10.1002/art.38093
   Jakubaszek Michal, 2015, Reumatologia (Warsaw), V53, P101, DOI 10.5114/reum.2015.51510
   Lega JC, 2010, J RHEUMATOL, V37, P1000, DOI 10.3899/jrheum.090652
   Marie I, 2002, ARTHRIT RHEUM-ARTHR, V47, P614, DOI 10.1002/art.10794
   Raj R, 2017, CHEST, V151, P1131, DOI 10.1016/j.chest.2016.06.019
   Vivero M, 2015, RHEUM DIS CLIN N AM, V41, P197, DOI 10.1016/j.rdc.2014.12.002
NR 10
TC 0
Z9 0
U1 0
U2 0
PU ELSEVIER
PI BRIDGEWATER
PA 685 ROUTE 202-206, BRIDGEWATER, NJ 08807 USA
SN 0761-8417
EI 1776-2561
J9 REV PNEUMOL CLIN
JI Rev. Pneumol. Clin.
PD APR
PY 2018
VL 74
IS 2
BP 109
EP 114
DI 10.1016/j.pneumo.2017.10.004
PG 6
WC Respiratory System
WE Science Citation Index Expanded (SCI-EXPANDED)
SC Respiratory System
GA GH4TC
UT WOS:000433396100009
PM 29426627
DA 2023-03-31
ER

PT J
AU Takizawa, Y
   Kanda, H
   Sato, K
   Kawahata, K
   Yamaguchi, A
   Uozaki, H
   Shimizu, J
   Tsuji, S
   Misaki, Y
   Yamamoto, K
AF Takizawa, Yasunobu
   Kanda, Hiroko
   Sato, Kojiro
   Kawahata, Kimito
   Yamaguchi, Akihiro
   Uozaki, Hiroshi
   Shimizu, Jun
   Tsuji, Shoji
   Misaki, Yoshikata
   Yamamoto, Kazuhiko
TI Polymyositis associated with focal mesangial proliferative
   glomerulonephritis with depositions of immune complexes
SO CLINICAL RHEUMATOLOGY
LA English
DT Article
DE glomerulonephritis; immune complexes; interstitial lung disease;
   myoglobin; myositis
ID IDIOPATHIC POLYMYOSITIS; MEMBRANOUS NEPHROPATHY; RENAL-FAILURE;
   DERMATOMYOSITIS
AB A 58-year-old man concurrently developed polymyositis (PM), interstitial lung disease, and nephrotic-range proteinuria. Renal biopsy revealed focal mesangial proliferative glomerulonephritis (mesPGN) with depositions of immunoglobulin and complements. A combination therapy of corticosteroid, intravenous immunoglobulin, and cyclosporine was found very effective for the patient. Glomerulonephritis associated with PM/dermatomyositis (DM) is rare. In our review of related literature, mesPGN was exclusively observed in polymyositis while membranous nephropathy in DM. The mechanism underlying the association between myositis and glomerulonephritis remains to be elucidated.
C1 Univ Tokyo, Dept Allergy & Rheumatol, Bunkyo Ku, Tokyo 1138655, Japan.
   Univ Tokyo, Dept Pathol, Tokyo, Japan.
   Univ Tokyo, Dept Neurol, Tokyo, Japan.
C3 University of Tokyo; University of Tokyo; University of Tokyo
RP Kanda, H (通讯作者)，Univ Tokyo, Dept Allergy & Rheumatol, Bunkyo Ku, 7-3-1 Hongo, Tokyo 1138655, Japan.
EM hkanda-tky@umin.ac.jp
OI Kanda, Hiroko/0000-0002-0968-0183
CR Akashi Y, 2002, AM J NEPHROL, V22, P385, DOI 10.1159/000065233
   CARLETON H, 1977, ARCH INTERN MED, V137, P939, DOI 10.1001/archinte.137.7.939
   DALAKAS MC, 1991, NEW ENGL J MED, V325, P1487, DOI 10.1056/NEJM199111213252107
   DYCK RF, 1979, J RHEUMATOL, V6, P336
   FROST NA, 1993, BRIT J RHEUMATOL, V32, P929
   Fukui H, 1976, Nihon Jinzo Gakkai Shi, V18, P523
   Hara I, 1991, Nihon Naika Gakkai Zasshi, V80, P108
   HOSODA T, 1981, RYUMACHI, V21, pS183
   KAMATA K, 1982, ACTA PATHOL JAPON, V32, P801
   MAKINO H, 1994, J RHEUMATOL, V21, P1377
   Moriyama T, 1989, Nihon Naika Gakkai Zasshi, V78, P994
   MOUTSOPOULOS H, 1975, LANCET, V1, P1039
   Picco P, 1997, LUPUS, V6, P72, DOI 10.1177/096120339700600111
   PIROVINO M, 1979, NEW YORK STATE J MED, V79, P764
   TSUNEMI M, 1993, NEPHRON, V64, P488, DOI 10.1159/000187383
   Valenzuela OF, 2001, J NEPHROL, V14, P120
   VILPPULA AH, 1984, CLIN RHEUMATOL, V3, P533, DOI 10.1007/BF02031278
   Yen YH, 2003, J NEPHROL, V16, P148
NR 18
TC 13
Z9 17
U1 0
U2 0
PU SPRINGER
PI NEW YORK
PA 233 SPRING STREET, NEW YORK, NY 10013 USA
SN 0770-3198
J9 CLIN RHEUMATOL
JI Clin. Rheumatol.
PD MAY
PY 2007
VL 26
IS 5
BP 792
EP 796
DI 10.1007/s10067-006-0200-y
PG 5
WC Rheumatology
WE Science Citation Index Expanded (SCI-EXPANDED)
SC Rheumatology
GA 153JF
UT WOS:000245428100030
PM 16541204
DA 2023-03-31
ER

PT J
AU Mileti, LM
   Strek, ME
   Niewold, TB
   Curran, JJ
   Sweiss, NJ
AF Mileti, Linda M.
   Strek, Mary E.
   Niewold, Timothy B.
   Curran, James J.
   Sweiss, Nadera J.
TI Clinical Characteristics of Patients With Anti-Jo-1 Antibodies A Single
   Center Experience
SO JCR-JOURNAL OF CLINICAL RHEUMATOLOGY
LA English
DT Article
ID INTERSTITIAL LUNG-DISEASE; DERMATOMYOSITIS; POLYMYOSITIS;
   AUTOANTIBODIES; MYOSITIS
C1 [Mileti, Linda M.; Niewold, Timothy B.; Curran, James J.; Sweiss, Nadera J.] Univ Chicago, Rheumatol Sect, Dept Med, Chicago, IL 60637 USA.
   [Strek, Mary E.] Univ Chicago, Sect Pulm & Crit Care, Dept Med, Chicago, IL 60637 USA.
C3 University of Chicago; University of Chicago
RP Sweiss, NJ (通讯作者)，Univ Chicago, Rheumatol Sect, Dept Med, 5841 S Maryland Ave,MC 0930, Chicago, IL 60637 USA.
EM nsweiss@medicine.bsd.uchicago.edu
RI Niewold, Timothy/D-2669-2018
OI Niewold, Timothy/0000-0003-3532-6660; Sweiss, Nadera/0000-0003-2215-0221
FU NIAID NIH HHS [K08 AI083790, L30 AI071651] Funding Source: Medline
CR ARSURA EL, 1988, SEMIN ARTHRITIS RHEU, V18, P29, DOI 10.1016/0049-0172(88)90032-7
   BOHAN A, 1975, NEW ENGL J MED, V292, P344, DOI 10.1056/NEJM197502132920706
   BOULWARE DW, 1989, J RHEUMATOL, V16, P479
   CLAWSON K, 1995, ARTHRITIS RHEUM, V38, P1519, DOI 10.1002/art.1780381020
   DALAKAS MC, 1993, NEW ENGL J MED, V329, P1993, DOI 10.1056/NEJM199312303292704
   Fathi M, 2008, ARTHRIT RHEUM-ARTHR, V59, P677, DOI 10.1002/art.23571
   Friedman AW, 1996, SEMIN ARTHRITIS RHEU, V26, P459, DOI 10.1016/S0049-0172(96)80026-6
   La Corte R, 2006, AUTOIMMUNITY, V39, P249, DOI 10.1080/08916930600623791
   Levine TD, 2005, ARTHRITIS RHEUM, V52, P601, DOI 10.1002/art.20849
   LOVE LA, 1991, MEDICINE, V70, P360, DOI 10.1097/00005792-199111000-00002
   Marie I, 2002, ARTHRIT RHEUM-ARTHR, V47, P614, DOI 10.1002/art.10794
   Oddis Chester V, 2003, Curr Rheumatol Rep, V5, P431, DOI 10.1007/s11926-003-0053-1
   Spath M, 2004, J NEUROL, V251, P859, DOI 10.1007/s00415-004-0449-5
   Wilkes MR, 2005, ARTHRITIS RHEUM-US, V52, P2439, DOI 10.1002/art.21240
NR 14
TC 37
Z9 41
U1 0
U2 0
PU LIPPINCOTT WILLIAMS & WILKINS
PI PHILADELPHIA
PA TWO COMMERCE SQ, 2001 MARKET ST, PHILADELPHIA, PA 19103 USA
SN 1076-1608
EI 1536-7355
J9 JCR-J CLIN RHEUMATOL
JI JCR-J. Clin. Rheumatol.
PD AUG
PY 2009
VL 15
IS 5
BP 254
EP 255
DI 10.1097/RHU.0b013e3181b0e910
PG 2
WC Rheumatology
WE Science Citation Index Expanded (SCI-EXPANDED)
SC Rheumatology
GA 481QP
UT WOS:000268826800012
PM 19590436
OA Green Accepted
DA 2023-03-31
ER

PT J
AU Chatterjee, S
   Prayson, R
   Farver, C
AF Chatterjee, Soumya
   Prayson, Richard
   Farver, Carol
TI Antisynthetase syndrome: Not just an inflammatory myopathy
SO CLEVELAND CLINIC JOURNAL OF MEDICINE
LA English
DT Review
ID INTERSTITIAL LUNG-DISEASE; TERM FOLLOW-UP; ANTI-JO-1 ANTIBODIES;
   POLYMYOSITIS-DERMATOMYOSITIS; PULMONARY-HYPERTENSION; JAPANESE PATIENTS;
   MUSCLE DISEASE; MYOSITIS; AUTOANTIBODIES; THERAPY
AB In recent years, antisynthetase syndrome has been recognized as an important cause of autoimmune inflammatory myopathy in a subset of patients with polymyositis and dermatomyositis. It is associated with serum antibodies to aminoacyl-transfer RNA synthetases and is characterized by a constellation of manifestations, including fever, myositis, interstitial lung disease, "mechanic's hands," Raynaud phenomenon, and polyarthritis. Physicians should be familiar with its variety of clinical presentations and should include it in the differential diagnosis in patients presenting with unexplained interstitial lung disease.
C1 [Chatterjee, Soumya; Prayson, Richard] Case Western Reserve Univ, Cleveland Clin, Lerner Coll Med, Cleveland, OH 44106 USA.
   [Chatterjee, Soumya] Cleveland Clin, Dept Rheumat & Immunol Dis Orthoped & Rheumatol, Cleveland, OH 44195 USA.
   [Prayson, Richard; Farver, Carol] Cleveland Clin, Dept Anat Pathol, Cleveland, OH 44195 USA.
C3 Case Western Reserve University; Cleveland Clinic Foundation; Cleveland
   Clinic Foundation; Cleveland Clinic Foundation
RP Chatterjee, S (通讯作者)，Cleveland Clin, Dept Rheumat & Immunol Dis, A50,9500 Euclid Ave, Cleveland, OH 44195 USA.
EM chattes@ccf.org
CR ALJANADI M, 1989, J RHEUMATOL, V16, P1592
   Ancuta CM, 2011, IDIOPATHIC INFLAMMAT, P77
   Arnett FC, 1996, ARTHRITIS RHEUM, V39, P1507, DOI 10.1002/art.1780390910
   Ascherman Dana P, 2003, Curr Rheumatol Rep, V5, P425, DOI 10.1007/s11926-003-0052-2
   BOHAN A, 1977, MEDICINE, V56, P255, DOI 10.1097/00005792-197707000-00001
   Brouwer R, 2001, ANN RHEUM DIS, V60, P116, DOI 10.1136/ard.60.2.116
   Bugatti Leonardo, 2005, Indian J Dermatol Venereol Leprol, V71, P137
   BUNCH TW, 1981, ARTHRITIS RHEUM, V24, P45, DOI 10.1002/art.1780240107
   BUNCH TW, 1980, ANN INTERN MED, V92, P365, DOI 10.7326/0003-4819-92-3-365
   Casciola-Rosen L, 2012, CLIN EXP RHEUMATOL, V30, P548
   Chatterjee S, 2010, ARTHRIT CARE RES, V62, P425, DOI 10.1002/acr.20109
   Chen YJ, 2001, BRIT J DERMATOL, V144, P825, DOI 10.1046/j.1365-2133.2001.04140.x
   Cherin P, 2002, ARTHRITIS RHEUM, V46, P467, DOI 10.1002/art.10053
   Dugar M, 2011, INTERN MED J, V41, P674, DOI 10.1111/j.1445-5994.2010.02164.x
   Friedman AW, 1996, SEMIN ARTHRITIS RHEU, V26, P459, DOI 10.1016/S0049-0172(96)80026-6
   Fromageot C, 2001, ARCH PHYS MED REHAB, V82, P123, DOI 10.1053/apmr.2001.18053
   HIRAKATA M, 1992, ARTHRITIS RHEUM, V35, P449, DOI 10.1002/art.1780350415
   Jankowska M, 2007, RHEUMATOL INT, V27, P775, DOI 10.1007/s00296-006-0289-y
   JOFFE MM, 1993, AM J MED, V94, P379, DOI 10.1016/0002-9343(93)90148-I
   Kajihara M, 2000, J RHEUMATOL, V27, P2707
   Katzap E, 2011, CURR RHEUMATOL REP, V13, P175, DOI 10.1007/s11926-011-0176-8
   La Corte R, 2006, AUTOIMMUNITY, V39, P249, DOI 10.1080/08916930600623791
   Legault D, 2008, J RHEUMATOL, V35, P169
   Leslie KO, 2005, CHEST, V128, p513S, DOI 10.1378/chest.128.5_suppl_1.513S
   Limaye V, 2012, INTERN MED J, V42, pE4, DOI 10.1111/j.1445-5994.2011.02702.x
   LOVE LA, 1991, MEDICINE, V70, P360, DOI 10.1097/00005792-199111000-00002
   Marie I, 2012, RESP MED, V106, P581, DOI 10.1016/j.rmed.2012.01.001
   METZGER AL, 1974, ANN INTERN MED, V81, P182, DOI 10.7326/0003-4819-81-2-182
   Minai OA, 2009, LUPUS, V18, P1006, DOI 10.1177/0961203309102822
   Mozaffar T, 2000, J NEUROL NEUROSUR PS, V68, P472, DOI 10.1136/jnnp.68.4.472
   Mumm GE, 2010, JCR-J CLIN RHEUMATOL, V16, P307, DOI 10.1097/RHU.0b013e3181f3bf9c
   Nagaraju K, 2008, KELLEYS TXB RHEUMATO, P1353
   Nicholson AC, 2000, AM J RESP CRIT CARE, V162, P2213, DOI 10.1164/ajrccm.162.6.2003049
   NISHIKAI M, 1980, ARTHRITIS RHEUM, V23, P881, DOI 10.1002/art.1780230802
   O'Connell MJ, 2002, AM J ROENTGENOL, V179, DOI 10.2214/ajr.179.4.1790967
   Reimers Carl D., 1997, Current Opinion in Rheumatology, V9, P475, DOI 10.1097/00002281-199711000-00002
   Rutjes SA, 1997, CLIN EXP IMMUNOL, V109, P32, DOI 10.1046/j.1365-2249.1997.4081308.x
   Selva-O'Callaghan A, 2010, CURR OPIN RHEUMATOL, V22, P627, DOI 10.1097/BOR.0b013e32833f1075
   Shovman O, 2005, ANN NY ACAD SCI, V1050, P380, DOI 10.1196/annals.1313.120
   Targoff IN, 2000, CURR OPIN RHEUMATOL, V12, P475, DOI 10.1097/00002281-200011000-00001
   Tillie-Leblond I, 2008, THORAX, V63, P53, DOI 10.1136/thx.2006.069237
   Vancsa A, 2009, RHEUMATOL INT, V29, P989, DOI 10.1007/s00296-009-0884-9
   VazquezAbad D, 1996, ARTHRITIS RHEUM, V39, P292, DOI 10.1002/art.1780390218
   Villalba L, 1998, ARTHRITIS RHEUM-US, V41, P392, DOI 10.1002/1529-0131(199803)41:3<392::AID-ART3>3.3.CO;2-O
   Wilkes MR, 2005, ARTHRITIS RHEUM-US, V52, P2439, DOI 10.1002/art.21240
   Yamasaki Y, 2007, RHEUMATOLOGY, V46, P124, DOI 10.1093/rheumatology/kel112
   Yamasaki Y, 2006, ARTHRITIS RHEUM-US, V54, P2004, DOI 10.1002/art.21883
   Yoshifuji H, 2006, AUTOIMMUNITY, V39, P233, DOI 10.1080/08916930600622884
   Yousem SA, 2010, MODERN PATHOL, V23, P874, DOI 10.1038/modpathol.2010.65
   Zampieri S, 2005, AUTOIMMUNITY, V38, P73, DOI 10.1080/08916930400022640
NR 50
TC 45
Z9 51
U1 0
U2 5
PU CLEVELAND CLINIC
PI CLEVELAND
PA 9500 EUCLID AVE, CLEVELAND, OH 44106 USA
SN 0891-1150
EI 1939-2869
J9 CLEV CLIN J MED
JI Clevel. Clin. J. Med.
PD OCT
PY 2013
VL 80
IS 10
BP 655
EP 666
DI 10.3949/ccjm.80a.12171
PG 12
WC Medicine, General & Internal
WE Science Citation Index Expanded (SCI-EXPANDED)
SC General & Internal Medicine
GA AI2ZL
UT WOS:000336727600010
PM 24085811
DA 2023-03-31
ER

PT J
AU Arboleda, R
   Gonzalez, O
   Cortes, M
   Perez-Cerda, F
AF Arboleda, Rafael
   Gonzalez, Olga
   Cortes, Manuel
   Perez-Cerda, Francisco
TI Recurrent polymyositis-associated lung disease after lung
   transplantation
SO INTERACTIVE CARDIOVASCULAR AND THORACIC SURGERY
LA English
DT Article
DE Polymyositis; Extracorporeal membrane oxygenation; Pulmonary fibrosis;
   Lung transplantation
AB The association between interstitial lung disease and polymyositis/dermatomyositis is well known. It severely affects patients' quality of life, worsens prognosis and represents a major risk factor for premature death. Current treatment is unclear and therapeutic options are based on case series. We report the case of a 15-year old female diagnosed with end-stage lung disease associated to polymyositis who received a double lung transplant after 20 days of extracorporeal membrane oxygenation. She died 9 months later and microscopic post-mortem findings revealed recurrence of interstitial lung disease. This is the first time that recurrence of polymyositis-associated lung disease following lung transplantation is described in the literature.
C1 [Arboleda, Rafael; Gonzalez, Olga; Cortes, Manuel; Perez-Cerda, Francisco] Hosp 12 Octubre, Dept Anaesthesia, Madrid, Spain.
C3 Hospital Universitario 12 de Octubre
RP Arboleda, R (通讯作者)，Dept Anesthesia, Av Cordoba S-N,3rd Floor, Madrid 28041, Spain.
EM rarboleda@salud.aragon.es
CR Collins J, 2001, RADIOLOGY, V219, P503, DOI 10.1148/radiology.219.2.r01ma12503
   Kalluri M, 2010, CLIN CHEST MED, V31, P501, DOI 10.1016/j.ccm.2010.05.008
   Marie I, 2002, ARTHRIT RHEUM-ARTHR, V47, P614, DOI 10.1002/art.10794
   Takagishi T, 2012, JCR-J CLIN RHEUMATOL, V18, P283, DOI 10.1097/RHU.0b013e3182676089
   Yusen RD, 2013, J HEART LUNG TRANSPL, V32, P965, DOI 10.1016/j.healun.2013.08.007
NR 5
TC 6
Z9 6
U1 0
U2 3
PU OXFORD UNIV PRESS
PI OXFORD
PA GREAT CLARENDON ST, OXFORD OX2 6DP, ENGLAND
SN 1569-9293
EI 1569-9285
J9 INTERACT CARDIOV TH
JI Interact Cardiovasc. Thorac. Surg.
PD APR
PY 2015
VL 20
IS 4
BP 560
EP 562
DI 10.1093/icvts/ivu423
PG 3
WC Cardiac & Cardiovascular Systems; Respiratory System; Surgery
WE Science Citation Index Expanded (SCI-EXPANDED)
SC Cardiovascular System & Cardiology; Respiratory System; Surgery
GA CI5KQ
UT WOS:000354795200023
PM 25574033
OA Bronze
DA 2023-03-31
ER

PT J
AU Minai, OA
AF Minai, O. A.
TI Pulmonary hypertension in polymyositis-dermatomyositis: clinical and
   hemodynamic characteristics and response to vasoactive therapy
SO LUPUS
LA English
DT Article
DE connective tissue disease; interstitial lung disease;
   polymyositis-dermatomyositis; pulmonary hypertension; therapy
ID SYSTEMIC-SCLEROSIS; DISEASE; MANIFESTATIONS; INVOLVEMENT; PATIENT
AB The increased incidence of pulmonary hypertension and its association with decreased survival is well-recognised in patients with systemic sclerosis. This association is not widely appreciated in patients with polymyositis-dermatomyositis. We report clinical and hemodynamic characteristics and response to vasoactive therapy in three patients with polymyositis-dermatomyositis and pulmonary hypertension and discuss them in light of the available literature. Lupus (2009) 18, 1006-1010.
C1 Cleveland Clin, Dept Pulm Allergy & Crit Care, Cleveland, OH 44195 USA.
C3 Cleveland Clinic Foundation
RP Minai, OA (通讯作者)，Cleveland Clin, Dept Pulm Allergy & Crit Care, Cleveland, OH 44195 USA.
EM minaio@ccf.org
CR Bull TM, 2005, RHEUM DIS CLIN N AM, V31, P451, DOI 10.1016/j.rdc.2005.04.010
   BUNCH TW, 1981, CHEST, V79, P105, DOI 10.1378/chest.79.1.105
   CALDWELL IW, 1956, BRIT HEART J, V18, P273
   DENBOW CE, 1979, ARTHRITIS RHEUM, V22, P1088, DOI 10.1002/art.1780221007
   Fathi M, 2007, SEMIN RESP CRIT CARE, V28, P451, DOI 10.1055/s-2007-985666
   GRATEAU G, 1993, J RHEUMATOL, V20, P1452
   Heresi GA, 2007, RESP MED, V101, P2099, DOI 10.1016/j.rmed.2007.05.020
   Koh ET, 1996, BRIT J RHEUMATOL, V35, P989
   MARIETTE X, 1994, J RHEUMATOL, V21, P772
   Minai OA, 1998, CLIN CHEST MED, V19, P713, DOI 10.1016/S0272-5231(05)70112-X
   PACE WR, 1963, AM J MED SCI, V245, P322
   Robbins IM, 2000, CHEST, V117, P14, DOI 10.1378/chest.117.1.14
   SCHEJA A, 1993, ANN RHEUM DIS, V52, P725, DOI 10.1136/ard.52.10.725
   Steen V, 2003, ARTHRITIS RHEUM, V48, P516, DOI 10.1002/art.10775
   STUPI AM, 1986, ARTHRITIS RHEUM, V29, P1515
   Yaqub S, 2004, MAYO CLIN PROC, V79, P687, DOI 10.4065/79.5.687
NR 16
TC 23
Z9 24
U1 0
U2 0
PU SAGE PUBLICATIONS LTD
PI LONDON
PA 1 OLIVERS YARD, 55 CITY ROAD, LONDON EC1Y 1SP, ENGLAND
SN 0961-2033
J9 LUPUS
JI Lupus
PD OCT
PY 2009
VL 18
IS 11
BP 1006
EP 1010
DI 10.1177/0961203309102822
PG 5
WC Rheumatology
WE Science Citation Index Expanded (SCI-EXPANDED)
SC Rheumatology
GA 495AW
UT WOS:000269862600011
PM 19762403
DA 2023-03-31
ER

PT J
AU Riveiro-Barciela, M
   Labirua-Iturburu, A
   Selva-O'Callaghan, A
AF Riveiro-Barciela, Mar
   Labirua-Iturburu, Ane
   Selva-O'Callaghan, Albert
TI A 79-Year-Old Man With Dyspnea, Dysphagia, and Weakness
SO CHEST
LA English
DT Article
ID INTERSTITIAL LUNG-DISEASE; IDIOPATHIC INFLAMMATORY MYOPATHIES;
   POLYMYOSITIS; DERMATOMYOSITIS; AUTOANTIBODIES; MYOSITIS; PROGRESS
C1 [Riveiro-Barciela, Mar] Vall dHebron Gen Hosp, Dept Internal Med, Barcelona 08035, Spain.
   Univ Autonoma Barcelona, E-08193 Barcelona, Spain.
C3 Autonomous University of Barcelona
RP Riveiro-Barciela, M (通讯作者)，Vall dHebron Gen Hosp, Dept Internal Med, Passeig Vall dHebron 119-129, Barcelona 08035, Spain.
EM mar.riveiro@gmail.com
OI Selva-O'Callaghan, Albert/0000-0003-2823-9761
CR BOHAN A, 1975, NEW ENGL J MED, V292, P344, DOI 10.1056/NEJM197502132920706
   Brouwer R, 2001, ANN RHEUM DIS, V60, P116, DOI 10.1136/ard.60.2.116
   Connors GR, 2010, CHEST, V138, P1464, DOI 10.1378/chest.10-0180
   Fathi M, 2008, ARTHRIT RHEUM-ARTHR, V59, P677, DOI 10.1002/art.23571
   Friedman AW, 1996, SEMIN ARTHRITIS RHEU, V26, P459, DOI 10.1016/S0049-0172(96)80026-6
   Kalluri M, 2009, CHEST, V135, P1550, DOI 10.1378/chest.08-2233
   Labirua A, 2010, CURR OPIN RHEUMATOL, V22, P633, DOI 10.1097/BOR.0b013e32833f1970
   MARGUERIE C, 1990, Q J MED, V77, P1019, DOI 10.1093/qjmed/77.1.1019
   Wilkes M, 2003, ARTHRITIS RHEUM, V48, pS434
NR 9
TC 3
Z9 3
U1 0
U2 0
PU AMER COLL CHEST PHYSICIANS
PI NORTHBROOK
PA 3300 DUNDEE ROAD, NORTHBROOK, IL 60062-2348 USA
SN 0012-3692
J9 CHEST
JI Chest
PD JUL
PY 2012
VL 142
IS 1
BP 252
EP 255
DI 10.1378/chest.11-2437
PG 4
WC Critical Care Medicine; Respiratory System
WE Science Citation Index Expanded (SCI-EXPANDED)
SC General & Internal Medicine; Respiratory System
GA 971NE
UT WOS:000306209800039
PM 22796848
DA 2023-03-31
ER

PT J
AU Biliciler, S
   Kwan, J
AF Biliciler, Suur
   Kwan, Justin
TI Inflammatory Myopathies Utility of Antibody Testing
SO NEUROLOGIC CLINICS
LA English
DT Review
DE Inflammatory myopathies; Dermatomyositis; Antisynthetase syndrome;
   Overlap myositis; Sporadic inclusion body myositis
ID INCLUSION-BODY MYOSITIS; SIGNAL RECOGNITION PARTICLE; INTERSTITIAL
   LUNG-DISEASE; MUSCLE BIOPSY; PILOT TRIAL; DERMATOMYOSITIS;
   CLASSIFICATION; CANCER; AUTOANTIBODIES; POLYMYOSITIS
C1 [Biliciler, Suur] UT Hlth Sci Ctr Houston, Dept Neurol, McGovern Med Sch, 6341 Fannin St,MSC 466, Houston, TX 77030 USA.
   [Kwan, Justin] Temple Univ, Dept Neurol, Lewis Katz Sch Med, 3401 North Broad St St,Suite C525, Philadelphia, PA 19410 USA.
C3 University of Texas System; University of Texas Health Science Center
   Houston; Pennsylvania Commonwealth System of Higher Education (PCSHE);
   Temple University
RP Biliciler, S (通讯作者)，UT Hlth Sci Ctr Houston, Dept Neurol, McGovern Med Sch, 6341 Fannin St,MSC 466, Houston, TX 77030 USA.
EM suur.biliciler@uth.tmc.edu
CR Alexanderson Helene, 2018, Curr Treatm Opt Rheumatol, V4, P289, DOI 10.1007/s40674-018-0113-3
   Allenbach Y, 2018, NEUROLOGY, V90, pE507, DOI 10.1212/WNL.0000000000004923
   Allenbach Y, 2018, NEUROMUSCULAR DISORD, V28, P87, DOI 10.1016/j.nmd.2017.09.016
   Allenbach Y, 2016, BRAIN, V139, P2131, DOI 10.1093/brain/aww054
   Badrising UA, 2002, ANN NEUROL, V51, P369, DOI 10.1002/ana.10121
   Benveniste O, 2019, FRONT NEUROL, V10, DOI 10.3389/fneur.2019.00554
   BOHAN A, 1975, NEW ENGL J MED, V292, P344, DOI 10.1056/NEJM197502132920706
   Chanson JB, 2016, EUR J NEUROL, V23, P1086, DOI 10.1111/ene.12989
   Connors GR, 2010, CHEST, V138, P1464, DOI 10.1378/chest.10-0180
   Dalakas MC, 2009, BRAIN, V132, P1536, DOI 10.1093/brain/awp104
   DALAKAS MC, 1993, NEW ENGL J MED, V329, P1993, DOI 10.1056/NEJM199312303292704
   Dalakas MC, 2001, NEUROLOGY, V56, P323, DOI 10.1212/WNL.56.3.323
   De Lorenzo R, 2018, NEUROLOGY, V90, pE2068, DOI 10.1212/WNL.0000000000005638
   Felice KJ, 2018, NEUROMUSCULAR DISORD, V28, P660, DOI 10.1016/j.nmd.2018.06.005
   Fiorentino D, 2011, J AM ACAD DERMATOL, V65, P25, DOI 10.1016/j.jaad.2010.09.016
   Fiorentino DF, 2013, ARTHRITIS RHEUM-US, V65, P2954, DOI 10.1002/art.38093
   Fredi M, 2018, CURR OPIN RHEUMATOL, V30, P637, DOI 10.1097/BOR.0000000000000536
   Gallay L, 2018, CURR OPIN RHEUMATOL, V30, P664, DOI 10.1097/BOR.0000000000000555
   Hanna MG, 2019, LANCET NEUROL, V18, P834, DOI 10.1016/S1474-4422(19)30200-5
   Hida A, 2016, NEUROLOGY, V87, P299, DOI 10.1212/WNL.0000000000002863
   Hoogendijk Jessica E, 2004, Neuromuscul Disord, V14, P337, DOI 10.1016/j.nmd.2004.02.006
   Johnson Liam G, 2009, J Clin Neuromuscul Dis, V10, P178, DOI 10.1097/CND.0b013e3181a23c86
   Kadoya M, 2016, NEUROL-NEUROIMMUNOL, V3, DOI 10.1212/NXI.0000000000000290
   Kao AH, 2004, ARTHRITIS RHEUM, V50, P209, DOI 10.1002/art.11484
   Kosmidis ML, 2013, J NEUROL SCI, V334, P123, DOI 10.1016/j.jns.2013.08.007
   Larman HB, 2013, ANN NEUROL, V73, P408, DOI 10.1002/ana.23840
   LEFF RL, 1993, MEDICINE, V72, P225, DOI 10.1097/00005792-199307000-00002
   Lindberg C, 2003, NEUROLOGY, V61, P260, DOI 10.1212/01.WNL.0000071852.27182.C7
   Lundberg IE, 2017, ARTHRITIS RHEUMATOL, V69, P2271, DOI 10.1002/art.40320
   Machida M, 2019, INT J ENV RES PUB HE, V16, DOI 10.3390/ijerph16111991
   Mainetti C, 2017, CLIN REV ALLERG IMMU, V53, P337, DOI 10.1007/s12016-017-8652-1
   Mammen AL, 2011, ARTHRITIS RHEUM-US, V63, P713, DOI 10.1002/art.30156
   Marvi Umaima, 2012, Indian J Dermatol, V57, P375, DOI 10.4103/0019-5154.100486
   McHugh NJ, 2018, NAT REV RHEUMATOL, V14, P290, DOI 10.1038/nrrheum.2018.56
   Miller T, 2002, J NEUROL NEUROSUR PS, V73, P420, DOI 10.1136/jnnp.73.4.420
   Murata KY, 2013, CLIN MED INSIGHT-CAS, V6, P1, DOI 10.4137/CCRep.S10200
   Noguchi E, 2017, JAMA NEUROL, V74, P992, DOI 10.1001/jamaneurol.2017.0934
   Oh TH, 2007, MAYO CLIN PROC, V82, P441, DOI 10.4065/82.4.441
   Sancricca C, 2011, NEUROL SCI, V32, P841, DOI 10.1007/s10072-011-0657-6
   Sato S, 2009, ARTHRITIS RHEUM-US, V60, P2193, DOI 10.1002/art.24621
   Schrey A, 2017, J NEUROL SCI, V380, P142, DOI 10.1016/j.jns.2017.07.031
   Selva-O'Callaghan A, 2018, LANCET NEUROL, V17, P816, DOI 10.1016/S1474-4422(18)30254-0
   Solomon J, 2011, J BRAS PNEUMOL, V37, P100, DOI 10.1590/S1806-37132011000100015
   Tanboon J, 2019, CURR OPIN NEUROL, V32, P704, DOI 10.1097/WCO.0000000000000740
   Tawil R, 2001, NEUROLOGY, V57, P1566
   Tiniakou E, 2017, RHEUMATOLOGY, V56, P787, DOI 10.1093/rheumatology/kew470
   Tsuji H, 2020, ARTHRITIS RHEUMATOL, V72, P488, DOI 10.1002/art.41105
   Watanabe Y, 2016, J NEUROL NEUROSUR PS, V87, P1038, DOI 10.1136/jnnp-2016-313166
   Witt Leah J, 2016, Clin Pulm Med, V23, P218
   Yoshida T, 2018, INTERNAL MED, V57, P887, DOI 10.2169/internalmedicine.9363-17
   Zhang YM, 2018, CLIN RHEUMATOL, V37, P1573, DOI 10.1007/s10067-018-4031-4
NR 51
TC 0
Z9 0
U1 0
U2 4
PU W B SAUNDERS CO-ELSEVIER INC
PI PHILADELPHIA
PA 1600 JOHN F KENNEDY BOULEVARD, STE 1800, PHILADELPHIA, PA 19103-2899 USA
SN 0733-8619
EI 1557-9875
J9 NEUROL CLIN
JI Neurol. Clin.
PD AUG
PY 2020
VL 38
IS 3
BP 661
EP 678
DI 10.1016/j.ncl.2020.05.001
PG 18
WC Clinical Neurology; Neurosciences
WE Science Citation Index Expanded (SCI-EXPANDED)
SC Neurosciences & Neurology
GA NK5PM
UT WOS:000566784500015
PM 32703475
DA 2023-03-31
ER

PT J
AU Palmucci, S
   Di Mari, A
   Cancemi, G
   Pennisi, I
   Mauro, LA
   Sambataro, G
   Sambataro, D
   Galioto, F
   Fazio, G
   Ferlito, A
   Pino, F
   Basile, A
   Vancheri, C
AF Palmucci, Stefano
   Di Mari, Alessia
   Cancemi, Giovanna
   Pennisi, Isabella
   Mauro, Letizia Antonella
   Sambataro, Gianluca
   Sambataro, Domenico
   Galioto, Federica
   Fazio, Giulia
   Ferlito, Agata
   Pino, Fabio
   Basile, Antonio
   Vancheri, Carlo
TI Clinical and Radiological Features of Interstitial Lung Diseases
   Associated with Polymyositis and Dermatomyositis
SO MEDICINA-LITHUANIA
LA English
DT Review
DE polymyositis; dermatomyositis; lung disease interstitial; multidetector
   computed tomography; autoimmune diseases
ID IDIOPATHIC INFLAMMATORY MYOPATHIES; MYOSITIS-SPECIFIC AUTOANTIBODIES;
   AMYOPATHIC DERMATOMYOSITIS; PULMONARY-HYPERTENSION; CT; COMPLICATIONS;
   PNEUMONITIS; PREVALENCE; HRCT; METAANALYSIS
AB Polymyositis and dermatomyositis are autoimmune idiopathic systemic inflammatory diseases, characterized by various degrees of muscle inflammation and typical cutaneous lesions-the latter found in dermatomyositis. The underlying pathogenesis is characterized by a high level of uncertainty, and recent studies suggest diseases may have different immunopathological mechanisms. In polymyositis, components of the cellular immune system are involved, whereas in dermatomyositis, the pathogenesis is mainly mediated by the humoral immune response. The interstitial lung disease occurs in one-third of polymyositis and dermatomyositis patients associated with worse outcomes, showing an estimated excess mortality rate of around 40%. Lung involvement may also appear, such as a complication of muscle weakness, mainly represented by aspiration pneumonia or respiratory insufficiency. The clinical picture is characterized, in most cases, by progressive dyspnea and non-productive cough. In some cases, hemoptysis and chest pain are found. Onset can be acute, sub-acute, or chronic. Pulmonary involvement could be assessed by High Resolution Computed Tomography (HRCT), which may identify early manifestations of diseases. Moreover, Computed Tomography (CT) appearances can be highly variable depending on the positivity of myositis-specific autoantibodies. The most common pathological patterns include fibrotic and cellular nonspecific interstitial pneumonia or organizing pneumonia; major findings observed on HRCT images are represented by consolidations, ground-glass opacities, and reticulations. Other findings include honeycombing, subpleural bands, and traction bronchiectasis. In patients having Anti-ARS Abs, HRCT features may develop with consolidations, ground glass opacities (GGOs), and reticular opacities in the peripheral portions; nonspecific interstitial pneumonia or nonspecific interstitial pneumonia mixed with organizing pneumonia have been reported as the most frequently encountered patterns. In patients with anti-MDA5 Abs, mixed or unclassifiable patterns are frequently observed at imaging. HRCT is a sensitive method that allows one not only to identify disease, but also to monitor the effectiveness of treatment and detect disease progression and/or complications; however, radiological findings are not specific. Therefore, aim of this pictorial essay is to describe clinical and radiological features of interstitial lung diseases associated with polymyositis and dermatomyositis, emphasizing the concept that gold standard for diagnosis and classification-should be based on a multidisciplinary approach.
C1 [Palmucci, Stefano; Di Mari, Alessia; Cancemi, Giovanna; Pennisi, Isabella; Galioto, Federica; Fazio, Giulia; Ferlito, Agata; Basile, Antonio] Univ Hosp Policlin G Rodol San Marco, Dept Med Surg Sci & Adv Technol GF Ingrassia, I-95123 Catania, Italy.
   [Mauro, Letizia Antonella] Univ Hosp Policlin G Rodol San Marco, Radiol Unit 1, I-95123 Catania, Italy.
   [Sambataro, Gianluca; Pino, Fabio; Vancheri, Carlo] Univ Hosp Policlin G Rodol San Marco, Reg Referral Ctr Rare Lung Dis, Dept Clin & Expt Med, I-95123 Catania, Italy.
   [Sambataro, Gianluca; Sambataro, Domenico] Artroreuma SRL, Rheumatol Outpatient Clin, Natl Hlth Syst, I-95030 Mascalucia, Italy.
RP Palmucci, S (通讯作者)，Univ Hosp Policlin G Rodol San Marco, Dept Med Surg Sci & Adv Technol GF Ingrassia, I-95123 Catania, Italy.
EM spalmucci@unict.it
RI Palmucci, Stefano/K-8056-2016; Sambataro, Gianluca/K-9528-2016
OI Palmucci, Stefano/0000-0002-7196-2974; Sambataro,
   Gianluca/0000-0001-9933-1202
CR Abou Zahr Z, 2011, CURR RHEUMATOL REP, V13, P208, DOI 10.1007/s11926-011-0169-7
   Aggarwal R, 2014, ANN RHEUM DIS, V73, P227, DOI 10.1136/annrheumdis-2012-201800
   Arakawa H, 2003, J THORAC IMAG, V18, P231, DOI 10.1097/00005382-200310000-00004
   BOHAN A, 1975, NEW ENGL J MED, V292, P403, DOI 10.1056/NEJM197502202920807
   BOHAN A, 1975, NEW ENGL J MED, V292, P344, DOI 10.1056/NEJM197502132920706
   Bonnefoy O, 2004, EUR J RADIOL, V49, P235, DOI 10.1016/S0720-048X(03)00094-9
   Callen JP, 2006, CLIN DERMATOL, V24, P363, DOI 10.1016/j.clindermatol.2006.07.001
   Cavagna L, 2015, MEDICINE, V94, DOI 10.1097/MD.0000000000001144
   Chikura B, 2009, RHEUMATOLOGY, V48, P1065, DOI 10.1093/rheumatology/kep050
   Chung JH, 2018, AM J ROENTGENOL, V210, P307, DOI 10.2214/AJR.17.18384
   Ciancio N, 2019, MULTIDISCIP RESP MED, V14, DOI 10.1186/s40248-019-0179-2
   Cottin V, 2003, EUR RESPIR J, V22, P245, DOI 10.1183/09031936.03.00026703
   Egashira R, 2021, MEDICINA-LITHUANIA, V57, DOI 10.3390/medicina57070692
   Essouma M, 2022, JCR-J CLIN RHEUMATOL, V28, pE552, DOI 10.1097/RHU.0000000000001736
   Faria IM, 2015, J BRAS PNEUMOL, V41, P231, DOI 10.1590/S1806-37132015000004544
   Fujisawa T, 2014, PLOS ONE, V9, DOI 10.1371/journal.pone.0098824
   Furst DE, 2012, MUSCLE NERVE, V45, P676, DOI 10.1002/mus.23302
   Gasparotto M, 2019, CURR OPIN RHEUMATOL, V31, P603, DOI 10.1097/BOR.0000000000000663
   Gonzalez-Gay MA, 2018, CLIN EXP RHEUMATOL, V36, P44
   GRATHWOHL KW, 1995, CHEST, V108, P1751, DOI 10.1378/chest.108.6.1751
   Hadjinicolaou AV, 2011, RHEUMATOLOGY, V50, P2297, DOI 10.1093/rheumatology/ker289
   Hallowell RW, 2022, CLIN EXP RHEUMATOL, V40, P373, DOI 10.55563/clinexprheumatol/brvl1v
   Hallowell RW, 2014, SEMIN RESP CRIT CARE, V35, P239, DOI 10.1055/s-0034-1371528
   Hamaguchi Y, 2013, PLOS ONE, V8, DOI 10.1371/journal.pone.0060442
   Hayashi S, 2008, J RHEUMATOL, V35, P260
   Hervier B, 2020, FRONT MED-LAUSANNE, V6, DOI 10.3389/fmed.2019.00326
   Hervier B, 2013, EUR RESPIR J, V42, P1271, DOI 10.1183/09031936.00156312
   Hill CL, 2001, LANCET, V357, P96, DOI 10.1016/S0140-6736(00)03540-6
   Hozumi H, 2016, RESP MED, V121, P91, DOI 10.1016/j.rmed.2016.10.019
   Imokawa S, 2000, EUR RESPIR J, V15, P373, DOI 10.1034/j.1399-3003.2000.15b25.x
   Jeganathan N, 2020, LUNG, V198, P735, DOI 10.1007/s00408-020-00383-w
   Kang EH, 2005, RHEUMATOLOGY, V44, P1282, DOI 10.1093/rheumatology/keh723
   Kim TS, 1998, AM J ROENTGENOL, V171, P1645, DOI 10.2214/ajr.171.6.9843306
   Kondoh Y, 2021, RESPIR INVESTIG, V59, P709, DOI 10.1016/j.resinv.2021.04.011
   Lega JC, 2015, EUR RESPIR REV, V24, P216, DOI 10.1183/16000617.00002015
   Lega JC, 2014, AUTOIMMUN REV, V13, P883, DOI 10.1016/j.autrev.2014.03.004
   Liu Y, 2018, CLIN RESPIR J, V12, P1700, DOI 10.1111/crj.12732
   Long K, 2019, CLIN CHEST MED, V40, P561, DOI 10.1016/j.ccm.2019.05.004
   LOVE LA, 1991, MEDICINE, V70, P360, DOI 10.1097/00005792-199111000-00002
   Lundberg IE, 2018, ANN RHEUM DIS, V77, DOI 10.1136/annrheumdis-2017-211468corr1
   Malik SW, 1996, AM J RESP CRIT CARE, V154, P1851, DOI 10.1164/ajrccm.154.6.8970380
   Manfredi A, 2015, CLIN RHEUMATOL, V34, P279, DOI 10.1007/s10067-014-2795-8
   Marie I, 2011, SEMIN ARTHRITIS RHEU, V41, P48, DOI 10.1016/j.semarthrit.2010.08.003
   Mehta P, 2021, RHEUMATOL INT, V41, P1021, DOI 10.1007/s00296-021-04819-1
   Mehta P, 2022, BEST PRACT RES CL RH, V36, DOI 10.1016/j.berh.2022.101769
   Mielnik P, 2006, AUTOIMMUNITY, V39, P243, DOI 10.1080/08916930600623767
   Miller SA, 2015, RHEUM DIS CLIN N AM, V41, P249, DOI 10.1016/j.rdc.2014.12.006
   MILLS ES, 1956, JAMA-J AM MED ASSOC, V160, P1467, DOI 10.1001/jama.1956.02960520029008b
   Oldroyd AGS, 2021, RHEUMATOLOGY, V60, P5483, DOI 10.1093/rheumatology/keab616
   Pan L, 2013, CLIN DEV IMMUNOL, DOI 10.1155/2013/121578
   Polosa R, 2008, JCR-J CLIN RHEUMATOL, V14, P219, DOI 10.1097/RHU.0b013e31817de0d4
   Qudsiya Z., 2022, STATPEARLS
   Raghu G, 2018, AM J RESP CRIT CARE, V198, pE44, DOI 10.1164/rccm.201807-1255ST
   Redondo-Benito A, 2018, INT J RHEUM DIS, V21, P487, DOI 10.1111/1756-185X.13255
   Rossi SE, 2000, RADIOGRAPHICS, V20, P1245, DOI 10.1148/radiographics.20.5.g00se081245
   Saketkoo LA, 2010, CURR RHEUMATOL REV, V6, P108, DOI 10.2174/157339710791330740
   Sambataro D, 2020, DIAGNOSTICS, V10, DOI 10.3390/diagnostics10050253
   Sambataro D, 2020, DIAGNOSTICS, V10, DOI 10.3390/diagnostics10040208
   Sanges S, 2016, MEDICINE, V95, DOI 10.1097/MD.0000000000004911
   Sato S, 2018, RHEUMATOLOGY, V57, P1212, DOI 10.1093/rheumatology/key060
   Satoh M, 2017, CLIN REV ALLERG IMMU, V52, P1, DOI 10.1007/s12016-015-8510-y
   Savage RL, 2006, INTERN MED J, V36, P162, DOI 10.1111/j.1445-5994.2006.01035.x
   Sebastiani M, 2019, J RHEUMATOL, V46, P279, DOI 10.3899/jrheum.180355
   Shappley CL, 2019, CURR TREAT OPT RHEUM, V5, P56, DOI 10.1007/s40674-018-0110-6
   Shiraishi K, 2018, CAN RESPIR J, V2018, DOI 10.1155/2018/3640967
   Solomon J, 2011, J BRAS PNEUMOL, V37, P100, DOI 10.1590/S1806-37132011000100015
   Somogyi V, 2019, EUR RESPIR REV, V28, DOI 10.1183/16000617.0021-2019
   Stertz G, 1916, BERL KLIN WOCHENSCHR, V53, P489
   Suda T, 2006, EUR RESPIR J, V28, P1005, DOI 10.1183/09031936.06.00038806
   Sugiyama Y, 2018, ARTHRITIS RES THER, V20, DOI 10.1186/s13075-017-1506-7
   Sun KY, 2021, SEMIN ARTHRITIS RHEU, V51, P175, DOI 10.1016/j.semarthrit.2020.11.009
   Syue SH, 2020, ANN TRANSL MED, V8, DOI 10.21037/atm.2020.01.56
   Tanizawa K, 2013, RESP MED, V107, P745, DOI 10.1016/j.rmed.2013.01.014
   Tillie-Leblond I, 2008, THORAX, V63, P53, DOI 10.1136/thx.2006.069237
   Tobin RW, 1998, AM J RESP CRIT CARE, V158, P1804, DOI 10.1164/ajrccm.158.6.9804105
   van Manen MJG, 2017, RESP MED, V132, P226, DOI 10.1016/j.rmed.2017.10.021
   Vojinovic T, 2021, CLIN REV ALLERG IMMU, V60, P87, DOI 10.1007/s12016-020-08814-5
   Wang H, 2015, CLIN RHEUMATOL, V34, P2105, DOI 10.1007/s10067-015-3095-7
   Waseda Y, 2016, EUR J RADIOL, V85, P1421, DOI 10.1016/j.ejrad.2016.05.012
   Wells AU, 2020, LANCET RESP MED, V8, P453, DOI 10.1016/S2213-2600(20)30036-9
   Woeltjen MM, 2022, DIAGNOSTICS, V12, DOI 10.3390/diagnostics12061441
   Wu CY, 2018, PLOS ONE, V13, DOI 10.1371/journal.pone.0192491
   Wu WL, 2021, CLIN REV ALLERG IMMU, V60, P293, DOI 10.1007/s12016-020-08822-5
   Yang JM, 2022, FRONT IMMUNOL, V13, DOI 10.3389/fimmu.2022.1009546
   Yang SH, 2019, J TRANSL AUTOIMMUN, V2, DOI 10.1016/j.jtauto.2019.100018
   Ye S, 2007, CLIN RHEUMATOL, V26, P1647, DOI 10.1007/s10067-007-0562-9
   Yoo IS, 2019, J RHEUMAT DIS, V26, P165, DOI 10.4078/jrd.2019.26.3.165
   Zhang L, 2016, PLOS ONE, V11, DOI 10.1371/journal.pone.0155381
   Zuo Y, 2020, RHEUMATOLOGY, V59, P2829, DOI 10.1093/rheumatology/keaa034
NR 89
TC 0
Z9 0
U1 1
U2 1
PU MDPI
PI BASEL
PA ST ALBAN-ANLAGE 66, CH-4052 BASEL, SWITZERLAND
SN 1010-660X
EI 1648-9144
J9 MEDICINA-LITHUANIA
JI Med. Lith.
PD DEC
PY 2022
VL 58
IS 12
AR 1757
DI 10.3390/medicina58121757
PG 21
WC Medicine, General & Internal
WE Science Citation Index Expanded (SCI-EXPANDED)
SC General & Internal Medicine
GA 7H0YN
UT WOS:000902937500001
PM 36556960
OA Green Accepted, gold
DA 2023-03-31
ER

PT J
AU Iijima, Y
   Furusawa, H
   Tateishi, T
   Tsuchiya, K
   Fujie, T
   Tamaoka, M
   Sakashita, H
   Miyazaki, Y
   Sumi, Y
   Hosono, Y
   Nakashima, R
   Mimori, T
   Inase, N
AF Iijima, Yuki
   Furusawa, Haruhiko
   Tateishi, Tomoya
   Tsuchiya, Kimitake
   Fujie, Toshihide
   Tamaoka, Meiyo
   Sakashita, Hiroyuki
   Miyazaki, Yasunari
   Sumi, Yuki
   Hosono, Yuji
   Nakashima, Ran
   Mimori, Tsuneyo
   Inase, Naohiko
TI Amyopathic Dermatomyositis Complicated with Eosinophilic Pneumonia
SO INTERNAL MEDICINE
LA English
DT Article
DE amyopathic dermatomyositis; eosinophilic pneumonia; interstitial lung
   disease; interstitial pneumonia
ID INTERSTITIAL LUNG-DISEASE; IDIOPATHIC INFLAMMATORY MYOPATHIES;
   ORGANIZING PNEUMONIA; POLYMYOSITIS-DERMATOMYOSITIS; BRONCHIOLITIS
   OBLITERANS; CT FINDINGS; AUTOANTIBODIES; MYOSITIS
AB A 67-year-old woman was admitted to our hospital due to dyspnea on exertion with lung abnormal shadows. A transbronchial lung biopsy specimen demonstrated eosinophilic pneumonia (EP). The patient also exhibited heliotrope eyelids without muscle weakness, which led to a diagnosis of amyopathic dermatomyositis (ADM). As we were unable to find any other causes of EP, we diagnosed her as having EP associated with ADM. Dermatomyositis (DM) has been reported to be associated with various interstitial lung diseases; however, only one case of EP associated with DM has been reported. We herein report the first case of EP complicated with ADM.
C1 [Iijima, Yuki; Furusawa, Haruhiko; Tateishi, Tomoya; Tsuchiya, Kimitake; Fujie, Toshihide; Tamaoka, Meiyo; Sakashita, Hiroyuki; Miyazaki, Yasunari; Sumi, Yuki; Inase, Naohiko] Tokyo Med & Dent Univ, Dept Resp Med, Tokyo, Japan.
   [Hosono, Yuji; Nakashima, Ran; Mimori, Tsuneyo] Kyoto Univ, Grad Sch Med, Dept Rheumatol & Clin Immunol, Kyoto 6068501, Japan.
C3 Tokyo Medical & Dental University (TMDU); Kyoto University
RP Sumi, Y (通讯作者)，Tokyo Med & Dent Univ, Dept Resp Med, Tokyo, Japan.
EM sumi-alg@umin.ac.jp
RI Furusawa, Haruhiko/R-1485-2018; Miyazaki, Yasunari/B-7847-2015;
   furusawa, haruhiko/AAD-8595-2020
OI Furusawa, Haruhiko/0000-0002-5569-1051; Miyazaki,
   Yasunari/0000-0002-9073-9815; furusawa, haruhiko/0000-0002-5569-1051;
   Tateishi, Tomoya/0000-0001-5402-3185; Iijima, Yuki/0000-0001-8345-9551
FU Grants-in-Aid for Scientific Research [25293222] Funding Source: KAKEN
CR Akira M, 1999, RADIOLOGY, V210, P333, DOI 10.1148/radiology.210.2.r99ja15333
   ALLEN JN, 1994, AM J RESP CRIT CARE, V150, P1423, DOI 10.1164/ajrccm.150.5.7952571
   Arakawa H, 2001, AM J ROENTGENOL, V176, P1053, DOI 10.2214/ajr.176.4.1761053
   BARTTER T, 1989, ARCH INTERN MED, V149, P273, DOI 10.1001/archinte.149.2.273
   Connors GR, 2010, CHEST, V138, P1464, DOI 10.1378/chest.10-0180
   Cottin V, 2003, EUR RESPIR J, V22, P245, DOI 10.1183/09031936.03.00026703
   Douglas WW, 2001, AM J RESP CRIT CARE, V164, P1182, DOI 10.1164/ajrccm.164.7.2103110
   Fathi M, 2008, ARTHRIT RHEUM-ARTHR, V59, P677, DOI 10.1002/art.23571
   Gerami P, 2006, J AM ACAD DERMATOL, V54, P597, DOI 10.1016/j.jaad.2005.10.041
   Gunawardena H, 2009, RHEUMATOLOGY, V48, P607, DOI 10.1093/rheumatology/kep078
   Hamaguchi Y, 2013, PLOS ONE, V8, DOI 10.1371/journal.pone.0060442
   Henry D, 1990, AM REV RESPIR DIS, V141, P727
   Hirakata M, 2007, ARTHRITIS RHEUM, V56, P1295, DOI 10.1002/art.22506
   Hua C, 2009, CLIN RHEUMATOL, V28, P979
   Ishii H, 2003, THORAX, V58, P52, DOI 10.1136/thorax.58.1.52
   Kang EH, 2005, RHEUMATOLOGY, V44, P1282, DOI 10.1093/rheumatology/keh723
   Lee CS, 2002, CLIN RHEUMATOL, V21, P391, DOI 10.1007/s100670200104
   Mammen AL, 2011, NAT REV NEUROL, V7, P343, DOI 10.1038/nrneurol.2011.63
   Marchand E, 2003, EUR RESPIR J, V22, P8, DOI 10.1183/09031936.03.00085603
   Marie I, 2002, ARTHRIT RHEUM-ARTHR, V47, P614, DOI 10.1002/art.10794
   Okada F, 2009, BRIT J RADIOL, V82, P212, DOI 10.1259/bjr/72775434
   Sakamoto N, 2004, INTERNAL MED, V43, P838, DOI 10.2169/internalmedicine.43.838
   Sontheimer Richard D., 1999, Current Opinion in Rheumatology, V11, P475, DOI 10.1097/00002281-199911000-00006
   Suda T, 2006, EUR RESPIR J, V28, P1005, DOI 10.1183/09031936.06.00038806
   Sumi Yuki, 2007, Allergol Int, V56, P341, DOI 10.2332/allergolint.R-07-153
   Sun YC, 2013, RHEUMATOL INT, V33, P1295, DOI 10.1007/s00296-012-2545-7
   Watanabe K, 2011, RESP MED, V105, P1238, DOI 10.1016/j.rmed.2011.03.022
   Whitney A, 2003, J AM ACAD DERMATOL, V49, P295
   Yanagitani Noriko, 2009, Nihon Kokyuki Gakkai Zasshi, V47, P286
   Yu Y, 2002, INTERNAL MED, V41, P1135
NR 30
TC 1
Z9 1
U1 0
U2 0
PU JAPAN SOC INTERNAL MEDICINE
PI TOKYO
PA 34-3 3-CHOME HONGO BUNKYO-KU, TOKYO, 113, JAPAN
SN 0918-2918
EI 1349-7235
J9 INTERNAL MED
JI Intern. Med.
PY 2014
VL 53
IS 14
BP 1539
EP 1544
DI 10.2169/internalmedicine.53.0738
PG 6
WC Medicine, General & Internal
WE Science Citation Index Expanded (SCI-EXPANDED)
SC General & Internal Medicine
GA AL9EJ
UT WOS:000339442100016
PM 25030569
OA Bronze
DA 2023-03-31
ER

PT J
AU Kim, EA
   Lee, KS
   Johkoh, T
   Kim, TS
   Suh, GY
   Kwon, OJ
   Han, JH
AF Kim, EA
   Lee, KS
   Johkoh, T
   Kim, TS
   Suh, GY
   Kwon, OJ
   Han, JH
TI Interstitial lung diseases associated with collagen vascular diseases:
   Radiologic and histopathologic findings
SO RADIOGRAPHICS
LA English
DT Article; Proceedings Paper
CT 87th Scientific Assembly and Annual Meeting of the
   Radiological-Society-of-North-America
CY NOV 25-30, 2001
CL CHICAGO, ILLINOIS
SP Radiol Soc N Amer
DE collagen vascular disease; lung, CT; lung, interstitial disease; lung,
   radiography
ID HIGH-RESOLUTION CT; SYSTEMIC LUPUS-ERYTHEMATOSUS; CONNECTIVE-TISSUE
   DISEASE; THIN-SECTION CT; PRIMARY SJOGRENS-SYNDROME;
   RHEUMATOID-ARTHRITIS; PULMONARY MANIFESTATIONS; ANKYLOSING-SPONDYLITIS;
   COMPUTED-TOMOGRAPHY; SEQUENTIAL EVALUATION
AB Collagen vascular diseases that demonstrate features of interstitial lung disease include systemic lupus erythematosus, rheumatoid arthritis, progressive systemic sclerosis, dermatomyositis and polymyositis, ankylosing spondylitis, Sjogren syndrome, and mixed connective tissue disease. At histopathologic analysis, interstitial lung diseases associated with collagen vascular diseases are diverse and include nonspecific interstitial pneumonia, usual interstitial pneumonia, bronchiolitis obliterans organizing pneumonia (BOOP), apical fibrosis, diffuse alveolar damage, and lymphocytic interstitial pneumonia. Although proportions of interstitial pneumonias vary, nonspecific interstitial pneumonia accounts for a large proportion, especially in progressive systemic sclerosis, dermatomyositis and polymyositis, and mixed connective tissue disease. The more favorable prognosis in interstitial pneumonia associated with collagen vascular diseases than in idiopathic interstitial pneumonias may be explained by the larger proportion of nonspecific interstitial pneumonia than of usual interstitial pneumonia. High-resolution computed tomography seems to help characterize and determine the extent of interstitial lung disease in collagen vascular diseases. (C) RSNA, 2002.
C1 Sungkyunkwan Univ, Sch Med, Samsung Med Ctr, Dept Radiol, Seoul 135710, South Korea.
   Sungkyunkwan Univ, Sch Med, Samsung Med Ctr, Dept Med, Seoul 135710, South Korea.
   Sungkyunkwan Univ, Sch Med, Samsung Med Ctr, Dept Diagnost Pathol, Seoul 135710, South Korea.
   Osaka Univ, Grad Sch Med, Dept Radiol, Osaka, Japan.
C3 Sungkyunkwan University (SKKU); Samsung Medical Center; Sungkyunkwan
   University (SKKU); Samsung Medical Center; Sungkyunkwan University
   (SKKU); Samsung Medical Center; Osaka University
RP Lee, KS (通讯作者)，Sungkyunkwan Univ, Sch Med, Samsung Med Ctr, Dept Radiol, 50 Ilwon Dong, Seoul 135710, South Korea.
EM kslee@smc.samsung.co.kr
RI Suh, Gee Young/O-3676-2019; Lee, Kyung-Soo/C-9016-2011; suh,
   */HRA-0278-2023
OI Suh, Gee Young/0000-0001-5473-1712; 
CR Akira M, 1999, RADIOLOGY, V210, P333, DOI 10.1148/radiology.210.2.r99ja15333
   Akira M, 1999, J COMPUT ASSIST TOMO, V23, P941, DOI 10.1097/00004728-199911000-00021
   AKIRA M, 1993, RADIOLOGY, V189, P687, DOI 10.1148/radiology.189.3.8080483
   American Thoracic Society, 2002, AM J RESP CRIT CARE, V165, P277, DOI [DOI 10.1164/AJRCCM.165.2.ATS01, 10.1164/ajrccm.165.2.ats01]
   ANAYA JM, 1995, SEMIN ARTHRITIS RHEU, V24, P242, DOI 10.1016/S0049-0172(95)80034-4
   Aratake K, 1998, Nihon Rinsho Meneki Gakkai Kaishi, V21, P129
   ARROLIGA AC, 1992, J THORAC IMAG, V7, P30, DOI 10.1097/00005382-199203000-00005
   BANKIER AA, 1995, RADIOLOGY, V196, P835, DOI 10.1148/radiology.196.3.7644652
   BRIDGES AJ, 1992, J RHEUMATOL, V19, P1136
   Cain HC, 1998, CLIN CHEST MED, V19, P687, DOI 10.1016/S0272-5231(05)70110-6
   Casserly IP, 1997, BRIT J RHEUMATOL, V36, P677
   CERVERA R, 1993, MEDICINE, V72, P113, DOI 10.1097/00005792-199303000-00005
   Colby TV, 1998, CLIN CHEST MED, V19, P587, DOI 10.1016/S0272-5231(05)70105-2
   Deheinzelin D, 1996, AM J RESP CRIT CARE, V154, P794, DOI 10.1164/ajrccm.154.3.8810621
   Fenlon HM, 1997, AM J ROENTGENOL, V168, P1067, DOI 10.2214/ajr.168.4.9124117
   Fenlon HM, 1996, AM J ROENTGENOL, V166, P301, DOI 10.2214/ajr.166.2.8553934
   Franquet T, 1997, AM J ROENTGENOL, V169, P655, DOI 10.2214/ajr.169.3.9275871
   Gabbay E, 1997, AM J RESP CRIT CARE, V156, P528, DOI 10.1164/ajrccm.156.2.9609016
   GAMSU G, 1992, J THORAC IMAG, V7, P1, DOI 10.1097/00005382-199206000-00003
   HAKALA M, 1990, CLIN RHEUMATOL, V9, P452, DOI 10.1007/BF02030506
   HAUPT HM, 1981, AM J MED, V71, P791, DOI 10.1016/0002-9343(81)90366-1
   ICHIKAWA Y, 1994, J COMPUT ASSIST TOMO, V18, P745, DOI 10.1097/00004728-199409000-00012
   Ikezoe J, 1996, J THORAC IMAG, V11, P250, DOI 10.1097/00005382-199623000-00002
   Johkoh T, 1999, RADIOLOGY, V212, P567, DOI 10.1148/radiology.212.2.r99au05567
   JURIK AG, 1982, SCAND J RHEUMATOL, V11, P217, DOI 10.3109/03009748209098194
   KATZENSTEIN ALA, 1994, AM J SURG PATHOL, V18, P136, DOI 10.1097/00000478-199402000-00003
   Kim EA, 2001, J COMPUT ASSIST TOMO, V25, P757, DOI 10.1097/00004728-200109000-00015
   Kozuka T, 2001, J THORAC IMAG, V16, P94, DOI 10.1097/00005382-200104000-00005
   Lee-Chiong TL, 1998, CLIN CHEST MED, V19, P747, DOI 10.1016/S0272-5231(05)70114-3
   Mayberry JP, 2000, RADIOGRAPHICS, V20, P1623, DOI 10.1148/radiographics.20.6.g00nv031623
   Meyer CA, 1997, AM J ROENTGENOL, V168, P101, DOI 10.2214/ajr.168.1.8976929
   Minai OA, 1998, CLIN CHEST MED, V19, P713, DOI 10.1016/S0272-5231(05)70112-X
   Mino M, 1997, AM J ROENTGENOL, V169, P83, DOI 10.2214/ajr.169.1.9207505
   Muir TE, 1997, MAYO CLIN PROC, V72, P639
   MullerLeisse C, 1996, ROFO-FORTSCHR RONTG, V165, P438, DOI 10.1055/s-2007-1015786
   Murin S, 1998, CLIN CHEST MED, V19, P641, DOI 10.1016/S0272-5231(05)70108-8
   Prakash UBS, 1998, CLIN CHEST MED, V19, P733, DOI 10.1016/S0272-5231(05)70113-1
   PRAKASH UBS, 1985, MAYO CLIN PROC, V60, P813, DOI 10.1016/S0025-6196(12)64786-7
   PRAKASH UBS, 1992, J THORAC IMAG, V7, P55, DOI 10.1097/00005382-199203000-00007
   REMYJARDIN M, 1993, RADIOLOGY, V188, P499, DOI 10.1148/radiology.188.2.8327704
   REMYJARDIN M, 1994, RADIOLOGY, V193, P375, DOI 10.1148/radiology.193.2.7972746
   Schwarz MI, 1998, CLIN CHEST MED, V19, P701, DOI 10.1016/S0272-5231(05)70111-8
   SILBIGER ML, 1967, AMER J ROENTGENOL RA, V100, P554, DOI 10.2214/ajr.100.3.554
   SULLIVAN WD, 1984, MEDICINE, V63, P92, DOI 10.1097/00005792-198403000-00003
   Takizawa H, 1985, Nihon Kyobu Shikkan Gakkai Zasshi, V23, P528
   Tanoue LT, 1998, CLIN CHEST MED, V19, P667, DOI 10.1016/S0272-5231(05)70109-X
   TAZELAAR HD, 1990, AM REV RESPIR DIS, V141, P727, DOI 10.1164/ajrccm/141.3.727
   WARRICK JH, 1991, J RHEUMATOL, V18, P1520
   WELLS AU, 1992, THORAX, V47, P508, DOI 10.1136/thx.47.7.508
   YOUSEM SA, 1985, AM REV RESPIR DIS, V131, P770
NR 50
TC 129
Z9 145
U1 0
U2 10
PU RADIOLOGICAL SOC NORTH AMERICA
PI OAK BROOK
PA 820 JORIE BLVD, OAK BROOK, IL 60523 USA
SN 0271-5333
J9 RADIOGRAPHICS
JI Radiographics
PD OCT
PY 2002
VL 22
SI SI
BP S151
EP S165
DI 10.1148/radiographics.22.suppl_1.g02oc04s151
PG 15
WC Radiology, Nuclear Medicine & Medical Imaging
WE Conference Proceedings Citation Index - Science (CPCI-S); Science Citation Index Expanded (SCI-EXPANDED)
SC Radiology, Nuclear Medicine & Medical Imaging
GA 601TK
UT WOS:000178463900014
PM 12376608
DA 2023-03-31
ER

PT J
AU Lee, CS
   Chen, TL
   Tzen, CY
   Lin, FJ
   Peng, MJ
   Wu, CL
   Chen, PJ
AF Lee, CS
   Chen, TL
   Tzen, CY
   Lin, FJ
   Peng, MJ
   Wu, CL
   Chen, PJ
TI Idiopathic inflammatory myopathy with diffuse alveolar damage
SO CLINICAL RHEUMATOLOGY
LA English
DT Article
DE diffuse alveolar damage; idiopathic inflammatory myopathy; respiratory
   failure
ID INTERSTITIAL LUNG-DISEASE; PULMONARY-DISEASE; DERMATOMYOSITIS;
   POLYMYOSITIS; AUTOANTIBODIES; MYOSITIS
AB Interstitial lung disease (ILD) in patients with myositis is defined by the presence of interstitial changes on radiographic examination. The reported prevalence of ILD varies from 0% to nearly 50%. However, only rarely has the pathological pattern of diffuse alveolar damage (DAD) associated with idiopathic inflammatory myopathy (IIM) been reported. We report five patients with IIM (one with dermatomyositis, one with polymyositis, and three with amyopathic dermatomyositis) and respiratory failure. Four underwent open lung biopsy with pathological proof of diffuse alveolar damage (DAD). Despite intensive immunosuppressive therapy, all of them died. In addition to the case reports, we discuss DAD in patients with IIM.
C1 Mackay Mem Hosp, Taipei, Taiwan.
C3 Mackay Memorial Hospital
RP Lee, CS (通讯作者)，5F,1 Alley 8,Lane 554,Pei Ann Rd, Taipei, Taiwan.
CR BENBASSAT J, 1985, ARTHRITIS RHEUM-US, V28, P249, DOI 10.1002/art.1780280303
   DICKEY BF, 1984, SEMIN ARTHRITIS RHEU, V14, P60, DOI 10.1016/0049-0172(84)90010-6
   FERNANDES L, 1979, J ROY SOC MED, V72, P777
   Friedman AW, 1996, SEMIN ARTHRITIS RHEU, V26, P459, DOI 10.1016/S0049-0172(96)80026-6
   HEPPER NGG, 1964, MED CLIN N AM, V48, P1031, DOI 10.1016/S0025-7125(16)33432-0
   KRAIN LS, 1975, ARCH DERMATOL, V111, P241, DOI 10.1001/archderm.111.2.241
   LOVE LA, 1991, MEDICINE, V70, P360, DOI 10.1097/00005792-199111000-00002
   MILLER FW, 1992, NEW ENGL J MED, V326, P1380, DOI 10.1056/NEJM199205213262102
   MITTERMAYER BS, 1998, J RHEUMATOL, V25, P2042
   Nawata Y, 1999, J RHEUMATOL, V26, P1527
   PADLEY SPG, 1991, CLIN RADIOL, V44, P222, DOI 10.1016/S0009-9260(05)80183-7
   SHUJI B, 2000, ANN RHEUM DIS, V59, P257
   STEPHEN J, 1998, ARCH DERMATOL, V134, P80
   Takashi S, 1999, Nihon Kokyuki Gakkai Zasshi, V37, P647
   TAZELAAR HD, 1990, AM REV RESPIR DIS, V141, P727, DOI 10.1164/ajrccm/141.3.727
   YOSHIDA S, 1983, ARTHRITIS RHEUM, V26, P604, DOI 10.1002/art.1780260505
   ZITNIK RJ, 1990, CLIN CHEST MED, V11, P139
NR 17
TC 63
Z9 69
U1 0
U2 5
PU SPRINGER-VERLAG
PI NEW YORK
PA 175 FIFTH AVE, NEW YORK, NY 10010 USA
SN 0770-3198
J9 CLIN RHEUMATOL
JI Clin. Rheumatol.
PD SEP
PY 2002
VL 21
IS 5
BP 391
EP 396
DI 10.1007/s100670200104
PG 6
WC Rheumatology
WE Science Citation Index Expanded (SCI-EXPANDED)
SC Rheumatology
GA 605LR
UT WOS:000178679800009
PM 12223988
DA 2023-03-31
ER

PT J
AU Vahid, B
   Marik, PE
AF Vahid, Bobbak
   Marik, Paul E.
TI Recurrent episodes of dermatomyositis-associated pneumonitis
   masquerading as hypersensitivity pneumonitis
SO MOUNT SINAI JOURNAL OF MEDICINE
LA English
DT Article
DE hypersensitivity pneumonitis; dermatomyositis; interstitial lung disease
ID INTERSTITIAL LUNG-DISEASE; POLYMYOSITIS
AB This case report describes a unique presentation of dermatomyositis-associated pneumonitis. A 44-year-old man presented with repeated episodes of fever, dyspnea, and hemoptysis accompanied with pulmonary infiltrates, on chest CT scan. Hypersensitivity pneumonitis was suspected. Further work-up showed clinical and serologic evidence of dermatomyositis-associated pneumonitis. The patient was treated with oral prednisone and azathioprine. The subject of dermatomyositis-associated pneumonitis is discussed.
C1 Thomas Jefferson Univ, Dept Pulm & Crit Care Med, Philadelphia, PA 19107 USA.
C3 Jefferson University
RP Vahid, B (通讯作者)，1015 Chestnut St,Suite M-100, Philadelphia, PA 19107 USA.
EM Bobbak.Vahid@mail.tju.edu
RI Marik, Paul E/U-9733-2019
CR Cottin V, 2003, EUR RESPIR J, V22, P245, DOI 10.1183/09031936.03.00026703
   Douglas WW, 2001, AM J RESP CRIT CARE, V164, P1182, DOI 10.1164/ajrccm.164.7.2103110
   Grau JM, 1996, J RHEUMATOL, V23, P1921
   Mok CC, 2003, SCAND J RHEUMATOL, V32, P181, DOI 10.1080/03009740310002542
   Nawata Y, 1999, J RHEUMATOL, V26, P1527
   Selva-O'Callaghan A, 2005, LUPUS, V14, P534, DOI 10.1191/0961203305lu2158oa
NR 6
TC 1
Z9 1
U1 0
U2 0
PU MOUNT SINAI HOSPITAL
PI NEW YORK
PA BOX 1094 ONE GUSTAVE L LEVY PLACE ATTN: CIRCULATION ASST, NEW YORK, NY
   10029-6574 USA
SN 0027-2507
J9 MT SINAI J MED
JI Mt. Sinai J. Med.
PD OCT
PY 2006
VL 73
IS 6
BP 895
EP 897
PG 3
WC Medicine, General & Internal
WE Science Citation Index Expanded (SCI-EXPANDED)
SC General & Internal Medicine
GA 100NF
UT WOS:000241675100012
PM 17117319
DA 2023-03-31
ER

PT J
AU Shen, H
   Xia, LP
   Lu, J
AF Shen, Hui
   Xia, Liping
   Lu, Jing
TI Pilot study of interleukin-27 in pathogenesis of dermatomyositis and
   polymyositis: Associated with interstitial lung diseases
SO CYTOKINE
LA English
DT Article
DE Dermatomyositis; Polymyositis; Interleukin-27; Interstitial lung
   disease; Creatine kinase
ID HUMAN DENDRITIC CELLS; AUTOIMMUNE ENCEPHALOMYELITIS; IL-27; EXPRESSION;
   IL-12; SUPPRESSION; CHEMOKINES; INDUCTION; CYTOKINES
AB Objective: To determine whether interleukin (IL)-27 is inveived in dermatomyositis (DM) and polymyositis (PM).
   Methods: Serum IL-27, IL-18 and interferon-gamma (IFN-gamma) levels in 37 DM and 15 PM were detected by enzyme-linked immunosorbent assay (ELISA).
   Results: Serum IL-27, IL-18 and IFN-gamma levels were significantly higher in DM and PM patients than in healthy controls. Significant higher levels of IL-27 were found in high creatine kinase (CK) level group and in patients with interstitial lung disease (ILD). Level of IL-27 was correlated with global 100-mm visual analog scales (VASs) score in patients with PM.
   Conclusion: These data supports the hypothesis that IL-27 maybe involved in DM and PM pathogenesis. (C) 2012 Elsevier Ltd. All rights reserved.
C1 [Shen, Hui; Xia, Liping; Lu, Jing] China Med Univ, Affiliated Hosp 1, Dept Rheumatol, Shenyang 110001, Peoples R China.
C3 China Medical University
RP Shen, H (通讯作者)，China Med Univ, Affiliated Hosp 1, Dept Rheumatol, Shenyang 110001, Peoples R China.
EM shenhuicam@sohu.com
FU First Hospital of China Medical University [fsfh1007]; Higher Education
   Department of Liaoning Province [L2010604, L2010613]
FX Fund for Scientific Research of The First Hospital of China Medical
   University: fsfh1007 and Higher Education Department of Liaoning
   Province Research Grants: L2010604, L2010613.
CR Batten M, 2006, NAT IMMUNOL, V7, P929, DOI 10.1038/ni1375
   BOHAN A, 1975, NEW ENGL J MED, V292, P403, DOI 10.1056/NEJM197502202920807
   BOHAN A, 1975, NEW ENGL J MED, V292, P344, DOI 10.1056/NEJM197502132920706
   Cao YX, 2008, J IMMUNOL, V180, P922, DOI 10.4049/jimmunol.180.2.922
   De Rossi M, 2000, INT IMMUNOL, V12, P1329, DOI 10.1093/intimm/12.9.1329
   Goldberg R, 2004, J IMMUNOL, V173, P6465, DOI 10.4049/jimmunol.173.10.6465
   Gono T, 2010, RHEUMATOLOGY, V49, P1878, DOI 10.1093/rheumatology/keq196
   Isenberg DA, 2004, RHEUMATOLOGY, V43, P49, DOI 10.1093/rheumatology/keg427
   Kastelein RA, 2007, ANNU REV IMMUNOL, V25, P221, DOI 10.1146/annurev.immunol.22.012703.104758
   Marie I, 1998, J RHEUMATOL, V25, P1336
   Molle C, 2007, J IMMUNOL, V178, P7607, DOI 10.4049/jimmunol.178.12.7607
   Nagai T, 2003, J IMMUNOL, V171, P5233, DOI 10.4049/jimmunol.171.10.5233
   Niedbala W, 2008, ANN RHEUM DIS, V67, P1474, DOI 10.1136/ard.2007.083360
   Owaki T, 2005, J IMMUNOL, V175, P2191, DOI 10.4049/jimmunol.175.4.2191
   Page G, 2004, ARTHRITIS RHEUM, V50, P199, DOI 10.1002/art.11428
   Schmidt C, 2005, INFLAMM BOWEL DIS, V11, P16, DOI 10.1097/00054725-200501000-00003
   Schnurr M, 2005, BLOOD, V105, P1582, DOI 10.1182/blood-2004-05-1718
   Schuetze N, 2005, INT IMMUNOL, V17, P649, DOI 10.1093/intimm/dxh247
   Shainheit MG, 2007, INFECT IMMUN, V75, P3169, DOI 10.1128/IAI.01053-06
   Shen H, 2011, ARTHRITIS RHEUM-US, V63, P860, DOI 10.1002/art.30180
   Smits HH, 2004, EUR J IMMUNOL, V34, P1371, DOI 10.1002/eji.200324815
   Stumhofer JS, 2008, IMMUNOL LETT, V117, P123, DOI 10.1016/j.imlet.2008.01.011
   Stumhofer JS, 2006, NAT IMMUNOL, V7, P937, DOI 10.1038/ni1376
   Tucci M, 2006, CLIN EXP IMMUNOL, V146, P21, DOI 10.1111/j.1365-2249.2006.03180.x
   Yoshimura T, 2006, J IMMUNOL, V177, P5377, DOI 10.4049/jimmunol.177.8.5377
NR 25
TC 7
Z9 8
U1 0
U2 6
PU ACADEMIC PRESS LTD- ELSEVIER SCIENCE LTD
PI LONDON
PA 24-28 OVAL RD, LONDON NW1 7DX, ENGLAND
SN 1043-4666
EI 1096-0023
J9 CYTOKINE
JI Cytokine
PD NOV
PY 2012
VL 60
IS 2
BP 334
EP 337
DI 10.1016/j.cyto.2012.07.011
PG 4
WC Biochemistry & Molecular Biology; Cell Biology; Immunology
WE Science Citation Index Expanded (SCI-EXPANDED)
SC Biochemistry & Molecular Biology; Cell Biology; Immunology
GA 029KL
UT WOS:000310494300003
PM 22863719
DA 2023-03-31
ER

PT J
AU Park, JK
   Yoo, HG
   Ahn, DS
   Jeon, HS
   Yoo, WH
AF Park, Jin-Kyoung
   Yoo, Han-Gyul
   Ahn, Dae-Seon
   Jeon, Hyun-Soon
   Yoo, Wan-Hee
TI Successful treatment for conventional treatment-resistant
   dermatomyositis-associated interstitial lung disease with adalimumab
SO RHEUMATOLOGY INTERNATIONAL
LA English
DT Article
DE Dermatomyositis; Interstitial lung disease; Adalimumab
ID NECROSIS-FACTOR-ALPHA; POLYMYOSITIS; INFLIXIMAB;
   POLYMYOSITIS/DERMATOMYOSITIS; MYOSITIS; RECEPTOR; PROTEIN
AB Dermatomyositis (DM) is a systemic autoimmune disorder characterized by the inflammation of skeletal muscles and pathognomonic skin rashes, namely heliotrope rash and Gottron's papules and involvement of other organs. Interstitial lung disease (ILD) seems to be one of the most characteristic manifestations of the lung and associated with increased morbidity and mortality in patients with DM. Despite DM-associated ILD requires aggressive therapy with cytotoxic agents, the efficacy is questionable in some cases, and more effective and less toxic therapies are needed. Recently, although there have been several reports of successful treatment of refractory case of PM and DM with the TNF-alpha antagonists, including infliximab and etanercept, there was no enough evidence for DM-associated ILD. We described herein a patient with DM-associated ILD who had poor response to conventional therapies and successfully treated with adalimumab.
C1 [Park, Jin-Kyoung; Ahn, Dae-Seon; Jeon, Hyun-Soon; Yoo, Wan-Hee] Chonbuk Natl Univ, Sch Med, Dept Internal Med, Div Rheumatol, Jeonju 561180, Jeonbuk, South Korea.
   [Yoo, Han-Gyul] Univ Rhode Isl, Dept Pharm Practice, Kingston, RI 02881 USA.
   [Park, Jin-Kyoung; Ahn, Dae-Seon; Jeon, Hyun-Soon; Yoo, Wan-Hee] Res Inst Clin Med, Jeonju 561180, Jeonbuk, South Korea.
C3 Jeonbuk National University; University of Rhode Island
RP Yoo, WH (通讯作者)，Chonbuk Natl Univ, Sch Med, Dept Internal Med, Div Rheumatol, San 2-20 Geumam Dong, Jeonju 561180, Jeonbuk, South Korea.
EM ywhim@jbnu.ac.kr
CR Anandacoomarasamy A, 2005, RHEUMATOLOGY, V44, P562, DOI 10.1093/rheumatology/keh539
   DALAKAS MC, 1991, NEW ENGL J MED, V325, P1487, DOI 10.1056/NEJM199111213252107
   Dold S, 2007, CLIN RHEUMATOL, V26, P1186, DOI 10.1007/s10067-006-0325-z
   GABAY C, 1994, ARTHRITIS RHEUM, V37, P1744, DOI 10.1002/art.1780371206
   Kameda Hideto, 2006, Endocrine Metabolic & Immune Disorders-Drug Targets, V6, P409
   Kuru S, 2000, ACTA NEUROPATHOL, V99, P585, DOI 10.1007/s004010051165
   Labioche I, 2004, RHEUMATOLOGY, V43, P531, DOI 10.1093/rheumatology/keh079
   Levine TD, 2005, ARTHRITIS RHEUM, V52, P601, DOI 10.1002/art.20849
   Lundberg IE, 2002, RHEUM DIS CLIN N AM, V28, P799, DOI 10.1016/S0889-857X(02)00025-X
   Marie I, 2002, ARTHRIT RHEUM-ARTHR, V47, P614, DOI 10.1002/art.10794
   Morganroth PA, 2010, ARTHRIT CARE RES, V62, P1496, DOI 10.1002/acr.20212
   Shimizu T, 2000, CLIN RHEUMATOL, V19, P352, DOI 10.1007/s100670070027
   Sprott H, 2004, RHEUMATOLOGY, V43, P524, DOI 10.1093/rheumatology/keh062
   Uthman I, 2004, RHEUMATOLOGY, V43, P1198, DOI 10.1093/rheumatology/keh268
   Werth VP, 2002, J INVEST DERMATOL, V119, P617, DOI 10.1046/j.1523-1747.2002.01869.x
NR 15
TC 21
Z9 24
U1 0
U2 2
PU SPRINGER HEIDELBERG
PI HEIDELBERG
PA TIERGARTENSTRASSE 17, D-69121 HEIDELBERG, GERMANY
SN 0172-8172
J9 RHEUMATOL INT
JI Rheumatol. Int.
PD NOV
PY 2012
VL 32
IS 11
BP 3587
EP 3590
DI 10.1007/s00296-011-2220-4
PG 4
WC Rheumatology
WE Science Citation Index Expanded (SCI-EXPANDED)
SC Rheumatology
GA 043AQ
UT WOS:000311515300036
PM 22090006
DA 2023-03-31
ER

PT J
AU Uribe, L
   Ronderos, DM
   Diaz, MC
   Gutierrez, JM
   Mallarino, C
   Fernandez-Avila, DG
AF Uribe, Laura
   Maria Ronderos, Diana
   Claudia Diaz, Maria
   Martin Gutierrez, Juan
   Mallarino, Christina
   Gerardo Fernandez-Avila, Daniel
TI Antisynthetase antibody syndrome: case report and review of the
   literature
SO CLINICAL RHEUMATOLOGY
LA English
DT Review
DE Anti-Jo-1; Antisynthetase antibodies; Interstitial pneumonia; Myositis
ID INTERSTITIAL LUNG-DISEASE; POLYMYOSITIS-DERMATOMYOSITIS;
   CLINICAL-MANIFESTATIONS; INFLAMMATORY MYOPATHY; AUTOANTIBODIES
AB Antisynthetase antibody syndrome is a rare autoimmune disease that may present with variable systemic manifestations, mainly polymyositis, interstitial lung disease, skin lesions, and Raynaud's phenomenon. This diagnosis should always come to mind in patients that present with signs of myositis, dermatomyositis, or polymyositis associated with interstitial lung disease. On the following paper, we report the case of a 52-year-old man who presented with a 2-month history of asymmetric polyarthralgia, myalgia, weight loss of 8 kg, and progressive muscle weakness associated with dyspnea, orthopnea, and dysphonia. Further tests revealed myositis, interstitial pneumonia, and elevation of anti-Jo-1 antibodies. A diagnosis of antisynthetase antibody syndrome was made and the patient showed good response to treatment with corticoids and methotrexate. Finally, we present a short review of the literature.
C1 [Uribe, Laura] Fdn Univ Ciencias Salud, Fac Med, Dept Internal Med, Bogota, Colombia.
   [Maria Ronderos, Diana] Pontificia Univ Javeriana, Fac Med, Dept Internal Med, Bogota, Colombia.
   [Claudia Diaz, Maria; Martin Gutierrez, Juan; Gerardo Fernandez-Avila, Daniel] Pontificia Univ Javeriana, Hosp Univ San Ignacio, Grp Javeriano Invest Enfermedades Reumat, Div Rheumatol,Dept Internal Med,Fac Med, Bogota, Colombia.
   [Mallarino, Christina] Pontificia Univ Javeriana, Fac Med, Inst Human Genet, Bogota, Colombia.
C3 Fundacion Universitaria de Ciencias de la Salud (FUCS); Pontificia
   Universidad Javeriana; Hospital Universitario San Ignacio; Pontificia
   Universidad Javeriana; Pontificia Universidad Javeriana
RP Fernandez-Avila, DG (通讯作者)，Pontificia Univ Javeriana, Hosp Univ San Ignacio, Grp Javeriano Invest Enfermedades Reumat, Div Rheumatol,Dept Internal Med,Fac Med, Bogota, Colombia.
EM danielfernandezmd@gmail.com
OI Fernandez-Avila, Daniel/0000-0003-1490-1822
CR Demedts M, 2005, NEW ENGL J MED, V353, P2229, DOI 10.1056/NEJMoa042976
   Douglas WW, 2001, AM J RESP CRIT CARE, V164, P1182, DOI 10.1164/ajrccm.164.7.2103110
   Friedman AW, 1996, SEMIN ARTHRITIS RHEU, V26, P459, DOI 10.1016/S0049-0172(96)80026-6
   Guglielmi S, 2008, EUR RESPIR J, V31, P213, DOI 10.1183/09031936.00014707
   Hervier B, 2010, RHEUMATOLOGY, V49, P972, DOI 10.1093/rheumatology/kep455
   Hervier B, 2009, JOINT BONE SPINE, V76, P575, DOI 10.1016/j.jbspin.2009.02.004
   HOCHBERG MC, 1984, J RHEUMATOL, V11, P663
   Jankowska M, 2007, RHEUMATOL INT, V27, P775, DOI 10.1007/s00296-006-0289-y
   Kalluri M, 2009, CHEST, V135, P1550, DOI 10.1378/chest.08-2233
   Katzap E, 2011, CURR RHEUMATOL REP, V13, P175, DOI 10.1007/s11926-011-0176-8
   Knoell KA, 1999, J AM ACAD DERMATOL, V40, P328, DOI 10.1016/S0190-9622(99)70478-0
   Labirua-Iturburu A, 2010, MED CLIN-BARCELONA, V137, P77
   LOVE LA, 1991, MEDICINE, V70, P360, DOI 10.1097/00005792-199111000-00002
   Morgenthau AS, 2009, MT SINAI J MED, V76, P2, DOI 10.1002/msj.20087
   Richards TJ, 2009, ARTHRITIS RHEUM-US, V60, P2183, DOI 10.1002/art.24631
   Sato S, 2005, CLIN EXP RHEUMATOL, V23, P609
   Schnabel A, 2003, SEMIN ARTHRITIS RHEU, V32, P273, DOI 10.1053/sarh.2002.50012
   Stone KB, 2007, ARTHRITIS RHEUM, V56, P3125, DOI 10.1002/art.22865
   Stryer L., 2002, BIOCHEMISTRY-US, V5
   Takada K, 2005, AUTOIMMUNITY, V38, P383, DOI 10.1080/08916930500124023
   TARGOFF IN, 1990, AM J MED, V88, P241, DOI 10.1016/0002-9343(90)90149-8
   Targoff IN, 2000, CURR OPIN RHEUMATOL, V12, P475, DOI 10.1097/00002281-200011000-00001
   Targoff IN, 2008, DIAGNOSTIC CRITERIA IN AUTOIMMUNE DISEASES, P169, DOI 10.1007/978-1-60327-285-8_33
   Vancsa A, 2009, RHEUMATOL INT, V29, P989, DOI 10.1007/s00296-009-0884-9
NR 24
TC 8
Z9 9
U1 0
U2 7
PU SPRINGER LONDON LTD
PI LONDON
PA 236 GRAYS INN RD, 6TH FLOOR, LONDON WC1X 8HL, ENGLAND
SN 0770-3198
EI 1434-9949
J9 CLIN RHEUMATOL
JI Clin. Rheumatol.
PD MAY
PY 2013
VL 32
IS 5
BP 715
EP 719
DI 10.1007/s10067-013-2207-5
PG 5
WC Rheumatology
WE Science Citation Index Expanded (SCI-EXPANDED)
SC Rheumatology
GA 151KK
UT WOS:000319459200029
PM 23423441
DA 2023-03-31
ER

PT J
AU Selva-O'Callaghan, A
   Labrador-Horrillo, M
   Munoz-Gall, X
   Martinez-Gomez, X
   Majo-Masferrer, J
   Solans-Laque, R
   Simeon-Aznar, CP
   Morell-Brotard, F
   Vilardell-Tarres, M
AF Selva-O'Callaghan, A
   Labrador-Horrillo, M
   Munoz-Gall, X
   Martinez-Gomez, X
   Majo-Masferrer, J
   Solans-Laque, R
   Simeon-Aznar, CP
   Morell-Brotard, F
   Vilardell-Tarres, M
TI Polymyositis/dermatomyositis-associated lung disease: analysis of a
   series of 81 patients
SO LUPUS
LA English
DT Article
DE anti-synthetase antibodies; dermatomyositis; inflammatory myopathy;
   interstitial lung disease; polymyositis; restrictive myopathic lung
   disease
ID IDIOPATHIC INFLAMMATORY MYOPATHY; NECROSIS-FACTOR-ALPHA;
   POLYMYOSITIS-DERMATOMYOSITIS; INTERSTITIAL PNEUMONITIS; REFRACTORY
   POLYMYOSITIS; RESPIRATORY PRESSURES; ANTI-JO-1 ANTIBODIES;
   PULMONARY-DISEASE; PNEUMOMEDIASTINUM; CYCLOPHOSPHAMIDE
AB The objective of this study was to assess the prevalence, clinical, histological and immunological characteristics, and the long-term outcome of polymyositis- (PM) and dermatomyositis- (DM) associated lung disease, and to define subgroups of lung-associated inflammatory myopathies. This retrospective study included 81 consecutive patients diagnosed with PM/DM. Pulmonary involvement was systematically investigated in relation to clinical symptoms by chest radiography, high resolution computed tomography and pulmonary function testing. Anti-synthetase autoantibodies (ASA) were analysed by ELISA and confirmed by protein and RNA immunoprecipitation methods. Statistical analyses were done with the Student t-test and Fisher exact test. Cumulative survival probabilities were estimated by the Kaplan-Meier method and Cox regression analysis. Fifty patients (61%) presented pulmonary involvement. Thirty-two (39%) had interstitial lung disease and five of them had devastating acute interstitial pneumonia with pneumomediastinum and an unfavorable prognosis. Histology showed diffuse alveolar damage in this subgroup and ASA were negative. Eighteen patients (22%) presented restrictive myopathic lung disease; in three of them respiratory muscles could not maintain ventilation. ASA were positive in 17 of the 50 patients (34%) and were significantly associated with interstitial lung disease (OR: 4.5 [95% Cl: 1.3-15.3]), arthritis (OR: 6.0 [95% CI: 1.3-29.2]) and 'mechanic hands' (OR: 8.5 [95% Cl: 1.7-41.4]); the presence of these autoantibodies did not imply worse survival prognosis. We concluded that clinical and immunological characteristics allowed the grouping of patients into different types of PM/DM lung-associated disease. Presence of ASA did not affect survival. ASA-negative patients with acute interstitial pneumonitis and pneumomediastinum had an unfavorable prognosis.
C1 Hosp Gen Valle Hebron, Dept Internal Med, Barcelona, Spain.
   Hosp Gen Valle Hebron, Autoimmun Res Unit, Barcelona, Spain.
   Hosp Gen Valle Hebron, Serv Pneumol, Barcelona, Spain.
   Hosp Gen Valle Hebron, Dept Epidemiol & Stat, Barcelona, Spain.
   Hosp Gen Valle Hebron, Dept Gen Pathol, Barcelona, Spain.
C3 Hospital Universitari Vall d'Hebron; Hospital Universitari Vall
   d'Hebron; Hospital Universitari Vall d'Hebron; Hospital Universitari
   Vall d'Hebron; Hospital Universitari Vall d'Hebron
RP Selva-O'Callaghan, A (通讯作者)，C Siracusa 12,Bis A, Barcelona 08012, Spain.
EM aselva@vhebron.net
RI Labrador Horrillo, Moisés/O-6434-2016; Munoz, Xavier/I-9009-2014
OI Labrador Horrillo, Moisés/0000-0003-3222-2380; Selva-O'Callaghan,
   Albert/0000-0003-2823-9761; Munoz, Xavier/0000-0002-8693-022X;
   Simeon-Aznar, Carmen Pilar/0000-0003-3390-9029; Munoz,
   Xavier/0000-0002-8338-0883; Martinez-Gomez, Xavier/0000-0003-4583-9734
CR BLACK LF, 1969, AM REV RESPIR DIS, V99, P696
   COTES JE, 1993, EUR RESPIR J, V6, P41, DOI 10.1183/09041950.041s1693
   Douglas WW, 2001, AM J RESP CRIT CARE, V164, P1182, DOI 10.1164/ajrccm.164.7.2103110
   FORSTER RE, 1954, J CLIN INVEST, V33, P1135, DOI 10.1172/JCI102987
   Grau JM, 1996, J RHEUMATOL, V23, P1921
   Hengstman GJD, 2003, EUR NEUROL, V50, P10, DOI 10.1159/000070852
   Hengstman GJD, 2000, ANN RHEUM DIS, V59, P141, DOI 10.1136/ard.59.2.141
   Hirakata M, 2000, CURR OPIN RHEUMATOL, V12, P501, DOI 10.1097/00002281-200011000-00005
   Hirakata M, 1999, J IMMUNOL, V162, P2315
   HOCHBERG MC, 1984, J RHEUMATOL, V11, P663
   Jansen TLTA, 1998, CLIN EXP RHEUMATOL, V16, P733
   Kalenian M, 1997, CLIN DIAGN LAB IMMUN, V4, P236, DOI 10.1128/CDLI.4.2.236-240.1997
   Korkmaz C, 2001, RHEUMATOLOGY, V40, P476, DOI 10.1093/rheumatology/40.4.476
   Korkmaz C, 2004, RHEUMATOLOGY, V43, P937, DOI 10.1093/rheumatology/keh226
   Labioche I, 2004, RHEUMATOLOGY, V43, P531, DOI 10.1093/rheumatology/keh079
   LAKHANPAL S, 1987, ANN RHEUM DIS, V46, P23, DOI 10.1136/ard.46.1.23
   Lee CS, 2002, CLIN RHEUMATOL, V21, P391, DOI 10.1007/s100670200104
   Maeda K, 1997, SCAND J RHEUMATOL, V26, P24, DOI 10.3109/03009749709065660
   Marie I, 2002, ARTHRIT RHEUM-ARTHR, V47, P614, DOI 10.1002/art.10794
   Marie I, 1998, J RHEUMATOL, V25, P1336
   MARTIN L, 1985, J RHEUMATOL, V12, P104
   Miro O, 1999, MED CLIN-BARCELONA, V112, P521
   Oddis CV, 1999, LANCET, V353, P1762, DOI 10.1016/S0140-6736(99)01927-3
   Okada S, 2003, ARTHRITIS RHEUM-US, V48, P2285, DOI 10.1002/art.11090
   Pakas I, 2002, J RHEUMATOL, V29, P298
   QUANJER PH, 1993, EUR RESPIR J, V6, P5, DOI 10.1183/09041950.005s1693
   ROCA J, 1986, B EUR PHYSIOPATH RES, V22, P217
   Schmidt WA, 2000, CLIN RHEUMATOL, V19, P371, DOI 10.1007/s100670070030
   Schnabel A, 1998, ARTHRITIS RHEUM-US, V41, P1215, DOI 10.1002/1529-0131(199807)41:7<1215::AID-ART11>3.0.CO;2-Y
   Schnabel A, 2003, SEMIN ARTHRITIS RHEU, V32, P273, DOI 10.1053/sarh.2002.50012
   Schwarz MI, 1998, CLIN CHEST MED, V19, P701, DOI 10.1016/S0272-5231(05)70111-8
   SELVA A, 1991, REV CLIN ESP, V189, P260
   Selva-O'Callaghan A, 2000, RHEUMATOLOGY, V39, P914, DOI 10.1093/rheumatology/39.8.914
   Selva-O'Callaghan A, 2004, RHEUMATOLOGY, V43, P1196, DOI 10.1093/rheumatology/keh285
   Selva-O'Callaghan A, 2002, ARTHRITIS RHEUM, V46, P2547, DOI 10.1002/art.10435
   Shimizu T, 2000, CLIN RHEUMATOL, V19, P352, DOI 10.1007/s100670070027
   Sprott H, 2004, RHEUMATOLOGY, V43, P524, DOI 10.1093/rheumatology/keh062
   TAKIZAWA H, 1987, J RHEUMATOL, V14, P102
   Veeraraghavan S, 2001, CURR OPIN RHEUMATOL, V13, P500, DOI 10.1097/00002281-200111000-00009
   Yamanishi Y, 1999, SCAND J RHEUMATOL, V28, P58
NR 40
TC 86
Z9 89
U1 0
U2 6
PU SAGE PUBLICATIONS LTD
PI LONDON
PA 1 OLIVERS YARD, 55 CITY ROAD, LONDON EC1Y 1SP, ENGLAND
SN 0961-2033
EI 1477-0962
J9 LUPUS
JI Lupus
PY 2005
VL 14
IS 7
BP 534
EP 542
DI 10.1191/0961203305lu2158oa
PG 9
WC Rheumatology
WE Science Citation Index Expanded (SCI-EXPANDED)
SC Rheumatology
GA 957HA
UT WOS:000231359700008
PM 16130510
DA 2023-03-31
ER

PT J
AU Lundberg, IE
   Forbess, CJ
AF Lundberg, I. E.
   Forbess, C. J.
TI Mortality in idiopathic inflammatory myopathies
SO CLINICAL AND EXPERIMENTAL RHEUMATOLOGY
LA English
DT Article
DE Idiopathic inflammatory myopathies; myositis; survival; mortality
ID INTERSTITIAL LUNG-DISEASE; COMPUTER-ASSISTED ANALYSIS;
   POLYMYOSITIS-DERMATOMYOSITIS; SURVIVAL; PROGNOSIS; TERM; MYOSITIS;
   FEATURES
C1 [Lundberg, I. E.] Karolinska Univ Hosp, Rheumatol Unit, Dept Med, Solna, Sweden.
   [Lundberg, I. E.] Karolinska Inst, Stockholm, Sweden.
   [Forbess, C. J.] NYU, Hosp Joint Dis, Sch Med, Div Rheumatol, New York, NY 10003 USA.
C3 Karolinska Institutet; Karolinska University Hospital; Karolinska
   Institutet; New York University; NYU Langone Medical Center; Hospital
   for Joint Disease NYULMC
RP Lundberg, IE (通讯作者)，Karolinska Univ Hosp, Rheumatol Unit, SE-17176 Stockholm, Sweden.
EM lngrid.Lundherg@ki.se
OI Lundberg, Ingrid/0000-0002-6068-9212
CR Airio A, 2006, CLIN RHEUMATOL, V25, P234, DOI 10.1007/s10067-005-1164-z
   BENBASSAT J, 1985, ARTHRITIS RHEUM-US, V28, P249, DOI 10.1002/art.1780280303
   BOHAN A, 1975, NEW ENGL J MED, V292, P403, DOI 10.1056/NEJM197502202920807
   BOHAN A, 1975, NEW ENGL J MED, V292, P344, DOI 10.1056/NEJM197502132920706
   BOHAN A, 1977, MEDICINE, V56, P255, DOI 10.1097/00005792-197707000-00001
   Bronner IM, 2006, ANN RHEUM DIS, V65, P1456, DOI 10.1136/ard.2005.045690
   CARPENTER JR, 1977, J RHEUMATOL, V4, P207
   DALAKAS MC, 1991, NEW ENGL J MED, V325, P1487, DOI 10.1056/NEJM199111213252107
   Danko K, 2004, MEDICINE, V83, P35, DOI 10.1097/01.md.0000109755.65914.5e
   Fathi M, 2004, ANN RHEUM DIS, V63, P297, DOI 10.1136/ard.2003.006122
   Fathi M, 2008, ARTHRIT RHEUM-ARTHR, V59, P677, DOI 10.1002/art.23571
   HENRIKSSON KG, 1982, ACTA NEUROL SCAND, V65, P280, DOI 10.1111/j.1600-0404.1982.tb03087.x
   HOCHBERG MC, 1986, SEMIN ARTHRITIS RHEU, V15, P168, DOI 10.1016/0049-0172(86)90014-4
   Huh JW, 2007, RESP MED, V101, P1761, DOI 10.1016/j.rmed.2007.02.017
   Lundberg IE, 2006, RHEUMATOLOGY, V45, P18, DOI 10.1093/rheumatology/kel311
   Lynn SJ, 2005, INTERN MED J, V35, P170, DOI 10.1111/j.1445-5994.2004.00764.x
   Marie I, 2005, ARTHRIT RHEUM-ARTHR, V53, P155, DOI 10.1002/art.21083
   Marie I, 2001, J RHEUMATOL, V28, P2230
   MEDSGER TA, 1971, ARTHRITIS RHEUM-US, V14, P249, DOI 10.1002/art.1780140210
   ODDIS CV, RHEUMATOLOGY, P1433
   Perez-Galan MJ, 2006, LUPUS, V15, P901, DOI 10.1177/0961203306069351
   Rios G, 2005, JCR-J CLIN RHEUMATOL, V11, P153, DOI 10.1097/01.rhu.0000164820.46979.52
   Sherer Y, 2007, CLIN RHEUMATOL, V26, P1851, DOI 10.1007/s10067-007-0588-z
   Sultan SM, 2002, RHEUMATOLOGY, V41, P22, DOI 10.1093/rheumatology/41.1.22
   Torres C, 2006, AUTOIMMUNITY, V39, P205, DOI 10.1080/08916930600622603
   Yazici Y, 2002, RHEUM DIS CLIN N AM, V28, P823, DOI 10.1016/S0889-857X(02)00023-6
NR 26
TC 31
Z9 32
U1 0
U2 2
PU CLINICAL & EXPER RHEUMATOLOGY
PI PISA
PA VIA SANTA MARIA 31, 56126 PISA, ITALY
SN 0392-856X
J9 CLIN EXP RHEUMATOL
JI Clin. Exp. Rheumatol.
PD SEP-OCT
PY 2008
VL 26
IS 5
SU 51
BP S109
EP S114
PG 6
WC Rheumatology
WE Science Citation Index Expanded (SCI-EXPANDED)
SC Rheumatology
GA 366FZ
UT WOS:000260467300014
PM 19026152
DA 2023-03-31
ER

PT J
AU Morita, Y
   Kuwagata, S
   Kato, N
   Tsujimura, Y
   Mizutani, H
   Suehiro, M
   Isono, M
AF Morita, Yoshikata
   Kuwagata, Shogo
   Kato, Noriko
   Tsujimura, Yoshinori
   Mizutani, Hiromi
   Suehiro, Mitsuhiro
   Isono, Motohide
TI F-18-FDG PET/CT Useful for the Early Detection of Rapidly Progressive
   Fatal Interstitial Lung Disease in Dermatomyositis
SO INTERNAL MEDICINE
LA English
DT Article
DE dermatomyositis; interstitial lung disease; F-18-FDG PET/CT;
   anti-CADM-140 antibody
ID IDIOPATHIC PULMONARY-FIBROSIS; POSITRON-EMISSION-TOMOGRAPHY; AMYOPATHIC
   DERMATOMYOSITIS; COMPUTED-TOMOGRAPHY; JAPANESE PATIENTS; POLYMYOSITIS;
   AUTOANTIBODIES; PNEUMONIA; DIAGNOSIS
AB Interstitial lung disease (ILD) frequently accompanies polymyositis (PM) and dermatomyositis (DM) and is a major cause of mortality. The rapid diagnosis of ILD is paramount. However, the early changes of pre-symptomatic ILD are difficult to detect. We present a patient with DM who had positive uptake in the lung of FDG-PET/CT as well as 'mechanic's hands' appearance, increased serum ferritin and serum anti-CADM-140 antibody, all before the detection of ILD by CT. Although aggressive treatment was initiated, the patient died of diffuse alveolar damage. These observations suggest that the pulmonary uptake of F-18-FDG predicts rapidly progressive ILD in DM.
C1 [Morita, Yoshikata; Kuwagata, Shogo; Kato, Noriko; Tsujimura, Yoshinori; Isono, Motohide] Otsu Municipal Hosp, Dept Med, Otsu, Shiga, Japan.
   [Mizutani, Hiromi; Suehiro, Mitsuhiro] Otsu Municipal Hosp, Dept Dermatol, Otsu, Shiga, Japan.
RP Isono, M (通讯作者)，Otsu Municipal Hosp, Dept Med, Otsu, Shiga, Japan.
EM isonom@mx3.canvas.ne.jp
CR BOHAN A, 1975, NEW ENGL J MED, V292, P344, DOI 10.1056/NEJM197502132920706
   BOHAN A, 1977, MEDICINE, V56, P255, DOI 10.1097/00005792-197707000-00001
   Dalakas MC, 2003, LANCET, V362, P971, DOI 10.1016/S0140-6736(03)14368-1
   Emmenegger U, 2005, SWISS MED WKLY, V135, P299
   Fathi M, 2005, CURR OPIN RHEUMATOL, V17, P701, DOI 10.1097/01.bor.0000179949.65895.53
   Gono T, 2010, RHEUMATOLOGY, V49, P1354, DOI 10.1093/rheumatology/keq073
   Groves AM, 2009, J NUCL MED, V50, P538, DOI 10.2967/jnumed.108.057901
   Homolka J, 2003, RESPIRATION, V70, P262, DOI 10.1159/000072007
   Kalkanis D, 2009, LEUKEMIA LYMPHOMA, V50, P904, DOI 10.1080/10428190902919200
   Meissner HH, 2006, RESPIRATION, V73, P197, DOI 10.1159/000088062
   Mii S, 2009, INT J DERMATOL, V48, P1177, DOI 10.1111/j.1365-4632.2009.04164.x
   Mimori T, 2007, CURR OPIN RHEUMATOL, V19, P523, DOI 10.1097/BOR.0b013e3282f01a8c
   OHTA A, 1990, J RHEUMATOL, V17, P1058
   PLOTZ PH, 1989, ANN INTERN MED, V111, P143, DOI 10.7326/0003-4819-111-2-143
   Sato S, 2005, ARTHRITIS RHEUM-US, V52, P1571, DOI 10.1002/art.21023
   Song H, 2009, CHINESE MED J-PEKING, V122, P1311, DOI 10.3760/cma.j.issn.0366-6999.2009.11.014
   Sontheimer RD, 2002, J AM ACAD DERMATOL, V46, P626, DOI 10.1067/mjd.2002.120621
   Tateishi U, 2006, EUR J NUCL MED MOL I, V33, P906, DOI 10.1007/s00259-006-0073-y
   Torok L, 2004, J EUR ACAD DERMATOL, V18, P356, DOI 10.1111/j.1468-3083.2004.00868.x
   Umeda Y, 2009, EUR J NUCL MED MOL I, V36, P1121, DOI 10.1007/s00259-009-1069-1
NR 20
TC 16
Z9 17
U1 0
U2 4
PU JAPAN SOC INTERNAL MEDICINE
PI TOKYO
PA 34-3 3-CHOME HONGO BUNKYO-KU, TOKYO, 113, JAPAN
SN 0918-2918
J9 INTERNAL MED
JI Intern. Med.
PY 2012
VL 51
IS 12
BP 1613
EP 1618
DI 10.2169/internalmedicine.51.6813
PG 6
WC Medicine, General & Internal
WE Science Citation Index Expanded (SCI-EXPANDED)
SC General & Internal Medicine
GA 968HL
UT WOS:000305968100028
PM 22728501
OA Bronze
DA 2023-03-31
ER

PT J
AU Yamadori, I
   Fujita, J
   Kajitani, H
   Bandoh, S
   Tokuda, M
   Ohtsuki, Y
   Yoshinouchi, T
   Okahara, M
   Yamaji, Y
   Tanimoto, Y
   Sato, Y
   Ishida, T
AF Yamadori, I
   Fujita, J
   Kajitani, H
   Bandoh, S
   Tokuda, M
   Ohtsuki, Y
   Yoshinouchi, T
   Okahara, M
   Yamaji, Y
   Tanimoto, Y
   Sato, Y
   Ishida, T
TI Lymphocyte subsets in lung tissues of interstitial pneumonia associated
   with untreated polymyositis/dermatomyositis
SO RHEUMATOLOGY INTERNATIONAL
LA English
DT Article
DE polymyositis/dermatomyositis; interstitial pneumonia; lymphocyte
   subsets; B cells; T cells; CD4; CD8; surgical lung biopsy
ID INFLAMMATORY MYOPATHIES; T-CELLS; POLYMYOSITIS-DERMATOMYOSITIS;
   PULMONARY FIBROSIS; MONONUCLEAR-CELLS; ALVEOLITIS; DISEASE;
   QUANTITATION; FEATURES
AB This study was designed to evaluate the distribution of lymphocyte subsets in lung specimens obtained by surgical lung biopsy from 12 patients with interstitial pneumonia associated with untreated polymyositis/dermatomyositis (PM/DM). Differences of histological findings and distributions of lymphocyte subsets between PM and DM were also evaluated. Distributions of B lymphocytes, CD4-positive T lymphocytes, and CD8-positive T lymphocytes were evaluated immunohistochemically. Interstitial pneumonia was pathologically classified as basically nonspecific interstitial pneumonia (NSIP) in all patients. Immunohistochemically, the distribution of B lymphocytes was mostly restricted to inside and/or around lymphoid follicles. The CD4-positive T lymphocytes were distributed diffusely in fibrotic areas and unrelated to lymphoid follicles. Most CD8-positive T lymphocytes were diffusely distributed, especially in relatively normal alveoli. There were no significant differences in the distribution of lymphocyte subsets between PM and DM. Although the distribution of B lymphocytes and CD4- and CD8- positive T lymphocytes in the lung were different, there were no significant differences in distributions of lymphocyte subsets between PM and DM.
C1 Kagawa Med Sch, Dept Internal Med 1, Kagawa 76107, Japan.
   Natl Okayama Med Ctr, Dept Clin Pathol, Okayama, Japan.
   Kurashiki Cent Hosp, Dept Pathol, Kurashiki, Okayama, Japan.
   Kochi Med Sch, Dept Pathol 2, Kochi, Japan.
   Nagoya City Univ, Dept Internal Med, Nagoya, Aichi, Japan.
   Okayama Rosai Hosp, Okayama, Japan.
   Mitoyo Gen Hosp, Kagawa, Japan.
   Okayama Univ, Sch Med, Dept Internal Med, Okayama 700, Japan.
   Kagawa Med Univ, Dept Internal Med 1, Miki, Kagawa 7610793, Japan.
C3 Kagawa University; Kurashiki Central Hospital; Kochi University; Nagoya
   City University; Okayama University; Kagawa University
RP Fujita, J (通讯作者)，Kagawa Med Sch, Dept Internal Med 1, Kagawa 76107, Japan.
CR ARAHATA K, 1984, ANN NEUROL, V16, P193, DOI 10.1002/ana.410160206
   BOHAN A, 1975, NEW ENGL J MED, V292, P344, DOI 10.1056/NEJM197502132920706
   BOTET JCP, 1988, VIRCHOWS ARCH A, V412, P371
   DALAKAS MC, 1991, NEW ENGL J MED, V325, P1487, DOI 10.1056/NEJM199111213252107
   DICKEY BF, 1984, SEMIN ARTHRITIS RHEU, V14, P60, DOI 10.1016/0049-0172(84)90010-6
   EMSLIESMITH AM, 1990, ANN NEUROL, V27, P343, DOI 10.1002/ana.410270402
   ENGEL AG, 1986, HUM PATHOL, V17, P704, DOI 10.1016/S0046-8177(86)80180-0
   FRAZIER AR, 1974, CHEST, V65, P403, DOI 10.1378/chest.65.4.403
   Goebels N, 1996, J CLIN INVEST, V97, P2905, DOI 10.1172/JCI118749
   HASLAM PL, 1990, LUNG, V168, P984, DOI 10.1007/BF02718236
   HAUSMANN G, 1991, J AM ACAD DERMATOL, V25, P225, DOI 10.1016/0190-9622(91)70186-6
   Ishida Takeshi, 1993, Journal of Dermatology (Tokyo), V20, P30
   KATZENSTEIN ALA, 1994, AM J SURG PATHOL, V18, P136, DOI 10.1097/00000478-199402000-00003
   KISSEL JT, 1986, NEW ENGL J MED, V314, P329, DOI 10.1056/NEJM198602063140601
   Kourakata H, 1999, Respirology, V4, P223, DOI 10.1046/j.1440-1843.1999.00179.x
   KRADIN RL, 1986, CLIN IMMUNOL IMMUNOP, V40, P224, DOI 10.1016/0090-1229(86)90025-5
   MILLS ES, 1956, JAMA-J AM MED ASSOC, V160, P1467, DOI 10.1001/jama.1956.02960520029008b
   NAGAI S, 1985, EUR J RESPIR DIS, V67, P1
   RINGEL SP, 1986, ARCH NEUROL-CHICAGO, V43, P1004, DOI 10.1001/archneur.1986.00520100026010
   SALMERON G, 1981, ARCH INTERN MED, V141, P1005, DOI 10.1001/archinte.141.8.1005
   Sauty A, 1997, EUR RESPIR J, V10, P2907, DOI 10.1183/09031936.97.10122907
   SCHWARZ MI, 1992, J THORAC IMAG, V7, P46, DOI 10.1097/00005382-199203000-00006
   SONGCHAROEN S, 1980, J RHEUMATOL, V7, P353
   TAJIMA Y, 1994, INTERNAL MED, V33, P263, DOI 10.2169/internalmedicine.33.263
   TAKIZAWA H, 1987, J RHEUMATOL, V14, P102
   TANIMOTO K, 1995, J RHEUMATOL, V22, P668
   TAZELAAR HD, 1990, AM REV RESPIR DIS, V141, P727, DOI 10.1164/ajrccm/141.3.727
   WAKINO S, 1994, BRIT J RHEUMATOL, V33, P498
   WELLS AU, 1995, EUR RESPIR J, V8, P266, DOI 10.1183/09031936.95.08020266
NR 29
TC 29
Z9 30
U1 1
U2 2
PU SPRINGER-VERLAG
PI NEW YORK
PA 175 FIFTH AVE, NEW YORK, NY 10010 USA
SN 0172-8172
J9 RHEUMATOL INT
JI Rheumatol. Int.
PD NOV
PY 2001
VL 21
IS 3
BP 89
EP 93
PG 5
WC Rheumatology
WE Science Citation Index Expanded (SCI-EXPANDED)
SC Rheumatology
GA 501GE
UT WOS:000172676300002
PM 11765227
DA 2023-03-31
ER

PT J
AU Khan, S
   Christopher-Stine, L
AF Khan, Sabiha
   Christopher-Stine, Lisa
TI Polymyositis, Dermatomyositis, and Autoimmune Necrotizing Myopathy:
   Clinical Features
SO RHEUMATIC DISEASE CLINICS OF NORTH AMERICA
LA English
DT Article
DE Myositis; Polymyositis; Dermatomyositis; Inflammatory myopathy
ID INTERSTITIAL LUNG-DISEASE; IDIOPATHIC INFLAMMATORY MYOPATHIES;
   MYOSITIS-SPECIFIC AUTOANTIBODIES; AMYOPATHIC DERMATOMYOSITIS; CARDIAC
   MANIFESTATIONS; HEART; INVOLVEMENT; MUSCLE; COUNTY; SKIN
AB Idiopathic inflammatory myopathies are a heterogeneous group of autoimmune disorders predominantly affecting skeletal muscles, resulting in muscle inflammation and weakness. The 3 most common inflammatory myopathies are polymyositis (PM), dermatomyositis (DM), and inclusion body myositis. This review details the clinical findings noted in PM, DM, and the emerging entity of autoimmune necrotizing myopathy.
C1 [Khan, Sabiha; Christopher-Stine, Lisa] Johns Hopkins Univ, Sch Med, Div Rheumatol, Dept Med, Baltimore, MD 21224 USA.
C3 Johns Hopkins University
RP Christopher-Stine, L (通讯作者)，Johns Hopkins Univ, Sch Med, Div Rheumatol, Dept Med, 5200 Eastern Ave,Mason F Lord Ctr Tower,Suite 450, Baltimore, MD 21224 USA.
EM lchrist4@jhmi.edu
FU NIH [K23-AR-053197]
FX Funding/Support: Dr Christopher-Stine's work is supported by NIH grant
   K23-AR-053197.
CR Ascherman Dana P, 2002, Curr Rheumatol Rep, V4, P409, DOI 10.1007/s11926-002-0086-x
   Bendewald MJ, 2010, ARCH DERMATOL, V146, P26, DOI 10.1001/archdermatol.2009.328
   BOHAN A, 1975, NEW ENGL J MED, V292, P403, DOI 10.1056/NEJM197502202920807
   BOHAN A, 1975, NEW ENGL J MED, V292, P344, DOI 10.1056/NEJM197502132920706
   BRAUN NMT, 1983, THORAX, V38, P616, DOI 10.1136/thx.38.8.616
   Briani C, 2006, AUTOIMMUNITY, V39, P161, DOI 10.1080/08916930600622132
   Cao H, 2009, CLIN RHEUMATOL, V28, P979, DOI 10.1007/s10067-009-1152-9
   CHEONG WK, 1994, BRIT J DERMATOL, V131, P205
   CHRALBI S, 1998, ANN MED INTERNE, V131, P205
   Christopher-Stine L, 2004, BEST PRACT RES CL RH, V18, P331, DOI 10.1016/j.berh.2004.02.009
   Christopher-Stine L, 2010, ARTHRITIS RHEUM-US, V62, P2757, DOI 10.1002/art.27572
   Dalakas MC, 2003, LANCET, V362, P971, DOI 10.1016/S0140-6736(03)14368-1
   Dalakas MC, 2002, RHEUM DIS CLIN N AM, V28, P779, DOI 10.1016/S0889-857X(02)00030-3
   DALAKAS MC, 1991, NEW ENGL J MED, V325, P1487, DOI 10.1056/NEJM199111213252107
   Danko K, 2004, MEDICINE, V83, P35, DOI 10.1097/01.md.0000109755.65914.5e
   Dasgeb B, 2004, WOUNDS, V16, P364
   DEMERIEUX P, 1983, ARTHRITIS RHEUM, V26, P961
   DICKEY BF, 1984, SEMIN ARTHRITIS RHEU, V14, P60, DOI 10.1016/0049-0172(84)90010-6
   Dugan Elizabeth M, 2009, Dermatol Online J, V15, P2
   Ebert EC, 2010, ALIMENT PHARM THER, V31, P359, DOI 10.1111/j.1365-2036.2009.04190.x
   el-Azhary RA, 2002, J AM ACAD DERMATOL, V46, P560, DOI 10.1067/mjd.2002.120620
   EUWER RL, 1991, J AM ACAD DERMATOL, V24, P959, DOI 10.1016/0190-9622(91)70153-S
   Fathi M, 2004, ANN RHEUM DIS, V63, P297, DOI 10.1136/ard.2003.006122
   Fathi M, 2007, SEMIN RESP CRIT CARE, V28, P451, DOI 10.1055/s-2007-985666
   FELDMAN D, 1983, J RHEUMATOL, V10, P85
   Finger DR, 1996, INT J DERMATOL, V35, P663, DOI 10.1111/j.1365-4362.1996.tb03698.x
   Fleckenstein JL, 1996, RADIOL CLIN N AM, V34, P427
   FRASER DD, 1991, J RHEUMATOL, V18, P1693
   FRAZIER AR, 1974, CHEST, V65, P403, DOI 10.1378/chest.65.4.403
   Fujisawa T, 2005, J RHEUMATOL, V32, P58
   Fujita J, 1999, J RHEUMATOL, V26, P2377
   Garcia J, 2000, SKELETAL RADIOL, V29, P425, DOI 10.1007/s002560000238
   GonzalezLopez L, 1996, CLIN EXP RHEUMATOL, V14, P373
   GOTTDIENER JS, 1978, AM J CARDIOL, V41, P1141, DOI 10.1016/0002-9149(78)90871-8
   Grable-Esposito P, 2010, MUSCLE NERVE, V41, P185, DOI 10.1002/mus.21486
   HAUPT HM, 1982, AM J CARDIOL, V50, P998, DOI 10.1016/0002-9149(82)90408-8
   Hengstman GJD, 2001, CURR OPIN RHEUMATOL, V13, P476, DOI 10.1097/00002281-200111000-00004
   HEPPER NGG, 1964, MED CLIN N AM, V48, P1031, DOI 10.1016/S0025-7125(16)33432-0
   Hirakata M, 2000, CURR OPIN RHEUMATOL, V12, P501, DOI 10.1097/00002281-200011000-00005
   HOCHBERG MC, 1986, SEMIN ARTHRITIS RHEU, V15, P168, DOI 10.1016/0049-0172(86)90014-4
   JACOB H, 1983, ARCH INTERN MED, V143, P2262, DOI 10.1001/archinte.143.12.2262
   Kovacs SO, 1998, J AM ACAD DERMATOL, V39, P899, DOI 10.1016/S0190-9622(98)70263-4
   KUBO M, 2003, RHEUMATOLOGY, V39, P632
   Le Goff B, 2009, ARTHRIT RHEUM-ARTHR, V61, P108, DOI 10.1002/art.24372
   LOVE LA, 1991, MEDICINE, V70, P360, DOI 10.1097/00005792-199111000-00002
   Lundberg IE, 2006, RHEUMATOLOGY, V45, P18, DOI 10.1093/rheumatology/kel311
   Marie I, 2002, ARTHRIT RHEUM-ARTHR, V47, P614, DOI 10.1002/art.10794
   Marie I, 2005, ARTHRIT RHEUM-ARTHR, V53, P155, DOI 10.1002/art.21083
   MEDSGER TA, 1971, ARTHRITIS RHEUM-US, V14, P249, DOI 10.1002/art.1780140210
   MILLER OF, 1996, CUTANEOUS MED SURG, P283
   MULLER NL, 1987, RADIOLOGY, V165, P731
   Needham M, 2007, NEUROMUSCULAR DISORD, V17, P194, DOI 10.1016/j.nmd.2006.10.007
   NISHIKAI M, 1977, JAMA-J AM MED ASSOC, V237, P1842, DOI 10.1001/jama.237.17.1842
   Nousari HC, 1999, J RHEUMATOL, V26, P692
   ODDIS CV, 1990, J RHEUMATOL, V17, P1329
   Oppenheim H., 1899, BERL KLIN WOCHENSCHR, V36, P805
   ORLOW SJ, 1991, J AM ACAD DERMATOL, V25, P447, DOI 10.1016/0190-9622(91)70226-R
   Pearson C. M., 1979, ARTHRITIS ALLIED CON, P742
   PLOTZ PH, 1992, JAMA-J AM MED ASSOC, V268, P2074, DOI 10.1001/jama.268.15.2074
   REIMERS CD, 1993, J NEUROL SCI, V116, P82, DOI 10.1016/0022-510X(93)90093-E
   RIDER LG, 1995, ARTHRITIS RHEUM S, V38, P362
   Riemekasten G, 1999, RHEUMATOLOGY, V38, P1153, DOI 10.1093/rheumatology/38.11.1153
   Santmyire-Rosenberger B, 2003, CURR OPIN RHEUMATOL, V15, P714, DOI 10.1097/00002281-200311000-00006
   SIGURGEIRSSON B, 1992, NEW ENGL J MED, V326, P363, DOI 10.1056/NEJM199202063260602
   Sontheimer RD, 2002, DERMATOL CLIN, V20, P387, DOI 10.1016/S0733-8635(02)00021-9
   Sontheimer RD., 2004, CUTANEOUS MANIFESTAT, V2nd
   Spiera Robert, 1998, Current Opinion in Rheumatology, V10, P556, DOI 10.1097/00002281-199811000-00008
   SUDA T, 2004, INTERNAL MED, V43, P838
   TARGOFF IN, 1990, ARTHRITIS RHEUM, V33, P1361, DOI 10.1002/art.1780330908
   TAYLOR AJ, 1993, CLIN CARDIOL, V16, P802, DOI 10.1002/clc.4960161110
   TRIBONNIERE X, 1995, DERMATOLOGY, V191, P242
   Walker UA, 2008, CURR OPIN RHEUMATOL, V20, P656, DOI 10.1097/BOR.0b013e3283118711
   Weber MA, 2006, RADIOLOGY, V238, P640, DOI 10.1148/radiol.2382041822
   Weitoft T, 1997, SCAND J RHEUMATOL, V26, P104, DOI 10.3109/03009749709115827
   Yosipovitch G, 1998, J EUR ACAD DERMATOL, V11, P48, DOI 10.1111/j.1468-3083.1998.tb00953.x
NR 75
TC 46
Z9 50
U1 0
U2 4
PU W B SAUNDERS CO-ELSEVIER INC
PI PHILADELPHIA
PA 1600 JOHN F KENNEDY BOULEVARD, STE 1800, PHILADELPHIA, PA 19103-2899 USA
SN 0889-857X
EI 1558-3163
J9 RHEUM DIS CLIN N AM
JI Rheum. Dis. Clin. North Am.
PD MAY
PY 2011
VL 37
IS 2
BP 143
EP +
DI 10.1016/j.rdc.2011.01.001
PG 17
WC Rheumatology
WE Science Citation Index Expanded (SCI-EXPANDED)
SC Rheumatology
GA 753YB
UT WOS:000289815400002
PM 21444016
DA 2023-03-31
ER

PT J
AU Suzuki, Y
   Hayakawa, H
   Miwa, S
   Shirai, M
   Fujii, M
   Gemma, H
   Suda, T
   Chida, K
AF Suzuki, Yuzo
   Hayakawa, Hiroshi
   Miwa, Seiichi
   Shirai, Masahiro
   Fujii, Masato
   Gemma, Hitoshi
   Suda, Takafumi
   Chida, Kingo
TI Intravenous Immunoglobulin Therapy for Refractory Interstitial Lung
   Disease Associated with Polymyositis/Dermatomyositis
SO LUNG
LA English
DT Article
DE Intravenous immunoglobulin therapy; Polymyositis; Dermatomyositis;
   Amyopathic dermatomyositis; Interstitial lung disease
ID CYCLOSPORINE-A; AMYOPATHIC DERMATOMYOSITIS; POLYMYOSITIS; PNEUMONIA
AB Interstitial lung disease (ILD) associated with polymyositis/dermatomyositis (ILD-PM/DM), including amyopathic dermatomyositis (ADM), is recognized as an important condition because it frequently causes death, despite intensive therapy with high-dose corticosteroid and immunosuppressive agents, such as cyclosporine A and cyclophosphamide. Intravenous immunoglobulin therapy (IVIG) has shown efficacy for myopathy associated with PM/DM, but its usefulness for ILD-PM/DM is unclear. This study was designed to investigate the efficacy of IVIG for refractory ILD-PM/DM. A review was made of medical charts of five patients (2 men and 3 women) who were treated with IVIG for refractory ILD-PM/DM resistant to high-dose corticosteroid and cyclosporine A and/or cyclophosphamide. One patient had acute ILD-PM and four patients had acute ILD-ADM. Of the five patients, one patient with ILD-PM and one patient with ILD-ADM survived. No adverse reactions were seen due to IVIG treatment. There were no critical differences in the clinical parameters and clinical courses between survivors and nonsurvivors. IVIG treatment is safe and could be an effective salvage therapy for refractory ILD-PM/DM in certain cases, suggesting that further controlled trials are worthwhile.
C1 [Suzuki, Yuzo; Fujii, Masato; Gemma, Hitoshi; Suda, Takafumi; Chida, Kingo] Hamamatsu Univ Sch Med, Dept Internal Med, Div 2, Hamamatsu, Shizuoka 4313192, Japan.
   [Suzuki, Yuzo; Hayakawa, Hiroshi; Miwa, Seiichi; Shirai, Masahiro] Natl Hosp Org, Tenryu Hosp, Dept Resp Med, Hamamatsu, Shizuoka, Japan.
C3 Hamamatsu University School of Medicine
RP Suzuki, Y (通讯作者)，1-20-1 Hanadayama Higashiku, Shizuoka 4313125, Japan.
EM yuzo.0716@nifty.com
RI Suzuki, Yuzo/AAE-6747-2020
OI Suzuki, Yuzo/0000-0001-6154-9791
CR BOHAN A, 1975, NEW ENGL J MED, V292, P403, DOI 10.1056/NEJM197502202920807
   BOHAN A, 1975, NEW ENGL J MED, V292, P344, DOI 10.1056/NEJM197502132920706
   Caproni M, 2002, ARCH DERMATOL, V138, P23, DOI 10.1001/archderm.138.1.23
   Cherin P, 2002, ARTHRITIS RHEUM, V46, P467, DOI 10.1002/art.10053
   Dalakas MC, 2003, LANCET, V362, P971, DOI 10.1016/S0140-6736(03)14368-1
   DALAKAS MC, 1993, NEW ENGL J MED, V329, P1993, DOI 10.1056/NEJM199312303292704
   Danieli MG, 2002, ANN RHEUM DIS, V61, P37, DOI 10.1136/ard.61.1.37
   Erel A, 2000, INT J DERMATOL, V39, P771, DOI 10.1046/j.1365-4362.2000.00047-5.x
   EUWER RL, 1993, J INVEST DERMATOL, V100, pS124, DOI 10.1038/jid.1993.35
   Fathi M, 2004, ANN RHEUM DIS, V63, P297, DOI 10.1136/ard.2003.006122
   Hirakata M, 2000, CURR OPIN RHEUMATOL, V12, P501, DOI 10.1097/00002281-200011000-00005
   KAGEN LJ, 1995, ARCH DERMATOL, V131, P1458, DOI 10.1001/archderm.131.12.1458
   Kameda H, 2005, J RHEUMATOL, V32, P1719
   Marie I, 2002, ARTHRIT RHEUM-ARTHR, V47, P614, DOI 10.1002/art.10794
   Miyake S, 2002, SARCOIDOSIS VASC DIF, V19, P128
   Miyazaki E, 2007, CLIN RHEUMATOL, V26, P436, DOI 10.1007/s10067-005-0147-4
   Nawata Y, 1999, J RHEUMATOL, V26, P1527
   Olsen N J, 2001, Curr Rheumatol Rep, V3, P346, DOI 10.1007/s11926-001-0039-9
   Schnabel A, 2003, SEMIN ARTHRITIS RHEU, V32, P273, DOI 10.1053/sarh.2002.50012
   Sontheimer RD, 2003, J AM ACAD DERMATOL, V48, P797, DOI 10.1067/mjd.2003.199
   Sontheimer RD, 2002, DERMATOL CLIN, V20, P387, DOI 10.1016/S0733-8635(02)00021-9
   Suda T, 2006, EUR RESPIR J, V28, P1005, DOI 10.1183/09031936.06.00038806
   TAKIZAWA H, 1987, J RHEUMATOL, V14, P102
NR 23
TC 95
Z9 102
U1 0
U2 2
PU SPRINGER
PI NEW YORK
PA ONE NEW YORK PLAZA, SUITE 4600, NEW YORK, NY, UNITED STATES
SN 0341-2040
EI 1432-1750
J9 LUNG
JI Lung
PD JUN
PY 2009
VL 187
IS 3
BP 201
EP 206
DI 10.1007/s00408-009-9146-6
PG 6
WC Respiratory System
WE Science Citation Index Expanded (SCI-EXPANDED)
SC Respiratory System
GA 446SR
UT WOS:000266141900010
PM 19387736
DA 2023-03-31
ER

PT J
AU Chen, D
   Wang, XB
   Zhou, Y
   Zhu, XC
AF Chen, Dan
   Wang, Xiao-bing
   Zhou, Yan
   Zhu, Xiao-chun
TI Efficacy of infliximab in the treatment for dermatomyositis with acute
   interstitial pneumonia: a study of fourteen cases and literature review
SO RHEUMATOLOGY INTERNATIONAL
LA English
DT Review
DE Dermatomyositis; Acute interstitial pneumonia; Treatment Infliximab
ID LUNG-DISEASE; POLYMYOSITIS
AB This retrospective study assessed the efficacy of infliximab therapy in 14 patients with dermatomyositis with acute interstitial pneumonia. Ten patients starting treatment at an early stage of the disease achieved satisfactory relief, while four patients treated at a late stage failed to respond to the treatment and died.
C1 [Chen, Dan; Wang, Xiao-bing; Zhou, Yan; Zhu, Xiao-chun] Wenzhou Med Coll, Div Rheumatol, Affiliated Hosp 1, Wenzhou, Zhejiang, Peoples R China.
C3 Wenzhou Medical University
RP Zhu, XC (通讯作者)，Wenzhou Med Coll, Div Rheumatol, Affiliated Hosp 1, 2 Fuxue Lane, Wenzhou, Zhejiang, Peoples R China.
EM 82102316@qq.com
CR Fathi M, 2004, ANN RHEUM DIS, V63, P297, DOI 10.1136/ard.2003.006122
   Gono T, 2010, RHEUMATOLOGY, V49, P1713, DOI 10.1093/rheumatology/keq149
   Hassan AB, 2004, ARTHRITIS RHEUM, V50, P1013, DOI 10.1002/art.20208
   Hengstman GJD, 2009, EXPERT OPIN PHARMACO, V10, P1183, DOI [10.1517/14656560902913815, 10.1517/14656560902913815 ]
   Ji SY, 2010, CHINESE MED J-PEKING, V123, P517, DOI 10.3760/cma.j.issn.0366-6999.2010.05.002
   Kameda H, 2005, J RHEUMATOL, V32, P1719
   Santmyire-Rosenberger B, 2003, CURR OPIN RHEUMATOL, V15, P714, DOI 10.1097/00002281-200311000-00006
   [魏强华 WEI Qianghua], 2007, [中华风湿病学杂志, Chinese Journal of Rheumatology], V11, P301
   Ye S, 2007, CLIN RHEUMATOL, V26, P1647, DOI 10.1007/s10067-007-0562-9
   Yoshinari D, 2001, CRIT CARE, V5, pP083
NR 10
TC 26
Z9 30
U1 0
U2 5
PU SPRINGER HEIDELBERG
PI HEIDELBERG
PA TIERGARTENSTRASSE 17, D-69121 HEIDELBERG, GERMANY
SN 0172-8172
EI 1437-160X
J9 RHEUMATOL INT
JI Rheumatol. Int.
PD OCT
PY 2013
VL 33
IS 10
BP 2455
EP 2458
DI 10.1007/s00296-012-2653-4
PG 4
WC Rheumatology
WE Science Citation Index Expanded (SCI-EXPANDED)
SC Rheumatology
GA 223RC
UT WOS:000324824500001
PM 23715693
DA 2023-03-31
ER

PT J
AU Satoh, H
   Ohtsuka, M
   Yamashita, YT
   Kamma, H
   Yashiro, T
   Sekizawa, K
AF Satoh, H
   Ohtsuka, M
   Yamashita, YT
   Kamma, H
   Yashiro, T
   Sekizawa, K
TI Breast cancer shortly after the diagnosis of interstitial pneumonia
   associated with polymyositis
SO ONCOLOGY REPORTS
LA English
DT Article
DE polymyositis; interstitial pneumonia; breast cancer
ID LUNG-DISEASE; DERMATOMYOSITIS; MALIGNANCY
AB Polymyositis is sometimes associated with pulmonary fibrosis or malignant diseases, however, rarely with both simultaneously. For such patients, no criterion for initial treatment and tapering of steroid has been reported. We describe a patient who had breast cancer and interstitial pneumonia associated with polymyositis. In this case, slow tapering of the steroid was an important aspect of the treatment, and close clinical follow-up was necessary to monitor for disease exacerbation.
C1 Univ Tsukuba, Inst Clin Med, Div Resp Med, Tsukuba, Ibaraki 3058575, Japan.
   Univ Tsukuba, Inst Basic Med Sci, Dept Pathol, Tsukuba, Ibaraki 3058575, Japan.
   Univ Tsukuba, Inst Clin Med, Dept Surg, Tsukuba, Ibaraki 3058575, Japan.
C3 University of Tsukuba; University of Tsukuba; University of Tsukuba
RP Satoh, H (通讯作者)，Univ Tsukuba, Inst Clin Med, Div Resp Med, Tsukuba, Ibaraki 3058575, Japan.
CR CALLEN JP, 1984, CLIN RHEUM DIS, V10, P117
   CORMIO G, 1993, ARCH GYNECOL OBSTET, V253, P145, DOI 10.1007/BF02767332
   COX NH, 1990, ARCH DERMATOL, V126, P61, DOI 10.1001/archderm.126.1.61
   HIDANO A, 1985, Japanese Journal of Allergology, V34, P245
   HIDANO A, 1986, Journal of Dermatology (Tokyo), V13, P233
   HIDANO A, 1992, Journal of Dermatology (Tokyo), V19, P153
   Lee W, 1997, J RHEUMATOL, V24, P1641
   MILLS ES, 1956, JAMA-J AM MED ASSOC, V160, P1467, DOI 10.1001/jama.1956.02960520029008b
   NAGAI A, 1979, JPN J THORAC DIS, V17, P363
   RICHARDSON JB, 1989, MED CLIN N AM, V73, P1211, DOI 10.1016/S0025-7125(16)30629-0
   SCHWARZ MI, 1992, J THORAC IMAG, V7, P46, DOI 10.1097/00005382-199203000-00006
   TAKIZAWA H, 1987, J RHEUMATOL, V14, P102
   TALBOTT JH, 1977, SEMIN ARTHRITIS RHEU, V6, P1
   TAZELAAR HD, 1990, AM REV RESPIR DIS, V141, P727, DOI 10.1164/ajrccm/141.3.727
   THOMPSON PL, 1970, THORAX, V25, P504, DOI 10.1136/thx.25.4.504
NR 15
TC 2
Z9 2
U1 0
U2 0
PU PROFESSOR D A SPANDIDOS
PI ATHENS
PA 1, S MERKOURI ST, EDITORIAL OFFICE,, ATHENS 116 35, GREECE
SN 1021-335X
J9 ONCOL REP
JI Oncol. Rep.
PD JAN-FEB
PY 2000
VL 7
IS 1
BP 105
EP 106
PG 2
WC Oncology
WE Science Citation Index Expanded (SCI-EXPANDED)
SC Oncology
GA 267JL
UT WOS:000084354800020
PM 10601601
DA 2023-03-31
ER

PT J
AU Mori, T
   Ohashi, T
   Kato, Y
   Ohtsuka, M
   Yamamoto, T
AF Mori, Tatsuhiko
   Ohashi, Takenobu
   Kato, Yasunobu
   Ohtsuka, Mikio
   Yamamoto, Toshiyuki
TI Clinicopathological analysis of mechanic's hand associated with
   dermatomyositis
SO AUSTRALASIAN JOURNAL OF DERMATOLOGY
LA English
DT Article
DE dermatomyositis; interstitial lung disease; mechanic's hand
ID MYOSITIS; POLYMYOSITIS
AB Mechanic's hand is often seen in the fingers of patients with dermatomyositis and is frequently associated with anti-aminoacyl-transfer RNA synthetase autoantibodies and interstitial lung disease. We analysed the clinical symptoms of 50 patients with dermatomyositis who had visited our department, 26 of whom also had mechanic's hand. A histological examination was carried out in 16 of the 26 cases, which revealed hyperkeratosis in all cases and colloid bodies in the epidermis in 15 cases. The number of cases of interstitial lung disease in patients with mechanic's hand (22/26, 85%) was significantly higher than that in those without mechanic's hand (12/24, 50%) (P < 0.05). Mechanic's hand is an important skin lesion of dermatomyositis, and increases the likelihood of interstitial lung disease
C1 [Mori, Tatsuhiko; Ohashi, Takenobu; Kato, Yasunobu; Ohtsuka, Mikio; Yamamoto, Toshiyuki] Fukushima Med Univ, Dept Dermatol, Hikarigaoka 1, Fukushima 9601295, Japan.
C3 Fukushima Medical University
RP Mori, T (通讯作者)，Fukushima Med Univ, Dept Dermatol, Hikarigaoka 1, Fukushima 9601295, Japan.
EM mtatsu@fmu.ac.jp
CR BOHAN A, 1975, NEW ENGL J MED, V292, P403, DOI 10.1056/NEJM197502202920807
   BOHAN A, 1975, NEW ENGL J MED, V292, P344, DOI 10.1056/NEJM197502132920706
   Katzap E, 2011, CURR RHEUMATOL REP, V13, P175, DOI 10.1007/s11926-011-0176-8
   LOVE LA, 1991, MEDICINE, V70, P360, DOI 10.1097/00005792-199111000-00002
   Mii S, 2009, INT J DERMATOL, V48, P1177, DOI 10.1111/j.1365-4632.2009.04164.x
   Sato Y, 2012, J DERMATOL, V39, P1093, DOI 10.1111/j.1346-8138.2012.01590.x
   Shibuya H, 2003, J DERMATOL, V30, P892, DOI 10.1111/j.1346-8138.2003.tb00344.x
   Sontheimer RD, 2002, J AM ACAD DERMATOL, V46, P626, DOI 10.1067/mjd.2002.120621
   Spath M, 2004, J NEUROL, V251, P859, DOI 10.1007/s00415-004-0449-5
   STAHL NI, 1979, ANN INTERN MED, V91, P577, DOI 10.7326/0003-4819-91-4-577
NR 10
TC 4
Z9 4
U1 0
U2 1
PU WILEY-BLACKWELL
PI HOBOKEN
PA 111 RIVER ST, HOBOKEN 07030-5774, NJ USA
SN 0004-8380
EI 1440-0960
J9 AUSTRALAS J DERMATOL
JI Australas. J. Dermatol.
PD NOV
PY 2016
VL 57
IS 4
BP E123
EP E126
DI 10.1111/ajd.12381
PG 4
WC Dermatology
WE Science Citation Index Expanded (SCI-EXPANDED)
SC Dermatology
GA ED8SA
UT WOS:000389140000002
PM 26299387
DA 2023-03-31
ER

PT J
AU De Backer, E
   Gremonprez, F
   Brusselle, G
   Depuydt, P
   Van Dorpe, J
   Van Haverbeke, C
   Goeminne, PC
   Derom, E
AF De Backer, Eva
   Gremonprez, Felix
   Brusselle, Guy
   Depuydt, Pieter
   Van Dorpe, Jo
   Van Haverbeke, Carole
   Goeminne, Pieter C.
   Derom, Eric
TI Anti-MDA5 positive dermatomyositis complicated with rapidly progressive
   interstitial lung disease - a case report
SO ACTA CLINICA BELGICA
LA English
DT Article
DE Dermatomyositis; interstitial lung disease; myositis specific
   antibodies; anti-MDA5
ID MYOSITIS-SPECIFIC AUTOANTIBODIES; CLINICAL-SIGNIFICANCE; JAPANESE
   PATIENTS; ANTIBODY; CADM-140
AB Case presentation: We present a case of a 55-year-old Caucasian male with manifestations of dermatomyositis complicated with rapidly progressive interstitial lung disease (RP-ILD). Diagnosis of anti-MDA5 positive dermatomyositis was made. Discussion: Myositis specific antibodies (MSA) can be used for diagnosis and predicting prognosis in patients with polymyositis and dermatomyositis. Anti-MDA5 positive dermatomyositis should be considered in patients presenting with dermatomyositis and a disease course resembling antisynthetase syndrome in the absence of antisynthetase autoantibodies, especially if a remarkably high ferritin is noted. Anti-MDA5 autoantibodies have been associated with RP-ILD and adverse outcome. In patients with anti-MDA5 autoantibodies, early diagnosis and aggressive immunosuppressive treatment may improve prognosis. Conclusion: This case highlights the importance of determining MSA in patients with dermatomyositis and associated interstitial lung disease, as this has implications for diagnosis, prognosis and therapy.
C1 [De Backer, Eva] Univ Ghent, Ghent, Belgium.
   [Gremonprez, Felix] Univ Ghent, Int Med, Ghent, Belgium.
   [Brusselle, Guy; Derom, Eric] Ghent Univ Hosp, Pneumol Dept, Ghent, Belgium.
   [Goeminne, Pieter C.] Ghent Univ Hosp, Intens Care Dept, Ghent, Belgium.
   [Van Dorpe, Jo] Ghent Univ Hosp, Dept Pathol, Ghent, Belgium.
   [Van Haverbeke, Carole; Goeminne, Pieter C.] AZ Nikolaas, Pneumol Dept, St Niklaas, Belgium.
C3 Ghent University; Ghent University; Ghent University; Ghent University
   Hospital; Ghent University; Ghent University Hospital; Ghent University;
   Ghent University Hospital
RP De Backer, E (通讯作者)，Univ Ghent, Ghent, Belgium.
EM Eva.Debacker@Ugent.be
OI Brusselle, Guy/0000-0001-7021-8505; Goeminne,
   Pieter/0000-0001-6220-2220; De Backer, Eva/0000-0002-5053-1315
CR Abe Y, 2017, RHEUMATOLOGY, V56, P1492, DOI 10.1093/rheumatology/kex188
   Chen ZY, 2015, CLIN RHEUMATOL, V34, P1627, DOI 10.1007/s10067-015-2935-9
   Chino H, 2016, INTERNAL MED, V55, P2241, DOI 10.2169/internalmedicine.55.5774
   Fiorentino D, 2011, J AM ACAD DERMATOL, V65, P25, DOI 10.1016/j.jaad.2010.09.016
   Fujimoto M, 2016, CURR OPIN RHEUMATOL, V28, P636, DOI 10.1097/BOR.0000000000000329
   Gono T, 2012, RHEUMATOLOGY, V51, P1563, DOI 10.1093/rheumatology/kes102
   Gono T, 2010, RHEUMATOLOGY, V49, P1713, DOI 10.1093/rheumatology/keq149
   Hall JC, 2013, ARTHRIT CARE RES, V65, P1307, DOI 10.1002/acr.21992
   Hoshino K, 2010, RHEUMATOLOGY, V49, P1726, DOI 10.1093/rheumatology/keq153
   Hozumi H, 2016, RESP MED, V121, P91, DOI 10.1016/j.rmed.2016.10.019
   Isoda K, 2017, RHEUMATOL INT, V37, P1335, DOI 10.1007/s00296-017-3729-y
   Labrador-Horrillo M, 2014, J IMMUNOL RES, V2014, DOI 10.1155/2014/290797
   Lega JC, 2015, EUR RESPIR REV, V24, P216, DOI 10.1183/16000617.00002015
   Li LB, 2017, ONCOTARGET, V8, P76129, DOI 10.18632/oncotarget.19050
   Mathai SC, 2016, BMJ-BRIT MED J, V352, DOI 10.1136/bmj.h6819
   Matsushita T, 2017, BRIT J DERMATOL, V176, P395, DOI 10.1111/bjd.14882
   Nakashima R, 2016, LUPUS, V25, P925, DOI 10.1177/0961203316651748
   Sato S, 2005, ARTHRITIS RHEUM-US, V52, P1571, DOI 10.1002/art.21023
   Sontheimer RD, 2017, ANN TRANSL MED, V5, DOI 10.21037/atm.2017.03.94
   Suzuki A, 2016, RESPIR MED CASE REP, V19, P5, DOI 10.1016/j.rmcr.2016.05.008
   Tansley SL, 2013, CURR OPIN RHEUMATOL, V25, P772, DOI 10.1097/01.bor.0000434664.37880.ac
   Tokunaga K, 2017, INTERNAL MED, V56, P1399, DOI 10.2169/internalmedicine.56.7956
NR 22
TC 2
Z9 2
U1 0
U2 2
PU TAYLOR & FRANCIS LTD
PI ABINGDON
PA 2-4 PARK SQUARE, MILTON PARK, ABINGDON OR14 4RN, OXON, ENGLAND
SN 1784-3286
EI 2295-3337
J9 ACTA CLIN BELG
JI Acta Clin. Belg.
PD NOV 2
PY 2018
VL 73
IS 6
BP 413
EP 417
DI 10.1080/17843286.2017.1420521
PG 5
WC Medicine, General & Internal
WE Science Citation Index Expanded (SCI-EXPANDED)
SC General & Internal Medicine
GA HC3FB
UT WOS:000451685600003
PM 29287518
DA 2023-03-31
ER

PT J
AU Nakashima, R
   Hosono, Y
   Mimori, T
AF Nakashima, R.
   Hosono, Y.
   Mimori, T.
TI Clinical significance and new detection system of autoantibodies in
   myositis with interstitial lung disease
SO LUPUS
LA English
DT Article
DE Polymyositis; dermatomyositis; clinically amyopathic dermatomyositis;
   interstitial lung disease; anti-aminoacyl tRNA synthetase antibody;
   anti-synthetase syndrome; anti-MDA5 antibody; high resolution computed
   tomography; ferritin; enzyme-linked immunosorbent assay
ID TRANSFER-RNA-SYNTHETASE; IDIOPATHIC INFLAMMATORY MYOPATHIES; SIGNAL
   RECOGNITION PARTICLE; GENE 5; AMYOPATHIC DERMATOMYOSITIS; JUVENILE
   DERMATOMYOSITIS; ANTISYNTHETASE SYNDROME; ANTI-MDA5 ANTIBODIES; JAPANESE
   PATIENTS; EUROPEAN PATIENTS
AB Anti-aminoacyl-tRNA synthetase (ARS) and anti-melanoma differentiation-associated gene 5 (MDA5) antibodies are closely associated with interstitial lung disease in polymyositis and dermatomyositis. Anti-ARS-positive patients develop common clinical characteristics termed anti-synthetase syndrome and share a common clinical course, in which they respond well to initial treatment with glucocorticoids but in which disease tends to recur when glucocorticoids are tapered. Anti-MDA5 antibody is associated with rapidly progressive interstitial lung disease and poor prognosis, particularly in Asia. Therefore, intensive immunosuppressive therapy is required for anti-MDA5-positive patients from the early phase of the disease. New enzyme-linked immunosorbent assays to detect anti-ARS and anti-MDA5 antibodies have recently been established and are suggested to be efficient and useful. These assays are expected to be widely applied in daily practice.
C1 [Nakashima, R.; Hosono, Y.; Mimori, T.] Kyoto Univ, Dept Rheumatol & Clin Immunol, Kyoto, Japan.
C3 Kyoto University
RP Mimori, T (通讯作者)，Kyoto Univ, Grad Sch Med, Sakyo Ku, Kawaharacho 54, Kyoto, Kyoto 6068507, Japan.
EM mimorit@kuhp.kyoto-u.ac.jp
FU Ministry of Education, Science, Sports and Culture; Practical Research
   Project for Rare/Intractable Disease in Japan Agency for Medical
   Research and Development (AMED); Grants-in-Aid for Scientific Research
   [16H05341] Funding Source: KAKEN
FX The author(s) disclosed receipt of the following financial support for
   the research, authorship, and/or publication of this article: A part of
   this study was supported by the grant-in-aid for scientific research
   from the Ministry of Education, Science, Sports and Culture and by the
   grant from the Practical Research Project for Rare/Intractable Disease
   in Japan Agency for Medical Research and Development (AMED).
CR Aggarwal R, 2014, ANN RHEUM DIS, V73, P227, DOI 10.1136/annrheumdis-2012-201800
   Allenbach Y, 2014, MEDICINE, V93, P150, DOI 10.1097/MD.0000000000000028
   Ascherman DP, 2015, CURR RHEUMATOL REP, V17, DOI 10.1007/s11926-015-0532-1
   Betteridge Z, 2007, RHEUMATOLOGY, V46, P1005, DOI 10.1093/rheumatology/kem045
   Betteridge ZE, 2009, ANN RHEUM DIS, V68, P1621, DOI 10.1136/ard.2008.097162
   BOWLES NE, 1987, LANCET, V1, P1004
   BUNN CC, 1986, J EXP MED, V163, P1281, DOI 10.1084/jem.163.5.1281
   Ceribelli A, 2014, CLIN EXP RHEUMATOL, V32, P891
   Ceribelli A, 2012, ARTHRITIS RES THER, V14, DOI 10.1186/ar3822
   Chen F, 2012, RHEUMATOL INT, V32, P3909, DOI 10.1007/s00296-011-2323-y
   Chevrel G, 2000, RHEUMATOLOGY, V39, P1037, DOI 10.1093/rheumatology/39.9.1037
   CHRISTENSEN ML, 1986, ARTHRITIS RHEUM, V29, P1365, DOI 10.1002/art.1780291109
   Espada G, 2009, J RHEUMATOL, V36, P2547, DOI 10.3899/jrheum.090461
   Fiorentino D, 2011, J AM ACAD DERMATOL, V65, P25, DOI 10.1016/j.jaad.2010.09.016
   FORMAN MS, 1985, ARTHRITIS RHEUM, V28, P1356, DOI 10.1002/art.1780281207
   Fujimoto M, 2012, ARTHRITIS RHEUM-US, V64, P513, DOI 10.1002/art.33403
   Ge YP, 2015, PLOS ONE, V10, DOI 10.1371/journal.pone.0141616
   Ghirardello A, 2010, RHEUMATOLOGY, V49, P2370, DOI 10.1093/rheumatology/keq281
   Ghirardello A, 2009, AUTOIMMUN REV, V8, P645, DOI 10.1016/j.autrev.2009.02.012
   Gono T, 2014, RHEUMATOLOGY, V53, P2196, DOI 10.1093/rheumatology/keu258
   Gono T, 2011, MOD RHEUMATOL, V21, P223, DOI 10.1007/s10165-010-0371-x
   Gono T, 2012, ARTHRITIS RHEUM-US, V64, P3736, DOI 10.1002/art.34657
   Gono T, 2012, RHEUMATOLOGY, V51, P1563, DOI 10.1093/rheumatology/kes102
   Gunawardena H, 2009, ARTHRITIS RHEUM-US, V60, P1807, DOI 10.1002/art.24547
   Hall JC, 2013, ARTHRIT CARE RES, V65, P1307, DOI 10.1002/acr.21992
   Hamaguchi Y, 2013, PLOS ONE, V8, DOI 10.1371/journal.pone.0060442
   Hashish L, 2005, ARTHRITIS RHEUM-US, V52, pS312
   Hervier B, 2012, AUTOIMMUN REV, V12, P210, DOI 10.1016/j.autrev.2012.06.006
   Hirakata M, 1999, J IMMUNOL, V162, P2315
   Horai Y, 2015, MOD RHEUMATOL, V25, P85, DOI 10.3109/14397595.2014.900843
   Hoshino K, 2010, RHEUMATOLOGY, V49, P1726, DOI 10.1093/rheumatology/keq153
   Hosono Y, 2013, ANN RHEUM DIS, V72, P656
   Hozumi H, 2015, PLOS ONE, V10, DOI 10.1371/journal.pone.0120313
   Ichimura Y, 2012, ANN RHEUM DIS, V71, P710, DOI 10.1136/annrheumdis-2011-200697
   Ikeda N, 2011, J DERMATOL, V38, P973, DOI 10.1111/j.1346-8138.2011.01262.x
   Ikeda S, 2015, BMC PULM MED, V15, DOI 10.1186/s12890-015-0154-4
   Kaji K, 2007, RHEUMATOLOGY, V46, P25, DOI 10.1093/rheumatology/kel161
   Kameda H, 2005, J RHEUMATOL, V32, P1719
   Kao AH, 2004, ARTHRITIS RHEUM, V50, P209, DOI 10.1002/art.11484
   Kato H, 2006, NATURE, V441, P101, DOI 10.1038/nature04734
   Kobayashi I, 2011, J PEDIATR-US, V158, P675, DOI 10.1016/j.jpeds.2010.11.033
   Koga T, 2012, RHEUMATOLOGY, V51, P1278, DOI 10.1093/rheumatology/ker518
   Labrador-Horrillo M, 2014, J IMMUNOL RES, V2014, DOI 10.1155/2014/290797
   Lega JC, 2014, AUTOIMMUN REV, V13, P883, DOI 10.1016/j.autrev.2014.03.004
   Mahler M, 2014, AUTOIMMUN REV, V13, P367, DOI 10.1016/j.autrev.2014.01.022
   Mammen AL, 2011, ARTHRITIS RHEUM-US, V63, P713, DOI 10.1002/art.30156
   MATHEWS MB, 1984, J EXP MED, V160, P420, DOI 10.1084/jem.160.2.420
   MATHEWS MB, 1983, NATURE, V304, P177, DOI 10.1038/304177a0
   Moghadam-Kia S, 2016, ARTHRIT CARE RES, V68, P689, DOI 10.1002/acr.22728
   Muro Y, 2013, AUTOIMMUNITY, V46, P279, DOI 10.3109/08916934.2012.755958
   Muro Y, 2011, ARTHRITIS RES THER, V13, DOI 10.1186/ar3547
   Nakashima R, 2011, ARTHRITIS RHEUM, V63, pS225
   Nakashima R, 2014, PLOS ONE, V9, DOI 10.1371/journal.pone.0085062
   Nakashima Ran, 2013, Nihon Rinsho Meneki Gakkai Kaishi, V36, P71
   Nakashima R, 2010, RHEUMATOLOGY, V49, P433, DOI 10.1093/rheumatology/kep375
   NISHIKAI M, 1980, ARTHRITIS RHEUM, V23, P881, DOI 10.1002/art.1780230802
   Okiyama N, 2012, ARTHRITIS RHEUM-US, V64, P3741, DOI 10.1002/art.34629
   Quevillon S, 1999, J MOL BIOL, V285, P183, DOI 10.1006/jmbi.1998.2316
   REEVES WH, 1986, P NATL ACAD SCI USA, V83, P9507, DOI 10.1073/pnas.83.24.9507
   Sato S, 2005, ARTHRITIS RHEUM-US, V52, P1571, DOI 10.1002/art.21023
   Sato S, 2013, MOD RHEUMATOL, V23, P496, DOI 10.1007/s10165-012-0663-4
   Sato S, 2009, ARTHRITIS RHEUM-US, V60, P2193, DOI 10.1002/art.24621
   Schulte-Pelkum J, 2009, AUTOIMMUN REV, V8, P632, DOI 10.1016/j.autrev.2009.02.010
   Suda T, 2006, EUR RESPIR J, V28, P1005, DOI 10.1183/09031936.06.00038806
   Takato H, 2013, RESP MED, V107, P128, DOI 10.1016/j.rmed.2012.09.005
   Tanaka F, 2000, INTERNAL MED, V39, P428, DOI 10.2169/internalmedicine.39.428
   Tanizawa K, 2011, RESP MED, V105, P1380, DOI 10.1016/j.rmed.2011.05.006
   Tansley SL, 2014, ARTHRITIS RES THER, V16, DOI 10.1186/ar4600
   TARGOFF IN, 1992, ARTHRITIS RHEUM, V35, P821, DOI 10.1002/art.1780350718
   TARGOFF IN, 1993, J CLIN INVEST, V91, P2556, DOI 10.1172/JCI116493
   TARGOFF IN, 1985, ARTHRITIS RHEUM, V28, P796, DOI 10.1002/art.1780280711
   TARGOFF IN, 1990, J IMMUNOL, V144, P1737
   TARGOFF IN, 1990, ARTHRITIS RHEUM, V33, P1361, DOI 10.1002/art.1780330908
   Targoff IN, 2006, ARTHRITIS RHEUM, V54, P3682, DOI 10.1002/art.22164
   Tarricone E, 2012, J IMMUNOL METHODS, V384, P128, DOI 10.1016/j.jim.2012.07.019
   Watanabe K, 2011, RESP MED, V105, P1238, DOI 10.1016/j.rmed.2011.03.022
   Ye S, 2007, CLIN RHEUMATOL, V26, P1647, DOI 10.1007/s10067-007-0562-9
   Yoshifuji H, 2006, AUTOIMMUNITY, V39, P233, DOI 10.1080/08916930600622884
NR 78
TC 61
Z9 70
U1 1
U2 13
PU SAGE PUBLICATIONS LTD
PI LONDON
PA 1 OLIVERS YARD, 55 CITY ROAD, LONDON EC1Y 1SP, ENGLAND
SN 0961-2033
EI 1477-0962
J9 LUPUS
JI Lupus
PD JUL
PY 2016
VL 25
IS 8
SI SI
BP 925
EP 933
DI 10.1177/0961203316651748
PG 9
WC Rheumatology
WE Science Citation Index Expanded (SCI-EXPANDED)
SC Rheumatology
GA DQ5IH
UT WOS:000379238100018
PM 27252271
OA Bronze
DA 2023-03-31
ER

PT J
AU Francois-Devos, G
   Leleu, O
   Aubry, P
   Jounieaux, V
AF Francois-Devos, G
   Leleu, O
   Aubry, P
   Jounieaux, V
TI Bronchiolitis obliterans organizing pneumonia associated with
   dermatomyositis and anti phospholipid syndrome
SO REVUE DES MALADIES RESPIRATOIRES
LA French
DT Article
DE interstitial lung disease; dermatomyositis; antiphospholipid syndrome;
   BOOP
ID PRIMARY ANTIPHOSPHOLIPID SYNDROME; POLYMYOSITIS; FEATURES; DISEASE; LUNG
AB Dermatomyositis and antiphospholipid syndrome are rare diseases that can be associated pulmonary damage. We report a case of anti-phospholipid syndrome that presented with bilateral pulmonary embolism and subsequently developed pulmonary infiltrates in association with the characteristic muscular and cutaneous features of dermatomyositis. Histological examination of trans-bronchial biopsies revealed bronchiolitis obliterans organizing pneumonia.
C1 Ctr Hosp Univ Sud, Serv Pneumol, Amiens, France.
C3 Picardie Universites; Universite de Picardie Jules Verne (UPJV); CHU
   Amiens
RP Jounieaux, V (通讯作者)，Hop Univ Sud, Ctr Hosp Univ, Serv Pneumol, F-80054 Amiens 1, France.
RI Jounieaux, Vincent/AAH-4474-2020; Leleu, Olivier/AAW-8407-2021
OI Jounieaux, Vincent/0000-0003-2131-6429; 
CR Asherson RA, 1998, MEDICINE, V77, P195, DOI 10.1097/00005792-199805000-00005
   BOHAN A, 1975, NEW ENGL J MED, V292, P344, DOI 10.1056/NEJM197502132920706
   GERTNER E, 1993, J RHEUMATOL, V20, P1224
   Jansen TLTA, 1998, CLIN EXP RHEUMATOL, V16, P733
   Kerr JE, 1997, CHEST, V112, P1707, DOI 10.1378/chest.112.6.1707
   PIETTE JC, 1993, J RHEUMATOL, V20, P1802
   Schwarz MI, 1998, CLIN CHEST MED, V19, P701, DOI 10.1016/S0272-5231(05)70111-8
   Tazawa R, 1997, Nihon Kyobu Shikkan Gakkai Zasshi, V35, P1413
   TAZELAAR HD, 1990, AM REV RESPIR DIS, V141, P727, DOI 10.1164/ajrccm/141.3.727
   Zuber M, 1998, MED KLIN, V93, P34, DOI 10.1007/BF03045038
NR 10
TC 1
Z9 1
U1 0
U2 0
PU MASSON EDITEUR
PI PARIS 06
PA 120 BLVD SAINT-GERMAIN, 75280 PARIS 06, FRANCE
SN 0761-8425
J9 REV MAL RESPIR
JI Rev. Mal. Respir.
PD APR
PY 2002
VL 19
IS 2
BP 249
EP 251
PN 1
PG 3
WC Respiratory System
WE Science Citation Index Expanded (SCI-EXPANDED)
SC Respiratory System
GA 561DX
UT WOS:000176124500015
PM 12040326
DA 2023-03-31
ER

PT J
AU Gaston, OL
   Malvino, E
   Mc Loughlin, D
   Lopez, J
   Nitsche, A
   Cueva, F
AF Gaston, OL
   Malvino, E
   Mc Loughlin, D
   Lopez, J
   Nitsche, A
   Cueva, F
TI Polymyositis presenting with ventilatory incapacity
SO MEDICINA-BUENOS AIRES
LA Spanish
DT Article
DE polymyositis; ventilatory incapacity; hypercapnic respiratory failure;
   mechanical respiratory assistance
ID INTERSTITIAL LUNG-DISEASE; RESPIRATORY-FAILURE; PULMONARY-DISEASE;
   MUSCLE WEAKNESS; DERMATOMYOSITIS; INVOLVEMENT; PROGNOSIS
AB The inflammatory diseases of muscle are a group of disorders characterized by proximal muscle weakness. Most cases fall into three major diagnostic categories, polymyositis (PM), dermatomyositis and inclusion body myositis. Respiratory complications are a common feature and are an important cause of morbidity and mortality. The three main types of pulmonary involvement are interstitial lung disease, aspiration pneumonia and ventilatory incapacity (VI) due to muscle weakness. There are few reported cases in which mechanical ventilation has been used in patients with PM and VI in absense of lung disease. We present a patient with PM and VI due to muscle weakness who underwent therapy maintenance with mechanical ventilator and was weaned 4 months later.
C1 Policlin Bancaria, Div Terapia Intens, Buenos Aires, DF, Argentina.
   Policlin Bancaria, Div Reumatol, Buenos Aires, DF, Argentina.
   Policlin Bancaria, Div Patol, Buenos Aires, DF, Argentina.
RP Gaston, OL (通讯作者)，Tucuman 3424, RA-1189 Buenos Aires, DF, Argentina.
EM odlogaston@hotmail.com
CR Arakawa H, 2003, CHEST, V123, P1096, DOI 10.1378/chest.123.4.1096
   Astudillo LM, 2001, CLIN EXP RHEUMATOL, V19, P456
   BASSETSEGUIN N, 1990, ARCH DERMATOL, V126, P633, DOI 10.1001/archderm.126.5.633
   Baumann MH, 1999, SEM RESP CRIT CARE M, V20, P131, DOI 10.1055/s-2007-1009454
   BLANCO S, 1992, REV CLIN ESP, V191, P111
   BLUMBERGS PC, 1984, J NEUROL SCI, V65, P221, DOI 10.1016/0022-510X(84)90086-8
   BOHAN A, 1975, NEW ENGL J MED, V292, P403, DOI 10.1056/NEJM197502202920807
   BOHAN A, 1975, NEW ENGL J MED, V292, P344, DOI 10.1056/NEJM197502132920706
   BRAUN NMT, 1983, THORAX, V38, P616, DOI 10.1136/thx.38.8.616
   Chung YL, 2003, RHEUMATOLOGY, V42, P298, DOI 10.1093/rheumatology/keg084
   DALAKAS MC, 1991, NEW ENGL J MED, V325, P1487, DOI 10.1056/NEJM199111213252107
   DALAKAS MC, 1999, MOTOR DISORDERS, P13
   Dauriat Gaelle, 2002, Eur J Intern Med, V13, P203, DOI 10.1016/S0953-6205(02)00015-8
   DICKEY BF, 1984, SEMIN ARTHRITIS RHEU, V14, P60, DOI 10.1016/0049-0172(84)90010-6
   FUDMAN EJ, 1986, SEMIN ARTHRITIS RHEU, V15, P255, DOI 10.1016/0049-0172(86)90021-1
   Fujita J, 1999, J RHEUMATOL, V26, P2377
   Gayan-Ramirez G, 1998, REV MAL RESPIR, V15, P33
   ISHIKAWA S, 2000, RINSHO SHINKEIGAKU, V40, P1400
   LAKHANPAL S, 1986, MAYO CLIN PROC, V61, P645, DOI 10.1016/S0025-6196(12)62030-8
   LAKHANPAL S, 1987, ANN RHEUM DIS, V46, P23, DOI 10.1136/ard.46.1.23
   MAHLER DA, 1992, CHEST, V102, P1875, DOI 10.1378/chest.102.6.1875
   Marie I, 1998, J RHEUMATOL, V25, P1336
   MILLER FW, 1994, RHEUM DIS CLIN N AM, V20, P811
   Sanchez O, 1999, THORAX, V54, P273, DOI 10.1136/thx.54.3.273
   SANO M, 1994, INTERNAL MED, V33, P185, DOI 10.2169/internalmedicine.33.185
   Sato M, 2000, CHEST, V118, P1509, DOI 10.1378/chest.118.5.1509
   SCHWARZ MI, 1976, MEDICINE, V55, P89, DOI 10.1097/00005792-197601000-00005
   Selva-O'Callaghan A, 2000, RHEUMATOLOGY, V39, P914, DOI 10.1093/rheumatology/39.8.914
   SIGURGEIRSSON B, 1992, NEW ENGL J MED, V326, P363, DOI 10.1056/NEJM199202063260602
   TAZELAAR HD, 1990, AM REV RESPIR DIS, V141, P727, DOI 10.1164/ajrccm/141.3.727
   WURZER H, 1993, J INTERN MED, V234, P521, DOI 10.1111/j.1365-2796.1993.tb00787.x
NR 31
TC 0
Z9 0
U1 0
U2 0
PU MEDICINA (BUENOS AIRES)
PI BUENOS AIRES
PA DONATO ALVAREZ 3150, 1427 BUENOS AIRES, ARGENTINA
SN 0025-7680
EI 1669-9106
J9 MEDICINA-BUENOS AIRE
JI Med.-Buenos Aires
PY 2003
VL 63
IS 5
BP 413
EP 416
PG 4
WC Medicine, General & Internal
WE Science Citation Index Expanded (SCI-EXPANDED)
SC General & Internal Medicine
GA 741WU
UT WOS:000186484000009
DA 2023-03-31
ER

PT J
AU Torok, L
   Danko, K
   Cseni, G
   Szucs, G
AF Torok, L
   Danko, K
   Cseni, G
   Szucs, G
TI PM-SCL autoantibody positive scleroderma with polymyositis (mechanic's
   hand: clinical aid in the diagnosis)
SO JOURNAL OF THE EUROPEAN ACADEMY OF DERMATOLOGY AND VENEREOLOGY
LA English
DT Article
DE 'mechanic's hands'; dermatomyositis; interstitial lung disease; PM-SCL
   autoantibody; scleroderma
ID IMMUNOGENETIC ASSOCIATIONS; ANTIBODIES
AB This report concerns a 56-year-old-woman presenting PM-SCL autoantibody positive scleroderma with dermatomyositis (scleromyositis) and concomitant interstitial lung fibrosis. The recently observed overlapping syndrome is characterized by the presence of specific autoantibodies, HLA-type association and benign course. A new skin symptom ('mechanic's hands') predicts the disease, in particular the interstitial lung pathology, which is its most relevant internal manifestation.
C1 Cty Hosp Bacs Kiskun Kecskemet, Dept Dermatol, H-6000 Kecskemet, Hungary.
   Cty Hosp Bacs Kiskun Kecskemet, Dept Pathol, H-6000 Kecskemet, Hungary.
   Univ Debrecen, Clin Internal Med 3, H-4012 Debrecen, Hungary.
C3 University of Debrecen
RP Torok, L (通讯作者)，Cty Hosp Bacs Kiskun Kecskemet, Dept Dermatol, Nagykorosi U15, H-6000 Kecskemet, Hungary.
EM laszlo.a.torok.@matavnet.hu
RI Szucs, Gabriella/G-7494-2016
OI Szucs, Gabriella/0000-0002-0958-9531; Cserni, Gabor/0000-0003-1344-7744
CR BLASZCYK M, 1991, PEDIAT DERMATOL, V1, P1
   GENTH E, 1990, ARTHRITIS RHEUM-US, V33, P657, DOI 10.1002/art.1780330508
   GENTH E, 1995, Z RHEUMATOL, V54, P39
   Grau JM, 1996, J RHEUMATOL, V23, P1921
   HAITASHAASE M, 2000, Z HAUTKRANKHEITEN, V75, P707
   Herrero C., 2000, J EUR ACAD DERMAT S1, V14, P17
   Jablonska S, 1998, CLIN RHEUMATOL, V17, P465, DOI 10.1007/BF01451281
   JABLONSKA S, 1999, ADV EXP MED BIOL, P45585
   MITRA D, 1994, CLIN EXP DERMATOL, V19, P146, DOI 10.1111/j.1365-2230.1994.tb01144.x
   ODDIS CV, 1992, ARTHRITIS RHEUM, V35, P1211, DOI 10.1002/art.1780351014
   SCHOFFEL A, 2000, AKTUEL DERMATOL, V26, P374
   Spiera Robert, 1998, Current Opinion in Rheumatology, V10, P556, DOI 10.1097/00002281-199811000-00008
   STAHL NI, 1979, ANN INTERN MED, V4, P577
   WEINRACUH J, 2002, Z HAUTKRANKHEITEN, V77, P6
NR 14
TC 16
Z9 17
U1 0
U2 0
PU WILEY-BLACKWELL
PI HOBOKEN
PA 111 RIVER ST, HOBOKEN 07030-5774, NJ USA
SN 0926-9959
EI 1468-3083
J9 J EUR ACAD DERMATOL
JI J. Eur. Acad. Dermatol. Venereol.
PD MAY
PY 2004
VL 18
IS 3
BP 356
EP 359
DI 10.1111/j.1468-3083.2004.00868.x
PG 4
WC Dermatology
WE Science Citation Index Expanded (SCI-EXPANDED)
SC Dermatology
GA 818DB
UT WOS:000221224700030
PM 15096156
DA 2023-03-31
ER

PT J
AU Miller, SA
   Glassberg, MK
   Ascherman, DP
AF Miller, Shelly A.
   Glassberg, Marilyn K.
   Ascherman, Dana P.
TI Pulmonary Complications of Inflammatory Myopathy
SO RHEUMATIC DISEASE CLINICS OF NORTH AMERICA
LA English
DT Article
DE Inflammatory myopathy; Polymyositis; Dermatomyositis; Interstitial lung
   disease (ILD); Autoantibodies
ID INTERSTITIAL LUNG-DISEASE; MYOSITIS-SPECIFIC AUTOANTIBODIES;
   ANTI-SYNTHETASE-SYNDROME; CLINICAL CHARACTERISTICS; DERMATOMYOSITIS
   PATIENTS; MYCOPHENOLATE-MOFETIL; ANTI-JO-1 ANTIBODIES; POLYMYOSITIS;
   MANIFESTATIONS; PNEUMONITIS
AB Pulmonary complications cause significant morbidity and mortality in the idiopathic inflammatory myopathies. Advances in biomarker discovery have facilitated clinical phenotyping, allowing investigators to better define at-risk patient subsets and to potentially gauge disease activity. This serologic characterization has complemented more traditional assessment tools. Pharmacologic management continues to rely on the use of corticosteroids, often in combination with additional immunosuppressive agents. The rarity of myositis-associated interstitial lung disease and lack of controlled trials have limited analyses of treatment efficacy, mandating the development of standardized outcome measures and improvement of data sharing between disciplines.
C1 [Miller, Shelly A.; Glassberg, Marilyn K.] Univ Miami, Miller Sch Med, Div Pulm Allergy Crit Care & Sleep Med, Miami, FL 33136 USA.
   [Ascherman, Dana P.] Univ Miami, Miller Sch Med, Div Rheumatol, Miami, FL 33136 USA.
C3 University of Miami; University of Miami
RP Ascherman, DP (通讯作者)，Univ Miami, Miller Sch Med, Div Rheumatol, Rosenstiel Med Sci Bldg 7152, Miami, FL 33136 USA.
EM dascherman@med.miami.edu
CR Betteridge Z, 2007, RHEUMATOLOGY, V46, P1005, DOI 10.1093/rheumatology/kem045
   BOUCHARDY LM, 1993, J COMPUT ASSIST TOMO, V17, P352, DOI 10.1097/00004728-199305000-00002
   Brouwer R, 2001, ANN RHEUM DIS, V60, P116, DOI 10.1136/ard.60.2.116
   Cao H, 2012, ARTHRIT CARE RES, V64, P1602, DOI 10.1002/acr.21728
   Chen IJ, 2009, CLIN RHEUMATOL, V28, P639, DOI 10.1007/s10067-009-1110-6
   DENBOW CE, 1979, ARTHRITIS RHEUM, V22, P1088, DOI 10.1002/art.1780221007
   Douglas WW, 2001, AM J RESP CRIT CARE, V164, P1182, DOI 10.1164/ajrccm.164.7.2103110
   Enomoto T, 2008, INTERNAL MED, V47, P15, DOI 10.2169/internalmedicine.47.0402
   Fathi M, 2012, J INTERN MED, V271, P589, DOI 10.1111/j.1365-2796.2011.02459.x
   Fiorentino D, 2011, J AM ACAD DERMATOL, V65, P25, DOI 10.1016/j.jaad.2010.09.016
   Fischer A, 2009, RESP MED, V103, P1719, DOI 10.1016/j.rmed.2009.05.001
   Fujimoto M, 2012, ARTHRITIS RHEUM-US, V64, P513, DOI 10.1002/art.33403
   Ghirardello A, 2005, AUTOIMMUNITY, V38, P79, DOI 10.1080/08916930400022681
   Gono T, 2010, RHEUMATOLOGY, V49, P1354, DOI 10.1093/rheumatology/keq073
   Green H, 2007, COCHRANE DB SYST REV, DOI 10.1002/14651858.CD005590
   Hadjinicolaou AV, 2011, RHEUMATOLOGY, V50, P2297, DOI 10.1093/rheumatology/ker289
   Hallowell RW, 2014, SEMIN RESP CRIT CARE, V35, P239, DOI 10.1055/s-0034-1371528
   Hamaguchi Y, 2013, PLOS ONE, V8, DOI 10.1371/journal.pone.0060442
   Hengstman GJD, 2004, CURR OPIN RHEUMATOL, V16, P692
   Hervier B, 2013, EUR RESPIR J, V42, P1271, DOI 10.1183/09031936.00156312
   Hervier B, 2013, CURR RHEUMATOL REP, V15, DOI 10.1007/s11926-013-0349-8
   Huh JW, 2007, RESP MED, V101, P1761, DOI 10.1016/j.rmed.2007.02.017
   Ikezoe J, 1996, J THORAC IMAG, V11, P250, DOI 10.1097/00005382-199623000-00002
   Imokawa S, 2000, EUR RESPIR J, V15, P373, DOI 10.1034/j.1399-3003.2000.15b25.x
   Kalluri M, 2009, CHEST, V135, P1550, DOI 10.1378/chest.08-2233
   Kameda H, 2005, J RHEUMATOL, V32, P1719
   Kao AH, 2004, ARTHRITIS RHEUM, V50, P209, DOI 10.1002/art.11484
   Kawasumi H, 2014, BIOMED RES INT, V2014, DOI 10.1155/2014/815245
   Koreeda Y, 2010, INTERNAL MED, V49, P361, DOI 10.2169/internalmedicine.49.2889
   Kotani T, 2011, CLIN RHEUMATOL, V30, P1021, DOI 10.1007/s10067-011-1713-6
   Kubo M, 2000, RHEUMATOLOGY, V39, P632, DOI 10.1093/rheumatology/39.6.632
   Kunimasa K, 2012, INTERNAL MED, V51, P3405, DOI 10.2169/internalmedicine.51.7452
   Kurita T, 2015, RHEUMATOLOGY, V54, P39, DOI 10.1093/rheumatology/keu166
   Le Goff B, 2009, ARTHRIT RHEUM-ARTHR, V61, P108, DOI 10.1002/art.24372
   LOVE LA, 1991, MEDICINE, V70, P360, DOI 10.1097/00005792-199111000-00002
   Lynch DA, 2005, RADIOLOGY, V236, P10, DOI 10.1148/radiol.2361031674
   Malik SW, 1996, AM J RESP CRIT CARE, V154, P1851, DOI 10.1164/ajrccm.154.6.8970380
   Marie I, 2002, ARTHRIT RHEUM-ARTHR, V47, P614, DOI 10.1002/art.10794
   Marie I, 2005, ARTHRIT RHEUM-ARTHR, V53, P155, DOI 10.1002/art.21083
   Marie I, 2013, ARTHRIT CARE RES, V65, P800, DOI 10.1002/acr.21895
   Marie I, 2011, ARTHRITIS RHEUM-US, V63, P3439, DOI 10.1002/art.30513
   Marie I, 2011, SEMIN ARTHRITIS RHEU, V41, P48, DOI 10.1016/j.semarthrit.2010.08.003
   Mileti LM, 2009, JCR-J CLIN RHEUMATOL, V15, P254, DOI 10.1097/RHU.0b013e3181b0e910
   MILLS ES, 1956, JAMA-J AM MED ASSOC, V160, P1467, DOI 10.1001/jama.1956.02960520029008b
   Mimori T, 2007, CURR OPIN RHEUMATOL, V19, P523, DOI 10.1097/BOR.0b013e3282f01a8c
   Mimori T, 2012, CURR RHEUMATOL REP, V14, P264, DOI 10.1007/s11926-012-0246-6
   Morganroth PA, 2010, ARTHRIT CARE RES, V62, P1496, DOI 10.1002/acr.20212
   Mori S, 2012, RHEUMATOLOGY, V51, P2120, DOI 10.1093/rheumatology/kes244
   Muro Y, 2011, ARTHRITIS RES THER, V13, DOI 10.1186/ar3547
   Richards TJ, 2009, ARTHRITIS RHEUM-US, V60, P2183, DOI 10.1002/art.24631
   Sarkar K, 2005, ARTHRITIS RHEUM-US, V52, P2433, DOI 10.1002/art.21198
   Sauty A, 1997, EUR RESPIR J, V10, P2907, DOI 10.1183/09031936.97.10122907
   Savage RL, 2006, INTERN MED J, V36, P162, DOI 10.1111/j.1445-5994.2006.01035.x
   Schneider F, 2014, J CLIN PATHOL, V67, P678, DOI 10.1136/jclinpath-2014-202367
   Selva-O'Callaghan A, 2000, RHEUMATOLOGY, V39, P914, DOI 10.1093/rheumatology/39.8.914
   Sem M, 2009, RHEUMATOLOGY, V48, P968, DOI 10.1093/rheumatology/kep157
   Solomon J, 2011, J BRAS PNEUMOL, V37, P100, DOI 10.1590/S1806-37132011000100015
   Swigris JJ, 2006, CHEST, V130, P30, DOI 10.1016/S0012-3692(15)50949-5
   Takada K, 2005, AUTOIMMUNITY, V38, P383, DOI 10.1080/08916930500124023
   Tanizawa K, 2013, RESP MED, V107, P745, DOI 10.1016/j.rmed.2013.01.014
   TAZELAAR HD, 1990, AM REV RESPIR DIS, V141, P727, DOI 10.1164/ajrccm/141.3.727
   Tillie-Leblond I, 2008, THORAX, V63, P53, DOI 10.1136/thx.2006.069237
   Tobin RW, 1998, AM J RESP CRIT CARE, V158, P1804, DOI 10.1164/ajrccm.158.6.9804105
   Tomohiro K, 2012, RHEUMATOLOGY, V51, P1278
   Viguier M, 2003, MEDICINE, V82, P82, DOI 10.1097/00005792-200303000-00002
   Wilkes MR, 2005, ARTHRITIS RHEUM-US, V52, P2439, DOI 10.1002/art.21240
   Yamasaki Y, 2007, RHEUMATOLOGY, V46, P124, DOI 10.1093/rheumatology/kel112
   Yoshifuji H, 2006, AUTOIMMUNITY, V39, P233, DOI 10.1080/08916930600622884
   Yousem SA, 2014, HUM PATHOL, V45, P1199, DOI 10.1016/j.humpath.2014.01.018
NR 69
TC 13
Z9 17
U1 0
U2 6
PU W B SAUNDERS CO-ELSEVIER INC
PI PHILADELPHIA
PA 1600 JOHN F KENNEDY BOULEVARD, STE 1800, PHILADELPHIA, PA 19103-2899 USA
SN 0889-857X
EI 1558-3163
J9 RHEUM DIS CLIN N AM
JI Rheum. Dis. Clin. North Am.
PD MAY
PY 2015
VL 41
IS 2
BP 249
EP +
DI 10.1016/j.rdc.2014.12.006
PG 15
WC Rheumatology
WE Science Citation Index Expanded (SCI-EXPANDED)
SC Rheumatology
GA CG6TS
UT WOS:000353435900008
PM 25836641
DA 2023-03-31
ER

PT J
AU Kang, EH
   Lee, EB
   Shin, KC
   Im, CH
   Chung, DH
   Han, SK
   Song, YW
AF Kang, EH
   Lee, EB
   Shin, KC
   Im, CH
   Chung, DH
   Han, SK
   Song, YW
TI Interstitial lung disease in patients with polymyositis, dermatomyositis
   and amyopathic dermatomyositis
SO RHEUMATOLOGY
LA English
DT Article
DE polymyositis; dermatomyositis; amyopathic dermatomyositis; interstitial
   lung disease
ID CYCLOSPORINE TREATMENT; PULMONARY-FIBROSIS; SINE MYOSITIS; PNEUMONITIS;
   INVOLVEMENT; PROGNOSIS
AB Objective. To assess the prevalence, characteristics and prognostic factors of interstitial lung disease (ILD) in Korean patients with polymyositis (PM), dermatomyositis (DM) and amyopathic dermatomyositis (ADM).
   Methods. We reviewed the medical records of 72 consecutive PM and DM patients, including six patients with ADM, who were seen at the Rheumatology Clinic of Seoul National University Hospital between 1984 and 2003.
   Results. Twenty-nine PM/DM patients (40.3%) developed ILD. Anti-Jo-1 antibody and arthralgia were associated with the presence of ILD (P = 0.022 and P = 0.041, respectively), whereas dysphagia was more frequently found in patients without ILD (P = 0.041). Lung biopsies revealed diffuse alveolar damage (DAD) (n = 2), usual interstitial pneumonia (UIP) with DAD (n = 2), UIP (n = 1), and non-specific interstitial pneumonia (n = 2). Of the 29 patients, 11 (37.9%) died. The mean survival time in ILD patients was significantly shorter than in those without ILD (13.8 +/- 1.8 vs 19.2 +/- 0.9 yr, P = 0.017). Poor survival in ILD patients was associated with a Hamman-Rich-like presentation (P = 0.0000), ADM features (P = 0.0001) and an initial forced vital capacity (FVC) <= 60% (P = 0.024).
   Conclusions. ILD was observed in 40.3% of Korean PM/DM patients and was associated with poor survival. A Hamman-Rich-like presentation, ADM features and an initial FVC <= 60% were associated with poor survival in ILD.
C1 Seoul Natl Univ, Coll Med, Dept Internal Med, Seoul 151, South Korea.
   Seoul Natl Univ, Coll Med, Dept Pathol, Seoul 151, South Korea.
   Seoul Natl Univ Hosp, Clin Res Inst, Seoul 110744, South Korea.
C3 Seoul National University (SNU); Seoul National University (SNU); Seoul
   National University (SNU); Seoul National University Hospital
RP Lee, EB (通讯作者)，Seoul Natl Univ Hosp, Dept Internal Med, 28 Yongon Dong, Seoul 110744, South Korea.
EM leb7616@snu.ac.kr
RI Lee, Eun Bong/J-2780-2012; Song, Yeong-Wook/J-2765-2012
OI Lee, Eun Bong/0000-0003-0703-1208; 
CR ARSURA EL, 1988, SEMIN ARTHRITIS RHEU, V18, P29, DOI 10.1016/0049-0172(88)90032-7
   BOHAN A, 1975, NEW ENGL J MED, V292, P344, DOI 10.1056/NEJM197502132920706
   Chow SK, 2000, CLIN RHEUMATOL, V19, P484, DOI 10.1007/s100670070012
   COHEN AJ, 1994, AM J RESP CRIT CARE, V149, P1670, DOI 10.1164/ajrccm.149.6.8004328
   Cottin V, 2003, EUR RESPIR J, V22, P245, DOI 10.1183/09031936.03.00026703
   EUWER RL, 1991, J AM ACAD DERMATOL, V24, P959, DOI 10.1016/0190-9622(91)70153-S
   Fathi M, 2004, ANN RHEUM DIS, V63, P297, DOI 10.1136/ard.2003.006122
   FERGUSSON RJ, 1983, THORAX, V38, P71, DOI 10.1136/thx.38.1.71
   FUDMAN EJ, 1986, AM J MED, V80, P329, DOI 10.1016/0002-9343(86)90036-7
   Grau JM, 1996, J RHEUMATOL, V23, P1921
   GRUHN WB, 1987, J RHEUMATOL, V14, P1045
   HIRAKATA M, 1995, JPN J THORAC DIS, V33, P268
   HOCHBERG MC, 1984, J RHEUMATOL, V11, P663
   Ichikado K, 1997, AM J ROENTGENOL, V168, P333, DOI 10.2214/ajr.168.2.9016201
   Ito M, 1999, CLIN RHEUMATOL, V18, P462, DOI 10.1007/s100670050139
   KRAIN LS, 1975, ARCH DERMATOL, V111, P241, DOI 10.1001/archderm.111.2.241
   LAKHANPAL S, 1987, ANN RHEUM DIS, V46, P23, DOI 10.1136/ard.46.1.23
   Lee CS, 2002, CLIN RHEUMATOL, V21, P391, DOI 10.1007/s100670200104
   LEVI S, 1989, ANN RHEUM DIS, V48, P85, DOI 10.1136/ard.48.1.85
   Maeda K, 1997, SCAND J RHEUMATOL, V26, P24, DOI 10.3109/03009749709065660
   Marie I, 2002, ARTHRIT RHEUM-ARTHR, V47, P614, DOI 10.1002/art.10794
   Marie I, 1998, J RHEUMATOL, V25, P1336
   Miller FW, 2004, CECIL TXB MED, P1680
   Nawata Y, 1999, J RHEUMATOL, V26, P1527
   Okuda Y, 1993, Ryumachi, V33, P293
   Schnabel A, 2003, SEMIN ARTHRITIS RHEU, V32, P273, DOI 10.1053/sarh.2002.50012
   SCHWARZ MI, 1976, MEDICINE, V55, P89, DOI 10.1097/00005792-197601000-00005
   Sontheimer RD, 2003, J AM ACAD DERMATOL, V48, P797, DOI 10.1067/mjd.2003.199
   STONECIPHER MR, 1993, J AM ACAD DERMATOL, V28, P951, DOI 10.1016/0190-9622(93)70136-H
   TAKIZAWA H, 1987, J RHEUMATOL, V14, P102
   TAZELAAR HD, 1990, AM REV RESPIR DIS, V141, P727, DOI 10.1164/ajrccm/141.3.727
   Yamanishi Y, 1999, SCAND J RHEUMATOL, V28, P58
NR 32
TC 160
Z9 188
U1 0
U2 6
PU OXFORD UNIV PRESS
PI OXFORD
PA GREAT CLARENDON ST, OXFORD OX2 6DP, ENGLAND
SN 1462-0324
EI 1462-0332
J9 RHEUMATOLOGY
JI RHEUMATOLOGY
PD OCT
PY 2005
VL 44
IS 10
BP 1282
EP 1286
DI 10.1093/rheumatology/keh723
PG 5
WC Rheumatology
WE Science Citation Index Expanded (SCI-EXPANDED)
SC Rheumatology
GA 967PF
UT WOS:000232103000014
PM 15972351
OA Bronze
DA 2023-03-31
ER

PT J
AU Sugiyama, Y
   Yoshimi, R
   Tamura, M
   Takeno, M
   Kunishita, Y
   Kishimoto, D
   Yoshioka, Y
   Kobayashi, K
   Takase-Minegishi, K
   Watanabe, T
   Hamada, N
   Nagai, H
   Tsuchida, N
   Soejima, Y
   Nakano, H
   Kamiyama, R
   Uehara, T
   Kirino, Y
   Sekiguchi, A
   Ihata, A
   Ohno, S
   Nagaoka, S
   Nakajima, H
AF Sugiyama, Yumiko
   Yoshimi, Ryusuke
   Tamura, Maasa
   Takeno, Mitsuhiro
   Kunishita, Yosuke
   Kishimoto, Daiga
   Yoshioka, Yuji
   Kobayashi, Kouji
   Takase-Minegishi, Kaoru
   Watanabe, Toshiyuki
   Hamada, Naoki
   Nagai, Hideto
   Tsuchida, Naomi
   Soejima, Yutaro
   Nakano, Hiroto
   Kamiyama, Reikou
   Uehara, Takeaki
   Kirino, Yohei
   Sekiguchi, Akiko
   Ihata, Atsushi
   Ohno, Shigeru
   Nagaoka, Shouhei
   Nakajima, Hideaki
TI The predictive prognostic factors for
   polymyositis/dermatomyositis-associated interstitial lung disease
SO ARTHRITIS RESEARCH & THERAPY
LA English
DT Article
DE Dermatomyositis; Polymyositis; Interstitial lung disease
ID GENE 5 ANTIBODY; CONNECTIVE-TISSUE DISEASE; SHORT-TERM; DERMATOMYOSITIS;
   POLYMYOSITIS; MYOSITIS; COMPLICATION; CYCLOSPORINE; PNEUMONIA; MORTALITY
AB Background: Interstitial lung disease (ILD) is the principal cause of death in polymyositis/dermatomyositis (PM/DM). Here we investigated prognostic factors for death and serious infection in PM/DM-ILD using the multicenter database.
   Methods: We retrospectively reviewed baseline demographic, clinical and laboratory findings, treatment regimens and outcomes in patients with PM/DM-ILD. The distribution of ILD lesions was evaluated in four divided lung zones of high-resolution computed tomography images.
   Results: Of 116 patients with PM/DM-ILD, 14 died within 6 months from the diagnosis. As independent risk factors for early death, extended ILD lesions in upper lung fields (odds ratio (OR) 8.01, p = 0.016) and hypocapnia (OR 6.85, p = 0.038) were identified. Serious infection was found in 38 patients, including 11 patients who died of respiratory or multiple infections. The independent risk factors were high serum KL-6 (OR 3.68, p = 0.027), high initial dose of prednisolone (PSL) (OR 4.18, p = 0.013), and combination immunosuppressive therapies (OR 5.51, p < 0.001).
   Conclusion: The present study shows the progression of ILD at baseline is the most critical for survival and that infection, especially respiratory infection, is an additive prognostic factor under the potent immunosuppressive treatment.
C1 [Sugiyama, Yumiko; Yoshimi, Ryusuke; Tamura, Maasa; Takeno, Mitsuhiro; Kunishita, Yosuke; Kishimoto, Daiga; Hamada, Naoki; Nagai, Hideto; Tsuchida, Naomi; Soejima, Yutaro; Nakano, Hiroto; Kamiyama, Reikou; Kirino, Yohei; Nakajima, Hideaki] Yokohama City Univ, Dept Stem Cell & Immune Regulat, Grad Sch Med, Kanazawa Ku, 3-9 Fukuura, Yokohama, Kanagawa 2360004, Japan.
   [Takeno, Mitsuhiro] Nippon Med Sch, Dept Allergy & Rheumatol, Grad Sch Med, Tokyo, Japan.
   [Yoshioka, Yuji; Nagaoka, Shouhei] Yokohama Minami Kyosai Hosp, Yokohama, Kanagawa, Japan.
   [Kobayashi, Kouji; Takase-Minegishi, Kaoru; Ohno, Shigeru] Yokohama City Univ, Ctr Rheumat Dis, Med Ctr, Yokohama, Kanagawa, Japan.
   [Watanabe, Toshiyuki; Ihata, Atsushi] Natl Hosp Org Yokohama Med Ctr, Yokohama, Kanagawa, Japan.
   [Uehara, Takeaki] Chigasaki Municipal Hosp, Chigasaki, Kanagawa, Japan.
   [Sekiguchi, Akiko] Fujisawa City Hosp, Fujisawa, Kanagawa, Japan.
C3 Yokohama City University; Nippon Medical School; Yokohama City
   University
RP Yoshimi, R (通讯作者)，Yokohama City Univ, Dept Stem Cell & Immune Regulat, Grad Sch Med, Kanazawa Ku, 3-9 Fukuura, Yokohama, Kanagawa 2360004, Japan.
EM yoshiryu@med.yokohama-cu.ac.jp
RI Kirino, Yohei/B-3701-2009; Yoshimi, Ryusuke/ABA-5462-2021
OI Kirino, Yohei/0000-0002-9488-661X; Yoshimi, Ryusuke/0000-0002-3945-307X;
   Kunishita, Yosuke/0000-0002-3915-9276; Tsuchida,
   Naomi/0000-0001-7203-884X
FU JSPS KAKENHI [JP23791118, JP26461468, JP26713036, JP15K15374]; Japan
   Rheumatism Foundation; Yokohama Foundation for Advancement of Medical
   Science; Takeda Science Foundation; Kanae Foundation; Bristol-Myers
FX This work was supported by JSPS KAKENHI grant number JP23791118,
   JP26461468 (RY), JP26713036 and JP15K15374 (YK), the Japan Rheumatism
   Foundation (RY), Yokohama Foundation for Advancement of Medical Science
   (RY, YK), the Takeda Science Foundation (RY, YK), Kanae Foundation.(YK),
   and Bristol-Myers K.K. (RY).
CR Aziz ZA, 2004, THORAX, V59, P506, DOI 10.1136/thx.2003.020396
   BENBASSAT J, 1985, ARTHRITIS RHEUM-US, V28, P249, DOI 10.1002/art.1780280303
   BOHAN A, 1975, NEW ENGL J MED, V292, P344, DOI 10.1056/NEJM197502132920706
   Chen F, 2012, RHEUMATOL INT, V32, P3909, DOI 10.1007/s00296-011-2323-y
   Fang YF, 2016, CLIN RHEUMATOL, V35, P1977, DOI 10.1007/s10067-016-3296-8
   Fujiki Y, 2018, MOD RHEUMATOL, V28, P133, DOI 10.1080/14397595.2017.1318468
   Gono T, 2010, RHEUMATOLOGY, V49, P1713, DOI 10.1093/rheumatology/keq149
   Gono T, 2010, RHEUMATOLOGY, V49, P1354, DOI 10.1093/rheumatology/keq073
   Gunnarsson R, 2012, ANN RHEUM DIS, V71, P1966, DOI 10.1136/annrheumdis-2011-201253
   Hoshino K, 2010, RHEUMATOLOGY, V49, P1726, DOI 10.1093/rheumatology/keq153
   Kameda H, 2005, J RHEUMATOL, V32, P1719
   Li LB, 2017, ONCOTARGET, V8, P26552, DOI 10.18632/oncotarget.15716
   Limaye V, 2012, INTERN MED J, V42, P191, DOI 10.1111/j.1445-5994.2010.02406.x
   Marie I, 2005, ARTHRIT RHEUM-ARTHR, V53, P155, DOI 10.1002/art.21083
   Marie I, 1999, MEDICINE, V78, P139, DOI 10.1097/00005792-199905000-00001
   Marie I, 2001, J RHEUMATOL, V28, P2230
   Marie I, 2011, ARTHRITIS RHEUM-US, V63, P3439, DOI 10.1002/art.30513
   Marie I, 2012, CURR RHEUMATOL REP, V14, P275, DOI 10.1007/s11926-012-0249-3
   Marie I, 2011, SEMIN ARTHRITIS RHEU, V41, P48, DOI 10.1016/j.semarthrit.2010.08.003
   Mimori T, 2012, CURR RHEUMATOL REP, V14, P264, DOI 10.1007/s11926-012-0246-6
   Moghadam-Kia S, 2017, J RHEUMATOL, V44, P319, DOI 10.3899/jrheum.160682
   Murray SG, 2015, ARTHRIT CARE RES, V67, P673, DOI 10.1002/acr.22501
   Nawata Y, 1999, J RHEUMATOL, V26, P1527
   Nishino M, 2014, EUR J RADIOL, V83, P6, DOI 10.1016/j.ejrad.2012.12.028
   Nzeusseu A, 1999, CLIN EXP RHEUMATOL, V17, P441
   Schiopu E, 2012, ARTHRITIS RES THER, V14, DOI 10.1186/ar3704
   Silva MA, 2016, CLIN EXP RHEUMATOL, V34, P820
   Sontheimer RD, 2002, J AM ACAD DERMATOL, V46, P626, DOI 10.1067/mjd.2002.120621
   Tani Kenji, 2007, J Med Invest, V54, P295, DOI 10.2152/jmi.54.295
   Travis WD, 2013, AM J RESP CRIT CARE, V188, P733, DOI 10.1164/rccm.201308-1483ST
   Uehara T, 2016, MOD RHEUMATOL, V26, P121, DOI 10.3109/14397595.2015.1054099
   Villalba L, 1998, ARTHRITIS RHEUM-US, V41, P392, DOI 10.1002/1529-0131(199803)41:3<392::AID-ART3>3.3.CO;2-O
   Wilkes MR, 2005, ARTHRITIS RHEUM-US, V52, P2439, DOI 10.1002/art.21240
   Yamasaki Y, 2011, J RHEUMATOL, V38, P1636, DOI 10.3899/jrheum.101002
   Yamazaki K, 2017, ACTA MED OKAYAMA, V71, P341, DOI 10.18926/AMO/55311
   Yu KH, 2011, CLIN RHEUMATOL, V30, P1595, DOI 10.1007/s10067-011-1840-0
NR 36
TC 46
Z9 53
U1 1
U2 6
PU BIOMED CENTRAL LTD
PI LONDON
PA 236 GRAYS INN RD, FLOOR 6, LONDON WC1X 8HL, ENGLAND
SN 1478-6354
EI 1478-6362
J9 ARTHRITIS RES THER
JI Arthritis Res. Ther.
PD JAN 11
PY 2018
VL 20
AR 7
DI 10.1186/s13075-017-1506-7
PG 10
WC Rheumatology
WE Science Citation Index Expanded (SCI-EXPANDED)
SC Rheumatology
GA FT0DE
UT WOS:000422789900003
PM 29325580
OA Green Published, gold
DA 2023-03-31
ER

PT J
AU Hayes, D
   Baker, PB
   Mansour, HM
   Peeples, ME
   Nicol, KK
AF Hayes, Don, Jr.
   Baker, Peter B.
   Mansour, Heidi M.
   Peeples, Mark E.
   Nicol, Kathleen K.
TI Interstitial Lung Disease in a Child with Antisynthetase Syndrome
SO LUNG
LA English
DT Article
DE Antisynthetase syndrome; Anti-Jo-1 antibody; Child; Interstitial lung
   disease
ID PULMONARY-FIBROSIS; ANTI-JO-1 ANTIBODIES; POLYMYOSITIS; DERMATOMYOSITIS;
   HYPERTENSION; JO-1
AB Antisynthetase Syndrome is associated with interstitial lung disease in adult patients, but this has not been described in children.
   A 13-year-old with interstitial lung disease due to Antisynthetase Syndrome and pulmonary arterial hypertension underwent emergent bilateral lung transplantation after a rapid clinical decline.
   We present the clinical, radiographic, and histological findings of a child with interstitial lung disease due to Antisynthetase Syndrome.
C1 [Hayes, Don, Jr.; Peeples, Mark E.] Ohio State Univ, Coll Med, Nationwide Childrens Hosp, Dept Pediat, Columbus, OH 43205 USA.
   [Baker, Peter B.; Nicol, Kathleen K.] Ohio State Univ, Coll Med, Nationwide Childrens Hosp, Dept Pathol, Columbus, OH 43205 USA.
   [Mansour, Heidi M.] Univ Kentucky, Coll Pharm, Dept Pharmaceut Sci, Lexington, KY USA.
C3 University System of Ohio; Ohio State University; Nationwide Childrens
   Hospital; University System of Ohio; Ohio State University; Nationwide
   Childrens Hospital; University of Kentucky
RP Hayes, D (通讯作者)，Ohio State Univ, Coll Med, Nationwide Childrens Hosp, Dept Pediat, 700 Childrens Dr, Columbus, OH 43205 USA.
EM hayes.705@osu.edu
RI Peeples, Mark E./AAX-5193-2021
OI Peeples, Mark E./0000-0002-4582-317X
CR Andersen CU, 2012, RESP MED, V106, P875, DOI 10.1016/j.rmed.2012.02.015
   MARGUERIE C, 1990, Q J MED, V77, P1019, DOI 10.1093/qjmed/77.1.1019
   Marie I, 2002, ARTHRIT RHEUM-ARTHR, V47, P614, DOI 10.1002/art.10794
   Nadrous HF, 2005, CHEST, V128, P2393, DOI 10.1378/chest.128.4.2393
   NISHIKAI M, 1980, ARTHRITIS RHEUM, V23, P881, DOI 10.1002/art.1780230802
   Tillie-Leblond I, 2008, THORAX, V63, P53, DOI 10.1136/thx.2006.069237
   VazquezAbad D, 1996, ARTHRITIS RHEUM, V39, P292, DOI 10.1002/art.1780390218
   Watanabe K, 2011, RESP MED, V105, P1238, DOI 10.1016/j.rmed.2011.03.022
   YOSHIDA S, 1983, ARTHRITIS RHEUM, V26, P604, DOI 10.1002/art.1780260505
   Yousem SA, 2010, MODERN PATHOL, V23, P874, DOI 10.1038/modpathol.2010.65
NR 10
TC 4
Z9 4
U1 0
U2 3
PU SPRINGER
PI NEW YORK
PA 233 SPRING ST, NEW YORK, NY 10013 USA
SN 0341-2040
J9 LUNG
JI Lung
PD AUG
PY 2013
VL 191
IS 4
BP 441
EP 443
DI 10.1007/s00408-013-9468-2
PG 3
WC Respiratory System
WE Science Citation Index Expanded (SCI-EXPANDED)
SC Respiratory System
GA 184TQ
UT WOS:000321916800018
PM 23652349
DA 2023-03-31
ER

PT J
AU Quinter, SD
   Chiu, YE
   Lyon, VB
   Holland, KE
   Ruggeri, SY
   Drolet, BA
AF Quinter, Suzanne D.
   Chiu, Yvonne E.
   Lyon, Valerie B.
   Holland, Kristen E.
   Ruggeri, Sun Young
   Drolet, Beth A.
TI Inverse Gottron's Papules: An Unusual Cutaneous Manifestation of
   Juvenile Dermatomyositis
SO PEDIATRIC DERMATOLOGY
LA English
DT Article
ID INTERSTITIAL LUNG-DISEASE; POLYMYOSITIS; ASSOCIATION; PNEUMONIA
AB Dermatomyositis is an autoimmune inflammatory myopathy characterized by unique cutaneous features. Gottrons papules are pathognomonic, lichenoid papules that can be found overlying the joints of the dorsal hand. Papules on the palms of the hand are less commonly seen, especially in the pediatric age group. Recognition of these inverse Gottrons papules as a sign of dermatomyositis is important as they may be the only cutaneous feature and may be a clue of underlying interstitial lung disease.
C1 [Quinter, Suzanne D.] Med Coll Wisconsin, Dept Dermatol, Milwaukee, WI 53226 USA.
C3 Medical College of Wisconsin
RP Quinter, SD (通讯作者)，Med Coll Wisconsin, Dept Dermatol, 9200 W Wisconsin Ave, Milwaukee, WI 53226 USA.
EM squinter@mcw.edu
OI Chiu, Yvonne/0000-0003-2869-2718
CR BOHAN A, 1975, NEW ENGL J MED, V292, P403, DOI 10.1056/NEJM197502202920807
   BOHAN A, 1975, NEW ENGL J MED, V292, P344, DOI 10.1056/NEJM197502132920706
   del Pozo J, 2001, INT J DERMATOL, V40, P120, DOI 10.1046/j.1365-4362.2001.01060.x
   Fujikawa K, 2009, SCAND J RHEUMATOL, V38, P263, DOI 10.1080/03009740802687455
   Hirakata M, 2000, CURR OPIN RHEUMATOL, V12, P501, DOI 10.1097/00002281-200011000-00005
   Hoshino K, 2010, RHEUMATOLOGY, V49, P1726, DOI 10.1093/rheumatology/keq153
   Kameda H, 2005, J RHEUMATOL, V32, P1719
   Kobayashi I, 2011, J PEDIATR-US, V158, P675, DOI 10.1016/j.jpeds.2010.11.033
   Morganroth PA, 2010, ARCH DERMATOL, V146, P729, DOI 10.1001/archdermatol.2010.134
   Sasaki Y, 2007, DERMATOLOGY, V215, P169, DOI 10.1159/000104272
   Sato S, 2009, ARTHRITIS RHEUM-US, V60, P2193, DOI 10.1002/art.24621
   WONG KO, 1969, BRIT J DERMATOL, V81, P544, DOI 10.1111/j.1365-2133.1969.tb16031.x
NR 12
TC 15
Z9 18
U1 0
U2 5
PU WILEY-BLACKWELL
PI HOBOKEN
PA 111 RIVER ST, HOBOKEN 07030-5774, NJ USA
SN 0736-8046
J9 PEDIATR DERMATOL
JI Pediatr. Dermatol.
PD SEP-OCT
PY 2012
VL 29
IS 5
BP 641
EP 644
DI 10.1111/j.1525-1470.2011.01585.x
PG 4
WC Dermatology; Pediatrics
WE Science Citation Index Expanded (SCI-EXPANDED)
SC Dermatology; Pediatrics
GA 004VQ
UT WOS:000308709800020
PM 22211376
DA 2023-03-31
ER

PT J
AU Fujisawa, T
   Suda, T
   Nakamura, Y
   Enomoto, N
   Ide, K
   Toyoshima, M
   Uchiyama, H
   Tamura, R
   Ida, M
   Yagi, T
   Yasuda, K
   Genma, H
   Hayakawa, H
   Chida, K
   Nakamura, H
AF Fujisawa, T
   Suda, T
   Nakamura, Y
   Enomoto, N
   Ide, K
   Toyoshima, M
   Uchiyama, H
   Tamura, R
   Ida, M
   Yagi, T
   Yasuda, K
   Genma, H
   Hayakawa, H
   Chida, K
   Nakamura, H
TI Differences in clinical features and prognosis of interstitial lung
   diseases between polymyositis and dermatomyositis
SO JOURNAL OF RHEUMATOLOGY
LA English
DT Article
DE interstitial lung disease; polymyositis; dermatomyositis
ID INTRAVENOUS IMMUNOGLOBULIN; CYCLOSPORINE-A;
   POLYMYOSITIS/DERMATOMYOSITIS; PNEUMONITIS
AB Objective. To assess the difference in clinical features and prognosis of patients with interstitial lung disease (ILD) comparing polymyositis (PM) and dermatomyositis (DM).
   Methods. Medical records of 28 ILD patients with PM/DM (16 PM-ILD, 12 DM-ILD) were reviewed retrospectively.
   Results. Serum CPK concentrations were significantly higher in PM-ILD than in DM-ILD. Bronchoalveolar lavage analysis showed that the percentages of lymphocytes and eosinophils were significantly higher in DM-ILD than in PM-ILD. Ten patients (5 PM-ILD, 5 DM-ILD) underwent surgical lung biopsy, and 3 (3 DM-ILD) had an autopsy. Nonspecific interstitial pneumonia (NSIP) was found in 7 (4 PM-ILD, 3 DM-ILD) and usual interstitial pneumonia (UIP) in 3 (1 PM-ILD, 2 DM-ILD). Interestingly, diffuse alveolar damage (DAD) was found in 3 patients with DM-ILD, who. all died of deterioration of ILD; but no one with PM-ILD had DAD. Corticosteroid treatment alone achieved a favorable response in 6 patients (37.5%) with PM-ILD, but in only one (8.3%) with DM-ILD. Administration of cyclosporine in the early phase of onset benefited 4 corticosteroid-resistant patients with DM-ILD. Conclusively, survival in DM-ILD was significantly worse than that in PM-ILD.
   Conclusion. DM-ILD is more refractory to corticosteroid therapy, resulting in poorer prognosis compared with PM-ILD. These data indicate that intensive therapy, including cyclosporine, should be considered for DM-ILD.
C1 Hamamatsu Univ Sch Med, Dept Internal Med, Div 2, Hamamatsu, Shizuoka 4313192, Japan.
C3 Hamamatsu University School of Medicine
RP Suda, T (通讯作者)，Hamamatsu Univ Sch Med, Dept Internal Med, Div 2, 1-20-1 Handayama, Hamamatsu, Shizuoka 4313192, Japan.
EM suda@hama-med.ac.jp
RI Enomoto, Noriyuki/GLS-0691-2022
OI Enomoto, Noriyuki/0000-0003-3187-4264
CR Agusti C, 2002, AM J RESP CRIT CARE, V166, P426
   ALJANADI M, 1989, J RHEUMATOL, V16, P1592
   *AM THOR SOC, 2000, AM J RESP CRIT CARE, V161, P646, DOI DOI 10.1164/AJRCCM.161.2.ATS3-00
   Amato AA, 1997, NEUROL CLIN, V15, P615, DOI 10.1016/S0733-8619(05)70337-6
   Amato AA, 2003, CURR OPIN NEUROL, V16, P569, DOI 10.1097/00019052-200310000-00002
   American Thoracic Society, 2002, AM J RESP CRIT CARE, V165, P277, DOI [DOI 10.1164/AJRCCM.165.2.ATS01, 10.1164/ajrccm.165.2.ats01]
   BOHAN A, 1975, NEW ENGL J MED, V292, P344, DOI 10.1056/NEJM197502132920706
   Choy EHS, 2002, RHEUMATOLOGY, V41, P7, DOI 10.1093/rheumatology/41.1.7
   Cottin V, 2003, EUR RESPIR J, V22, P245, DOI 10.1183/09031936.03.00026703
   Dalakas MC, 2003, NEUROL SCI, V24, pS256, DOI 10.1007/s10072-003-0090-6
   Danieli MG, 2002, ANN RHEUM DIS, V61, P37, DOI 10.1136/ard.61.1.37
   Douglas WW, 2001, AM J RESP CRIT CARE, V164, P1182, DOI 10.1164/ajrccm.164.7.2103110
   Enomoto K, 2003, RESPIROLOGY, V8, P149, DOI 10.1046/j.1440-1843.2003.00445.x
   Fathi M, 2004, ANN RHEUM DIS, V63, P297, DOI 10.1136/ard.2003.006122
   FUDMAN EJ, 1986, AM J MED, V80, P329, DOI 10.1016/0002-9343(86)90036-7
   Grau JM, 1996, J RHEUMATOL, V23, P1921
   Grogan Patrick M., 2004, Curr Treat Options Neurol, V6, P155, DOI 10.1007/s11940-004-0024-5
   Hilton-Jones D, 2001, CURR OPIN NEUROL, V14, P591, DOI 10.1097/00019052-200110000-00007
   Hirakata M, 2000, CURR OPIN RHEUMATOL, V12, P501, DOI 10.1097/00002281-200011000-00005
   KATZENSTEIN ALA, 1994, AM J SURG PATHOL, V18, P136, DOI 10.1097/00000478-199402000-00003
   KISSEL JT, 1986, NEW ENGL J MED, V314, P329, DOI 10.1056/NEJM198602063140601
   Maeda K, 1997, SCAND J RHEUMATOL, V26, P24, DOI 10.3109/03009749709065660
   Marie I, 2002, ARTHRIT RHEUM-ARTHR, V47, P614, DOI 10.1002/art.10794
   Marie I, 1998, J RHEUMATOL, V25, P1336
   Miyake S, 2002, SARCOIDOSIS VASC DIF, V19, P128
   Nawata Y, 1999, J RHEUMATOL, V26, P1527
   Nobutoh Toshiko, 1998, Journal of Dermatology (Tokyo), V25, P32
   Schnabel A, 2003, SEMIN ARTHRITIS RHEU, V32, P273, DOI 10.1053/sarh.2002.50012
   SUDA T, 1995, CHEST, V107, P711, DOI 10.1378/chest.107.3.711
   Takada T, 1998, INTERNAL MED, V37, P669, DOI 10.2169/internalmedicine.37.669
   TAKIZAWA H, 1987, J RHEUMATOL, V14, P102
   TAZELAAR HD, 1990, AM REV RESPIR DIS, V141, P727, DOI 10.1164/ajrccm/141.3.727
   VASCONCELOS O, 1995, ANN NEUROL, V38, P307
   Villalba Lourdes, 1996, Current Opinion in Rheumatology, V8, P544, DOI 10.1097/00002281-199611000-00008
NR 34
TC 107
Z9 126
U1 1
U2 7
PU J RHEUMATOL PUBL CO
PI TORONTO
PA 365 BLOOR ST E, STE 901, TORONTO, ONTARIO M4W 3L4, CANADA
SN 0315-162X
EI 1499-2752
J9 J RHEUMATOL
JI J. Rheumatol.
PD JAN
PY 2005
VL 32
IS 1
BP 58
EP 64
PG 7
WC Rheumatology
WE Science Citation Index Expanded (SCI-EXPANDED)
SC Rheumatology
GA 885HP
UT WOS:000226148000013
PM 15630726
DA 2023-03-31
ER

PT J
AU Zhu, J
   Wu, L
   Zhou, Y
   Wang, R
   Chen, S
   Zhao, J
   Yu, S
   Zheng, S
   Xiao, F
   Ren, H
   Yang, M
   Li, J
AF Zhu, J.
   Wu, L.
   Zhou, Y.
   Wang, R.
   Chen, S.
   Zhao, J.
   Yu, S.
   Zheng, S.
   Xiao, F.
   Ren, H.
   Yang, M.
   Li, J.
TI A retrospective cohort study in Chinese patients with adult polymyositis
   and dermatomyositis: risk of comorbidities and subclassification using
   machine learning
SO CLINICAL AND EXPERIMENTAL RHEUMATOLOGY
LA English
DT Article
DE polymyositis; dermatomyositis; comorbidity; classification
ID IDIOPATHIC INFLAMMATORY MYOPATHIES; INTERSTITIAL LUNG-DISEASE;
   MYOSITIS-SPECIFIC AUTOANTIBODIES; CANCER-ASSOCIATED MYOSITIS;
   ANTIBODIES; CLASSIFICATION; MALIGNANCY; PHENOTYPE
AB Objective
   To identify the risk factors in Chinese patients with adult polymyositis and dermatomyositis for their comorbidities and explore a subclassification system.
   Methods
   Clinical records of 397 patients with idiopathic inflammatory myopathies were retrospectively reviewed. Logistic regression was used to identify potential risk factors for interstitial lung disease (ILD), other rheumatic diseases, and malignancy after bivariate analysis. Hierarchical clustering and decisional tree were utilised to identify subgroups and explore a subclassification system.
   Results
   A total of 119 polymyositis and 191 dermatomyositis patients were included. Anti-PM/Scl, anti-Ro52, anti-aminoacyl-tRNA synthetase and anti-MDA5 (adjusted odds ratios (AOR)=4.779, 1.917, 5.092 and 7.714 respectively) antibodies were risks (p<0.05), whereas overlapping malignancy was protective (AOR=0.107; p=0.002) for ILD across polymyositis, dermatomyositis and the total group. In subgroup models, Raynaud's phenomenon, arthralgia and semi- quantitative anti- nuclear antibody (AOR=51.233, 4.261, 3.047 respectively) were risks for other overlapping rheumatic diseases (p<0.05). For overlapping malignancy, male and anti-TIF1 gamma antibodies (AOR=2.533, 16.949) were risks (p<0.05), whereas disease duration and combination of ILD (AOR=0.954, 0.106) were protective in the total group (p<0.05); while anti-NXP2 antibodies were identified as risk factors (AOR=73.152; p=0.038) in polymyositis. Hierarchical clustering suggested a subclassification with 6 subgroups: malignancy overlapping dermatomyositis, classical dermatomyositis, polymyositis with severe muscle involvement, dermatomyositis with ILD, polymyositis with ILD, and overlapping of myositis with other rheumatic diseases.
   Conclusion
   Accompanying ILD, other rheumatic diseases and malignancy are strongly associated with clinical manifestation and myositis-specific or myositis-associated autoantibodies among Chinese polymyositis and dermatomyositis patients. The subclassification system proposed a more precise phenotype defining toward stratified treatments.
C1 [Zhu, J.; Wu, L.; Wang, R.; Chen, S.; Zheng, S.; Xiao, F.] Southern Med Univ, Nanfang Hosp, Dept Rheumat, Guangzhou, Peoples R China.
   [Zhu, J.; Wu, L.; Wang, R.; Chen, S.; Zheng, S.; Xiao, F.] Southern Med Univ, Nanfang Hosp, TCM Med Ctr, Guangzhou, Peoples R China.
   [Wu, L.; Xiao, F.; Li, J.] Southern Med Univ, Sch Tradit Chinese Med, Dept Internal Med Tradit Chinese Med, 1838 North Guangzhou Ave, Guangzhou 510510, Peoples R China.
   [Zhou, Y.] Guangdong Women & Children Hosp, Dept Obstet, Guangzhou, Peoples R China.
   [Zhao, J.; Yu, S.; Ren, H.; Yang, M.] Southern Med Univ, Nanfang Hosp, Dept Rheumatol, Guangzhou, Peoples R China.
C3 Southern Medical University - China; Southern Medical University -
   China; Southern Medical University - China; Southern Medical University
   - China
RP Li, J (通讯作者)，Southern Med Univ, Sch Tradit Chinese Med, Dept Internal Med Tradit Chinese Med, 1838 North Guangzhou Ave, Guangzhou 510510, Peoples R China.
EM lijuan@smu.edu.cn
FU Natural Science Foundation of China [81803932]; Natural Science
   Foundation of Guangdong Province [2018030310025, 2017A030313868]
FX the study was supported by the Natural Science Foundation of China [no.
   81803932] and the Natural Science Foundation of Guangdong Province [no.
   2018030310025 and 2017A030313868]. The funders had no role in study
   design, data collection and analysis, decision to publish, or
   preparation of the manuscript.
CR Albayda J, 2017, ARTHRIT CARE RES, V69, P1771, DOI 10.1002/acr.23188
   Best M, 2018, J EUR ACAD DERMATOL, V32, P1164, DOI 10.1111/jdv.14759
   Betteridge Z, 2019, J AUTOIMMUN, V101, P48, DOI 10.1016/j.jaut.2019.04.001
   BOHAN A, 1975, NEW ENGL J MED, V292, P403, DOI 10.1056/NEJM197502202920807
   BOHAN A, 1975, NEW ENGL J MED, V292, P344, DOI 10.1056/NEJM197502132920706
   CATTELL RB, 1966, MULTIVAR BEHAV RES, V1, P245, DOI 10.1207/s15327906mbr0102_10
   Chen YP, 2019, LANCET, V394, P64, DOI 10.1016/S0140-6736(19)30956-0
   Chen ZY, 2015, CLIN RHEUMATOL, V34, P1627, DOI 10.1007/s10067-015-2935-9
   Colafrancesco S, 2015, CLIN EXP RHEUMATOL, V33, P457
   Dani L, 2020, CLIN EXP RHEUMATOL, V38, P67
   Eng SWM, 2020, ACR OPEN RHEUMATOL, V2, P158, DOI 10.1002/acr2.11115
   Fathi M, 2004, ANN RHEUM DIS, V63, P297, DOI 10.1136/ard.2003.006122
   Fiorentino D, 2011, J AM ACAD DERMATOL, V65, P25, DOI 10.1016/j.jaad.2010.09.016
   Fredi M, 2018, CURR OPIN RHEUMATOL, V30, P637, DOI 10.1097/BOR.0000000000000536
   Giannini M, 2021, RHEUMATOLOGY, V60, P1234, DOI 10.1093/rheumatology/keaa443
   Ha YJ, 2018, BIOMED RES INT, V2018, DOI 10.1155/2018/6930297
   Hida A, 2016, NEUROLOGY, V87, P299, DOI 10.1212/WNL.0000000000002863
   Hill CL, 2001, LANCET, V357, P96, DOI 10.1016/S0140-6736(00)03540-6
   Ioannou Yiannis, 1999, Current Opinion in Rheumatology, V11, P468, DOI 10.1097/00002281-199911000-00005
   Kadoya M, 2016, NEUROL-NEUROIMMUNOL, V3, DOI 10.1212/NXI.0000000000000290
   Le S, 2008, J STAT SOFTW, V25, P1, DOI 10.18637/jss.v025.i01
   Lega JC, 2014, AUTOIMMUN REV, V13, P883, DOI 10.1016/j.autrev.2014.03.004
   Li SS, 2019, CLIN RHEUMATOL, V38, P2171, DOI 10.1007/s10067-019-04503-7
   Lilleker JB, 2018, ANN RHEUM DIS, V77, P30, DOI 10.1136/annrheumdis-2017-211868
   Loarce-Martos J, 2021, RHEUMATOLOGY, V60, P3398, DOI 10.1093/rheumatology/keaa801
   Lundberg IE, 2018, NAT REV RHEUMATOL, V14, P269, DOI 10.1038/nrrheum.2018.41
   Lundberg IE, 2017, ARTHRITIS RHEUMATOL, V69, P2271, DOI 10.1002/art.40320
   Mariampillai K, 2018, JAMA NEUROL, V75, P1528, DOI 10.1001/jamaneurol.2018.2598
   Marie I, 2002, ARTHRIT RHEUM-ARTHR, V47, P614, DOI 10.1002/art.10794
   Marie I, 2011, SEMIN ARTHRITIS RHEU, V41, P48, DOI 10.1016/j.semarthrit.2010.08.003
   McHugh NJ, 2018, NAT REV RHEUMATOL, V14, P290, DOI 10.1038/nrrheum.2018.56
   Mecoli CA, 2018, CURR RHEUMATOL REP, V20, DOI 10.1007/s11926-018-0731-7
   Meyer A, 2015, RHEUMATOLOGY, V54, P50, DOI 10.1093/rheumatology/keu289
   Ogawa-Momohara M, 2018, CLIN EXP RHEUMATOL, V36, P990
   Oldroyd A, 2019, RHEUMATOLOGY, V58, P650, DOI 10.1093/rheumatology/key357
   Pinal-Fernandez I, 2017, RHEUMATOLOGY, V56, P999, DOI 10.1093/rheumatology/kex021
   Qiang JK, 2017, J CUTAN MED SURG, V21, P131, DOI 10.1177/1203475416665601
   R Core Team, 2020, R LANG ENV STAT COMP
   SEEDER L, 1983, ANN EMERG MED, V12, P407, DOI 10.1016/S0196-0644(83)80492-2
   Selva-O'Callaghan A, 2018, LANCET NEUROL, V17, P816, DOI 10.1016/S1474-4422(18)30254-0
   SIGURGEIRSSON B, 1992, NEW ENGL J MED, V326, P363, DOI 10.1056/NEJM199202063260602
   Silva MA, 2016, CLIN EXP RHEUMATOL, V34, P820
   Stuhlmuller B, 2019, FRONT NEUROL, V10, DOI 10.3389/fneur.2019.00438
   Svensson J, 2017, ANN RHEUM DIS, V76, P1803, DOI 10.1136/annrheumdis-2017-211174
   Tansley SL, 2014, ARTHRITIS RES THER, V16, DOI 10.1186/ar4600
   Therneau T., 2019, PACKAGE RPART
   Tiniakou E, 2017, RHEUMATOLOGY, V56, P787, DOI 10.1093/rheumatology/kew470
   Tripoli A, 2020, CLIN EXP RHEUMATOL, V38, P1
   Wang L, 2018, CLIN RHEUMATOL, V37, P2731, DOI 10.1007/s10067-018-4216-x
   Yang HB, 2017, ARTHRITIS RES THER, V19, DOI 10.1186/s13075-017-1469-8
   Zhao FP, 2015, ONCOL LETT, V10, P2888, DOI 10.3892/ol.2015.3628
   Zhong LQ, 2019, CLIN IMMUNOL, V198, P11, DOI 10.1016/j.clim.2018.11.008
   Zhu HY, 2019, INT J RHEUM DIS, V22, P1383, DOI 10.1111/1756-185X.13609
NR 53
TC 1
Z9 1
U1 1
U2 5
PU CLINICAL & EXPER RHEUMATOLOGY
PI PISA
PA VIA SANTA MARIA 31, 56126 PISA, ITALY
SN 0392-856X
EI 1593-098X
J9 CLIN EXP RHEUMATOL
JI Clin. Exp. Rheumatol.
PD FEB
PY 2022
VL 40
IS 2
BP 224
EP 236
PG 13
WC Rheumatology
WE Science Citation Index Expanded (SCI-EXPANDED)
SC Rheumatology
GA ZK2EA
UT WOS:000762805800005
PM 34251311
OA Bronze
DA 2023-03-31
ER

PT J
AU Tillie-Leblond, I
   Colin, G
   Lelong, J
   Cadranel, J
AF Tillie-Leblond, I.
   Colin, G.
   Lelong, J.
   Cadranel, J.
TI Pulmonary involvement in polymyositis and dermatomyositis
SO REVUE DES MALADIES RESPIRATOIRES
LA French
DT Article
DE myositis; interstitial lung disease; lung
ID INTERSTITIAL LUNG-DISEASE; TRANSFER RNA-SYNTHETASE; IDIOPATHIC
   INFLAMMATORY MYOPATHIES; MYOSITIS-SPECIFIC AUTOANTIBODIES;
   CONNECTIVE-TISSUE DISEASES; JO-1 ANTIBODY SYSTEM; ANTI-JO-1 ANTIBODY;
   CLINICAL-FEATURES; CONTROLLED TRIAL; POSITIVE POLYMYOSITIS
AB Polymyositis is characterised by an inflammatory reaction in skeletal muscle with a variable degree of muscular weakness and associated with skin lesions in the case of dermatomyositis.
   Involvement of the muscles of deglutition and the diaphragm may lead to inhalation pneumonia and acute or chronic respiratory failure, often hypercapnic. The other respiratory manifestations are diffuse interstitial pneumonitis (DIP), usually nonspecific, and very occasionally pulmonary arterial hypertension. The development of DIP during polymyositis is a grave prognostic factor, respiratory involvement being one of the main causes of morbidity and mortality. The onset of DIP is acute in between 30 and 47% of cases. Anti-synthetase antibodies (particularly anti-JO-1) are positive in about 75% of cases. Treatment is usually with a combination of immunosuppressants and corticosteroids without any immunosuppressants therapy having shown a superiority.
C1 CHRU, Hop Calmette, Serv Pneumol & Immunoallergol, F-59037 Lille, France.
   Hop Tenon, Serv Pneumol, F-75970 Paris, France.
C3 Universite de Lille - ISITE; CHU Lille; UDICE-French Research
   Universities; Sorbonne Universite; Assistance Publique Hopitaux Paris
   (APHP); Hopital Universitaire Tenon - APHP
RP Tillie-Leblond, I (通讯作者)，CHRU, Hop Calmette, Serv Pneumol & Immunoallergol, 1,Blvd Leclerc, F-59037 Lille, France.
EM i-tillie@chru-lille.fr
CR Akira M, 1999, RADIOLOGY, V210, P333, DOI 10.1148/radiology.210.2.r99ja15333
   ARNETT FC, 1981, J RHEUMATOL, V8, P925
   ARSURA EL, 1988, SEMIN ARTHRITIS RHEU, V18, P29, DOI 10.1016/0049-0172(88)90032-7
   Bergoin C, 2002, REV MAL RESPIR, V19, P371
   BERNSTEIN RM, 1984, BRIT MED J, V289, P151, DOI 10.1136/bmj.289.6438.151
   BLUMBERG PE, 1989, J NEUROL SCI, V65, P221
   BRAUN NMT, 1983, THORAX, V38, P616, DOI 10.1136/thx.38.8.616
   Brouwer R, 2001, ANN RHEUM DIS, V60, P116, DOI 10.1136/ard.60.2.116
   Bull TM, 2005, RHEUM DIS CLIN N AM, V31, P451, DOI 10.1016/j.rdc.2005.04.010
   BUNCH TW, 1980, ANN INTERN MED, V92, P365, DOI 10.7326/0003-4819-92-3-365
   BUNCH TW, 1981, CHEST, V79, P105, DOI 10.1378/chest.79.1.105
   BURTON FD, 1984, SEMIN ARTHRITIS RHEU, V14, P60
   Callen JP, 2000, LANCET, V355, P53, DOI 10.1016/S0140-6736(99)05157-0
   CHAN WM, 1995, RESP MED, V89, P639, DOI 10.1016/0954-6111(95)90237-6
   CHATTE G, 1992, REV MAL RESPIR, V9, P634
   Chaudhry V, 2001, NEUROLOGY, V56, P94, DOI 10.1212/WNL.56.1.94
   CLAWSON K, 1995, ARTHRITIS RHEUM, V38, P1519, DOI 10.1002/art.1780381020
   Cottin V, 2003, EUR RESPIR J, V22, P245, DOI 10.1183/09031936.03.00026703
   Dalakas MC, 2003, LANCET, V362, P971, DOI 10.1016/S0140-6736(03)14368-1
   Dalakas MC, 2002, RHEUM DIS CLIN N AM, V28, P779, DOI 10.1016/S0889-857X(02)00030-3
   DALAKAS MC, 1993, NEW ENGL J MED, V329, P1993, DOI 10.1056/NEJM199312303292704
   Dawson JK, 1997, BRIT J RHEUMATOL, V36, P144
   DORTHO MPF, 1991, REV PNEUMOL CLIN, V47, P29
   Douglas WW, 2001, AM J RESP CRIT CARE, V164, P1182, DOI 10.1164/ajrccm.164.7.2103110
   Fathi M, 2004, ANN RHEUM DIS, V63, P297, DOI 10.1136/ard.2003.006122
   FRAZIER AR, 1974, CHEST, V65, P403, DOI 10.1378/chest.65.4.403
   Friedman AW, 1996, SEMIN ARTHRITIS RHEU, V26, P459, DOI 10.1016/S0049-0172(96)80026-6
   Fujisawa T, 2005, J RHEUMATOL, V32, P58
   Galie N, 2005, LUPUS, V14, P713, DOI 10.1191/0961203305lu2206oa
   GRATEAU G, 1993, J RHEUMATOL, V20, P1452
   GRAU JM, 1994, J RHEUMATOL, V21, P381
   Grau JM, 1996, J RHEUMATOL, V23, P1921
   HECKMATT J, 1989, LANCET, V1, P1063, DOI 10.1016/S0140-6736(89)92456-2
   Hengstman GJD, 2004, CURR OPIN RHEUMATOL, V16, P692
   Hill CL, 2001, LANCET, V357, P96, DOI 10.1016/S0140-6736(00)03540-6
   HOCHBERG MC, 1984, J RHEUMATOL, V11, P663
   Ito M, 1999, CLIN RHEUMATOL, V18, P462, DOI 10.1007/s100670050139
   JOHNSON MA, 1989, THORAX, V44, P280, DOI 10.1136/thx.44.4.280
   Kashiwabara K, 2002, INTERNAL MED, V41, P584, DOI 10.2169/internalmedicine.41.584
   Kinebuchi Shin-ichi, 2003, Nihon Kokyuki Gakkai Zasshi, V41, P739
   LAKHANPAL S, 1987, ANN RHEUM DIS, V46, P23, DOI 10.1136/ard.46.1.23
   LOVE LA, 1991, MEDICINE, V70, P360, DOI 10.1097/00005792-199111000-00002
   Love Lori A., 1993, Current Opinion in Rheumatology, V5, P712
   MARGUERIE C, 1990, Q J MED, V77, P1019, DOI 10.1093/qjmed/77.1.1019
   Marie I, 2002, ARTHRIT RHEUM-ARTHR, V47, P614, DOI 10.1002/art.10794
   Marie I, 2001, J RHEUMATOL, V28, P2230
   MARIETTE X, 1994, J RHEUMATOL, V21, P772
   MATHEWS MB, 1983, NATURE, V304, P177, DOI 10.1038/304177a0
   MEDSGER TA, 1971, ARTHRITIS RHEUM-US, V14, P249, DOI 10.1002/art.1780140210
   MILLER FW, 1992, NEW ENGL J MED, V326, P1380, DOI 10.1056/NEJM199205213262102
   MILLS ES, 1956, JAMA-J AM MED ASSOC, V160, P1467, DOI 10.1001/jama.1956.02960520029008b
   NASH P, 1987, CLIN RHEUMATOL, V6, P282, DOI 10.1007/BF02201038
   Nawata Y, 1999, J RHEUMATOL, V26, P1527
   NISHIKAI M, 1980, ARTHRITIS RHEUM, V23, P881, DOI 10.1002/art.1780230802
   OTERO C, 1992, Neurology, V42, P388
   ROWEN AJ, 1983, RESPIRATION, V44, P143, DOI 10.1159/000194540
   Sauty A, 1997, EUR RESPIR J, V10, P2907, DOI 10.1183/09031936.97.10122907
   Schmidt WA, 2000, CLIN RHEUMATOL, V19, P371, DOI 10.1007/s100670070030
   Schnabel A, 1998, ARTHRITIS RHEUM-US, V41, P1215, DOI 10.1002/1529-0131(199807)41:7<1215::AID-ART11>3.0.CO;2-Y
   Schnabel A, 2003, SEMIN ARTHRITIS RHEU, V32, P273, DOI 10.1053/sarh.2002.50012
   SCHWARZ MI, 1976, MEDICINE, V55, P89, DOI 10.1097/00005792-197601000-00005
   Schwarz MI, 1998, CLIN CHEST MED, V19, P701, DOI 10.1016/S0272-5231(05)70111-8
   Serratrice J, 2001, CLIN RHEUMATOL, V20, P379, DOI 10.1007/s100670170032
   Spath M, 2004, J NEUROL, V251, P859, DOI 10.1007/s00415-004-0449-5
   TAKIZAWA H, 1987, J RHEUMATOL, V14, P102
   Tanaka F, 2000, INTERNAL MED, V39, P428, DOI 10.2169/internalmedicine.39.428
   TARGOFF IN, 1992, ARTHRITIS RHEUM, V35, P821, DOI 10.1002/art.1780350718
   TAZELAAR HD, 1990, AM REV RESPIR DIS, V141, P727, DOI 10.1164/ajrccm/141.3.727
   Teixeira A, 2005, NEUROMUSCULAR DISORD, V15, P32, DOI 10.1016/j.nmd.2004.09.006
   Troyanov Y, 2005, MEDICINE, V84, P231, DOI 10.1097/01.md.0000173991.74008.b0
   WALLAERT B, 1986, PRESSE MED, V5, P1247
   Yaqub S, 2004, MAYO CLIN PROC, V79, P687, DOI 10.4065/79.5.687
   YOSHIDA S, 1983, ARTHRITIS RHEUM, V26, P604, DOI 10.1002/art.1780260505
   Yoshida T, 1999, INTERNAL MED, V38, P733, DOI 10.2169/internalmedicine.38.733
NR 74
TC 7
Z9 7
U1 0
U2 0
PU MASSON EDITEUR
PI MOULINEAUX CEDEX 9
PA 21 STREET CAMILLE DESMOULINS, ISSY, 92789 MOULINEAUX CEDEX 9, FRANCE
SN 0761-8425
EI 1776-2588
J9 REV MAL RESPIR
JI Rev. Mal. Respir.
PD DEC
PY 2006
VL 23
IS 6
BP 671
EP 680
DI 10.1016/S0761-8425(06)72081-2
PG 10
WC Respiratory System
WE Science Citation Index Expanded (SCI-EXPANDED)
SC Respiratory System
GA 126OF
UT WOS:000243521800007
PM 17202971
DA 2023-03-31
ER

PT J
AU Meek, B
   Rijkers, GT
AF Meek, Bob
   Rijkers, Ger T.
TI The Haywain: Anti-syrithetase Antibodies in Patients with Inflammatory
   Diseases: Targeting Monocytes or Neutrophils?
SO CURRENT MEDICINAL CHEMISTRY
LA English
DT Review
DE Anti-synthetase; dermatomyositis; polymyositis; interstitial lung
   disease; aminoacyl-tRNA; inflammatory diseases
ID TRANSFER-RNA-SYNTHETASE; INTERSTITIAL LUNG-DISEASE; POLYMYOSITIS;
   MYOSITIS; AUTOANTIBODIES; DERMATOMYOSITIS; EPIDEMIOLOGY; ANTINUCLEAR;
   PNEUMONIA
AB Autoantibiodies against aminoacyl-tRNA synthetases are found in patients suffering from a wide range of autoimmune and inflammatory disorders. Recent data indicate that these antibodies are directed against splice-variants of synthetase genes, the so-called catalytic nulls. Latter molecules have cytokine-like functions and are involved in the regulation of the activation of lymphocytes, monocytes and granulocytes. The potential role of anti-synthetase antibodies as a diagnostic tool and a target for therapeutic interventions is discussed.
C1 [Meek, Bob; Rijkers, Ger T.] St Antonius Hosp Nieuwegein, Lab Med Microbiol & Immunol, Middelburg, Netherlands.
   [Rijkers, Ger T.] St Elizabeth Hosp, Lab Med Microbiol & Immunol, Tilburg, Middelburg, Netherlands.
   [Rijkers, Ger T.] Univ Coll Roosevelt, Dept Sci, POB 94, NL-4330 AB Middelburg, Netherlands.
C3 St. Antonius Hospital Utrecht; Elisabeth-TweeSteden Ziekenhuis (ETZ)
RP Rijkers, GT (通讯作者)，Univ Coll Roosevelt, Dept Sci, POB 94, NL-4330 AB Middelburg, Netherlands.
EM g.rijkers@ucr.nl
RI Rijkers, Ger/AAW-6143-2020
CR [Anonymous], 2019, AUSTR NZ CLIN TRIALS
   Ascherman DP, 2015, CURR RHEUMATOL REP, V17, DOI 10.1007/s11926-015-0532-1
   BOHAN A, 1975, NEW ENGL J MED, V292, P403, DOI 10.1056/NEJM197502202920807
   Castelino FV, 2010, ARTHRITIS RES THER, V12, DOI 10.1186/ar3097
   Chan EKL, 2015, FRONT IMMUNOL, V6, DOI 10.3389/fimmu.2015.00412
   Chatterjee S, 2013, CLEV CLIN J MED, V80, P655, DOI 10.3949/ccjm.80a.12171
   Cooper GS, 2003, AUTOIMMUN REV, V2, P119, DOI 10.1016/S1568-9972(03)00006-5
   Debray MP, 2015, EUR J RADIOL, V84, P516, DOI 10.1016/j.ejrad.2014.11.026
   Fang PF, 2017, METHODS, V113, P83, DOI 10.1016/j.ymeth.2016.11.014
   Findlay AR, 2015, MUSCLE NERVE, V51, P638, DOI 10.1002/mus.24566
   Fischer A, 2015, EUR RESPIR J, V46, P976, DOI 10.1183/13993003.00150-2015
   Fischer A, 2012, LANCET, V380, P689, DOI 10.1016/S0140-6736(12)61079-4
   Fritzler MJ, 2016, AUTOIMMUN REV, V15, P272, DOI 10.1016/j.autrev.2015.12.002
   Gaubitz M, 2006, RHEUMATOLOGY, V45, P3, DOI 10.1093/rheumatology/kel282
   Ghirardello A, 2013, CURR RHEUMATOL REP, V15, DOI 10.1007/s11926-013-0335-1
   Hamaguchi Y, 2013, PLOS ONE, V8, DOI 10.1371/journal.pone.0060442
   Howard OMZ, 2002, J EXP MED, V196, P781, DOI 10.1084/jem.20020186
   Hozumi H, 2016, RESP MED, V121, P91, DOI 10.1016/j.rmed.2016.10.019
   Lega JC, 2014, AUTOIMMUN REV, V13, P883, DOI 10.1016/j.autrev.2014.03.004
   Lo WS, 2014, SCIENCE, V345, P328, DOI 10.1126/science.1252943
   Luo Y, 2017, J LEUKOCYTE BIOL, V102, P1333, DOI 10.1189/jlb.3RU0417-148RR
   Mammen AL, 2011, NAT REV NEUROL, V7, P343, DOI 10.1038/nrneurol.2011.63
   MARTIN A, 1995, FASEB J, V9, P1226, DOI 10.1096/fasebj.9.12.7672516
   MATHEWS MB, 1984, J EXP MED, V160, P420, DOI 10.1084/jem.160.2.420
   MATHEWS MB, 1983, NATURE, V304, P177, DOI 10.1038/304177a0
   McElvaney OJ, 2018, QJM-INT J MED, V111, P185, DOI 10.1093/qjmed/hcx235
   MILLER FW, 1990, J CLIN INVEST, V85, P468, DOI 10.1172/JCI114461
   Mittoo S, 2009, RESP MED, V103, P1152, DOI 10.1016/j.rmed.2009.02.009
   Nangle LA, 2017, AM J RESP CRIT CARE, V195
   NISHIKAI M, 1980, ARTHRITIS RHEUM, V23, P881, DOI 10.1002/art.1780230802
   Nishimura M, 2018, BIOMARK MED, V12, P151, DOI 10.2217/bmm-2017-0362
   Ogilvie KM, 2017, AM J RESP CRIT CARE, V195
   Park SG, 2008, P NATL ACAD SCI USA, V105, P11043, DOI 10.1073/pnas.0802862105
   Pinal-Fernandez I, 2017, RHEUMATOLOGY, V56, P999, DOI 10.1093/rheumatology/kex021
   Porto BN, 2016, FRONT IMMUNOL, V7, DOI 10.3389/fimmu.2016.00311
   RABEN N, 1994, J BIOL CHEM, V269, P24277
   Sajish M, 2015, NATURE, V519, P370, DOI 10.1038/nature14028
   Saketkoo LA, 2014, J RHEUMATOL, V41, P792, DOI 10.3899/jrheum.131251
   Satoh M, 2017, CLIN REV ALLERG IMMU, V52, P1, DOI 10.1007/s12016-015-8510-y
   Saunders Jacqueline, 2017, J Pharm Pract, V30, P621, DOI 10.1177/0897190016660487
   Schimmel P, 2018, NAT REV MOL CELL BIO, V19, P45, DOI 10.1038/nrm.2017.77
   Selmi C, 2016, AUTOIMMUN REV, V15, P162, DOI 10.1016/j.autrev.2015.10.007
   Shibata A, 2017, PLOS ONE, V12, DOI 10.1371/journal.pone.0186587
   Strek ME, 2016, CURR OPIN PULM MED, V22, P442, DOI 10.1097/MCP.0000000000000298
   TARGOFF IN, 1990, J IMMUNOL, V144, P1737
   Tzelepis GE, 2008, EUR RESPIR J, V31, P11, DOI 10.1183/09031936.00060107
   Wakasugi K, 1999, SCIENCE, V284, P147, DOI 10.1126/science.284.5411.147
   Williamson Deborah A, 2017, Clin Microbiol Rev, V30, P827, DOI 10.1128/CMR.00112-16
   Xu ZW, 2012, STRUCTURE, V20, P1470, DOI 10.1016/j.str.2012.08.001
   Yao P, 2013, EMBO MOL MED, V5, P332, DOI 10.1002/emmm.201100626
   Yura H, 2017, RESP MED, V132, P189, DOI 10.1016/j.rmed.2017.10.020
   Zhang S, 2014, CLIN EXP IMMUNOL, V177, P134, DOI 10.1111/cei.12319
   Zhou JJ, 2014, J BIOL CHEM, V289, P19269, DOI 10.1074/jbc.C114.571026
NR 53
TC 0
Z9 0
U1 0
U2 2
PU BENTHAM SCIENCE PUBL LTD
PI SHARJAH
PA EXECUTIVE STE Y-2, PO BOX 7917, SAIF ZONE, 1200 BR SHARJAH, U ARAB
   EMIRATES
SN 0929-8673
EI 1875-533X
J9 CURR MED CHEM
JI Curr. Med. Chem.
PY 2020
VL 27
IS 17
BP 2863
EP 2871
DI 10.2174/0929867326666191128141215
PG 9
WC Biochemistry & Molecular Biology; Chemistry, Medicinal; Pharmacology &
   Pharmacy
WE Science Citation Index Expanded (SCI-EXPANDED)
SC Biochemistry & Molecular Biology; Pharmacology & Pharmacy
GA LW4KG
UT WOS:000539112600007
PM 31778104
DA 2023-03-31
ER

PT J
AU Kalluri, M
   Oddis, CV
AF Kalluri, Meena
   Oddis, Chester V.
TI Pulmonary Manifestations of the Idiopathic Inflammatory Myopathies
SO CLINICS IN CHEST MEDICINE
LA English
DT Article
DE Myositis; Pulmonary complications; Interstitial lung disease
ID INTERSTITIAL LUNG-DISEASE; TRANSFER-RNA-SYNTHETASE; RESOLUTION
   COMPUTED-TOMOGRAPHY; DISTINCT HLA-A; POLYMYOSITIS-DERMATOMYOSITIS;
   AMYOPATHIC DERMATOMYOSITIS; CYCLOPHOSPHAMIDE TREATMENT;
   CORTICOSTEROID-RESISTANT; IMMUNOGENETIC RISK; PROTECTIVE FACTORS
AB Pulmonary involvement in myositis includes interstitial lung disease (ILD), respiratory muscle weakness, aspiration, infections, and drug-induced disease. ILD may precede myositis, and results in increased morbidity and mortality rates. Initial evaluation should include pulmonary function tests and high-resolution computed tomography. Nonspecific interstitial pneumonia (NSIP) is the most common histologic pattern on lung biopsy. Treatment usually consists of a combination of steroids and other immunosuppressive agents, and the response depends on the clinical presentation and underlying histology.
C1 [Kalluri, Meena] Univ Alberta, Div Pulm Med, Edmonton, AB, Canada.
   [Oddis, Chester V.] Univ Pittsburgh, Div Rheumatol & Clin Immunol, Pittsburgh, PA 15260 USA.
C3 University of Alberta; Pennsylvania Commonwealth System of Higher
   Education (PCSHE); University of Pittsburgh
RP Kalluri, M (通讯作者)，2-25 D,Coll Plaza,8215-112th St, Edmonton, AB T6G2C8, Canada.
EM meenakalluri@med.ualberta.ca
RI Kalluri, Meena/K-1636-2019
OI Kalluri, Meena/0000-0003-4645-6292
CR ALJANADI M, 1989, J RHEUMATOL, V16, P1592
   Amato AA, 2003, NEUROLOGY, V61, P288, DOI 10.1212/WNL.61.3.288
   Arakawa H, 2003, CHEST, V123, P1096, DOI 10.1378/chest.123.4.1096
   Bandoh S, 2000, ANN RHEUM DIS, V59, P257, DOI 10.1136/ard.59.4.257
   Beasley MB, 2002, ARCH PATHOL LAB MED, V126, P1064
   BENBASSAT J, 1980, ISRAEL J MED SCI, V16, P197
   BOHAN A, 1975, NEW ENGL J MED, V292, P403, DOI 10.1056/NEJM197502202920807
   BOHAN A, 1975, NEW ENGL J MED, V292, P344, DOI 10.1056/NEJM197502132920706
   Bongartz Tim, 2005, Nat Clin Pract Rheumatol, V1, P80, DOI 10.1038/ncprheum0067
   Bonnefoy O, 2004, EUR J RADIOL, V49, P235, DOI 10.1016/S0720-048X(03)00094-9
   BRAUN NMT, 1983, THORAX, V38, P616, DOI 10.1136/thx.38.8.616
   Brouwer R, 2001, ANN RHEUM DIS, V60, P116, DOI 10.1136/ard.60.2.116
   CANNON GW, 1983, ARTHRITIS RHEUM, V26, P1269, DOI 10.1002/art.1780261015
   CHEN IJ, 2009, OLIN RHEUMATOL, V28, P639
   Chinoy H, 2006, ARTHRITIS RES THER, V8, DOI 10.1186/ar1862
   Cottin V, 2003, EUR RESPIR J, V22, P245, DOI 10.1183/09031936.03.00026703
   D'Cruz D, 2000, J RHEUMATOL, V27, P161
   Dalakas MC, 2003, LANCET, V362, P971, DOI 10.1016/S0140-6736(03)14368-1
   DENBOW CE, 1979, ARTHRITIS RHEUM, V22, P1088, DOI 10.1002/art.1780221007
   Douglas WW, 2001, AM J RESP CRIT CARE, V164, P1182, DOI 10.1164/ajrccm.164.7.2103110
   Englund P, 2007, ARTHRITIS RHEUM-US, V56, P372, DOI 10.1002/art.22293
   Fathi M, 2005, CURR OPIN RHEUMATOL, V17, P701, DOI 10.1097/01.bor.0000179949.65895.53
   Fathi M, 2004, ANN RHEUM DIS, V63, P297, DOI 10.1136/ard.2003.006122
   Friedman AW, 1996, SEMIN ARTHRITIS RHEU, V26, P459, DOI 10.1016/S0049-0172(96)80026-6
   Fujisawa T, 2005, J RHEUMATOL, V32, P58
   Fujita J, 1999, J RHEUMATOL, V26, P2377
   GRUHN WB, 1987, J RHEUMATOL, V14, P1045
   Hayashi S, 2008, J RHEUMATOL, V35, P260
   HEPPER NGG, 1964, MED CLIN N AM, V48, P1031, DOI 10.1016/S0025-7125(16)33432-0
   Hervier B, 2010, RHEUMATOLOGY, V49, P972, DOI 10.1093/rheumatology/kep455
   Hervier B, 2009, JOINT BONE SPINE, V76, P575, DOI 10.1016/j.jbspin.2009.02.004
   Huh JW, 2007, RESP MED, V101, P1761, DOI 10.1016/j.rmed.2007.02.017
   Ideura G, 2007, RESP MED, V101, P1406, DOI 10.1016/j.rmed.2007.01.023
   Ihn H, 2002, RHEUMATOLOGY, V41, P1268, DOI 10.1093/rheumatology/41.11.1268
   KaipiainenSeppanen O, 1996, J INTERN MED, V240, P81, DOI 10.1046/j.1365-2796.1996.14843000.x
   Kalluri M, 2009, CHEST, V135, P1550, DOI 10.1378/chest.08-2233
   Kang EH, 2005, RHEUMATOLOGY, V44, P1282, DOI 10.1093/rheumatology/keh723
   KOH ET, 1993, ANN RHEUM DIS, V52, P857, DOI 10.1136/ard.52.12.857
   Korkmaz C, 2001, RHEUMATOLOGY, V40, P476, DOI 10.1093/rheumatology/40.4.476
   Kurasawa K, 2002, CLIN EXP IMMUNOL, V129, P541, DOI 10.1046/j.1365-2249.2002.01933.x
   La Corte R, 2006, AUTOIMMUNITY, V39, P249, DOI 10.1080/08916930600623791
   Le Goff B, 2009, ARTHRIT RHEUM-ARTHR, V61, P108, DOI 10.1002/art.24372
   Levine SM, 2007, ARTHRITIS RHEUM, V56, P2729, DOI 10.1002/art.22790
   LOVE LA, 1991, MEDICINE, V70, P360, DOI 10.1097/00005792-199111000-00002
   Lundberg IE, 2006, RHEUMATOLOGY, V45, P18, DOI 10.1093/rheumatology/kel311
   MACCIONI FJ, 1990, AUST NZ J MED, V20, P806, DOI 10.1111/j.1445-5994.1990.tb00428.x
   Malik SW, 1996, AM J RESP CRIT CARE, V154, P1851, DOI 10.1164/ajrccm.154.6.8970380
   Marder W, 2007, SEMIN RESP CRIT CARE, V28, P398, DOI 10.1055/s-2007-985612
   Marie I, 2002, ARTHRIT RHEUM-ARTHR, V47, P614, DOI 10.1002/art.10794
   Marie I, 1998, J RHEUMATOL, V25, P1336
   Marie I, 2005, ARTHRIT RHEUM-ARTHR, V53, P155, DOI 10.1002/art.21083
   MARTIN L, 1985, J RHEUMATOL, V12, P104
   Matsushita T, 2007, J RHEUMATOL, V34, P1012
   Minai OA, 2009, LUPUS, V18, P1006, DOI 10.1177/0961203309102822
   Nawata Y, 1999, J RHEUMATOL, V26, P1527
   O'Hanlon TP, 2006, MEDICINE, V85, P111, DOI 10.1097/01.md.0000217525.82287.eb
   O'Hanlon TP, 2005, MEDICINE, V84, P338, DOI 10.1097/01.md.0000189818.63141.8c
   ODDIS CV, 1990, J RHEUMATOL, V17, P1329
   Passadore I, 2009, J PROTEOME RES, V8, P2331, DOI 10.1021/pr800943t
   Richards TJ, 2009, ARTHRITIS RHEUM-US, V60, P2183, DOI 10.1002/art.24631
   Roos N, 2007, J PHARMACOL EXP THER, V321, P583, DOI 10.1124/jpet.106.117051
   ROWEN AJ, 1983, RESPIRATION, V44, P143, DOI 10.1159/000194540
   SANO M, 1994, INTERNAL MED, V33, P185, DOI 10.2169/internalmedicine.33.185
   Schnabel Armin, 2005, Curr Rheumatol Rep, V7, P99, DOI 10.1007/s11926-005-0061-4
   SCHWARZ MI, 1995, AM J RESP CRIT CARE, V151, P2037, DOI 10.1164/ajrccm.151.6.7767555
   SCHWARZ MI, 1976, MEDICINE, V55, P489
   SEIVAOCALLAGHAN A, 2000, RHEUMATOLOGY, V39, P914
   STERN R, 1984, ARCH INTERN MED, V144, P2185, DOI 10.1001/archinte.144.11.2185
   Suzuki Y, 2009, LUNG, V187, P201, DOI 10.1007/s00408-009-9146-6
   Swigris JJ, 2006, CHEST, V130, P30, DOI 10.1016/S0012-3692(15)50949-5
   Takada K, 2005, AUTOIMMUNITY, V38, P383, DOI 10.1080/08916930500124023
   Tansey D, 2004, HISTOPATHOLOGY, V44, P585, DOI 10.1111/j.1365-2559.2004.01896.x
   Targoff IN, 2002, RHEUM DIS CLIN N AM, V28, P859, DOI 10.1016/S0889-857X(02)00032-7
   TAZELAAR HD, 1990, AM REV RESPIR DIS, V141, P727, DOI 10.1164/ajrccm/141.3.727
   Teixeira A, 2005, NEUROMUSCULAR DISORD, V15, P32, DOI 10.1016/j.nmd.2004.09.006
   Tillie-Leblond I, 2008, THORAX, V63, P53, DOI 10.1136/thx.2006.069237
   Torres C, 2006, AUTOIMMUNITY, V39, P205, DOI 10.1080/08916930600622603
   Vancsa A, 2009, RHEUMATOL INT, V29, P989, DOI 10.1007/s00296-009-0884-9
   Weitoft T, 1997, SCAND J RHEUMATOL, V26, P104, DOI 10.3109/03009749709115827
   WELLS AU, 1992, THORAX, V47, P738, DOI 10.1136/thx.47.9.738
   Wilkes MR, 2005, ARTHRITIS RHEUM-US, V52, P2439, DOI 10.1002/art.21240
   Yaqub S, 2004, MAYO CLIN PROC, V79, P687, DOI 10.4065/79.5.687
   Ye S, 2007, CLIN RHEUMATOL, V26, P1647, DOI 10.1007/s10067-007-0562-9
   Yoshida T, 1999, INTERNAL MED, V38, P733, DOI 10.2169/internalmedicine.38.733
NR 84
TC 51
Z9 55
U1 0
U2 4
PU W B SAUNDERS CO-ELSEVIER INC
PI PHILADELPHIA
PA 1600 JOHN F KENNEDY BOULEVARD, STE 1800, PHILADELPHIA, PA 19103-2899 USA
SN 0272-5231
EI 1557-8216
J9 CLIN CHEST MED
JI Clin. Chest Med.
PD SEP
PY 2010
VL 31
IS 3
BP 501
EP +
DI 10.1016/j.ccm.2010.05.008
PG 13
WC Respiratory System
WE Science Citation Index Expanded (SCI-EXPANDED)
SC Respiratory System
GA 646HY
UT WOS:000281531400008
PM 20692542
DA 2023-03-31
ER

PT J
AU Sato, S
   Kuwana, M
AF Sato, Shinji
   Kuwana, Masataka
TI Clinically amyopathic dermatomyositis
SO CURRENT OPINION IN RHEUMATOLOGY
LA English
DT Review
DE autoantibody; clinically amyopathic dermatomyositis; dermatomyositis;
   interstitial lung disease; malignancy
ID INTERSTITIAL LUNG-DISEASE; MYOSITIS-SPECIFIC AUTOANTIBODIES; JUVENILE
   DERMATOMYOSITIS; SINE MYOSITIS; UNDERLYING MALIGNANCY; JAPANESE
   PATIENTS; PNEUMONIA; POLYMYOSITIS; ASSOCIATION; AUTOANTIGEN
AB Purpose of review
   Clinically amyopathic dermatomyositis (CADM) is a unique subset of dermatomyositis, with typical skin manifestations of dermatomyositis but little or no evidence of myositis. This review focuses on updates on epidemiology, clinical manifestations, and autoantibody profiles in patients with CADM.
   Recent findings
   A population-based survey of dermatomyositis conducted in the United States revealed that overall age-adjusted and sex-adjusted incidence of CADM was 2.08 per 1 million persons. CADM consisted of approximately 20% of dermatomyositis. In general, late-onset myositis was infrequent. There was no apparent difference in frequency of internal malignancy or interstitial lung disease between CADM and classic dermatomyositis. However, anecdotal and retrospective case reports from eastern Asia showed a relatively high incidence of rapidly progressive interstitial lung disease, which is often fatal, in patients with adult-onset and juvenile-onset CADM. Finally, RNA helicase encoded by melanoma differentiation-associated gene 5 was identified as an autoantigen recognized by anti-CADM-140 antibody, which is associated with CADM and rapidly progressive interstitial lung disease.
   Summary
   CADM is a distinct clinical entity with unique clinical features and autoantibody profiles different from classic dermatomyositis.
C1 [Kuwana, Masataka] Keio Univ, Sch Med, Div Rheumatol, Dept Internal Med,Shinjuku Ku, Tokyo 1608582, Japan.
   [Sato, Shinji] Tokai Univ, Sch Med, Div Rheumatol, Dept Internal Med, Isehara, Kanagawa 25911, Japan.
C3 Keio University; Tokai University
RP Kuwana, M (通讯作者)，Keio Univ, Sch Med, Div Rheumatol, Dept Internal Med,Shinjuku Ku, 35 Shinanomachi, Tokyo 1608582, Japan.
EM kuwanam@sc.itc.keio.ac.jp
RI Sato, Shinji/AAN-8803-2020; Kuwana, Masataka/L-2918-2013; Sato,
   Shinji/V-7271-2019
FU Japanese Ministry of Health, Labour and Welfare
FX The authors have no conflict of interest. This review was supported
   partly by a research grant for intractable diseases from the Japanese
   Ministry of Health, Labour and Welfare.
CR Abe Y, 2010, PEDIATR INT, V52, P149, DOI 10.1111/j.1442-200X.2009.02946.x
   Ando M, 2010, CLIN RHEUMATOL, V29, P443, DOI 10.1007/s10067-009-1358-x
   Bendewald MJ, 2010, ARCH DERMATOL, V146, P26, DOI 10.1001/archdermatol.2009.328
   Betteridge Z, 2007, ARTHRITIS RHEUM-US, V56, P3132, DOI 10.1002/art.22862
   BOHAN A, 1975, NEW ENGL J MED, V292, P344, DOI 10.1056/NEJM197502132920706
   Cao H, 2009, CLIN RHEUMATOL, V28, P979, DOI 10.1007/s10067-009-1152-9
   Chiu Shih-Kai, 2007, Journal of Microbiology Immunology and Infection, V40, P68
   Dourmishev LA, 2008, EXPERT OPIN DRUG SAF, V7, P421, DOI 10.1517/14740338.7.4.421 
   el-Azhary RA, 2002, J AM ACAD DERMATOL, V46, P560, DOI 10.1067/mjd.2002.120620
   EUWER RL, 1991, J AM ACAD DERMATOL, V24, P959, DOI 10.1016/0190-9622(91)70153-S
   Fardet L, 2009, MEDICINE, V88, P91, DOI 10.1097/MD.0b013e31819da352
   Franks AG, 2009, MED CLIN N AM, V93, P1265, DOI 10.1016/j.mcna.2009.08.010
   Fujikawa K, 2009, SCAND J RHEUMATOL, V38, P263, DOI 10.1080/03009740802687455
   Gerami P, 2007, BRIT J DERMATOL, V157, P637, DOI 10.1111/j.1365-2133.2007.08055.x
   Gerami P, 2006, J AM ACAD DERMATOL, V54, P597, DOI 10.1016/j.jaad.2005.10.041
   Gono T, 2010, RHEUMATOLOGY, V49, P1354, DOI 10.1093/rheumatology/keq073
   Gunawardena H, 2009, ARTHRITIS RHEUM-US, V60, P1807, DOI 10.1002/art.24547
   Gunawardena H, 2009, RHEUMATOLOGY, V48, P607, DOI 10.1093/rheumatology/kep078
   Inhoff O, 2009, BRIT J DERMATOL, V161, P206, DOI 10.1111/j.1365-2133.2009.09205.x
   Ji SY, 2010, CHINESE MED J-PEKING, V123, P517, DOI 10.3760/cma.j.issn.0366-6999.2010.05.002
   Kakugawa T, 2008, INTERNAL MED, V47, P785, DOI 10.2169/internalmedicine.47.0639
   Kato H, 2006, NATURE, V441, P101, DOI 10.1038/nature04734
   Kikuchi K, 2008, INT J DERMATOL, V47, P310, DOI 10.1111/j.1365-4632.2008.03486.x
   Klein RQ, 2007, J AM ACAD DERMATOL, V57, P937, DOI 10.1016/j.jaad.2007.08.024
   Kobayashi I, 2003, RHEUMATOLOGY, V42, P371, DOI 10.1093/rheumatology/keg040
   Le Goff B, 2009, ARTHRIT RHEUM-ARTHR, V61, P108, DOI 10.1002/art.24372
   Ledwich LJ, 2010, AM J CLIN DERMATOL, V11, P151, DOI 10.2165/11530170-000000000-00000
   Mukae H, 2009, CHEST, V136, P1341, DOI 10.1378/chest.08-2740
   Nakashima R, 2010, RHEUMATOLOGY, V49, P433, DOI 10.1093/rheumatology/kep375
   Nawata Y, 1999, J RHEUMATOL, V26, P1527
   Park SH, 2009, RHEUMATOL INT, V29, P1231, DOI 10.1007/s00296-008-0808-0
   Pearson C. M., 1979, ARTHRITIS ALLIED CON, P742
   Pusceddu V, 2008, BREAST J, V14, P591, DOI 10.1111/j.1524-4741.2008.00654.x
   Ritchie SA, 2008, CUTIS, V82, P407
   Sato S, 2005, ARTHRITIS RHEUM-US, V52, P1571, DOI 10.1002/art.21023
   Sato S, 2009, ARTHRITIS RHEUM-US, V60, P2193, DOI 10.1002/art.24621
   Seidler AM, 2008, J AM ACAD DERMATOL, V59, P515, DOI 10.1016/j.jaad.2008.02.033
   Shiari R, 2009, JOINT BONE SPINE, V76, P722, DOI 10.1016/j.jbspin.2009.03.006
   Sontheimer RD, 2002, J AM ACAD DERMATOL, V46, P626, DOI 10.1067/mjd.2002.120621
   Sontheimer RD, 2010, ARCH DERMATOL, V146, P76, DOI 10.1001/archdermatol.2009.323
   Suzuki Y, 2009, LUNG, V187, P201, DOI 10.1007/s00408-009-9146-6
   Targoff IN, 2006, ARTHRITIS RHEUM, V54, P3682, DOI 10.1002/art.22164
   Walling Hobart W, 2010, Paediatr Drugs, V12, P23, DOI 10.2165/10899380-000000000-00000
   Yamasaki Y, 2007, RHEUMATOLOGY, V46, P124, DOI 10.1093/rheumatology/kel112
   Ye S, 2007, CLIN RHEUMATOL, V26, P1647, DOI 10.1007/s10067-007-0562-9
NR 45
TC 71
Z9 87
U1 0
U2 10
PU LIPPINCOTT WILLIAMS & WILKINS
PI PHILADELPHIA
PA TWO COMMERCE SQ, 2001 MARKET ST, PHILADELPHIA, PA 19103 USA
SN 1040-8711
EI 1531-6963
J9 CURR OPIN RHEUMATOL
JI Curr. Opin. Rheumatol.
PD NOV
PY 2010
VL 22
IS 6
BP 639
EP 643
DI 10.1097/BOR.0b013e32833f1987
PG 5
WC Rheumatology
WE Science Citation Index Expanded (SCI-EXPANDED)
SC Rheumatology
GA 656UP
UT WOS:000282365200004
PM 20827200
DA 2023-03-31
ER

PT J
AU Moghadam-Kia, S
   Aggarwal, R
   Oddis, CV
AF Moghadam-Kia, Siamak
   Aggarwal, Rohit
   Oddis, Chester V.
TI Treatment of inflammatory myopathy: emerging therapies and therapeutic
   targets
SO EXPERT REVIEW OF CLINICAL IMMUNOLOGY
LA English
DT Review
DE dermatomyositis; idiopathic inflammatory myopathy; myositis;
   polymyositis; treatment
ID INTERSTITIAL LUNG-DISEASE; TERM-FOLLOW-UP; INTRAVENOUS CYCLOPHOSPHAMIDE
   THERAPY; NECROSIS-FACTOR-ALPHA; MYCOPHENOLATE-MOFETIL; REFRACTORY
   POLYMYOSITIS; JUVENILE DERMATOMYOSITIS; CYCLOSPORINE-A; CASE SERIES;
   RHEUMATOID-ARTHRITIS
AB Despite the lack of placebo-controlled trials, glucocorticoids are considered the mainstay of initial treatment for idiopathic inflammatory myopathy and myositis-associated interstitial lung disease. Glucocorticoid-sparing agents are often given concomitantly with other immunosuppressive agents, particularly in patients with moderate or severe disease. First-line conventional immunosuppressive drugs include either methotrexate or azathioprine, and when they fail, more aggressive therapy includes mycophenolate mofetil, tacrolimus or cyclosporine, intravenous immunoglobulin, rituximab, or cyclophosphamide, used alone or in various combinations. Further investigations are required to assess the role of more novel therapies in the treatment of myositis and myositis-associated interstitial lung disease.
C1 [Oddis, Chester V.] Univ Pittsburgh, Sch Med, Dept Med, Myositis Ctr, Pittsburgh, PA 15213 USA.
   Univ Pittsburgh, Sch Med, Div Rheumatol & Clin Immunol, Pittsburgh, PA USA.
C3 Pennsylvania Commonwealth System of Higher Education (PCSHE); University
   of Pittsburgh; Pennsylvania Commonwealth System of Higher Education
   (PCSHE); University of Pittsburgh
RP Oddis, CV (通讯作者)，Univ Pittsburgh, Sch Med, Dept Med, Myositis Ctr, Pittsburgh, PA 15213 USA.
EM cvo5@pitt.edu
FU Pfizer; Mallinckrodt; Genentech; Novartis
FX R Aggarwal has received research grants from Pfizer, Mallinckrodt and
   Genentech. CV Oddis has received research grants from Genentech,
   Mallinckrodt, and Novartis. The authors have no other relevant
   affiliations or financial involvement with any organization or entity
   with a financial interest in or financial conflict with the subject
   matter or materials discussed in the manuscript apart from those
   disclosed.
CR Aggarwal R, 2014, ARTHRITIS RHEUM S, V64
   Aggarwal R, 2014, ARTHRITIS RHEUMATOL, V66, P740, DOI 10.1002/art.38270
   Amato AA, 2011, ANN NEUROL, V70, P427, DOI 10.1002/ana.22477
   Anandacoomarasamy A, 2005, RHEUMATOLOGY, V44, P562, DOI 10.1093/rheumatology/keh539
   Andersson H, 2015, RHEUMATOLOGY OXFORD
   Arabshahi B, 2012, J PEDIATR-US, V160, P520, DOI 10.1016/j.jpeds.2011.11.057
   Arlet JB, 2006, NEUROMUSCULAR DISORD, V16, P334, DOI 10.1016/j.nmd.2006.03.002
   Baechler EC, 2007, MOL MED, V13, P59, DOI 10.2119/2006-00085.Baechler
   Bakewell CJ, 2011, CHEST, V139, P441, DOI 10.1378/chest.10-0360
   Bilgic H, 2009, ARTHRITIS RHEUM-US, V60, P3436, DOI 10.1002/art.24936
   Bolosiu HD, 1999, ADV EXP MED BIOL, V455, P349
   Brulhart L, 2006, ANN RHEUM DIS, V65, P974, DOI 10.1136/ard.2005.045898
   Brunasso AMG, 2010, J RHEUMATOL, V37, P1549, DOI 10.3899/jrheum.091413
   BUNCH TW, 1981, ARTHRITIS RHEUM, V24, P45, DOI 10.1002/art.1780240107
   BUNCH TW, 1980, ANN INTERN MED, V92, P365, DOI 10.7326/0003-4819-92-3-365
   Catania A, 2010, THESCIENTIFICWORLDJO, V10, P1840, DOI 10.1100/tsw.2010.173
   Cherin P, 2002, ARTHRITIS RHEUM, V46, P467, DOI 10.1002/art.10053
   Chung L, 2007, ARCH DERMATOL, V143, P763, DOI 10.1001/archderm.143.6.763
   Coyle K, 2008, ARTHRITIS RES, V58, pS293
   CRONIN ME, 1989, J RHEUMATOL, V16, P1225
   DALAKAS MC, 1993, NEW ENGL J MED, V329, P1993, DOI 10.1056/NEJM199312303292704
   Danieli MG, 2011, AUTOIMMUN REV, V10, P144, DOI 10.1016/j.autrev.2010.09.004
   Danieli MG, 2009, AUTOIMMUN REV, V9, P124, DOI 10.1016/j.autrev.2009.04.003
   Dastmalchi M, 2008, ANN RHEUM DIS, V67, P1670, DOI 10.1136/ard.2007.077974
   Douglas WW, 2001, AM J RESP CRIT CARE, V164, P1182, DOI 10.1164/ajrccm.164.7.2103110
   Edge JC, 2006, ARCH DERMATOL, V142, P65, DOI 10.1001/archderm.142.1.65
   Efthimiou P, 2006, ANN RHEUM DIS, V65, P1233, DOI 10.1136/ard.2005.048744
   Fischer A, 2013, J RHEUMATOL, V40, P640, DOI 10.3899/jrheum.121043
   GABAY C, 1994, ARTHRITIS RHEUM, V37, P1744, DOI 10.1002/art.1780371206
   Gelber AC, 2000, J RHEUMATOL, V27, P1542
   Greenberg SA, 2005, ANN NEUROL, V57, P664, DOI 10.1002/ana.20464
   Hengstman GJD, 2008, EUR NEUROL, V59, P159, DOI 10.1159/000114036
   Hengstman GJD, 2003, EUR NEUROL, V50, P10, DOI 10.1159/000070852
   Hengstman GJD, 2004, EUR NEUROL, V52, P61, DOI 10.1159/000079547
   Higgs BW, 2014, ANN RHEUM DIS, V73, P256, DOI 10.1136/annrheumdis-2012-202794
   Iannone F, 2006, J RHEUMATOL, V33, P1802
   Ingegnoli F, 2012, AUTOIMMUN REV, V11, P335, DOI 10.1016/j.autrev.2011.09.007
   Isenberg DA, 2004, RHEUMATOLOGY, V43, P49, DOI 10.1093/rheumatology/keg427
   Ishikawa Y, 2010, CLIN RHEUMATOL, V29, P563, DOI 10.1007/s10067-009-1370-1
   JOFFE MM, 1993, AM J MED, V94, P379, DOI 10.1016/0002-9343(93)90148-I
   Kameda H, 2005, J RHEUMATOL, V32, P1719
   Katagiri A, 2008, MOD RHEUMATOL, V18, P562, DOI 10.1007/s10165-008-0090-8
   Keir GJ, 2014, RESPIROLOGY, V19, P353, DOI 10.1111/resp.12214
   Kerola AM, 2015, CLIN RHEUMATOL, V34, P609, DOI 10.1007/s10067-014-2507-4
   Klein R, 2010, ARCH DERMATOL, V146, P780, DOI 10.1001/archdermatol.2010.142
   Koenig M, 2007, ARTHRITIS RES THER, V9, DOI 10.1186/ar2276
   Kondo M, 2014, RHEUMATOLOGY, V53, P1907, DOI 10.1093/rheumatology/keu234
   Kotani T, 2008, J RHEUMATOL, V35, P254
   Kotani T, 2011, CLIN RHEUMATOL, V30, P1021, DOI 10.1007/s10067-011-1713-6
   Labirua-Iturburu A, 2013, CLIN EXP RHEUMATOL, V31, P436
   Lambotte O, 2005, J RHEUMATOL, V32, P1369
   Lepidi H, 1998, NEUROPATH APPL NEURO, V24, P73, DOI 10.1046/j.1365-2990.1998.00092.x
   Levine TD, 2005, ARTHRITIS RHEUM, V52, P601, DOI 10.1002/art.20849
   Levine T, 2012, DRUG DES DEV THER, V6, P133, DOI 10.2147/DDDT.S33110
   Lundberg I, 1997, ARTHRITIS RHEUM, V40, P865, DOI 10.1002/art.1780400514
   Maeshima K, 2014, RHEUMATOLOGY, V53, P379, DOI 10.1093/rheumatology/ket251
   Mahler EAM, 2011, RHEUMATOLOGY, V50, P2206, DOI 10.1093/rheumatology/ker088
   Majithia V, 2005, RHEUMATOLOGY, V44, P386, DOI 10.1093/rheumatology/keh499
   Marie I, 2002, ARTHRIT RHEUM-ARTHR, V47, P614, DOI 10.1002/art.10794
   MILLER FW, 1992, NEW ENGL J MED, V326, P1380, DOI 10.1056/NEJM199205213262102
   Miller J, 2002, J NEUROL SCI, V199, pS53
   Mok CC, 2003, SCAND J RHEUMATOL, V32, P181, DOI 10.1080/03009740310002542
   Mok CC, 2007, J RHEUMATOL, V34, P1864
   Morganroth PA, 2010, ARTHRIT CARE RES, V62, P1496, DOI 10.1002/acr.20212
   Mrrsui T, 2011, ACTA NEUROL BELG, V111, P188
   Murata K, 1999, AM J PATHOL, V155, P453, DOI 10.1016/S0002-9440(10)65141-3
   Musuruana JL, 2011, JOINT BONE SPINE, V78, P431, DOI 10.1016/j.jbspin.2011.03.022
   Nagaraju K, 1999, CLIN IMMUNOL, V92, P161, DOI 10.1006/clim.1999.4743
   Narazaki M, 2011, RHEUMATOLOGY, V50, P1344, DOI 10.1093/rheumatology/ker152
   Newman E D, 1995, J Clin Rheumatol, V1, P99, DOI 10.1097/00124743-199504000-00007
   Ochi S, 2005, CLIN EXP RHEUMATOL, V23, P707
   Oddis CV, 2013, ARTHRITIS RHEUM-US, V65, P314, DOI 10.1002/art.37754
   Oddis CV, 2005, ARTHRITIS RHEUM, V52, P2607, DOI 10.1002/art.21291
   Oddis CV, 1999, LANCET, V353, P1762, DOI 10.1016/S0140-6736(99)01927-3
   Patwa HS, 2012, NEUROLOGY, V78, P1009, DOI 10.1212/WNL.0b013e31824de293
   Pisoni CN, 2007, RHEUMATOLOGY, V46, P516, DOI 10.1093/rheumatology/kel336
   Qushmaq KA, 2000, J RHEUMATOL, V27, P2855
   Rider LG, 2011, ARTHRIT CARE RES, V63, pS118, DOI 10.1002/acr.20532
   Riolo G, 2012, J RHEUMATOL, V39, P193, DOI 10.3899/jrheum.110612
   Rowin J, 2006, NEUROLOGY, V66, P1245, DOI 10.1212/01.wnl.0000208416.32471.c0
   Saketkoo LA, 2009, AM J MED SCI, V337, P329, DOI 10.1097/MAJ.0b013e31818d094b
   Saravanan V, 2004, RHEUMATOLOGY, V43, P143, DOI 10.1093/rheumatology/keg466
   Schiopu E, 2012, ARTHRITIS RES THER, V14, DOI 10.1186/ar3704
   Schnieder C, 2002, MUSCLE NERVE, V25, P286, DOI 10.1002/mus.10026
   Selva-O'Callaghan A, 2004, RHEUMATOLOGY, V43, P1196, DOI 10.1093/rheumatology/keh285
   Suzuki Y, 2009, LUNG, V187, P201, DOI 10.1007/s00408-009-9146-6
   Swigris JJ, 2006, CHEST, V130, P30, DOI 10.1016/S0012-3692(15)50949-5
   Takada K, 2005, AUTOIMMUNITY, V38, P383, DOI 10.1080/08916930500124023
   Thompson B, 2008, J RHEUMATOL, V35, P2080
   Troyanov Y, 2005, MEDICINE, V84, P231, DOI 10.1097/01.md.0000173991.74008.b0
   Valiyil R, 2010, ARTHRIT CARE RES, V62, P1328, DOI 10.1002/acr.20219
   Villalba L, 1998, ARTHRITIS RHEUM-US, V41, P392, DOI 10.1002/1529-0131(199803)41:3<392::AID-ART3>3.3.CO;2-O
   Walsh RJ, 2007, ARTHRITIS RHEUM, V56, P3784, DOI 10.1002/art.22928
   Wilkes MR, 2005, ARTHRITIS RHEUM-US, V52, P2439, DOI 10.1002/art.21240
   Yamadori I, 2001, RHEUMATOL INT, V21, P89
   Yamasaki Y, 2007, RHEUMATOLOGY, V46, P124, DOI 10.1093/rheumatology/kel112
   Yu KH, 2011, CLIN RHEUMATOL, V30, P1595, DOI 10.1007/s10067-011-1840-0
NR 97
TC 22
Z9 25
U1 1
U2 8
PU TAYLOR & FRANCIS LTD
PI ABINGDON
PA 2-4 PARK SQUARE, MILTON PARK, ABINGDON OR14 4RN, OXON, ENGLAND
SN 1744-666X
EI 1744-8409
J9 EXPERT REV CLIN IMMU
JI Expert Rev. Clin. Immunol.
PY 2015
VL 11
IS 11
BP 1265
EP 1275
DI 10.1586/1744666X.2015.1082908
PG 11
WC Immunology
WE Science Citation Index Expanded (SCI-EXPANDED)
SC Immunology
GA DD4RK
UT WOS:000369910100009
PM 26313852
OA Green Accepted
DA 2023-03-31
ER

PT J
AU Schlossbauer, T
   Becker-Gaab, C
   Eibel, R
AF Schlossbauer, T
   Becker-Gaab, C
   Eibel, R
TI Pulmonary manifestation in rheumatic disorders
SO RADIOLOGE
LA German
DT Article
DE fibrosing alveolitis; pulmonary fibrosis; collagen vascular diseases;
   rheumatoid arthritis; HR-CT
ID PROGRESSIVE SYSTEMIC-SCLEROSIS; INTERSTITIAL LUNG-DISEASE; INVOLVEMENT;
   ARTHRITIS; CT; DERMATOMYOSITIS; POLYMYOSITIS; THERAPY
AB Collagen based vascular diseases with pulmonary involvement comprise rheumatoid arthritis, systemic lupus erythematosus, progressive systemic sclerosis, dermatomyositis and polymyositis, ankylosing spondylitis, Sjogrens syndrome, and mixed connective tissue diseases. The different characteristics of pulmonary involvement are described. In such circumstances, early recognition of lung involvement is of considerable significance and the relationship to the corresponding disease has to be made. Frequently unrecognised pulmonary involvement ends up as fibrosis with irreversible deficits in respiratory function.
C1 Univ Munich, Klinikum Innenstadt, Inst Klin Radiol, D-80336 Munich, Germany.
C3 University of Munich
RP Schlossbauer, T (通讯作者)，Univ Munich, Klinikum Innenstadt, Inst Klin Radiol, Ziemssenstr 1, D-80336 Munich, Germany.
EM thomas.schlossbauer@med.uni-muenchen.de
CR Altin R, 2005, CLIN RHEUMATOL, V24, P22, DOI 10.1007/s10067-004-0960-1
   ANAYA JM, 1995, SEMIN ARTHRITIS RHEU, V24, P242, DOI 10.1016/S0049-0172(95)80034-4
   Bankier AA, 1996, RADIOLOGE, V36, P637, DOI 10.1007/s001170050122
   Cain HC, 1998, CLIN CHEST MED, V19, P687, DOI 10.1016/S0272-5231(05)70110-6
   Diederich S, 1996, RADIOLOGE, V36, P567, DOI 10.1007/s001170050112
   Fathi M, 2004, ANN RHEUM DIS, V63, P297, DOI 10.1136/ard.2003.006122
   Fenlon HM, 1996, AM J ROENTGENOL, V166, P301, DOI 10.2214/ajr.166.2.8553934
   Graninger W, 2003, Z RHEUMATOL, V62, P10, DOI 10.1007/s00393-003-0478-y
   Hilliquin P, 1996, BRIT J RHEUMATOL, V35, P441
   Kim EA, 2001, J COMPUT ASSIST TOMO, V25, P757, DOI 10.1097/00004728-200109000-00015
   KIRN EA, 2002, RADIOGRAPHICS, V22, P151
   Remy-Jardin M, 1993, J Thorac Imaging, V8, P249, DOI 10.1097/00005382-199323000-00001
   REMYJARDIN M, 1993, RADIOLOGY, V188, P499, DOI 10.1148/radiology.188.2.8327704
   Schnabel A, 2003, SEMIN ARTHRITIS RHEU, V32, P273, DOI 10.1053/sarh.2002.50012
   YASUHARU S, 2002, J COMPUT ASSIST TOMO, V26, P349
NR 15
TC 1
Z9 1
U1 0
U2 1
PU SPRINGER
PI NEW YORK
PA 233 SPRING STREET, NEW YORK, NY 10013 USA
SN 0033-832X
J9 RADIOLOGE
JI Radiologe
PD JUL
PY 2005
VL 45
IS 7
BP 649
EP 663
DI 10.1007/s00117-005-1243-9
PG 15
WC Radiology, Nuclear Medicine & Medical Imaging
WE Science Citation Index Expanded (SCI-EXPANDED)
SC Radiology, Nuclear Medicine & Medical Imaging
GA 956KX
UT WOS:000231299700008
PM 15983755
DA 2023-03-31
ER

PT J
AU High, WA
   Cohen, JB
   Murphy, BA
   Costner, MI
AF High, WA
   Cohen, JB
   Murphy, BA
   Costner, MI
TI Fatal interstitial pulmonary fibrosis in anti-Jo-1-negative amyopathic
   dermatomyositis
SO JOURNAL OF THE AMERICAN ACADEMY OF DERMATOLOGY
LA English
DT Article
ID TRANSFER RNA-SYNTHETASE; POLYMYOSITIS-DERMATOMYOSITIS; LUNG-DISEASE;
   MYOSITIS; ANTIBODY
AB Amyopathic dermatomyositis (DM) describes a subpopulation with the cutaneous eruption of DM, but without muscle involvement. Interstitial pulmonary fibrosis is a recognized complication of DM, often correlated with antisynthetase enzymes, such as anti-Jo-1. We describe a case of fatal IPF in a patient with anti-Jo-1 antibody-negative amyopathic DM.
C1 Univ Texas, SW Med Ctr, Dept Dermatol, Dallas, TX 75390 USA.
C3 University of Texas System; University of Texas Dallas; University of
   Texas Southwestern Medical Center Dallas
RP Costner, MI (通讯作者)，Univ Texas, SW Med Ctr, Dept Dermatol, 5323 Harry Hines Blvd, Dallas, TX 75390 USA.
CR ALJANADI M, 1989, J RHEUMATOL, V16, P1592
   Bergoin C, 2002, REV MAL RESPIR, V19, P371
   BERNSTEIN RM, 1984, BRIT MED J, V289, P152
   Bjoraker JA, 1998, AM J RESP CRIT CARE, V157, P199, DOI 10.1164/ajrccm.157.1.9704130
   BOHAN A, 1975, NEW ENGL J MED, V292, P344, DOI 10.1056/NEJM197502132920706
   Cannon GW, 1997, RHEUM DIS CLIN N AM, V23, P917, DOI 10.1016/S0889-857X(05)70366-5
   Chow SK, 2000, CLIN RHEUMATOL, V19, P484, DOI 10.1007/s100670070012
   Douglas WW, 2001, AM J RESP CRIT CARE, V164, P1182, DOI 10.1164/ajrccm.164.7.2103110
   EGAN JJ, 1998, HOSP MED, V16, P733
   EUWER RL, 1991, J AM ACAD DERMATOL, V24, P959, DOI 10.1016/0190-9622(91)70153-S
   FERNANDES L, 1979, J ROY SOC MED, V72, P777
   Flaherty KR, 2001, AM J RESP CRIT CARE, V164, P1722, DOI 10.1164/ajrccm.164.9.2103074
   HOCHBERG MC, 1984, J RHEUMATOL, V11, P663
   KATZENSTEIN ALA, 1994, AM J SURG PATHOL, V18, P136, DOI 10.1097/00000478-199402000-00003
   MATHEWS MB, 1984, J EXP MED, V160, P420, DOI 10.1084/jem.160.2.420
   PARK S, 1975, AM J DIS CHILD, V129, P723, DOI 10.1001/archpedi.1975.02120430057016
   PHILLIPS TJ, 1987, J AM ACAD DERMATOL, V17, P381, DOI 10.1016/S0190-9622(87)70217-5
   Santiago MB, 1998, J RHEUMATOL, V25, P2042
   SMITH GJW, 1990, CLIN CHEST MED, V11, P95
   SOSTMAN HD, 1976, MEDICINE, V55, P371, DOI 10.1097/00005792-197609000-00002
   TAKIZAWA H, 1987, J RHEUMATOL, V14, P102
   TARGOFF IN, 1992, ARTHRITIS RHEUM, V35, P821, DOI 10.1002/art.1780350718
   TARGOFF IN, 1990, AM J MED, V88, P241, DOI 10.1016/0002-9343(90)90149-8
   TARGOFF IN, 1993, J CLIN INVEST, V91, P2556, DOI 10.1172/JCI116493
   Tokiyama K, 1990, Ryumachi, V30, P204
NR 25
TC 21
Z9 21
U1 0
U2 1
PU MOSBY, INC
PI ST LOUIS
PA 11830 WESTLINE INDUSTRIAL DR, ST LOUIS, MO 63146-3318 USA
SN 0190-9622
J9 J AM ACAD DERMATOL
JI J. Am. Acad. Dermatol.
PD AUG
PY 2003
VL 49
IS 2
BP 295
EP 298
DI 10.1067/S0190-9622(03)01482-8
PG 4
WC Dermatology
WE Science Citation Index Expanded (SCI-EXPANDED)
SC Dermatology
GA 708KN
UT WOS:000184566100021
PM 12894081
DA 2023-03-31
ER

PT J
AU Tokunaga, K
   Hagino, N
AF Tokunaga, Kenichiro
   Hagino, Noboru
TI Dermatomyositis with Rapidly Progressive Interstitial Lung Disease
   Treated with Rituximab: A Report of 3 Cases in Japan
SO INTERNAL MEDICINE
LA English
DT Article
DE anti-ARS antibody; anti-MDA5 antibody; dermatomyositis; interstitial
   lung disease; rituximab; anti-PL-12 antibody
ID CLINICALLY AMYOPATHIC DERMATOMYOSITIS; THERAPY; POLYMYOSITIS;
   CYCLOPHOSPHAMIDE; COMPLICATION; TACROLIMUS; ANTIBODY; FERRITIN
AB We performed a retrospective chart review of three patients with hypomyopathic dermatomyositis and rapidly progressive interstitial lung disease. The patients were Japanese women of 71, 69, and 65 years of age. Two patients were anti-melanoma differentiation-associated gene 5 (anti-MDA5) antibody-positive and 1 was anti-aminoacyl-tRNA synthetase (anti-ARS) antibody-positive. Their respiratory statuses deteriorated despite the administration of glucocorticoid, calcineurin inhibitors, and intravenous cyclophosphamide therapy. We subsequently administered rituximab. The anti-ARS antibody-positive patient survived, while 2 anti-MDA5 antibody-positive patients died.
C1 [Tokunaga, Kenichiro] Japanese Red Cross Kumamoto Hosp, Dept Rheumatol, Kumamoto, Japan.
   [Hagino, Noboru] Teikyo Univ, Chiba Med Ctr, Div Rheumatol, Tokyo, Tokyo, Japan.
C3 Teikyo University
RP Tokunaga, K (通讯作者)，Japanese Red Cross Kumamoto Hosp, Dept Rheumatol, Kumamoto, Japan.
EM kentoku71@hotmail.co.jp
CR Aggarwal R, 2014, ARTHRITIS RHEUMATOL, V66, P740, DOI 10.1002/art.38270
   Andersson H, 2015, RHEUMATOLOGY, V54, P1420, DOI 10.1093/rheumatology/kev004
   Clottu A, 2012, DERMATOLOGY, V225, P376, DOI 10.1159/000346573
   Gono T, 2012, RHEUMATOLOGY, V51, P1563, DOI 10.1093/rheumatology/kes102
   Gono T, 2010, RHEUMATOLOGY, V49, P1713, DOI 10.1093/rheumatology/keq149
   Gono T, 2010, RHEUMATOLOGY, V49, P1354, DOI 10.1093/rheumatology/keq073
   Kameda H, 2005, J RHEUMATOL, V32, P1719
   Kurita T, 2015, RHEUMATOLOGY, V54, P39, DOI 10.1093/rheumatology/keu166
   Labirua A, 2010, CURR OPIN RHEUMATOL, V22, P633, DOI 10.1097/BOR.0b013e32833f1970
   Marie I, 2012, RESP MED, V106, P581, DOI 10.1016/j.rmed.2012.01.001
   Sato S, 2005, ARTHRITIS RHEUM-US, V52, P1571, DOI 10.1002/art.21023
   Sem M, 2009, RHEUMATOLOGY, V48, P968, DOI 10.1093/rheumatology/kep157
   Unger L, 2014, RHEUMATOLOGY, V53, P1630, DOI 10.1093/rheumatology/keu024
   Watanabe R, 2016, MOD RHEUMATOL, V26, P465, DOI 10.3109/14397595.2015.1012797
   Yamaguchi K, 2015, MOD RHEUMATOL
NR 15
TC 32
Z9 36
U1 0
U2 0
PU JAPAN SOC INTERNAL MEDICINE
PI TOKYO
PA 34-3 3-CHOME HONGO BUNKYO-KU, TOKYO, 113, JAPAN
SN 0918-2918
EI 1349-7235
J9 INTERNAL MED
JI Intern. Med.
PY 2017
VL 56
IS 11
BP 1399
EP 1403
DI 10.2169/internalmedicine.56.7956
PG 5
WC Medicine, General & Internal
WE Science Citation Index Expanded (SCI-EXPANDED)
SC General & Internal Medicine
GA EX3AK
UT WOS:000403104000019
PM 28566605
OA gold, Green Published, Green Submitted
DA 2023-03-31
ER

PT J
AU Douglas, WW
   Tazelaar, HD
   Hartman, TE
   Hartman, RP
   Decker, PA
   Schroeder, DR
   Ryu, JH
AF Douglas, WW
   Tazelaar, HD
   Hartman, TE
   Hartman, RP
   Decker, PA
   Schroeder, DR
   Ryu, JH
TI Polymyositis-dermatomyositis-associated interstitial lung disease
SO AMERICAN JOURNAL OF RESPIRATORY AND CRITICAL CARE MEDICINE
LA English
DT Article
DE polymyositis-dermatomyositis; interstitial lung disease; survival;
   azathioprine; prednisone
ID IDIOPATHIC PULMONARY-FIBROSIS; PROGNOSTIC-SIGNIFICANCE; HISTOLOGIC
   PATTERN; PREDNISONE; PNEUMONIA; CYCLOPHOSPHAMIDE; AZATHIOPRINE;
   ALVEOLITIS; FEATURES
AB We report findings in 70 patients with both diffuse interstitial lung disease and either polymyositis (PM) or dermatomyositis (DM). Initial presentations were most commonly either musculoskeletal (arthralgias, myalgias, and weakness) or pulmonary (cough, dyspnea, and fever) symptoms alone; in only 15 patients (21.4%) did both occur simultaneously. Pulmonary disease usually took the form of acute to subacute antibiotic-resistant community-acquired pneumonia. Chest radiographs and computed tomography most commonly demonstrated bilateral irregular linear opacities involving the lung bases; occasionally consolidation was present. Jo-1 antibody was present in 19 (38%) of 50 patients tested. Synchronous associated malignancy was present in 4 of 70 patients (5.7%). Surgical lung biopsies disclosed nonspecific interstitial pneumonia (NSIP) in 18 of 22 patients (81.8%), organizing diffuse alveolar damage (DAD) in 2, bronchiolitis obliterans organizing pneumonia (BOOP) in 1, and usual interstitial pneumonia (UIP) in 1. Treatment usually included prednisone in 40-60 mg/d dosages for initial control, followed by lower dose prednisone plus an immunosuppressive agent such as azathioprine or methotrexate for disease suppression. Survival was significantly better than that observed for historical control subjects with idiopathic UIP, and was more consistent with survival previously reported in idiopathic NSIP. There was no difference in survival between Jo-1 positive and Jo-1 negative groups.
C1 Mayo Clin & Mayo Fdn, Div Pulm & Crit Care Med, Rochester, MN 55905 USA.
   Mayo Clin & Mayo Fdn, Div Anat Pathol, Rochester, MN 55905 USA.
   Mayo Clin & Mayo Fdn, Dept Diagnost Radiol, Rochester, MN 55905 USA.
   Mayo Clin & Mayo Fdn, Biostat Sect, Rochester, MN 55905 USA.
C3 Mayo Clinic; Mayo Clinic; Mayo Clinic; Mayo Clinic
RP Ryu, JH (通讯作者)，Mayo Clin & Mayo Fdn, Div Pulm & Crit Care Med, 200 1st St SW, Rochester, MN 55905 USA.
OI Ryu, Jay/0000-0002-9576-2272
CR Akira M, 1999, RADIOLOGY, V210, P333, DOI 10.1148/radiology.210.2.r99ja15333
   *AM THOR SOC, 2000, AM J RESP CRIT CARE, V161, P646, DOI DOI 10.1164/AJRCCM.161.2.ATS3-00
   Bjoraker JA, 1998, AM J RESP CRIT CARE, V157, P199, DOI 10.1164/ajrccm.157.1.9704130
   BOHAN A, 1975, NEW ENGL J MED, V292, P403, DOI 10.1056/NEJM197502202920807
   BOHAN A, 1975, NEW ENGL J MED, V292, P344, DOI 10.1056/NEJM197502132920706
   BUNCH TW, 1981, ARTHRITIS RHEUM, V24, P45, DOI 10.1002/art.1780240107
   BUNCH TW, 1980, ANN INTERN MED, V92, P365, DOI 10.7326/0003-4819-92-3-365
   Daniil ZD, 1999, AM J RESP CRIT CARE, V160, P899, DOI 10.1164/ajrccm.160.3.9903021
   DICKEY BF, 1984, SEMIN ARTHRITIS RHEU, V14, P60, DOI 10.1016/0049-0172(84)90010-6
   Douglas WW, 2000, AM J RESP CRIT CARE, V161, P1172, DOI 10.1164/ajrccm.161.4.9907002
   DUNCAN PE, 1974, AM J MED, V57, P621, DOI 10.1016/0002-9343(74)90014-X
   Hartman TE, 2000, RADIOLOGY, V217, P701, DOI 10.1148/radiology.217.3.r00nv31701
   Ikezoe J, 1996, J THORAC IMAG, V11, P250, DOI 10.1097/00005382-199623000-00002
   KATZENSTEIN ALA, 1994, AM J SURG PATHOL, V18, P136, DOI 10.1097/00000478-199402000-00003
   Katzenstein ALA, 1998, AM J RESP CRIT CARE, V157, P1301, DOI 10.1164/ajrccm.157.4.9707039
   Mino M, 1997, AM J ROENTGENOL, V169, P83, DOI 10.2214/ajr.169.1.9207505
   Nagai S, 1998, EUR RESPIR J, V12, P1010, DOI 10.1183/09031936.98.12051010
   Nicholson AC, 2000, AM J RESP CRIT CARE, V162, P2213, DOI 10.1164/ajrccm.162.6.2003049
   Sauty A, 1997, EUR RESPIR J, V10, P2907, DOI 10.1183/09031936.97.10122907
   Schnabel A, 1998, ARTHRITIS RHEUM-US, V41, P1215, DOI 10.1002/1529-0131(199807)41:7<1215::AID-ART11>3.0.CO;2-Y
   SCHWARZ MI, 1976, MEDICINE, V55, P89, DOI 10.1097/00005792-197601000-00005
   SCHWARZ MI, 1992, J THORAC IMAG, V7, P46, DOI 10.1097/00005382-199203000-00006
   Shinohara T, 1997, INTERNAL MED, V36, P519, DOI 10.2169/internalmedicine.36.519
   TAZELAAR HD, 1990, AM REV RESPIR DIS, V141, P727, DOI 10.1164/ajrccm/141.3.727
NR 24
TC 377
Z9 401
U1 1
U2 15
PU AMER THORACIC SOC
PI NEW YORK
PA 25 BROADWAY, 18 FL, NEW YORK, NY 10004 USA
SN 1073-449X
EI 1535-4970
J9 AM J RESP CRIT CARE
JI Am. J. Respir. Crit. Care Med.
PD OCT 1
PY 2001
VL 164
IS 7
BP 1182
EP 1185
DI 10.1164/ajrccm.164.7.2103110
PG 4
WC Critical Care Medicine; Respiratory System
WE Science Citation Index Expanded (SCI-EXPANDED)
SC General & Internal Medicine; Respiratory System
GA 489VM
UT WOS:000172013200021
PM 11673206
DA 2023-03-31
ER

PT J
AU Selva-O'Callaghan, A
   Sanchez-Sitjes, L
   Munoz-Gall, X
   Mijares-Boeckh-Behrens, T
   Solans-Laque, R
   Bosch-Gil, JA
   Morell-Brotad, F
   Vilardell-Tarres, M
AF Selva-O'Callaghan, A
   Sanchez-Sitjes, L
   Munoz-Gall, X
   Mijares-Boeckh-Behrens, T
   Solans-Laque, R
   Bosch-Gil, JA
   Morell-Brotad, F
   Vilardell-Tarres, M
TI Respiratory failure due to muscle weakness in inflammatory myopathies:
   maintenance therapy with home mechanical ventilation
SO RHEUMATOLOGY
LA English
DT Article
DE pulmonary; polymyositis/dermatomyositis; evaluation of new systems of
   care
ID INTERSTITIAL LUNG-DISEASE; INCLUSION-BODY MYOSITIS; POLYMYOSITIS
   DERMATOMYOSITIS; PULMONARY-DISEASE; CLASSIFICATION; INVOLVEMENT;
   PROGNOSIS
AB Polymyositis and dermatomyositis are idiopathic inflammatory myopathies. Respiratory complications are a common feature, but ventilatory insufficiency is rare in these patients. We describe here three patients diagnosed with inflammatory myopathy (polymyositis) with respiratory failure due to muscle weakness who did not respond to immunosuppressive therapy. Mechanical ventilation at home with nasal or tracheal intermittent positive pressure resulted in improved chronic hypoventilation. This treatment improves the quality of life of patients with inflammatory myopathies and can be lifesaving in some cases.
C1 Hosp Gen Valle Hebron, Dept Internal Med, Barcelona, Spain.
   Hosp Gen Valle Hebron, Serv Pneumol, Barcelona, Spain.
C3 Hospital Universitari Vall d'Hebron; Hospital Universitari Vall d'Hebron
RP Selva-O'Callaghan, A (通讯作者)，C Siracusa 12 Bis A, Barcelona 08012, Spain.
RI ; Munoz, Xavier/I-9009-2014
OI Morell Brotad, Ferran/0000-0002-7206-4543; Selva-O'Callaghan,
   Albert/0000-0003-2823-9761; Munoz, Xavier/0000-0002-8693-022X; Munoz,
   Xavier/0000-0002-8338-0883
CR Annane D, 1999, EUR RESPIR J, V13, P157, DOI 10.1183/09031936.99.13115799
   BLUMBERGS PC, 1984, J NEUROL SCI, V65, P221, DOI 10.1016/0022-510X(84)90086-8
   BOHAN A, 1975, NEW ENGL J MED, V292, P344, DOI 10.1056/NEJM197502132920706
   COHEN R, 1993, CHEST, V104, P975, DOI 10.1378/chest.104.3.975
   DICKEY BF, 1984, SEMIN ARTHRITIS RHEU, V14, P60, DOI 10.1016/0049-0172(84)90010-6
   Grau JM, 1996, J RHEUMATOL, V23, P1921
   GRIGGS RC, 1995, ANN NEUROL, V38, P705, DOI 10.1002/ana.410380504
   Hillberg RE, 1997, NEW ENGL J MED, V337, P1746, DOI 10.1056/NEJM199712113372407
   KINGSTON WJ, 1986, CLIN NEUROPHARMACOL, V4, P361
   LAKHANPAL S, 1987, ANN RHEUM DIS, V46, P23, DOI 10.1136/ard.46.1.23
   LOVE LA, 1991, MEDICINE, V70, P360, DOI 10.1097/00005792-199111000-00002
   MAHLER DA, 1992, CHEST, V102, P1875, DOI 10.1378/chest.102.6.1875
   Marie I, 1998, J RHEUMATOL, V25, P1336
   MARTIN L, 1985, J RHEUMATOL, V12, P104
   Mastaglia FL, 1997, MUSCLE NERVE, V20, P651
   MILLER FW, 1994, RHEUM DIS CLIN N AM, V20, P811
   SANO M, 1994, INTERNAL MED, V33, P185, DOI 10.2169/internalmedicine.33.185
   SELVA A, 1990, BR J RHEUMATOL, V29, P111
   TAZELAAR HD, 1990, AM REV RESPIR DIS, V141, P727, DOI 10.1164/ajrccm/141.3.727
   Teener JW, 1997, RHEUM DIS CLIN N AM, V23, P277, DOI 10.1016/S0889-857X(05)70330-6
NR 20
TC 29
Z9 31
U1 0
U2 0
PU OXFORD UNIV PRESS
PI OXFORD
PA GREAT CLARENDON ST, OXFORD OX2 6DP, ENGLAND
SN 1462-0324
J9 RHEUMATOLOGY
JI RHEUMATOLOGY
PD AUG
PY 2000
VL 39
IS 8
BP 914
EP 916
DI 10.1093/rheumatology/39.8.914
PG 3
WC Rheumatology
WE Science Citation Index Expanded (SCI-EXPANDED)
SC Rheumatology
GA 346VV
UT WOS:000088892500016
PM 10952749
OA Bronze
DA 2023-03-31
ER

PT J
AU Yamazaki, K
   Wakabayashi, H
   Suganami, Y
   Sano, S
   Wakunami, Y
   Katayama, T
   Deguchi, K
   Nagotani, S
   Kishida, M
AF Yamazaki, Kenji
   Wakabayashi, Hiroshi
   Suganami, Yu
   Sano, Shinichi
   Wakunami, Yu
   Katayama, Takashi
   Deguchi, Kentaro
   Nagotani, Shoko
   Kishida, Masayuki
TI A Case of Dermatomyositis with Severe Myalgia and Muscle Weakness
   Testing Positive for Anti-melanoma Differentiation-associated Gene 5
   Antibody
SO ACTA MEDICA OKAYAMA
LA English
DT Article
DE dermatomyositis; anti-melanoma differentiation-associated gene 5
   antibody; interstitial lung disease; pneumomediastinum
ID CLINICALLY AMYOPATHIC DERMATOMYOSITIS; INTERSTITIAL LUNG-DISEASE;
   JAPANESE PATIENTS; POLYMYOSITIS; MALIGNANCY; PROGNOSIS; FEATURES; COHORT
AB We report a case of a woman with typical dermatomyositis (DM) with skin manifestations, severe myalgia and muscle weakness complicated by interstitial lung disease (ILD) and pneumomediastinum. Pneumomediastinum persisted despite treatment with immunosuppressive therapy (steroids and cyclosporine). After the test for anti-melanoma differentiation- associated gene 5 (MDA5) antibody came out positive, we doubled the cyclosporine dose and her condition improved. Despite typical clinical features of DM, in cases complicated by pneumomediastinum or steroid resistance, measurement of anti-MDA5 antibody may be useful for immunosuppressant dose titration.
C1 [Yamazaki, Kenji; Suganami, Yu; Sano, Shinichi; Wakunami, Yu; Katayama, Takashi; Kishida, Masayuki] Okayama City Hosp, Dept Gen Internal Med, Okayama 7008557, Japan.
   [Wakabayashi, Hiroshi] Okayama City Hosp, Dept Rheumatol, Okayama 7008557, Japan.
   [Deguchi, Kentaro; Nagotani, Shoko] Okayama City Hosp, Dept Neurol, Okayama 7008557, Japan.
   [Yamazaki, Kenji] Okayama Univ, Grad Sch Med Dent & Pharmaceut Sci, Dept Epidemiol, Okayama 7008558, Japan.
C3 Okayama University
RP Yamazaki, K (通讯作者)，Okayama City Hosp, Dept Gen Internal Med, Okayama 7008557, Japan.; Yamazaki, K (通讯作者)，Okayama Univ, Grad Sch Med Dent & Pharmaceut Sci, Dept Epidemiol, Okayama 7008558, Japan.
EM rav4skypares@yahoo.co.jp
CR Bendewald MJ, 2010, ARCH DERMATOL, V146, P26, DOI 10.1001/archdermatol.2009.328
   BOHAN A, 1975, NEW ENGL J MED, V292, P344, DOI 10.1056/NEJM197502132920706
   Galimberti F, 2016, BRIT J DERMATOL, V174, P158, DOI 10.1111/bjd.14227
   Gerami P, 2006, J AM ACAD DERMATOL, V54, P597, DOI 10.1016/j.jaad.2005.10.041
   Ikeda S, 2015, SPRINGERPLUS, V4, DOI 10.1186/s40064-015-1013-8
   Koga T, 2012, RHEUMATOLOGY, V51, P1278, DOI 10.1093/rheumatology/ker518
   Kotani T, 2008, J RHEUMATOL, V35, P254
   Ma XL, 2016, CLIN RHEUMATOL, V35, P489, DOI 10.1007/s10067-015-3001-3
   Sato S, 2005, ARTHRITIS RHEUM-US, V52, P1571, DOI 10.1002/art.21023
   Sato S, 2013, MOD RHEUMATOL, V23, P496, DOI 10.1007/s10165-012-0663-4
NR 10
TC 3
Z9 4
U1 0
U2 1
PU OKAYAMA UNIV MED SCHOOL
PI OKAYAMA
PA EDITORIAL OFFICE, ACTA MEDICA OKAYAMA OKAYAMA UNIVERSITY MEDICAL SCHOOL
   2-5-1 SHIKATA-CHO, KITA-KU, OKAYAMA, 700-8558, JAPAN
SN 0386-300X
J9 ACTA MED OKAYAMA
JI Acta Med. Okayama
PD AUG
PY 2017
VL 71
IS 4
BP 341
EP 344
PG 4
WC Medicine, Research & Experimental
WE Science Citation Index Expanded (SCI-EXPANDED)
SC Research & Experimental Medicine
GA FR0JK
UT WOS:000418747600010
PM 28824190
DA 2023-03-31
ER

PT J
AU Hallowell, RW
   Ascherman, DP
   Danoff, SK
AF Hallowell, Robert W.
   Ascherman, Dana P.
   Danoff, Sonye K.
TI Pulmonary Manifestations of Polymyositis/Dermatomyositis
SO SEMINARS IN RESPIRATORY AND CRITICAL CARE MEDICINE
LA English
DT Review
DE interstitial lung disease; myositis-specific autoantibodies;
   polymyositis; dermatomyositis; nonspecific interstitial pneumonia;
   idiopathic inflammatory myopathies
ID INTERSTITIAL LUNG-DISEASE; CLINICALLY AMYOPATHIC DERMATOMYOSITIS;
   IDIOPATHIC INFLAMMATORY MYOPATHY; SIGNAL RECOGNITION PARTICLE; GENE 5
   ANTIBODY; MYOSITIS-SPECIFIC AUTOANTIBODIES; RNA SYNTHETASE
   AUTOANTIBODIES; OF-THE-LITERATURE; ANTISYNTHETASE SYNDROME; JAPANESE
   PATIENTS
AB The idiopathic inflammatory myopathies are a group of connective tissue diseases marked by varying degrees of muscle inflammation and clinical involvement of multiple organs, most notably, the lung. Pulmonary manifestations consist primarily of interstitial lung disease (ILD), which is associated with significant morbidity and mortality in myositis patients. Several myositis-specific antibodies have been discovered, as well as antibodies targeting various aminoacyl-tRNA synthetase enzymes. These antibodies are associated with various clinical features and a risk for developing ILD, and their presence carries a prognostic value in myositis patients. Steroids remain the first-line treatment for myositis-associated ILD and the antisynthetase syndrome, though other traditional immunosuppressants have demonstrated efficacy in numerous studies. While a majority of patients experience either stabilization or improvement in lung imaging and function, fatal progression is still reported in a significant number of cases. Further research is needed to develop more effective and targeted therapies.
C1 [Hallowell, Robert W.; Danoff, Sonye K.] Johns Hopkins Sch Med, Div Pulm & Crit Med, Baltimore, MD 21205 USA.
   [Ascherman, Dana P.] Univ Miami Hlth Syst, Div Rheumatol, Miami, FL USA.
   [Danoff, Sonye K.] Johns Hopkins Sch Med, Johns Hopkins Myositis Ctr, Baltimore, MD 21205 USA.
C3 Johns Hopkins University; Johns Hopkins Medicine; Johns Hopkins
   University; Johns Hopkins Medicine
RP Danoff, SK (通讯作者)，Johns Hopkins Sch Med, Div Pulm & Crit Med, 1830 E Monument St,5th Floor, Baltimore, MD 21205 USA.
EM sdanoff@jhmi.edu
OI Danoff, Sonye K./0000-0001-9172-8977
CR Bakewell CJ, 2011, CHEST, V139, P441, DOI 10.1378/chest.10-0360
   Betteridge Z, 2007, RHEUMATOLOGY, V46, P1005, DOI 10.1093/rheumatology/kem045
   BOHAN A, 1975, NEW ENGL J MED, V292, P403, DOI 10.1056/NEJM197502202920807
   BOHAN A, 1975, NEW ENGL J MED, V292, P344, DOI 10.1056/NEJM197502132920706
   Brouwer R, 2001, ANN RHEUM DIS, V60, P116, DOI 10.1136/ard.60.2.116
   Cao H, 2012, ARTHRIT CARE RES, V64, P1602, DOI 10.1002/acr.21728
   Chen F, 2012, RHEUMATOL INT, V32, P3909, DOI 10.1007/s00296-011-2323-y
   Chen IJ, 2009, CLIN RHEUMATOL, V28, P639, DOI 10.1007/s10067-009-1110-6
   Chinoy H, 2006, ARTHRITIS RES THER, V8, DOI 10.1186/ar1862
   Chua F, 2012, RHEUMATOLOGY, V51, P1870, DOI 10.1093/rheumatology/kes167
   Connors GR, 2010, CHEST, V138, P1464, DOI 10.1378/chest.10-0180
   Dugar M, 2011, INTERN MED J, V41, P674, DOI 10.1111/j.1445-5994.2010.02164.x
   Dugar M, 2010, POSTGRAD MED J, V86, P79, DOI 10.1136/pgmj.2009.089656
   Fathi M, 2004, ANN RHEUM DIS, V63, P297, DOI 10.1136/ard.2003.006122
   Fathi M, 2012, J INTERN MED, V271, P589, DOI 10.1111/j.1365-2796.2011.02459.x
   Fathi M, 2008, ARTHRIT RHEUM-ARTHR, V59, P677, DOI 10.1002/art.23571
   Ferreira JP., 2012, ISRN RHEUMATOL, V2012
   Fiorentino D, 2011, J AM ACAD DERMATOL, V65, P25, DOI 10.1016/j.jaad.2010.09.016
   Fujikawa K, 2009, SCAND J RHEUMATOL, V38, P263, DOI 10.1080/03009740802687455
   Fujisawa T, 2005, J RHEUMATOL, V32, P58
   Gono T, 2012, ARTHRITIS RHEUM-US, V64, P3736, DOI 10.1002/art.34657
   Gono T, 2012, RHEUMATOLOGY, V51, P1563, DOI 10.1093/rheumatology/kes102
   Gono T, 2010, RHEUMATOLOGY, V49, P1713, DOI 10.1093/rheumatology/keq149
   Gono T, 2010, RHEUMATOLOGY, V49, P1354, DOI 10.1093/rheumatology/keq073
   Gunawardena H, 2009, RHEUMATOLOGY, V48, P607, DOI 10.1093/rheumatology/kep078
   Hall JC, 2013, ARTHRIT CARE RES, V65, P1307, DOI 10.1002/acr.21992
   Hamaguchi Y, 2013, PLOS ONE, V8, DOI 10.1371/journal.pone.0060442
   Hamaguchi Y, 2011, ARCH DERMATOL, V147, P391, DOI 10.1001/archdermatol.2011.52
   Hayashi S, 2008, J RHEUMATOL, V35, P260
   Hengstman GJD, 2006, ANN RHEUM DIS, V65, P1635, DOI 10.1136/ard.2006.052191
   Hengstman GJD, 2006, ANN RHEUM DIS, V65, P242, DOI 10.1136/ard.2005.040717
   Hervier B, 2013, EUR RESPIR J, V42, P1271, DOI 10.1183/09031936.00156312
   Hervier B, 2013, CURR RHEUMATOL REP, V15, DOI 10.1007/s11926-013-0349-8
   Hervier B, 2012, AUTOIMMUN REV, V12, P210, DOI 10.1016/j.autrev.2012.06.006
   Hervier B, 2010, RHEUMATOLOGY, V49, P972, DOI 10.1093/rheumatology/kep455
   Hirakata M, 1999, J IMMUNOL, V162, P2315
   Hoshino K, 2010, RHEUMATOLOGY, V49, P1726, DOI 10.1093/rheumatology/keq153
   Huh JW, 2007, RESP MED, V101, P1761, DOI 10.1016/j.rmed.2007.02.017
   Ideura G, 2007, RESP MED, V101, P1406, DOI 10.1016/j.rmed.2007.01.023
   Ikeda N, 2011, J DERMATOL, V38, P973, DOI 10.1111/j.1346-8138.2011.01262.x
   Ingegnoli F, 2012, AUTOIMMUN REV, V11, P335, DOI 10.1016/j.autrev.2011.09.007
   Ji SY, 2010, CHINESE MED J-PEKING, V123, P517, DOI 10.3760/cma.j.issn.0366-6999.2010.05.002
   Kaji K, 2007, RHEUMATOLOGY, V46, P25, DOI 10.1093/rheumatology/kel161
   Kalluri M, 2009, CHEST, V135, P1550, DOI 10.1378/chest.08-2233
   Kameda H, 2005, J RHEUMATOL, V32, P1719
   Kang EH, 2010, BMC MUSCULOSKEL DIS, V11, DOI 10.1186/1471-2474-11-223
   Kao AH, 2004, ARTHRITIS RHEUM, V50, P209, DOI 10.1002/art.11484
   Koenig M, 2007, ARTHRITIS RES THER, V9, DOI 10.1186/ar2276
   Koga T, 2012, RHEUMATOLOGY, V51, P1278, DOI 10.1093/rheumatology/ker518
   Kono H, 2000, ANN RHEUM DIS, V59, P372, DOI 10.1136/ard.59.5.372
   Koreeda Y, 2010, INTERNAL MED, V49, P361, DOI 10.2169/internalmedicine.49.2889
   Korkmaz C, 2001, RHEUMATOLOGY, V40, P476, DOI 10.1093/rheumatology/40.4.476
   Kunimasa K, 2012, INTERNAL MED, V51, P3405, DOI 10.2169/internalmedicine.51.7452
   La Corte R, 2006, AUTOIMMUNITY, V39, P249, DOI 10.1080/08916930600623791
   Le Goff B, 2009, ARTHRIT RHEUM-ARTHR, V61, P108, DOI 10.1002/art.24372
   Lee CS, 2002, CLIN RHEUMATOL, V21, P391, DOI 10.1007/s100670200104
   Lega JC, 2010, J RHEUMATOL, V37, P1000, DOI 10.3899/jrheum.090652
   Marie I, 2013, EUR J INTERN MED, V24, P474, DOI 10.1016/j.ejim.2013.01.002
   Marie I, 2013, ARTHRIT CARE RES, V65, P800, DOI 10.1002/acr.21895
   Marie I, 2012, AUTOIMMUN REV, V11, P739, DOI 10.1016/j.autrev.2012.01.006
   Marie I, 2011, ARTHRITIS RHEUM-US, V63, P3439, DOI 10.1002/art.30513
   Marie I, 2012, SEMIN ARTHRITIS RHEU, V41, P890, DOI 10.1016/j.semarthrit.2011.09.008
   Maruoka Hiroshi, 2006, Mod Rheumatol, V16, P55
   Miller T, 2002, J NEUROL NEUROSUR PS, V73, P420, DOI 10.1136/jnnp.73.4.420
   Mimori T, 2007, CURR OPIN RHEUMATOL, V19, P523, DOI 10.1097/BOR.0b013e3282f01a8c
   Morganroth PA, 2010, ARTHRIT CARE RES, V62, P1496, DOI 10.1002/acr.20212
   Mukae H, 2009, CHEST, V136, P1341, DOI 10.1378/chest.08-2740
   Muro Y, 2012, RHEUMATOLOGY, V51, P800, DOI 10.1093/rheumatology/ker408
   Park JK, 2012, RHEUMATOL INT, V32, P3587, DOI 10.1007/s00296-011-2220-4
   Park SH, 2009, RHEUMATOL INT, V29, P1231, DOI 10.1007/s00296-008-0808-0
   Powell C, 2007, CHEST, V132, P1710, DOI 10.1378/chest.07-0286
   Richards TJ, 2009, ARTHRITIS RHEUM-US, V60, P2183, DOI 10.1002/art.24631
   Rutjes SA, 1997, CLIN EXP IMMUNOL, V109, P32, DOI 10.1046/j.1365-2249.1997.4081308.x
   Saketkoo LA, 2010, CURR RHEUMATOL REV, V6, P108, DOI 10.2174/157339710791330740
   Sandhya P, 2012, RHEUMATOL INT, V32, P1415, DOI 10.1007/s00296-011-1862-6
   Sato S, 2007, RHEUMATOLOGY, V46, P842, DOI 10.1093/rheumatology/kel435
   Sato S, 2005, ARTHRITIS RHEUM-US, V52, P1571, DOI 10.1002/art.21023
   Sato S, 2012, MOD RHEUMATOL, V22, P625, DOI 10.1007/s10165-011-0558-9
   Sato S, 2009, ARTHRITIS RHEUM-US, V60, P2193, DOI 10.1002/art.24621
   Selva-O'Callaghan A, 2006, ARTHRIT RHEUM-ARTHR, V55, P791, DOI 10.1002/art.22237
   Sem M, 2009, RHEUMATOLOGY, V48, P968, DOI 10.1093/rheumatology/kep157
   Suzuki Y, 2009, LUNG, V187, P201, DOI 10.1007/s00408-009-9146-6
   Swigris JJ, 2006, CHEST, V130, P30, DOI 10.1016/S0012-3692(15)50949-5
   Takada K, 2005, AUTOIMMUNITY, V38, P383, DOI 10.1080/08916930500124023
   Tanizawa K, 2013, RESP MED, V107, P745, DOI 10.1016/j.rmed.2013.01.014
   TARGOFF IN, 1990, ARTHRITIS RHEUM, V33, P1361, DOI 10.1002/art.1780330908
   Tillie-Leblond I, 2008, THORAX, V63, P53, DOI 10.1136/thx.2006.069237
   Venables PJW, 1996, BRIT J RHEUMATOL, V35, P305
   Wang HB, 2001, NUCLEIC ACIDS RES, V29, P2517, DOI 10.1093/nar/29.12.2517
   Wilkes MR, 2005, ARTHRITIS RHEUM-US, V52, P2439, DOI 10.1002/art.21240
   Yamasaki Y, 2007, RHEUMATOLOGY, V46, P124, DOI 10.1093/rheumatology/kel112
   Ye S, 2007, CLIN RHEUMATOL, V26, P1647, DOI 10.1007/s10067-007-0562-9
   Yoshifuji H, 2006, AUTOIMMUNITY, V39, P233, DOI 10.1080/08916930600622884
   Yu K H, 2011, CLIN RHEUMATOL, V30, P1595
NR 94
TC 54
Z9 65
U1 0
U2 13
PU THIEME MEDICAL PUBL INC
PI NEW YORK
PA 333 SEVENTH AVE, NEW YORK, NY 10001 USA
SN 1069-3424
EI 1098-9048
J9 SEMIN RESP CRIT CARE
JI Semin. Respir. Crit. Care Med.
PD APR
PY 2014
VL 35
IS 2
BP 239
EP 248
DI 10.1055/s-0034-1371528
PG 10
WC Critical Care Medicine; Respiratory System
WE Science Citation Index Expanded (SCI-EXPANDED)
SC General & Internal Medicine; Respiratory System
GA AD6VC
UT WOS:000333398300008
PM 24668538
OA Bronze
DA 2023-03-31
ER

PT J
AU Tanaka, F
   Origuchi, T
   Migita, K
   Tominaga, M
   Kawakami, A
   Kawabe, Y
   Eguchi, K
AF Tanaka, F
   Origuchi, T
   Migita, K
   Tominaga, M
   Kawakami, A
   Kawabe, Y
   Eguchi, K
TI Successful combined therapy of cyclophosphamide and cyclosporine for
   acute exacerbated interstitial pneumonia associated with dermatomyositis
SO INTERNAL MEDICINE
LA English
DT Article
DE nonspecific interstitial pneumonia; KL-6
ID LUNG-DISEASE; PULSE THERAPY; POLYMYOSITIS; FEATURES; RESCUE
AB Interstitial pneumonia of polymyositis and dermatomyositis (PM/DM), especially the rapid progressive type, is a serious complication. We report a case of acute ex-acerbated interstitial pneumonia associated with DM. The respiratory distress condition was refractory to steroid pulse therapy and cyclosporine, however, there was a good response to additional intravenous cyclophosphamide pulse therapy (IVCY). We propose the possibility that the combination of these immunosuppressants might be useful for interstitial pneumonia with DM which is resistant to conventional steroid therapies.
C1 Nagasaki Univ, Sch Med, Dept Internal Med 1, Nagasaki 8528501, Japan.
C3 Nagasaki University
RP Eguchi, K (通讯作者)，Nagasaki Univ, Sch Med, Dept Internal Med 1, 1-7-1 Sakamoto, Nagasaki 8528501, Japan.
CR AMANO K, 1997, JPN J INFLAMMATION, V17, P143
   GRUHN WB, 1987, J RHEUMATOL, V14, P1045
   KATZENSTEIN ALA, 1994, AM J SURG PATHOL, V18, P136, DOI 10.1097/00000478-199402000-00003
   KOHNO N, 1989, CHEST, V96, P68, DOI 10.1378/chest.96.1.68
   LEVY S, 1989, ANN RHEUM DIS, V48, P85
   Maeda K, 1997, SCAND J RHEUMATOL, V26, P24, DOI 10.3109/03009749709065660
   McCune W. Joseph, 1994, Current Opinion in Rheumatology, V6, P262, DOI 10.1097/00002281-199405000-00004
   SANTOS FJD, 1995, RESPIRATION, V62, P53
   Sauty A, 1997, EUR RESPIR J, V10, P2907, DOI 10.1183/09031936.97.10122907
   Schnabel A, 1998, ARTHRITIS RHEUM-US, V41, P1215, DOI 10.1002/1529-0131(199807)41:7<1215::AID-ART11>3.0.CO;2-Y
   Shinohara T, 1997, INTERNAL MED, V36, P519, DOI 10.2169/internalmedicine.36.519
   Takizawa H, 1997, INTERNAL MED, V36, P448, DOI 10.2169/internalmedicine.36.448
   TAZELAAR HD, 1990, AM REV RESPIR DIS, V141, P727, DOI 10.1164/ajrccm/141.3.727
   TURK JL, 1984, INT J TISSUE REACT, V6, P205
   YOUSEM SA, 1985, AM REV RESPIR DIS, V131, P770
NR 15
TC 38
Z9 44
U1 0
U2 2
PU JAPAN SOC INTERNAL MEDICINE
PI TOKYO
PA 34-3 3-CHOME HONGO BUNKYO-KU, TOKYO, 113, JAPAN
SN 0918-2918
J9 INTERNAL MED
JI Intern. Med.
PD MAY
PY 2000
VL 39
IS 5
BP 428
EP 430
DI 10.2169/internalmedicine.39.428
PG 3
WC Medicine, General & Internal
WE Science Citation Index Expanded (SCI-EXPANDED)
SC General & Internal Medicine
GA 316LB
UT WOS:000087167500019
PM 10830189
OA Bronze
DA 2023-03-31
ER

PT J
AU Findlay, AR
   Goyal, NA
   Mozaffar, T
AF Findlay, Andrew R.
   Goyal, Namita A.
   Mozaffar, Tahseen
TI AN OVERVIEW OF POLYMYOSITIS AND DERMATOMYOSITIS
SO MUSCLE & NERVE
LA English
DT Review
DE dermatomyositis; inclusion-body myositis; inflammatory myopathy;
   polymyositis; myositis-specific autoantibodies
ID IDIOPATHIC INFLAMMATORY MYOPATHIES; INTERSTITIAL LUNG-DISEASE;
   MYOSITIS-SPECIFIC AUTOANTIBODIES; INDUCIBLE GENE-EXPRESSION;
   INCLUSION-BODY MYOSITIS; COMPLEX CLASS-I; SKELETAL-MUSCLE; T-CELLS;
   JUVENILE DERMATOMYOSITIS; MONONUCLEAR-CELLS
AB Polymyositis and dermatomyositis are inflammatory myopathies that differ in their clinical features, histopathology, response to treatment, and prognosis. Although their clinical pictures differ, they both present with symmetrical, proximal muscle weakness. Treatment relies mainly upon empirical use of corticosteroids and immunosuppressive agents. A deeper understanding of the molecular pathways that drive pathogenesis, careful phenotyping, and accurate disease classification will aid clinical research and development of more efficacious treatments. In this review we address the current knowledge of the epidemiology, clinical characteristics, diagnostic evaluation, classification, pathogenesis, treatment, and prognosis of polymyositis and dermatomyositis. Muscle Nerve51:638-656, 2015
C1 [Findlay, Andrew R.; Goyal, Namita A.; Mozaffar, Tahseen] Univ Calif Irvine, Dept Neurol, MDA ALS & Neuromuscular Ctr, UC Irvine, Orange, CA 92868 USA.
   [Mozaffar, Tahseen] Univ Calif Irvine, Dept Orthopaed Surg, Irvine, CA USA.
C3 University of California System; University of California Irvine;
   University of California System; University of California Irvine
RP Mozaffar, T (通讯作者)，Univ Calif Irvine, Dept Neurol, MDA ALS & Neuromuscular Ctr, UC Irvine, 200 South Manchester Ave,Suite 110, Orange, CA 92868 USA.
EM mozaffar@uci.edu
RI Mozaffar, Tahseen/AAE-6971-2020; Findlay, Andrew/AAM-1974-2021
OI Findlay, Andrew/0000-0002-8728-9833
CR ADAMS EM, 1995, RADIOGRAPHICS, V15, P563, DOI 10.1148/radiographics.15.3.7624563
   Adler Ronald S, 2009, Curr Rheumatol Rep, V11, P302
   Airio A, 2006, CLIN RHEUMATOL, V25, P234, DOI 10.1007/s10067-005-1164-z
   Alexanderson H, 2007, ARTHRIT RHEUM-ARTHR, V57, P768, DOI 10.1002/art.22780
   Alexanderson H, 2012, CURR RHEUMATOL REP, V14, P244, DOI 10.1007/s11926-012-0248-4
   Amato AA, 2009, J NEUROL NEUROSUR PS, V80, P1186, DOI 10.1136/jnnp.2009.173823
   Amato AA, 2009, J NEUROL NEUROSUR PS, V80, P1060, DOI 10.1136/jnnp.2008.169375
   Amato AA, 2003, NEUROLOGY, V61, P288, DOI 10.1212/WNL.61.3.288
   Amato AA, 2011, ANN NEUROL, V70, P427, DOI 10.1002/ana.22477
   ARAHATA K, 1984, ANN NEUROL, V16, P193, DOI 10.1002/ana.410160206
   Banica L, 2009, AUTOIMMUNITY, V42, P41, DOI 10.1080/08916930802282651
   BANKER BQ, 1975, J NEUROPATH EXP NEUR, V34, P46, DOI 10.1097/00005072-197501000-00005
   Bernatsky S, 2009, ANN RHEUM DIS, V68, P1192, DOI 10.1136/ard.2008.093161
   Bettelli E, 2008, NATURE, V453, P1051, DOI 10.1038/nature07036
   Betteridge ZE, 2009, ANN RHEUM DIS, V68, P1621, DOI 10.1136/ard.2008.097162
   Blume G, 1997, BRAIN, V120, P39, DOI 10.1093/brain/120.1.39
   BOHAN A, 1975, NEW ENGL J MED, V292, P403, DOI 10.1056/NEJM197502202920807
   BOHAN A, 1975, NEW ENGL J MED, V292, P344, DOI 10.1056/NEJM197502132920706
   Bradley WG, 2004, NEUROLOGY, V63, P402
   Bradshaw EM, 2007, J IMMUNOL, V178, P547, DOI 10.4049/jimmunol.178.1.547
   Brandao M, 2011, AUTOIMMUN REV, V10, P720, DOI 10.1016/j.autrev.2011.05.021
   Bronner IM, 2006, ANN RHEUM DIS, V65, P1456, DOI 10.1136/ard.2005.045690
   Brown VE, 2006, RHEUMATOLOGY, V45, P990, DOI 10.1093/rheumatology/kel025
   CARPENTER S, 1978, NEUROLOGY, V28, P8, DOI 10.1212/WNL.28.1.8
   Chahin N, 2008, NEUROLOGY, V70, P418, DOI 10.1212/01.wnl.0000277527.69388.fe
   Chevrel G, 2003, J NEUROIMMUNOL, V137, P125, DOI 10.1016/S0165-5728(03)00032-8
   Chiu WK, 2006, J IMMUNOL, V177, P7802, DOI 10.4049/jimmunol.177.11.7802
   Christopher-Stine L, 2010, CURR OPIN RHEUMATOL, V22, P623, DOI 10.1097/BOR.0b013e32833f8f72
   CLEMENTS PJ, 1978, ARTHRITIS RHEUM, V21, P62, DOI 10.1002/art.1780210111
   Confalonieri P, 2000, J NEUROPATH EXP NEUR, V59, P164, DOI 10.1093/jnen/59.2.164
   Dalakas MC, 2011, NEUROPATH APPL NEURO, V37, P226, DOI 10.1111/j.1365-2990.2010.01153.x
   Dalakas MC, 2012, AUTOIMMUN REV, V11, P203, DOI 10.1016/j.autrev.2011.05.013
   Dalakas MC, 2011, CURR TREAT OPTION NE, V13, P311, DOI 10.1007/s11940-011-0119-8
   Dalakas MC, 2010, NAT REV RHEUMATOL, V6, P129, DOI 10.1038/nrrheum.2010.2
   Dalakas MC, 2003, LANCET, V362, P971, DOI 10.1016/S0140-6736(03)14368-1
   DALAKAS MC, 1991, NEW ENGL J MED, V325, P1487, DOI 10.1056/NEJM199111213252107
   DALAKAS MC, 1993, NEW ENGL J MED, V329, P1993, DOI 10.1056/NEJM199312303292704
   Danko K, 2004, MEDICINE, V83, P35, DOI 10.1097/01.md.0000109755.65914.5e
   Dastmalchi M, 2008, ANN RHEUM DIS, V67, P1670, DOI 10.1136/ard.2007.077974
   DEMERIEUX P, 1983, ARTHRITIS RHEUM, V26, P961
   DEVISSER M, 1989, J NEUROL SCI, V94, P181, DOI 10.1016/0022-510X(89)90228-1
   Dimachkie MM, 2013, CURR NEUROL NEUROSCI, V13, DOI 10.1007/s11910-012-0321-4
   Distad BJ, 2011, CURR TREAT OPTION NE, V13, P119, DOI 10.1007/s11940-010-0111-8
   Ebert EC, 2010, ALIMENT PHARM THER, V31, P359, DOI 10.1111/j.1365-2036.2009.04190.x
   Eloranta ML, 2007, ARTHRITIS RHEUM-US, V56, P3112, DOI 10.1002/art.22860
   EMSLIESMITH AM, 1990, ANN NEUROL, V27, P343, DOI 10.1002/ana.410270402
   Englund P, 2001, AM J PATHOL, V159, P1263, DOI 10.1016/S0002-9440(10)62513-8
   Fardeau M, 2013, HAND CLINIC, V113, P1291, DOI 10.1016/B978-0-444-59565-2.00001-0
   Fasth AER, 2009, J IMMUNOL, V183, P4792, DOI 10.4049/jimmunol.0803688
   Finsterer J, 2010, JOINT BONE SPINE, V77, P485, DOI 10.1016/j.jbspin.2010.02.028
   Furlan A, 2008, JOINT BONE SPINE, V75, P366, DOI 10.1016/j.jbspin.2007.07.010
   Furst DE, 2012, MUSCLE NERVE, V46, P496, DOI 10.1002/mus.23384
   Furst DE, 2012, MUSCLE NERVE, V45, P676, DOI 10.1002/mus.23302
   Gallardo E, 2001, NEUROLOGY, V57, P2136, DOI 10.1212/WNL.57.11.2136
   Goebels N, 1996, J CLIN INVEST, V97, P2905, DOI 10.1172/JCI118749
   Greenberg SA, 2012, GENES IMMUN, V13, P207, DOI 10.1038/gene.2011.61
   Greenberg SA, 2005, ANN NEUROL, V57, P664, DOI 10.1002/ana.20464
   Greenberg SA, 2002, NEUROLOGY, V59, P1170, DOI 10.1212/WNL.59.8.1170
   Greenberg SA, 2008, SEMIN NEUROL, V28, P241, DOI 10.1055/s-2008-1062267
   Gregorio CC, 1999, CURR OPIN CELL BIOL, V11, P18, DOI 10.1016/S0955-0674(99)80003-9
   GRIGGS RC, 1995, ANN NEUROL, V38, P705, DOI 10.1002/ana.410380504
   GRIMLEY PM, 1985, LAB INVEST, V52, P638
   Grundtman C, 2008, ARTHRITIS RHEUM, V58, P3224, DOI 10.1002/art.23884
   Grundtman C, 2007, ARTHRITIS RHEUM, V56, P674, DOI 10.1002/art.22388
   Grundtman C, 2010, FASEB J, V24, P570, DOI 10.1096/fj.09-144782
   Gunawardena H, 2009, RHEUMATOLOGY, V48, P607, DOI 10.1093/rheumatology/kep078
   Haller O, 2002, TRAFFIC, V3, P710, DOI 10.1034/j.1600-0854.2002.31003.x
   HATHAWAY PW, 1970, ARCH NEUROL-CHICAGO, V22, P365, DOI 10.1001/archneur.1970.00480220079011
   Hengstman GJD, 2004, NEUROLOGY, V63, P402
   HERNANDEZ RJ, 1993, AM J ROENTGENOL, V161, P359, DOI 10.2214/ajr.161.2.8333378
   Hewer E, 2008, PATHOL RES PRACT, V204, P609, DOI 10.1016/j.prp.2008.03.006
   Higgs BW, 2014, ANN RHEUM DIS, V73, P256, DOI 10.1136/annrheumdis-2012-202794
   Hirakata M, 2005, INTERNAL MED, V44, P527, DOI 10.2169/internalmedicine.44.527
   Hoogendijk Jessica E, 2004, Neuromuscul Disord, V14, P337, DOI 10.1016/j.nmd.2004.02.006
   ISENBERG DA, 1995, BRIT MED J, V310, P795, DOI 10.1136/bmj.310.6982.795
   Jain A, 2007, ARCH PATHOL LAB MED, V131, P1070
   Kalluri M, 2009, CHEST, V135, P1550, DOI 10.1378/chest.08-2233
   KARPATI G, 1974, J NEUROL SCI, V23, P129, DOI 10.1016/0022-510X(74)90148-8
   Katzap E, 2011, CURR RHEUMATOL REP, V13, P175, DOI 10.1007/s11926-011-0176-8
   Khan S, 2011, RHEUM DIS CLIN N AM, V37, P143, DOI 10.1016/j.rdc.2011.01.001
   Kimball AB, 2000, ARTHRITIS RHEUM, V43, P1866, DOI 10.1002/1529-0131(200008)43:8<1866::AID-ANR24>3.0.CO;2-6
   KISSEL JT, 1986, NEW ENGL J MED, V314, P329, DOI 10.1056/NEJM198602063140601
   KISSEL JT, 1991, ARCH NEUROL-CHICAGO, V48, P26, DOI 10.1001/archneur.1991.00530130034016
   Kotani T, 2011, CLIN RHEUMATOL, V30, P1021, DOI 10.1007/s10067-011-1713-6
   Lai CH, 2010, EUR J NEUROL, V17, P136, DOI 10.1111/j.1468-1331.2009.02765.x
   Larman HB, 2013, ANN NEUROL, V73, P408, DOI 10.1002/ana.23840
   LOVE LA, 1991, MEDICINE, V70, P360, DOI 10.1097/00005792-199111000-00002
   Lundberg I, 1997, ARTHRITIS RHEUM, V40, P865, DOI 10.1002/art.1780400514
   Madan V, 2009, CLIN EXP DERMATOL, V34, P561, DOI 10.1111/j.1365-2230.2009.03227.x
   Maillard SM, 2004, RHEUMATOLOGY, V43, P603, DOI 10.1093/rheumatology/keh130
   Mammen AL, 2012, ARTHRIT CARE RES, V64, P1233, DOI 10.1002/acr.21671
   Mammen AL, 2011, NAT REV NEUROL, V7, P343, DOI 10.1038/nrneurol.2011.63
   Mamyrova G, 2008, ARTHRITIS RHEUM-US, V58, P3941, DOI 10.1002/art.24039
   Margo JB, 2010, ARCH DERMATOL, V146, P36
   Marie I, 1999, MEDICINE, V78, P139, DOI 10.1097/00005792-199905000-00001
   Marie I, 2001, REV MED INTERNE, V22, P1083, DOI 10.1016/S0248-8663(01)00473-8
   Marie I, 2012, CURR RHEUMATOL REP, V14, P275, DOI 10.1007/s11926-012-0249-3
   Marie I, 2011, SEMIN ARTHRITIS RHEU, V41, P48, DOI 10.1016/j.semarthrit.2010.08.003
   Mastaglia FL, 2002, RHEUM DIS CLIN N AM, V28, P723, DOI 10.1016/S0889-857X(02)00021-2
   McNiff JM, 2008, J CUTAN PATHOL, V35, P452, DOI 10.1111/j.1600-0560.2007.00848.x
   MEDSGER TA, 1971, ARTHRITIS RHEUM-US, V14, P249, DOI 10.1002/art.1780140210
   Mierau R, 1996, ARTHRITIS RHEUM-US, V39, P868, DOI 10.1002/art.1780390521
   Mimori T, 2012, CURR RHEUMATOL REP, V14, P264, DOI 10.1007/s11926-012-0246-6
   Mohassel P, 2013, MUSCLE NERVE, V48, P477, DOI 10.1002/mus.23854
   Morganroth PA, 2010, ARTHRIT CARE RES, V62, P1496, DOI 10.1002/acr.20212
   Mozaffar T, 2000, J NEUROL NEUROSUR PS, V68, P472, DOI 10.1136/jnnp.68.4.472
   NORTON WL, 1970, ANN RHEUM DIS, V29, P67, DOI 10.1136/ard.29.1.67
   Nozaki K, 2009, J NEUROL NEUROSUR PS, V80, P904, DOI 10.1136/jnnp.2008.161448
   O'Hanlon TP, 2008, ARTHRITIS RHEUM, V58, P3239, DOI 10.1002/art.23899
   O'Hanlon TP, 2006, MEDICINE, V85, P111, DOI 10.1097/01.md.0000217525.82287.eb
   Oddis CV, 2013, ARTHRITIS RHEUM-US, V65, P314, DOI 10.1002/art.37754
   Oddis CV, 1999, LANCET, V353, P1762, DOI 10.1016/S0140-6736(99)01927-3
   Page G, 2004, AM J PATHOL, V164, P409, DOI 10.1016/S0002-9440(10)63131-8
   PARK JH, 1990, RADIOLOGY, V177, P473, DOI 10.1148/radiology.177.2.2217788
   PARK JH, 1995, ARTHRITIS RHEUM, V38, P68, DOI 10.1002/art.1780380111
   Pestronk A, 2006, ARTHRITIS RHEUM, V54, P1687, DOI 10.1002/art.21822
   Pestronk A, 2011, CURR OPIN RHEUMATOL, V23, P595, DOI 10.1097/BOR.0b013e32834bab42
   Pestronk A, 2010, MUSCLE NERVE, V42, P53, DOI 10.1002/mus.21651
   Prayson RA, 2006, AM J CLIN PATHOL, V126, P843, DOI 10.1309/78B3MOTGJYT4RUUM
   Prieto S, 2010, AUTOIMMUN REV, V9, pA330, DOI 10.1016/j.autrev.2009.11.006
   Raju R, 2005, BRAIN, V128, P1887, DOI 10.1093/brain/awh518
   Reed Ann M, 2009, Curr Rheumatol Rep, V11, P295
   Rider LG, 2011, JAMA-J AM MED ASSOC, V305, P183, DOI 10.1001/jama.2010.1977
   Rojana-udomsart A, 2013, J NEUROIMMUNOL, V254, P174, DOI 10.1016/j.jneuroim.2012.09.003
   Rojana-Udomsart Arada, 2010, J Clin Neuromuscul Dis, V11, P213, DOI 10.1097/CND.0b013e3181c139f6
   Rosales XQ, 2008, J CHILD NEUROL, V23, P748, DOI 10.1177/0883073808314365
   Salaiegheh M, 2010, ANN NEUROL, V67, P53, DOI 10.1002/ana.21805
   Salajegheh M, 2010, MUSCLE NERVE, V42, P576, DOI 10.1002/mus.21739
   Salaroli R, 2012, J CLIN PATHOL, V65, P14, DOI 10.1136/jclinpath-2011-200138
   Santmyire-Rosenberger B, 2003, CURR OPIN RHEUMATOL, V15, P714, DOI 10.1097/00002281-200311000-00006
   Schiopu E, 2012, ARTHRITIS RES THER, V14, DOI 10.1186/ar3704
   Schulze M, 2009, AM J ROENTGENOL, V192, P1708, DOI 10.2214/AJR.08.1764
   Scuderi F, 2006, J NEUROIMMUNOL, V176, P9, DOI 10.1016/j.jneuroim.2006.03.026
   Sem M, 2009, RHEUMATOLOGY, V48, P968, DOI 10.1093/rheumatology/kep157
   Shamim EA, 2002, ARTHRITIS RHEUM, V46, P1885, DOI 10.1002/art.10358
   SHARP GC, 1972, AM J MED, V52, P148, DOI 10.1016/0002-9343(72)90064-2
   SIMON DB, 1982, MUSCLE NERVE, V5, P525, DOI 10.1002/mus.880050707
   Slobodin G, 2005, J RHEUMATOL, V32, P1174
   Smith AG, 2000, MUSCLE NERVE, V23, P1569, DOI 10.1002/1097-4598(200010)23:10<1569::AID-MUS14>3.0.CO;2-M
   Smoyer-Tomic KE, 2012, BMC MUSCULOSKEL DIS, V13, DOI 10.1186/1471-2474-13-103
   Sontheimer RD, 2002, DERMATOL CLIN, V20, P387, DOI 10.1016/S0733-8635(02)00021-9
   Stenzel W, 2012, NEUROPATH APPL NEURO, V38, P632, DOI 10.1111/j.1365-2990.2012.01302.x
   Sugiura T, 2002, INT IMMUNOL, V14, P917, DOI 10.1093/intimm/dxf062
   Sultan SM, 2010, RHEUMATOLOGY, V49, P831, DOI 10.1093/rheumatology/kep355
   Targoff Ira N, 2006, Curr Rheumatol Rep, V8, P196, DOI 10.1007/s11926-996-0025-3
   Targoff Ira N., 1997, Current Opinion in Rheumatology, V9, P527, DOI 10.1097/00002281-199711000-00008
   Ulfgren AK, 2004, ARTHRITIS RHEUM, V50, P1586, DOI 10.1002/art.20220
   Valiyil R, 2010, ARTHRIT CARE RES, V62, P1328, DOI 10.1002/acr.20219
   van der Meulen MFG, 2003, NEUROLOGY, V61, P316, DOI 10.1212/WNL.61.3.316
   van der Pas J, 2004, J NEUROL NEUROSUR PS, V75, P136
   Vandenbroucke E, 2009, RHEUMATOL INT, V29, P1499, DOI 10.1007/s00296-009-0859-x
   Villalba L, 1998, ARTHRITIS RHEUM-US, V41, P392, DOI 10.1002/1529-0131(199803)41:3<392::AID-ART3>3.3.CO;2-O
   Walsh RJ, 2007, ARTHRITIS RHEUM, V56, P3784, DOI 10.1002/art.22928
   Wang DX, 2012, CLIN RHEUMATOL, V31, P801, DOI 10.1007/s10067-012-1940-5
   Waschbisch A, 2010, J NEUROIMMUNOL, V225, P137, DOI 10.1016/j.jneuroim.2010.03.013
   Wiesinger GF, 1998, BRIT J RHEUMATOL, V37, P196
   Zong M, 2011, NAT REV RHEUMATOL, V7, P297, DOI 10.1038/nrrheum.2011.39
NR 157
TC 116
Z9 134
U1 1
U2 19
PU WILEY
PI HOBOKEN
PA 111 RIVER ST, HOBOKEN 07030-5774, NJ USA
SN 0148-639X
EI 1097-4598
J9 MUSCLE NERVE
JI Muscle Nerve
PD MAY
PY 2015
VL 51
IS 5
BP 638
EP 656
DI 10.1002/mus.24566
PG 19
WC Clinical Neurology; Neurosciences
WE Science Citation Index Expanded (SCI-EXPANDED)
SC Neurosciences & Neurology
GA CG5AB
UT WOS:000353299600002
PM 25641317
OA Green Published
DA 2023-03-31
ER

PT J
AU Allaoui, A
   Aboudib, F
   Bouissar, W
   Echchilali, K
   Moudatir, M
   Alaoui, FZ
   Elkabli, H
AF Allaoui, A.
   Aboudib, F.
   Bouissar, W.
   Echchilali, K.
   Moudatir, M.
   Alaoui, F. Z.
   Elkabli, H.
TI Spontaneous pneumomediastinum: A rare complication of dermatomyositis
SO REVUE DE PNEUMOLOGIE CLINIQUE
LA French
DT Article
DE Dermatomyositis; Pneumomediastinum
ID INTERSTITIAL LUNG-DISEASE; POLYMYOSITIS
AB Dermatomyositis is a rare connective tissue disease of unknown origin, including inflammatory myopathy and cutaneous manifestations. Several pulmonary complications associated to dermatomyositis were described; especially interstitial lung disease. Some rare and particular pulmonary complications were reported in the literature such as pneunnodiastinum and pneumothorax. We are describing here, a case report about a female patient, who presented with dermatomyositis associated to pneumomediastinum as a severe and lethal complication without pneumothorax. It is a novel observation depicting this severe and rare complication. Brutal dyspnea and cervical subcutaneous crackling are alarming signs that should make practitioners think about this complication. (C) 2017 Elsevier Masson SAS. All rights reserved.
C1 [Allaoui, A.; Aboudib, F.; Bouissar, W.; Echchilali, K.; Moudatir, M.; Alaoui, F. Z.; Elkabli, H.] FMPC Univ Hassan II, CHU Ibn Rochd, Serv Med Interne, Casablanca, Morocco.
C3 Hassan II University of Casablanca; Ibn Rochd University Hospital Center
   of Casablanca
RP Allaoui, A (通讯作者)，30 Rue Buzancy,Blvd Emile Zola, Casablanca, Morocco.
EM abire.allaoui@gmail.com
RI Allaoui, Abire/HGF-1455-2022
OI Allaoui, Abire/0000-0002-5715-6300
CR BRADLEY JD, 1986, ANN RHEUM DIS, V45, P780, DOI 10.1136/ard.45.9.780
   Callen JP, 2000, LANCET, V355, P53, DOI 10.1016/S0140-6736(99)05157-0
   Dalakas MC, 2003, LANCET, V362, P971, DOI 10.1016/S0140-6736(03)14368-1
   de Maupeou F, 2003, REV MAL RESPIR, V20, P965
   Dimitri D, 2009, PRESSE MED, V38, P1141, DOI 10.1016/j.lpm.2009.01.013
   Franquet T, 2000, EUR RADIOL, V10, P108, DOI 10.1007/s003300050014
   Korkmaz C, 2001, RHEUMATOLOGY, V40, P476, DOI 10.1093/rheumatology/40.4.476
   Le Goff B, 2009, ARTHRIT RHEUM-ARTHR, V61, P108, DOI 10.1002/art.24372
   Marie I, 2006, PRESSE MED, V35, P683, DOI 10.1016/S0755-4982(06)74663-2
   Neel A, 2011, REV MED INTERNE, V32, P143
   TAZELAAR HD, 1990, AM REV RESPIR DIS, V141, P727, DOI 10.1164/ajrccm/141.3.727
NR 11
TC 0
Z9 1
U1 1
U2 3
PU ELSEVIER
PI BRIDGEWATER
PA 685 ROUTE 202-206, BRIDGEWATER, NJ 08807 USA
SN 0761-8417
EI 1776-2561
J9 REV PNEUMOL CLIN
JI Rev. Pneumol. Clin.
PD OCT
PY 2017
VL 73
IS 5
BP 258
EP 262
DI 10.1016/j.pneumo.2017.08.008
PG 5
WC Respiratory System
WE Science Citation Index Expanded (SCI-EXPANDED)
SC Respiratory System
GA FQ4HV
UT WOS:000418319200007
PM 29054712
DA 2023-03-31
ER

PT J
AU Piegsa, M
   Strunk, J
   Lange, U
   Muller-Ladner, U
AF Piegsa, M
   Strunk, J
   Lange, U
   Muller-Ladner, U
TI Successful therapy of anti-Jo-1 antibody positive polymyositis with
   leflunomide and a current overview
SO AKTUELLE RHEUMATOLOGIE
LA German
DT Article
DE polymyositis; anti-Jo-1 antibody; leflunomide
ID INTERSTITIAL LUNG-DISEASE; INCLUSION-BODY MYOSITIS; IDIOPATHIC
   INFLAMMATORY MYOPATHIES; TERM FOLLOW-UP; JUVENILE DERMATOMYOSITIS;
   REFRACTORY POLYMYOSITIS; CORTICOSTEROID-THERAPY; PULSE CYCLOPHOSPHAMIDE;
   CYCLOSPORINE TREATMENT; PULMONARY INVOLVEMENT
AB Idiopathic inflammatory myopathies (IM), including dermatomyositis (DM) and polymyositis (PM), are a group of systemic rheumatological diseases of unknown etiology, characterized by a chronic inflammatory myositis. Antisynthetase antibodies like anti-Jo-1 antibody are known to be highly specific for inflammatory myopathies. Patients with this antibody often exhibit the combination of symptoms, including interstitial lung disease, fever, polyarthritis, inflammatory myositis, Raynaud's phenomenon and "mechanic's hands". In the management of polymyositis with anti-Jo-1 antibody, immunosuppressive agents are used to control the disease. However, in treatment-resistant cases our experience with drug therapy is very limited. We now report on two female patients with polymyositis and anti-jo-1 antibody who were successfully treated with leflunomide, and present a current overview of the literature.
C1 Therapie Univ Giessen, Abt Rheumatol Osteol Phys Med, D-61231 Bad Nauheim, Germany.
RP Piegsa, M (通讯作者)，Therapie Univ Giessen, Abt Rheumatol Immunol Osteol Phys, FA Innere Med Rheumatol, Kerckhoff Klin, Sprudelhof 11, D-61231 Bad Nauheim, Germany.
EM m.piegsa@kerckhoff-klinik.de
CR ARAHATA K, 1984, ANN NEUROL, V16, P193, DOI 10.1002/ana.410160206
   ARNETT FC, 1981, J RHEUMATOL, V8, P925
   BARNES BE, 1976, ANN INTERN MED, V84, P68, DOI 10.7326/0003-4819-84-1-68
   BEESE MS, 1993, ROFO FORTSCHR RONTG, V158, P542, DOI 10.1055/s-2008-1032698
   BEHAN WMH, 1983, BRIT MED J, V287, P181, DOI 10.1136/bmj.287.6386.181
   BOHAN A, 1975, NEW ENGL J MED, V292, P403, DOI 10.1056/NEJM197502202920807
   BOHAN A, 1975, NEW ENGL J MED, V292, P344, DOI 10.1056/NEJM197502132920706
   BOMBARDIERI S, 1989, LANCET, V1, P1138
   BUNCH TW, 1981, ARTHRITIS RHEUM, V24, P45, DOI 10.1002/art.1780240107
   CHERIN P, 1991, AM J MED, V91, P162, DOI 10.1016/0002-9343(91)90009-M
   Cherin P, 2002, ARTHRITIS RHEUM, V46, P467, DOI 10.1002/art.10053
   Christopher-Stine L, 2004, BEST PRACT RES CL RH, V18, P331, DOI 10.1016/j.berh.2004.02.009
   CSUKA M, 1985, AM J MED, V78, P77, DOI 10.1016/0002-9343(85)90465-6
   DALAKAS MC, 1991, NEW ENGL J MED, V325, P1487, DOI 10.1056/NEJM199111213252107
   Dalakas MC, 1998, NEUROLOGY, V51, pS37, DOI 10.1212/WNL.51.6_Suppl_5.S37
   Derk CT, 2003, CLIN RHEUMATOL, V22, P324, DOI 10.1007/s10067-003-0715-4
   DEVERE R, 1975, BRAIN, V98, P637, DOI 10.1093/brain/98.4.637
   DORTHO MPF, 1991, REV PNEUMOL CLIN, V47, P29
   DYCK RF, 1979, J RHEUMATOL, V6, P336
   Elkayam O, 2003, ANN RHEUM DIS, V62, P440, DOI 10.1136/ard.62.5.440
   EMSLIESMITH AM, 1990, ANN NEUROL, V27, P343, DOI 10.1002/ana.410270402
   Englund P, 2002, ARTHRITIS RHEUM, V46, P1044, DOI 10.1002/art.10140
   EUWER RL, 1991, J AM ACAD DERMATOL, V24, P959, DOI 10.1016/0190-9622(91)70153-S
   FISCHERKAHLE V, 2001, ARTHRITIS RHEUM, V21, P6
   Fox RI, 1998, J RHEUMATOL, V25, P20
   Friedman AW, 1996, SEMIN ARTHRITIS RHEU, V26, P459, DOI 10.1016/S0049-0172(96)80026-6
   FRIEDMAN JM, 1983, ARTHRITIS RHEUM, V26, P214, DOI 10.1002/art.1780260216
   Genth E, 2000, INTERNIST, V41, P445, DOI 10.1007/s001080050537
   Grau JM, 1996, J RHEUMATOL, V23, P1921
   HAUPT HM, 1982, AM J CARDIOL, V50, P998, DOI 10.1016/0002-9149(82)90408-8
   HICKS JE, 1988, POLYMYOSKITIS DERMAT, P293
   Ikezoe J, 1996, J THORAC IMAG, V11, P250, DOI 10.1097/00005382-199623000-00002
   JERUSALEM F, 1972, ARCH PSYCHIAT NERVEN, V215, P148, DOI 10.1007/BF00342531
   JOFFE MM, 1993, AM J MED, V94, P379, DOI 10.1016/0002-9343(93)90148-I
   KAGEN LJ, 1989, ARTHRITIS ALLIED CON, P1092
   KONO DH, 1990, J RHEUMATOL, V17, P982
   LAKHANPAL S, 1986, MAYO CLIN PROC, V61, P645, DOI 10.1016/S0025-6196(12)62030-8
   LAWRENCE J, 1994, RHEUM DIS CLIN N AM, V11, P814
   LAXER RM, 1987, ARTHRITIS RHEUM, V30, P328, DOI 10.1002/art.1780300312
   LEROY JP, 1990, ARTHRITIS RHEUM, V33, P1579, DOI 10.1002/art.1780331017
   LOVE LA, 1991, MEDICINE, V70, P360, DOI 10.1097/00005792-199111000-00002
   LUECK CJ, 1991, J NEUROL NEUROSUR PS, V54, P1007, DOI 10.1136/jnnp.54.11.1007
   Lundberg I, 2000, RHEUMATOLOGY, V39, P7, DOI 10.1093/rheumatology/39.1.7
   Lundberg IE, 2002, RHEUM DIS CLIN N AM, V28, P799, DOI 10.1016/S0889-857X(02)00025-X
   Maeda K, 1997, SCAND J RHEUMATOL, V26, P24, DOI 10.3109/03009749709065660
   MANCHUL LA, 1985, ARCH INTERN MED, V145, P1835, DOI 10.1001/archinte.145.10.1835
   Marie I, 1998, J RHEUMATOL, V25, P1336
   MEDSGER TA, 1970, AM J MED, V48, P715, DOI 10.1016/S0002-9343(70)80006-7
   MEHREGAN DR, 1993, CUTIS, V51, P59
   METZGER AL, 1974, ANN INTERN MED, V81, P182, DOI 10.7326/0003-4819-81-2-182
   MILLER FW, 1990, CLIN EXP IMMUNOL, V81, P373
   Mino M, 1997, AM J ROENTGENOL, V169, P83, DOI 10.2214/ajr.169.1.9207505
   NISHIKAI M, 1980, ARTHRITIS RHEUM, V23, P881, DOI 10.1002/art.1780230802
   ODDIS CV, 1988, J RHEUMATOL, V15, P807
   ODDIS CV, 1990, J RHEUMATOL, V17, P1329
   OSVALDO F, 2001, NEPHROL, V14, P120
   Price P, 2004, TISSUE ANTIGENS, V64, P575, DOI 10.1111/j.1399-0039.2004.00310.x
   RIDER LG, 1994, ARTHRITIS RHEUM, V37, P1534, DOI 10.1002/art.1780371019
   Santmyire-Rosenberger B, 2003, CURR OPIN RHEUMATOL, V15, P714, DOI 10.1097/00002281-200311000-00006
   Schmidt WA, 2000, CLIN RHEUMATOL, V19, P371, DOI 10.1007/s100670070030
   SCHUMACHER HR, 1979, AM J MED, V67, P287, DOI 10.1016/0002-9343(79)90404-2
   SERRATRICE G, 1989, ANN PEDIATR-PARIS, V36, P237
   SERRATRICE G, 1986, REV NEUROL-FRANCE, V142, P906
   SHERRY DD, 1993, PEDIATR NEUROL, V9, P155, DOI 10.1016/0887-8994(93)90055-H
   SINOWAY PA, 1993, ARTHRITIS RHEUM, V36, P319, DOI 10.1002/art.1780360305
   SOKOLOFF MC, 1971, LANCET, V1, P14
   Sontheimer RD, 2004, BEST PRACT RES CL RH, V18, P429, DOI 10.1016/j.berh.2004.03.003
   Sontheimer Richard D., 1999, Current Opinion in Rheumatology, V11, P475, DOI 10.1097/00002281-199911000-00006
   STERN R, 1984, ARCH INTERN MED, V144, P2185, DOI 10.1001/archinte.144.11.2185
   TARGOFF IN, 1994, RHEUM DIS CLIN N AM, V20, P857
   TARGOFF IN, 1992, RHEUM DIS CLIN N AM, V18, P455
   Tubery M, 1997, ANN MED INTERNE, V148, P2
   Villalba L, 1998, ARTHRITIS RHEUM-US, V41, P392, DOI 10.1002/1529-0131(199803)41:3<392::AID-ART3>3.3.CO;2-O
   WALKER EJ, 1986, LANCET, V2, P605
   WALTON JN, 1958, POLYMOSITIS
   Wedderburn LR, 2004, BEST PRACT RES CL RH, V18, P345, DOI 10.1016/j.berh.2004.01.003
   2000, INTERNIST, V41, P445
NR 77
TC 0
Z9 0
U1 0
U2 0
PU GEORG THIEME VERLAG KG
PI STUTTGART
PA RUDIGERSTR 14, D-70469 STUTTGART, GERMANY
SN 0341-051X
EI 1438-9940
J9 AKTUEL RHEUMATOL
JI Aktuelle Rheumatol.
PD AUG
PY 2005
VL 30
IS 4
BP 238
EP 244
DI 10.1055/s-2005-858514
PG 7
WC Rheumatology
WE Science Citation Index Expanded (SCI-EXPANDED)
SC Rheumatology
GA 962TU
UT WOS:000231756700005
DA 2023-03-31
ER

PT J
AU Yang, Y
   Fujita, J
   Tokuda, M
   Bandoh, S
   Ishida, T
AF Yang, Y
   Fujita, J
   Tokuda, M
   Bandoh, S
   Ishida, T
TI Chronological evaluation of the onset of histologically confirmed
   interstitial pneumonia associated with polymyositis/dermatomyositis
SO INTERNAL MEDICINE
LA English
DT Article
DE surgical lung biopsy; pathology; pulmonary fibrosis
ID OBLITERANS ORGANIZING PNEUMONIA; INCLUSION-BODY MYOSITIS; LUNG-DISEASE;
   DERMATOMYOSITIS; POLYMYOSITIS; MANIFESTATION; INVOLVEMENT; ALVEOLITIS;
   FEATURES
AB Objective The present study was designed to determine the chronological sequence of interstitial pneumonia, skin involvement, and muscle involvement associated with polymyositis/dermatomyositis (PM/DM).
   Methods We examined our own cases of histologically confirmed interstitial pneumonia associated with PM/DM. In addition, a review of the literature was done to evaluate other cases of histologically confirmed interstitial pneumonia associated with PM/DM. Lung involvement was the first clinical symptom for all of our 8 patients.
   Results Including the literature review and our 8 cases, there were 94 patients with PM/DM in whom interstitial pneumonia was histologically confirmed (36 PM, 50 DM, and 8 amyopathic DM). Chronological evaluation between the diagnosis of PM/DM and lung involvement demonstrated that most lung involvement occurred just before or just after the diagnosis of PM/DM. Interstitial pneumonia was preceded in 35 of 87 evaluable patients [21 cases with PM (61.8 %), 14 cases with DM and amyopathic DM (40.2%)]. In 60 of 87 evaluable patients (69.0%), lung involvement occurred as a clinical manifestation at the diagnosis of PM/DM.
   Conclusion The present data demonstrate that interstitial pneumonia was frequently the initial onset in patients with PM/DM.
C1 Kagawa Med Univ, Dept Internal Med 1, Kagawa 7610793, Japan.
C3 Kagawa University
RP Fujita, J (通讯作者)，Kagawa Med Univ, Dept Internal Med 1, 1750-1 Miki Cho, Kagawa 7610793, Japan.
CR Asanuma Y, 1997, Ryumachi, V37, P719
   BOHAN A, 1975, NEW ENGL J MED, V292, P344, DOI 10.1056/NEJM197502132920706
   CLAWSON K, 1995, ARTHRITIS RHEUM, V38, P1519, DOI 10.1002/art.1780381020
   DALAKAS MC, 1991, NEW ENGL J MED, V325, P1487, DOI 10.1056/NEJM199111213252107
   DICKEY BF, 1984, SEMIN ARTHRITIS RHEU, V14, P60, DOI 10.1016/0049-0172(84)90010-6
   DUNCAN PE, 1974, AM J MED, V57, P621, DOI 10.1016/0002-9343(74)90014-X
   EUWER RL, 1991, J AM ACAD DERMATOL, V24, P959, DOI 10.1016/0190-9622(91)70153-S
   Fata F, 1997, SOUTHERN MED J, V90, P227, DOI 10.1097/00007611-199702000-00013
   FERGUSSON RJ, 1983, THORAX, V38, P71, DOI 10.1136/thx.38.1.71
   FERNANDES L, 1979, J ROY SOC MED, V72, P777
   FUDMAN EJ, 1986, AM J MED, V80, P329, DOI 10.1016/0002-9343(86)90036-7
   GOLDFISCHER J, 1959, ANN INTERN MED, V50, P194, DOI 10.7326/0003-4819-50-1-194
   Grau JM, 1996, J RHEUMATOL, V23, P1921
   GRUHN WB, 1987, J RHEUMATOL, V14, P1045
   Hanawa M, 1981, Nihon Kyobu Shikkan Gakkai Zasshi, V19, P575
   HSUE YT, 1993, J RHEUMATOL, V20, P877
   HYUN BH, 1962, DIS CHEST, V42, P449, DOI 10.1378/chest.42.4.449
   Ikuta N, 1996, Nihon Kyobu Shikkan Gakkai Zasshi, V34, P1156
   Imokawa S, 1992, Nihon Kyobu Shikkan Gakkai Zasshi, V30, P914
   Ito M, 1999, CLIN RHEUMATOL, V18, P462, DOI 10.1007/s100670050139
   Itoh T, 1999, Nihon Kokyuki Gakkai Zasshi, V37, P636
   Kalenian M, 1997, CLIN DIAGN LAB IMMUN, V4, P236, DOI 10.1128/CDLI.4.2.236-240.1997
   KATZENSTEIN ALA, 1986, AM J SURG PATHOL, V10, P256, DOI 10.1097/00000478-198604000-00004
   KATZENSTEIN ALA, 1994, AM J SURG PATHOL, V18, P136, DOI 10.1097/00000478-199402000-00003
   Kiely JL, 1998, RESP MED, V92, P1167, DOI 10.1016/S0954-6111(98)90413-9
   Knoell KA, 1999, J AM ACAD DERMATOL, V40, P328, DOI 10.1016/S0190-9622(99)70478-0
   Kobayashi N, 1989, Nihon Kyobu Shikkan Gakkai Zasshi, V27, P848
   KRAIN LS, 1975, ARCH DERMATOL, V111, P241, DOI 10.1001/archderm.111.2.241
   LAMBIE PB, 1991, J RHEUMATOL, V18, P468
   Lee Young Ho, 2000, Korean Journal of Internal Medicine, V15, P85
   LOHR HF, 1993, Z RHEUMATOL, V52, P307
   MAHLER DA, 1992, CHEST, V102, P1875, DOI 10.1378/chest.102.6.1875
   MILLS ES, 1956, JAMA-J AM MED ASSOC, V160, P1467, DOI 10.1001/jama.1956.02960520029008b
   Mouri M, 1993, Nihon Kyobu Shikkan Gakkai Zasshi, V31, P629
   Nagai Y, 1995, Ryumachi, V35, P915
   Nanke Y, 2000, Ryumachi, V40, P705
   Nobutoh Toshiko, 1998, Journal of Dermatology (Tokyo), V25, P32
   OLSEN GN, 1972, AM REV RESPIR DIS, V105, P611
   Ozawa Y, 1995, Nihon Rinsho Meneki Gakkai Kaishi, V18, P552
   Pearson C. M., 1979, ARTHRITIS ALLIED CON, P742
   RIDLEY CM, 1977, P ROY SOC MED, V70, P738, DOI 10.1177/003591577707001023
   SANDBANK M, 1966, ARCH DERMATOL, V94, P432, DOI 10.1001/archderm.94.4.432
   SANTOS FJD, 1995, RESPIRATION, V62, P53
   Satoh S, 1998, Ryumachi, V38, P534
   Satomi K, 1998, Nihon Kokyuki Gakkai Zasshi, V36, P984
   SAYERS ME, 1992, J RHEUMATOL, V19, P1385
   SCHIAVI EA, 1984, AM REV RESPIR DIS, V129, P337
   SCHWARZ MI, 1976, MEDICINE, V55, P89, DOI 10.1097/00005792-197601000-00005
   Shinohara T, 1997, INTERNAL MED, V36, P519, DOI 10.2169/internalmedicine.36.519
   Takahashi H, 1998, Nihon Rinsho Meneki Gakkai Kaishi, V21, P87
   Takashi S, 1999, Nihon Kokyuki Gakkai Zasshi, V37, P647
   TAKIZAWA H, 1987, J RHEUMATOL, V14, P102
   TANIMOTO K, 1995, J RHEUMATOL, V22, P668
   TAZELAAR HD, 1990, AM REV RESPIR DIS, V141, P727, DOI 10.1164/ajrccm/141.3.727
   THOMPSON JE, 1971, MED J AUSTRALIA, V1, P1332, DOI 10.5694/j.1326-5377.1971.tb88136.x
   Tokiyama K, 1990, Ryumachi, V30, P204
   WASICEK CA, 1984, AM J MED, V76, P538, DOI 10.1016/0002-9343(84)90677-6
   WEAVER AL, 1968, ARTHRITIS RHEUM, V11, P765, DOI 10.1002/art.1780110606
   WEBB DR, 1972, J AMER MED ASSOC, V222, P1146, DOI 10.1001/jama.222.9.1146
NR 59
TC 17
Z9 21
U1 0
U2 0
PU JAPAN SOC INTERNAL MEDICINE
PI TOKYO
PA 34-3 3-CHOME HONGO BUNKYO-KU, TOKYO, 113, JAPAN
SN 0918-2918
EI 1349-7235
J9 INTERNAL MED
JI Intern. Med.
PD DEC
PY 2002
VL 41
IS 12
BP 1135
EP 1141
DI 10.2169/internalmedicine.41.1135
PG 7
WC Medicine, General & Internal
WE Science Citation Index Expanded (SCI-EXPANDED)
SC General & Internal Medicine
GA 630TM
UT WOS:000180125500018
PM 12521202
OA Bronze
DA 2023-03-31
ER

PT J
AU Bailey, EE
   Fiorentino, DF
AF Bailey, Elizabeth E.
   Fiorentino, David F.
TI Amyopathic Dermatomyositis: Definitions, Diagnosis, and Management
SO CURRENT RHEUMATOLOGY REPORTS
LA English
DT Article
DE Dermatomyositis; Clinically amyopathic; Hypomyopathic; Premyopathic
ID INTERSTITIAL LUNG-DISEASE; IDIOPATHIC INFLAMMATORY MYOPATHIES; SINE
   MYOSITIS; JAPANESE PATIENTS; POLYMYOSITIS; SPECTRUM; ANTIBODY; UTILITY;
   RISK
AB Amyopathic dermatomyositis can be a challenging diagnosis because patients lack traditional muscle findings. "Clinically amyopathic" dermatomyositis (CADM) accounts for the presence of subclinical muscle disease in some of these patients. These patients represent a substantial minority of dermatomyositis cases and have similar co-morbidities to "classic" dermatomyositis patients, including interstitial lung disease and malignancy. Clinically amyopathic dermatomyositis patients should not be considered as a distinct clinical entity from "classic" dermatomyositis, as they share antibody sub-types and associated co-morbidities, likely representing clinical spectrum of a common disease. It is essential for the clinician to be familiar with the clinical presentation of clinically amyopathic dermatomyositis, in order to facilitate early, accurate diagnosis and appropriate clinical management.
C1 [Bailey, Elizabeth E.; Fiorentino, David F.] Stanford Univ, Sch Med, Dept Dermatol, Redwood City, CA 94063 USA.
C3 Stanford University
RP Fiorentino, DF (通讯作者)，Stanford Univ, Sch Med, Dept Dermatol, 450 Broadway Dr, Redwood City, CA 94063 USA.
EM fiorski@stanford.edu
CR Azuma K, 2011, MOD RHEUMATOL, V21, P178, DOI 10.1007/s10165-010-0362-y
   Bendewald MJ, 2010, ARCH DERMATOL, V146, P26, DOI 10.1001/archdermatol.2009.328
   BOHAN A, 1975, NEW ENGL J MED, V292, P403, DOI 10.1056/NEJM197502202920807
   Cao H, 2009, CLIN RHEUMATOL, V28, P979, DOI 10.1007/s10067-009-1152-9
   Chen YJ, 2001, BRIT J DERMATOL, V144, P825, DOI 10.1046/j.1365-2133.2001.04140.x
   Chen ZY, 2013, ARTHRIT CARE RES, V65, P1316, DOI 10.1002/acr.21985
   Cottin V, 2003, EUR RESPIR J, V22, P245, DOI 10.1183/09031936.03.00026703
   el-Azhary RA, 2002, J AM ACAD DERMATOL, V46, P560, DOI 10.1067/mjd.2002.120620
   Euwer Rebecca L., 1994, Current Opinion in Rheumatology, V6, P583, DOI 10.1097/00002281-199411000-00006
   EUWER RL, 1991, J AM ACAD DERMATOL, V24, P959, DOI 10.1016/0190-9622(91)70153-S
   Fung WKJ, 1998, INT J DERMATOL, V37, P659, DOI 10.1046/j.1365-4362.1998.00453.x
   Gerami P, 2006, J AM ACAD DERMATOL, V54, P597, DOI 10.1016/j.jaad.2005.10.041
   Ghazi E, 2013, CLIN EXP RHEUMATOL, V31, P128
   Gitiaux C, 2013, ANN RHEUM DIS, V72, P445, DOI 10.1136/annrheumdis-2012-201822
   Hamaguchi Y, 2013, PLOS ONE, V8, DOI 10.1371/journal.pone.0060442
   Hoshino K, 2010, RHEUMATOLOGY, V49, P1726, DOI 10.1093/rheumatology/keq153
   Kang EH, 2005, RHEUMATOLOGY, V44, P1282, DOI 10.1093/rheumatology/keh723
   Koga T, 2012, RHEUMATOLOGY, V51, P1278, DOI 10.1093/rheumatology/ker518
   Lam WWM, 1999, ACTA RADIOL, V40, P69
   Mukae H, 2009, CHEST, V136, P1341, DOI 10.1378/chest.08-2740
   Nakashima R, 2010, RHEUMATOLOGY, V49, P433, DOI 10.1093/rheumatology/kep375
   PARK JH, 1995, ARTHRITIS RHEUM, V38, P68, DOI 10.1002/art.1780380111
   Sato S, 2005, ARTHRITIS RHEUM-US, V52, P1571, DOI 10.1002/art.21023
   Sontheimer RD, 2002, J AM ACAD DERMATOL, V46, P626, DOI 10.1067/mjd.2002.120621
   Sontheimer RD, 2002, DERMATOL CLIN, V20, P387, DOI 10.1016/S0733-8635(02)00021-9
   STONECIPHER MR, 1994, ARCH DERMATOL, V130, P1294, DOI 10.1001/archderm.130.10.1294
   Yamasaki Y, 2011, J RHEUMATOL, V38, P1636, DOI 10.3899/jrheum.101002
   Ye S, 2007, CLIN RHEUMATOL, V26, P1647, DOI 10.1007/s10067-007-0562-9
NR 28
TC 43
Z9 47
U1 1
U2 12
PU SPRINGER
PI NEW YORK
PA 233 SPRING ST, NEW YORK, NY 10013 USA
SN 1523-3774
EI 1534-6307
J9 CURR RHEUMATOL REP
JI Curr. Rheumatol. Rep.
PD DEC
PY 2014
VL 16
IS 12
AR 465
DI 10.1007/s11926-014-0465-0
PG 7
WC Rheumatology
WE Science Citation Index Expanded (SCI-EXPANDED)
SC Rheumatology
GA AT0TW
UT WOS:000344648600001
PM 25366932
DA 2023-03-31
ER

PT J
AU Ochiai, M
   Sato, E
   Tanaka, E
   Tochihara, M
   Shimizu, Y
   Osawa, H
   Sidara, K
   Sugimoto, N
   Hoshi, D
   Kawaguchi, Y
   Taniguchi, A
   Yamanaka, H
AF Ochiai, Moeko
   Sato, Eri
   Tanaka, Eiichi
   Tochihara, Mari
   Shimizu, Yoko
   Osawa, Hikota
   Sidara, Kumi
   Sugimoto, Naoki
   Hoshi, Daisuke
   Kawaguchi, Yasushi
   Taniguchi, Atsuo
   Yamanaka, Hisashi
TI Successful delivery in a patient with clinically amyopathic
   dermatomyositis during pregnancy despite first-trimester acute
   exacerbation of interstitial lung disease
SO MODERN RHEUMATOLOGY
LA English
DT Article
DE Aminoacyl-tRNA; synthetases; Anti-EJ; Clinically amyopathic
   dermatomyositis; Interstitial lung disease; Pregnancy
ID SYSTEMIC-LUPUS-ERYTHEMATOSUS; TRANSFER RNA-SYNTHETASE; JAPANESE
   PATIENTS; AUTOANTIBODIES; POLYMYOSITIS; INDUCTION; NUCLEAR
AB A 37-year-old woman with rheumatoid arthritis and interstitial lung disease (ILD) developed clinically amyopathic dermatomyositis (CADM) after achieving pregnancy through in vitro fertilization. She was given oral prednisolone, which improved her respiratory status, and delivered a healthy baby at 35 weeks' gestation. There are few reports of successful outcomes for CADM during pregnancy; to the best of our knowledge, this is the first report of successful delivery in a patient with both CADM and ILD.
[truncated: 2,644,495 more chars]
